# Supplementary material for: Integration of Metabolomics and Transcriptomics for Investigating the Tolerance of Foxtail Millet (Setaria italica) to Atrazine Stress
Source: Front Plant Sci. 2022 Jun 10;13:890550. doi: 10.3389/fpls.2022.890550 (PMC9226717; doi:10.3389/fpls.2022.890550)
Supplement: Supplementary file 4 [file Table_3.XLSX]

## Sheet: Sheet1
Gene name	Primers (5'-3')
6G036000F	TTGGGCATTTCGGTATCGCT
6G036000R	TTGACAGGACCAGGTTCACG
5G328300F	CTGTGCTTGTTTGCGACACC
5G328300R	TTCATCAGAGCCGCAACCTT
3G038700F	ACTACTTCATGGGCACCGAG
3G038700R	CACTCGTCTTTCTTGGCGAG
3G038400F	TGCTCCGCAAGTACAGCAAC
3G038400R	AGATGGCCGGTTGGTACTG
5G442000F	CTCAACCCTTTCGGCCAGAT
5G442000R	TCCGACTTGTACTTGGTCGC
5G452800F	AAGTGCCTCAAGTCGCTGTG
5G452800R	TGCTCCTCAAGTATCGCCAG
8G008300F	GAAGATCGGCTTCGTGGACT
8G008300R	CATCTTGACGCCGGTGATCT
9G345300F	GCCATCGACAGGATCATCGG
9G345300R	AACGCGAGCACCTTATCGAC
9G346100F	AGCCATCCTGCACTACATCG
9G346100R	AATGTAGGCGACCCAGAAGC
5G453000F	TCATGGACTACAAGTGCGCC
5G453000R	GAACTCGTCGTCGCTCATCA
3G096900F	ATGAGGGCAGCATGAGCTTT
3G096900R	GGCATGGATCTGTGGTGCT
9G121000F	ACTTCAAGGGATACGCCACC
9G121000R	GTTGATGCCGAAAGATGCCG
4G241000F	GCTCGATGGCAAGAGGTTCT
4G241000R	TGTCTCGTCGGAGGTGTACT
9G424300F	TCCCGGCACTATTTGCTCTG
9G424300R	CGGCAGGTCAAATTGGCTTC
3G024100F	GCTGGAGTTGTGCTTACCCT
3G024100R	AAAGCCTCCATCTTCACGCA
8G075800F	AAGCGTCACACGCTATCAGT
8G075800R	TTCAGCCCAACAGCCAATGA
9G118300F	ACTGGTTATGTGCGACTGCT
9G118300R	AGCCTTAACATCAGGGTGGC
5G381500F	TCCGAACAAGGCGAACACTT
5G381500R	TTCAAGCGAAGCACCCTCAT
7G188800F	CGGCAAGGTCAACAAGAACC
7G188800R	GAGGCAATGATGGGGTGGAG
1G147500F	ACCTCACCTGATGGGACAGT
1G147500R	TCTTGGTCGCTCCAGATTGT
1G292000F	CCCTTCGAGGTGCTATCTGC
1G292000R	ACCGCATCCAGCAAGTATGT
9G534400F	CAACTTTTGCTCCAAGCCCG
9G534400R	GAAGACGAGACCGCAGATGT
7G265100F	TCCGTATGCTTCTGCTGACC
7G265100R	GTTGCAGGGGTAAGAGGCAT
9G010200F	ACGCCGGTCATTGTCCTATC
9G010200R	AAGCCTGAAACAACCGACCT
7G046700F	TCACCGACAACGGCAACTAC
7G046700R	ACTTCTTCTTGTGGAGGACCG
5G272500F	AAGGTCGCAGAATCACTGGG
5G272500R	ACGCCGAATATCCAGAGCAG
7G164500F	GCTGACCCACTACGACATCC
7G164500R	AAGTAGCCGAAGTCTCGCTG
1G023100F	TTCGACAACGGCTACTTCCG
1G023100R	CGGGCTGATGTTTCCCATCT
7G271100F	TGATCCGCTTGCACTTCCAT
7G271100R	ATCACGTCGAAGAACCGGAG
J003100F	CATAAGGCTGACGAAAGGGC
J003100R	AAAGAGGGCGATGATGTCGG
7G128200F	AGGCTGTCGCCCAACTACTA
7G128200R	TGACGAAGCAGTCGTGGAAG
9G562600F	TCCACGACTGCTTCGTCAG
9G562600R	TGTCGATCACCTCGAAGCCC
3G194300F	ACAAGGCTGGCATTTGGGAA
3G194300R	TGCACCAATCTTGATCCCGT
4G047200F	CTTGGTCAGCGTGATGATGG
4G047200R	CTGTACGACCACCCGGAGTA
25S rRNA-F	TCACCCACCAATAGGGAACG
25S rRNA-R	GCGGCACGGTCATCAGTAG
