# Supplementary material for: Integration of Metabolomics and Transcriptomics for Investigating the Tolerance of Foxtail Millet (Setaria italica) to Atrazine Stress
Source: Front Plant Sci. 2022 Jun 10;13:890550. doi: 10.3389/fpls.2022.890550 (PMC9226717; doi:10.3389/fpls.2022.890550)
Supplement: Supplementary file 5 [file Table_4.XLSX]

## Sheet: Varieties
No.	Varieties
1	JG26	CK1	T1
2	FX3	CK2	T2
3	ZGG	CK3	T3
4	JG40	CK4	T4
5	DBG	CK5	T5
6	GA2	CK6	T6
7	SDLS	CK7	T7
8	SXWG	CK8	T8
9	HBXG	CK9	T9
10	CG	CK10	T10
11	NX15	CK11	T11
12	LG25	CK12	T12
13	ZTB	CK13	T13
14	JSHJ	CK14	T14
15	LG31	CK15	T15
16	HJDG	CK16	T16
17	GA5	CK17	T17
18	YG2	CK18	T18
19	ZGB	CK19	T19
20	BGHNG	CK20	T20

## Sheet: MDA
CMDA(μmol/L)=6.45(OD532-OD600)-0.56OD450
TMDA（μmol·ml－1）= (CMDA ×V1/1000)/V2
Content of MDA（μmol·g－1 Fw）=[TMDA×V3]/W
V1（ml）=1.5			W（g）=0.2			V2（ml）=0.5			V3（ml）=2
CMDA means the concentration of MDA in reaction mixture
TMDA means the concentration of MDA in extracting solution.
V1 means the volume of reaction solution
V2 means the amount of extracting solution during determination
V3 means the total volume of extracting solution
W means the fresh weight of plant tissue
	450	532	600		450	532	600	CMDA		TMDA		Content of MDA				Relative value	Converted value
CK1-1	0.075	0.192	0.015	T1-1	0.183	0.192	0.045	1.09965	0.84567	0.00329895	0.00253701	0.0329895	0.0253701	0.024618	0.0276388	1.12271	0.890704
CK1-2	0.04	0.114	0.016	T1-2	0.192	0.198	0.034	0.6097	0.95028	0.0018291	0.00285084	0.018291	0.0285084
CK1-3	0.05	0.142	0.021	T1-3	0.172	0.188	0.023	0.75245	0.96793	0.00225735	0.00290379	0.0225735	0.0290379
CK2-1	0.116	0.147	0.008	T2-1	0.196	0.213	0.054	0.83159	0.91579	0.00249477	0.00274737	0.0249477	0.0274737	0.0152074	0.0220162	1.44773	0.690737
CK2-2	0.084	0.109	0.034	T2-2	0.166	0.175	0.067	0.43671	0.60364	0.00131013	0.00181092	0.0131013	0.0181092
CK2-3	0.056	0.071	0.027	T2-3	0.521	0.528	0.377	0.25244	0.68219	0.00075732	0.00204657	0.0075732	0.0204657
CK3-1	0.051	0.079	0.022	T3-1	0.101	0.216	0.047	0.33909	1.03349	0.00101727	0.00310047	0.0101727	0.0310047	0.0094686	0.023361	2.46721	0.405317
CK3-2	0.033	0.058	0.013	T3-2	0.511	0.535	0.363	0.27177	0.82324	0.00081531	0.00246972	0.0081531	0.0246972
CK3-3	0.045	0.065	0.009	T3-3	0.123	0.145	0.06	0.336	0.47937	0.001008	0.00143811	0.01008	0.0143811
CK4-1	0.053	0.108	0.029	T4-1	0.145	0.338	0.135	0.47987	1.22815	0.00143961	0.00368445	0.0143961	0.0368445	0.0261753	0.0378254	1.44508	0.692003
CK4-2	0.102	0.201	0.034	T4-2	0.339	0.357	0.128	1.02003	1.28721	0.00306009	0.00386163	0.0306009	0.0386163
CK4-3	0.112	0.206	0.023	T4-3	0.202	0.276	0.062	1.11763	1.26718	0.00335289	0.00380154	0.0335289	0.0380154
CK5-1	0.143	0.195	0.101	T5-1	0.454	0.563	0.311	0.52622	1.37116	0.00157866	0.00411348	0.0157866	0.0411348	0.0097346	0.0361011	3.70853	0.269648
CK5-2	0.123	0.139	0.098	T5-2	0.476	0.529	0.327	0.19557	1.03634	0.00058671	0.00310902	0.0058671	0.0310902
CK5-3	0.138	0.155	0.104	T5-3	0.444	0.546	0.321	0.25167	1.20261	0.00075501	0.00360783	0.0075501	0.0360783
CK6-1	0.059	0.086	0.027	T6-1	0.147	0.158	0.076	0.34751	0.44658	0.00104253	0.00133974	0.0104253	0.0133974	0.0156415	0.0174744	1.11718	0.895109
CK6-2	0.055	0.078	0.017	T6-2	0.123	0.168	0.056	0.36265	0.65352	0.00108795	0.00196056	0.0108795	0.0196056
CK6-3	0.076	0.155	0.016	T6-3	0.111	0.178	0.068	0.85399	0.64734	0.00256197	0.00194202	0.0256197	0.0194202
CK7-1	0.048	0.196	0.015	T7-1	0.183	0.303	0.087	1.14057	1.29072	0.00342171	0.00387216	0.0342171	0.0387216	0.0338931	0.0406769	1.20015	0.833227
CK7-2	0.134	0.208	0.016	T7-2	0.132	0.313	0.088	1.16336	1.37733	0.00349008	0.00413199	0.0349008	0.0413199
CK7-3	0.112	0.212	0.034	T7-3	0.311	0.322	0.078	1.08538	1.39964	0.00325614	0.00419892	0.0325614	0.0419892
CK8-1	0.075	0.085	0.017	T8-1	0.067	0.157	0.034	0.3966	0.75583	0.0011898	0.00226749	0.011898	0.0226749	0.0094049	0.0251184	2.67078	0.374423
CK8-2	0.055	0.098	0.039	T8-2	0.106	0.172	0.032	0.34975	0.84364	0.00104925	0.00253092	0.0104925	0.0253092
CK8-3	0.091	0.119	0.081	T8-3	0.133	0.185	0.032	0.19414	0.91237	0.00058242	0.00273711	0.0058242	0.0273711
CK9-1	0.087	0.126	0.076	T9-1	0.432	0.556	0.334	0.27378	1.18998	0.00082134	0.00356994	0.0082134	0.0356994	0.0099665	0.0328756	3.29861	0.303158
CK9-2	0.112	0.128	0.064	T9-2	0.144	0.204	0.067	0.35008	0.80301	0.00105024	0.00240903	0.0105024	0.0240903
CK9-3	0.106	0.139	0.072	T9-3	0.418	0.558	0.321	0.37279	1.29457	0.00111837	0.00388371	0.0111837	0.0388371
CK10-1	0.174	0.22	0.112	T10-1	0.048	0.129	0.017	0.59916	0.69552	0.00179748	0.00208656	0.0179748	0.0208656	0.0165363	0.0240962	1.45717	0.686262
CK10-2	0.155	0.228	0.132	T10-2	0.057	0.181	0.013	0.5324	1.05168	0.0015972	0.00315504	0.015972	0.0315504
CK10-3	0.208	0.223	0.124	T10-3	0.038	0.117	0.011	0.52207	0.66242	0.00156621	0.00198726	0.0156621	0.0198726
CK11-1	0.098	0.15	0.055	T11-1	0.229	0.317	0.128	0.55787	1.09081	0.00167361	0.00327243	0.0167361	0.0327243	0.0133344	0.0300308	2.25213	0.444024
CK11-2	0.081	0.09	0.047	T11-2	0.291	0.316	0.181	0.23199	0.70779	0.00069597	0.00212337	0.0069597	0.0212337
CK11-3	0.112	0.13	0.036	T11-3	0.337	0.437	0.221	0.54358	1.20448	0.00163074	0.00361344	0.0163074	0.0361344
CK12-1	0.065	0.091	0.016	T12-1	0.128	0.164	0.038	0.44735	0.74102	0.00134205	0.00222306	0.0134205	0.0222306	0.0122286	0.0263914	2.15817	0.463355
CK12-2	0.056	0.092	0.035	T12-2	0.065	0.191	0.031	0.33629	0.9956	0.00100887	0.0029868	0.0100887	0.029868
CK12-3	0.068	0.11	0.036	T12-3	0.093	0.169	0.021	0.43922	0.90252	0.00131766	0.00270756	0.0131766	0.0270756
CK13-1	0.113	0.156	0.056	T13-1	0.332	0.418	0.252	0.58172	0.88478	0.00174516	0.00265434	0.0174516	0.0265434	0.0180657	0.0316309	1.75088	0.571141
CK13-2	0.107	0.126	0.027	T13-2	0.224	0.334	0.112	0.57863	1.30646	0.00173589	0.00391938	0.0173589	0.0391938
CK13-3	0.113	0.137	0.027	T13-3	0.165	0.212	0.047	0.64622	0.97185	0.00193866	0.00291555	0.0193866	0.0291555
CK14-1	0.123	0.135	0.028	T14-1	0.11	0.238	0.02	0.62127	1.3445	0.00186381	0.0040335	0.0186381	0.040335	0.0191821	0.0397096	2.07014	0.48306
CK14-2	0.127	0.167	0.067	T14-2	0.278	0.367	0.131	0.57388	1.36652	0.00172164	0.00409956	0.0172164	0.0409956
CK14-3	0.114	0.178	0.056	T14-3	0.261	0.352	0.134	0.72306	1.25994	0.00216918	0.00377982	0.0216918	0.0377982
CK15-1	0.078	0.133	0.056	T15-1	0.154	0.221	0.089	0.45297	0.76516	0.00135891	0.00229548	0.0135891	0.0229548	0.0086647	0.023678	2.7327	0.365939
CK15-2	0.112	0.145	0.098	T15-2	0.139	0.222	0.072	0.24043	0.88966	0.00072129	0.00266898	0.0072129	0.0266898
CK15-3	0.048	0.065	0.034	T15-3	0.132	0.198	0.076	0.17307	0.71298	0.00051921	0.00213894	0.0051921	0.0213894
CK16-1	0.107	0.228	0.087	T16-1	0.294	0.308	0.112	0.84953	1.09956	0.00254859	0.00329868	0.0254859	0.0329868	0.0258117	0.0341765	1.32407	0.755247
CK16-2	0.156	0.223	0.078	T16-2	0.186	0.294	0.106	0.84789	1.10844	0.00254367	0.00332532	0.0254367	0.0332532
CK16-3	0.115	0.214	0.067	T16-3	0.155	0.306	0.105	0.88375	1.20965	0.00265125	0.00362895	0.0265125	0.0362895
CK17-1	0.05	0.059	0.012	T17-1	0.289	0.367	0.211	0.27515	0.84436	0.00082545	0.00253308	0.0082545	0.0253308	0.0132048	0.029082	2.20238	0.454054
CK17-2	0.094	0.108	0.01	T17-2	0.293	0.369	0.143	0.57946	1.29362	0.00173838	0.00388086	0.0173838	0.0388086
CK17-3	0.078	0.095	0.016	T17-3	0.168	0.245	0.111	0.46587	0.77022	0.00139761	0.00231066	0.0139761	0.0231066
CK18-1	0.113	0.123	0.034	T18-1	0.354	0.449	0.207	0.51077	1.36266	0.00153231	0.00408798	0.0153231	0.0408798	0.0125465	0.0320527	2.55471	0.391433
CK18-2	0.087	0.112	0.056	T18-2	0.267	0.345	0.223	0.31248	0.63738	0.00093744	0.00191214	0.0093744	0.0191214
CK18-3	0.105	0.121	0.045	T18-3	0.232	0.318	0.111	0.4314	1.20523	0.0012942	0.00361569	0.012942	0.0361569
CK19-1	0.112	0.167	0.032	T19-1	0.128	0.233	0.032	0.80803	1.22477	0.00242409	0.00367431	0.0242409	0.0367431	0.0207071	0.0351138	1.69574	0.589714
CK19-2	0.089	0.156	0.034	T19-2	0.143	0.221	0.034	0.73706	1.12607	0.00221118	0.00337821	0.0221118	0.0337821
CK19-3	0.098	0.135	0.045	T19-3	0.116	0.235	0.045	0.52562	1.16054	0.00157686	0.00348162	0.0157686	0.0348162
CK20-1	0.084	0.11	0.064	T20-1	0.178	0.204	0.062	0.24966	0.81622	0.00074898	0.00244866	0.0074898	0.0244866	0.0107032	0.0242759	2.2681	0.440898
CK20-2	0.075	0.094	0.043	T20-2	0.111	0.159	0.056	0.28695	0.60219	0.00086085	0.00180657	0.0086085	0.0180657
CK20-3	0.049	0.112	0.025	T20-3	0.202	0.261	0.087	0.53371	1.00918	0.00160113	0.00302754	0.0160113	0.0302754

## Sheet: Soluble protein
Soluble protein content（mg/g）=(C×Vt)/(W×VS×1000)							Vt(ml)=6								protein(ug)	absorption value
							Vs(ml)=0.08								0	0
C means the protein content according to standard curve															20	0.096
Vt means the total volume of extracting solution															40	0.208
Vs means the amount of extracting solution during determination															60	0.32
W means the fresh weight of plant tissue															80	0.475
															100	0.593
Varieties	Weight	absorption value	protein(ug)	protein (mg/g)	Average	Varieties	Weight	absorption value	protein(ug)	protein (mg/g)	Average	Relative value
CK1-1	0.199	0.101	20	7.53769	6.36357	T1-1	0.2	0.144	27.1667	10.1875	12.0833	1.89883
CK1-2	0.198	0.069	14.6667	5.55556		T1-2	0.2	0.184	33.8333	12.6875
CK1-3	0.198	0.076	15.8333	5.99747		T1-3	0.2	0.195	35.6667	13.375
CK2-1	0.201	0.331	58.3333	21.7662	18.0176	T2-1	0.201	0.435	75.6667	28.2338	28.3167	1.57161
CK2-2	0.2	0.215	39	14.625		T2-2	0.201	0.433	75.3333	28.1095
CK2-3	0.201	0.265	47.3333	17.6617		T2-3	0.201	0.441	76.6667	28.607
CK3-1	0.2	0.203	37	13.875	14.25	T3-1	0.201	0.312	55.1667	20.5846	19.2371	1.34998
CK3-2	0.2	0.207	37.6667	14.125		T3-2	0.201	0.287	51	19.0299
CK3-3	0.2	0.217	39.3333	14.75		T3-3	0.201	0.272	48.5	18.097
CK4-1	0.198	0.074	15.5	5.87121	6.02772	T4-1	0.2	0.224	40.5	15.1875	14.3542	2.38136
CK4-2	0.198	0.063	13.6667	5.17677		T4-2	0.2	0.198	36.1667	13.5625
CK4-3	0.199	0.093	18.6667	7.03518		T4-3	0.2	0.21	38.1667	14.3125
CK5-1	0.2	0.142	26.8333	10.0625	10.7292	T5-1	0.201	0.441	76.6667	28.607	24.3988	2.27407
CK5-2	0.2	0.169	31.3333	11.75		T5-2	0.201	0.348	61.1667	22.8234
CK5-3	0.2	0.147	27.6667	10.375		T5-3	0.201	0.331	58.3333	21.7662
CK6-1	0.198	0.067	14.3333	5.42929	5.32407	T6-1	0.2	0.17	31.5	11.8125	12.7083	2.38696
CK6-2	0.198	0.055	12.3333	4.67172		T6-2	0.2	0.188	34.5	12.9375
CK6-3	0.198	0.074	15.5	5.87121		T6-3	0.2	0.195	35.6667	13.375
CK7-1	0.201	0.299	53	19.7761	15.9159	T7-1	0.201	0.404	70.5	26.306	28.4826	1.78956
CK7-2	0.2	0.138	26.1667	9.8125		T7-2	0.201	0.468	81.1667	30.2861
CK7-3	0.201	0.273	48.6667	18.1592		T7-3	0.201	0.445	77.3333	28.8557
CK8-1	0.198	0.074	15.5	5.87121	7.56251	T8-1	0.201	0.332	58.5	21.8284	21.4138	2.83157
CK8-2	0.2	0.197	36	13.5		T8-2	0.201	0.244	43.8333	16.3557
CK8-3	0.196	0.033	8.66667	3.31633		T8-3	0.201	0.4	69.8333	26.0572
CK9-1	0.2	0.135	25.6667	9.625	9.20833	T9-1	0.201	0.482	83.5	31.1567	22.2072	2.41164
CK9-2	0.2	0.124	23.8333	8.9375		T9-2	0.2	0.236	42.5	15.9375
CK9-3	0.2	0.126	24.1667	9.0625		T9-3	0.201	0.295	52.3333	19.5274
CK10-1	0.2	0.156	29.1667	10.9375	11.0833	T10-1	0.201	0.309	54.6667	20.398	22.8234	2.05925
CK10-2	0.2	0.151	28.3333	10.625		T10-2	0.201	0.411	71.6667	26.7413
CK10-3	0.2	0.168	31.1667	11.6875		T10-3	0.201	0.324	57.1667	21.3308
CK11-1	0.2	0.174	32.1667	12.0625	10.3461	T11-1	0.201	0.27	48.1667	17.9726	25.3317	2.44843
CK11-2	0.2	0.162	30.1667	11.3125		T11-2	0.201	0.454	78.8333	29.4154
CK11-3	0.199	0.103	20.3333	7.66332		T11-3	0.201	0.441	76.6667	28.607
CK12-1	0.201	0.314	55.5	20.709	13.6866	T12-1	0.2	0.234	42.1667	15.8125	15.9583	1.16598
CK12-2	0.2	0.184	33.8333	12.6875		T12-2	0.2	0.239	43	16.125
CK12-3	0.199	0.103	20.3333	7.66332		T12-3	0.2	0.236	42.5	15.9375
CK13-1	0.2	0.165	30.6667	11.5	8.20396	T13-1	0.201	0.446	77.5	28.9179	26.7206	3.25703
CK13-2	0.199	0.116	22.5	8.4799		T13-2	0.201	0.328	57.8333	21.5796
CK13-3	0.197	0.054	12.1667	4.63198		T13-3	0.201	0.458	79.5	29.6642
CK14-1	0.2	0.239	43	16.125	16.3259	T14-1	0.201	0.412	71.8333	26.8035	26.6584	1.63289
CK14-2	0.2	0.235	42.3333	15.875		T14-2	0.201	0.43	74.8333	27.9229
CK14-3	0.201	0.254	45.5	16.9776		T14-3	0.201	0.387	67.6667	25.2488
CK15-1	0.2	0.17	31.5	11.8125	10.4375	T15-1	0.201	0.272	48.5	18.097	13.9698	1.33843
CK15-2	0.2	0.151	28.3333	10.625		T15-2	0.2	0.183	33.6667	12.625
CK15-3	0.2	0.123	23.6667	8.875		T15-3	0.2	0.16	29.8333	11.1875
CK16-1	0.2	0.168	31.1667	11.6875	11.2917	T16-1	0.201	0.281	50	18.6567	18.7189	1.65776
CK16-2	0.2	0.158	29.5	11.0625		T16-2	0.201	0.276	49.1667	18.3458
CK16-3	0.2	0.159	29.6667	11.125		T16-3	0.201	0.289	51.3333	19.1542
CK17-1	0.2	0.104	20.5	7.6875	11.3125	T17-1	0.201	0.274	48.8333	18.2214	24.7098	2.18429
CK17-2	0.2	0.148	27.8333	10.4375		T17-2	0.201	0.377	66	24.6269
CK17-3	0.2	0.234	42.1667	15.8125		T17-3	0.201	0.484	83.8333	31.2811
CK18-1	0.2	0.141	26.6667	10	13.25	T18-1	0.201	0.361	63.3333	23.6318	19.8176	1.49567
CK18-2	0.2	0.224	40.5	15.1875		T18-2	0.201	0.282	50.1667	18.7189
CK18-3	0.2	0.214	38.8333	14.5625		T18-3	0.201	0.256	45.8333	17.102
CK19-1	0.2	0.152	28.5	10.6875	10.6458	T19-1	0.2	0.232	41.8333	15.6875	15.9091	1.4944
CK19-2	0.2	0.157	29.3333	11		T19-2	0.201	0.255	45.6667	17.0398
CK19-3	0.2	0.145	27.3333	10.25		T19-3	0.2	0.221	40	15
CK20-1	0.199	0.112	21.8333	8.22864	8.74288	T20-1	0.2	0.231	41.6667	15.625	15.4167	1.76334
CK20-2	0.2	0.124	23.8333	8.9375		T20-2	0.2	0.235	42.3333	15.875
CK20-3	0.2	0.126	24.1667	9.0625		T20-3	0.2	0.217	39.3333	14.75

## Sheet: Chlorophyll content
	Ca（mg/L)=13.95D665-6.88D649
	Cb（mg/L）=24.96D649-7.32D665
	Chlorophyll content（mg/L）=Ca+Cb=6.63A665+18.08A649
fresh weight（g）
						665	649	470		665	649	470	a		b		a+b			A		B		A+B
CK1-1	0.098	T1-1	0.105		CK1-1	1.249	0.508	0.915	T1-1	1.092	0.439	0.969	13.9285	12.2131	3.537	2.964	17.4655	15.1771	1	1.42128	1.16315	0.360918	0.282286	1.78219	1.44544	1.91052	1.44146	0.754485
CK1-2	0.103	T1-2	0.098		CK1-2	1.398	0.55	1.17	T1-2	1.057	0.421	0.948	15.7181	11.8487	3.49464	2.77092	19.2127	14.6196		1.52603	1.20905	0.339285	0.282747	1.86531	1.49179
CK1-3	0.099	T1-3	0.102		CK1-3	1.503	0.59	1.241	T1-3	0.986	0.421	0.804	16.9076	10.8582	3.72444	3.29064	20.6321	14.1489		1.70784	1.06453	0.376206	0.322612	2.08405	1.38714
CK2-1	0.099	T2-1	0.101		CK2-1	1.77	0.708	1.575	T2-1	1.447	0.567	1.645	19.8205	16.2847	4.71528	3.56028	24.5357	19.845	2	2.00207	1.61235	0.476291	0.352503	2.47836	1.96485	2.33353	2.05988	0.88273
CK2-2	0.101	T2-2	0.104		CK2-2	1.647	0.747	1.326	T2-2	1.648	0.653	1.556	17.8363	18.497	6.58908	4.23552	24.4254	22.7325		1.76597	1.77855	0.652384	0.407262	2.41835	2.18582
CK2-3	0.102	T2-3	0.103		CK2-3	1.546	0.62	1.706	T2-3	1.385	0.648	1.137	17.3011	14.8625	4.15848	6.03588	21.4596	20.8984		1.69619	1.44296	0.407694	0.586008	2.10388	2.02897
CK3-1	0.099	T3-1	0.1		CK3-1	1.592	0.636	1.318	T3-1	1.127	0.478	0.93	17.8327	12.433	4.22112	3.68124	22.0538	16.1142	3	1.80128	1.2433	0.426376	0.368124	2.22766	1.61142	2.22643	1.68513	0.756875
CK3-2	0.1	T3-2	0.099		CK3-2	1.64	0.654	1.391	T3-2	1.247	0.512	1.158	18.3785	13.8731	4.31904	3.65148	22.6975	17.5246		1.83785	1.40132	0.431904	0.368836	2.26975	1.77016
CK3-3	0.097	T3-3	0.107		CK3-3	1.466	0.633	1.123	T3-3	1.286	0.519	1.116	16.0957	14.369	5.06856	3.54072	21.1642	17.9097		1.65935	1.3429	0.522532	0.330908	2.18188	1.6738
CK4-1	0.101	T4-1	0.106		CK4-1	1.206	0.864	1.838	T4-1	0.885	0.554	1.453	10.8794	8.53423	12.7375	7.34964	23.6169	15.8839	4	1.07717	0.805116	1.26114	0.693362	2.33831	1.49848	2.37547	1.56919	0.660581
CK4-2	0.106	T4-2	0.101		CK4-2	1.212	0.919	1.893	T4-2	0.898	0.583	1.221	10.5847	8.51606	14.0664	7.97832	24.6511	16.4944		0.998555	0.843174	1.32702	0.789933	2.32557	1.63311
CK4-3	0.105	T4-3	0.104		CK4-3	1.282	0.96	1.953	T4-3	0.975	0.549	0.876	11.2791	9.82413	14.5774	6.56604	25.8565	16.3902		1.0742	0.944628	1.38832	0.63135	2.46252	1.57598
CK5-1	0.103	T5-1	0.11		CK5-1	1.256	0.498	1.283	T5-1	0.927	0.378	0.987	14.095	10.331	3.23616	2.64924	17.3311	12.9802	5	1.36844	0.939183	0.31419	0.24084	1.68263	1.18002	1.53115	1.25437	0.819237
CK5-2	0.102	T5-2	0.097		CK5-2	1.153	0.423	0.833	T5-2	1.059	0.416	0.87	13.1741	11.911	2.11812	2.63148	15.2922	14.5424		1.29158	1.22794	0.207659	0.271287	1.49924	1.49922
CK5-3	0.1	T5-3	0.111		CK5-3	1.011	0.41	0.893	T5-3	0.882	0.342	0.719	11.2826	9.95094	2.83308	2.08008	14.1157	12.031		1.12826	0.896481	0.283308	0.187395	1.41157	1.08388
CK6-1	0.104	T6-1	0.095		CK6-1	1.261	0.522	1.067	T6-1	0.951	0.381	0.835	13.9996	10.6452	3.7986	2.54844	17.7982	13.1936	6	1.34611	1.12054	0.36525	0.268257	1.71136	1.3888	1.48494	1.31452	0.885235
CK6-2	0.105	T6-2	0.097		CK6-2	1.023	0.465	1.231	T6-2	1.043	0.409	0.886	11.0716	11.7359	4.11804	2.57388	15.1897	14.3098		1.05444	1.20989	0.392194	0.265348	1.44664	1.47524
CK6-3	0.107	T6-3	0.096		CK6-3	0.983	0.407	0.828	T6-3	0.715	0.311	0.623	10.9127	7.83457	2.96316	2.52876	13.8758	10.3633		1.01988	0.816101	0.276931	0.263413	1.29681	1.07951
CK7-1	0.104	T7-1	0.097		CK7-1	1.675	0.711	1.363	T7-1	1.166	0.453	0.975	18.4746	13.1491	5.48556	2.77176	23.9601	15.9208	7	1.7764	1.35557	0.527458	0.285748	2.30386	1.64132	2.40892	2.00595	0.832717
CK7-2	0.104	T7-2	0.099		CK7-2	1.774	0.722	1.545	T7-2	1.356	0.511	1.329	19.7799	15.4005	5.03544	2.82864	24.8154	18.2292		1.90192	1.55561	0.484177	0.285721	2.38609	1.84133
CK7-3	0.099	T7-3	0.067		CK7-3	1.8	0.729	1.511	T7-3	1.253	0.48	1.246	20.0945	14.1769	5.01984	2.80884	25.1143	16.9858		2.02975	2.11596	0.507055	0.41923	2.5368	2.53519
CK8-1	0.107	T8-1	0.1		CK8-1	1.211	0.498	0.918	T8-1	0.777	0.318	0.667	13.4672	8.65131	3.56556	2.24964	17.0328	10.901	8	1.25862	0.865131	0.33323	0.224964	1.59185	1.0901	1.85027	1.04179	0.563045
CK8-2	0.097	T8-2	0.102		CK8-2	1.491	0.59	1.343	T8-2	0.556	0.243	0.366	16.7402	6.08436	3.81228	1.99536	20.5525	8.07972		1.7258	0.596506	0.393019	0.195624	2.11882	0.792129
CK8-3	0.103	T8-3	0.099		CK8-3	1.378	0.543	1.113	T8-3	0.88	0.358	0.736	15.4873	9.81296	3.46632	2.49408	18.9536	12.307		1.50362	0.991208	0.336536	0.251927	1.84015	1.24314
CK9-1	0.099	T9-1	0.107		CK9-1	1.485	0.586	1.217	T9-1	0.993	0.343	0.971	16.6841	11.4925	3.75636	1.29252	20.4404	12.785	9	1.68526	1.07407	0.37943	0.120796	2.06469	1.19486	1.85016	1.16539	0.629886
CK9-2	0.103	T9-2	0.107		CK9-2	1.119	0.44	0.918	T9-2	0.794	0.318	0.692	12.5828	8.88846	2.79132	2.1252	15.3742	11.0137		1.22164	0.830697	0.271002	0.198617	1.49264	1.02931
CK9-3	0.092	T9-3	0.098		CK9-3	1.345	0.521	0.732	T9-3	0.923	0.351	0.791	15.1783	10.461	3.15876	2.0046	18.337	12.4656		1.64981	1.06745	0.343343	0.204551	1.99316	1.272
CK10-1	0.097	T10-1	0.103		CK10-1	1.023	0.406	0.89	T10-1	0.906	0.357	0.79	11.4776	10.1825	2.6454	2.2788	14.123	12.4613	10	1.18325	0.988596	0.272722	0.221243	1.45598	1.20984	1.49485	1.16832	0.781566
CK10-2	0.099	T10-2	0.106		CK10-2	1.046	0.415	0.908	T10-2	1.146	0.459	1.016	11.7365	12.8288	2.70168	3.06792	14.4382	15.8967		1.18551	1.21026	0.272897	0.289426	1.4584	1.49969
CK10-3	0.103	T10-3	0.104		CK10-3	1.174	0.464	1.01	T10-3	0.596	0.239	0.533	13.185	6.66988	2.98776	1.60272	16.1727	8.2726		1.2801	0.641335	0.290074	0.154108	1.57017	0.795442
CK11-1	0.096	T11-1	0.104		CK11-1	1.571	0.63	1.314	T11-1	0.781	0.338	0.744	17.5811	8.56951	4.22508	2.71956	21.8061	11.2891	11	1.83136	0.823991	0.440113	0.261496	2.27147	1.08549	2.21476	0.930286	0.420039
CK11-2	0.097	T11-2	0.098		CK11-2	1.643	0.661	1.397	T11-2	0.725	0.311	0.72	18.3722	7.97407	4.4718	2.45556	22.844	10.4296		1.89404	0.813681	0.46101	0.250567	2.35505	1.06425
CK11-3	0.095	T11-3	0.109		CK11-3	1.345	0.567	0.921	T11-3	0.495	0.205	0.461	14.8618	5.49485	4.30692	1.4934	19.1687	6.98825		1.5644	0.504115	0.45336	0.137009	2.01776	0.641124
CK12-1	0.102	T12-1	0.096		CK12-1	0.954	0.33	0.493	T12-1	0.557	0.221	0.533	11.0379	6.24967	1.25352	1.43892	12.2914	7.68859	12	1.08215	0.651007	0.122894	0.149887	1.20504	0.800895	1.41324	0.649296	0.459439
CK12-2	0.1	T12-2	0.098		CK12-2	0.93	0.401	0.849	T12-2	0.47	0.187	0.302	10.2146	5.26994	3.20136	1.22712	13.416	6.49706		1.02146	0.537749	0.320136	0.125216	1.3416	0.662965
CK12-3	0.097	T12-3	0.103		CK12-3	1.149	0.487	1.031	T12-3	0.362	0.143	0.334	12.678	4.06606	3.74484	0.91944	16.4228	4.9855		1.30701	0.394763	0.386066	0.089266	1.69308	0.484029
CK13-1	0.096	T13-1	0.098		CK13-1	1.327	0.526	1.119	T13-1	0.242	0.089	0.209	14.8928	2.76358	3.41532	0.45	18.3081	3.21358	13	1.55133	0.281998	0.355763	0.0459184	1.90709	0.327916	1.71372	0.7533	0.439569
CK13-2	0.097	T13-2	0.096		CK13-2	1.223	0.483	1.035	T13-2	0.529	0.215	0.497	13.7378	5.90035	3.10332	1.49412	16.8411	7.39447		1.41627	0.61462	0.31993	0.155638	1.7362	0.770257
CK13-3	0.1	T13-3	0.11		CK13-3	1.073	0.435	0.946	T13-3	0.973	0.35	0.793	11.9755	11.1654	3.00324	1.61364	14.9788	12.779		1.19755	1.01503	0.300324	0.146695	1.49788	1.16173
CK14-1	0.104	T14-1	0.111		CK14-1	1.879	0.771	1.66	T14-1	0.792	0.315	0.686	20.9076	8.8812	5.48988	2.06496	26.3974	10.9462	14	2.01034	0.800108	0.527873	0.186032	2.53822	0.986141	2.08007	0.798292	0.383781
CK14-2	0.103	T14-2	0.108		CK14-2	1.296	0.517	1.123	T14-2	0.615	0.245	0.549	14.5222	6.89365	3.4176	1.6134	17.9398	8.50705		1.40993	0.638301	0.331806	0.149389	1.74173	0.78769
CK14-3	0.104	T14-3	0.112		CK14-3	1.466	0.59	1.221	T14-3	0.501	0.201	0.444	16.3915	5.60607	3.99528	1.34964	20.3868	6.95571		1.57611	0.500542	0.384162	0.120504	1.96027	0.621046
CK15-1	0.099	T15-1	0.1		CK15-1	0.923	0.376	0.792	T15-1	0.365	0.165	0.335	10.289	3.95655	2.6286	1.4466	12.9176	5.40315	15	1.03929	0.395655	0.265515	0.14466	1.30481	0.540315	1.38159	0.482505	0.349238
CK15-2	0.102	T15-2	0.102		CK15-2	0.99	0.387	0.442	T15-2	0.222	0.122	0.203	11.1479	2.25754	2.41272	1.42008	13.5607	3.67762		1.09294	0.221327	0.236541	0.139224	1.32948	0.360551
CK15-3	0.101	T15-3	0.107		CK15-3	1.123	0.432	0.518	T15-3	0.405	0.175	0.38	12.6937	4.44575	2.56236	1.4034	15.256	5.84915		1.2568	0.415491	0.253699	0.131159	1.5105	0.54665
CK16-1	0.1	T16-1	0.112		CK16-1	1.219	0.498	0.84	T16-1	0.984	0.353	0.831	13.5788	11.2982	3.507	1.608	17.0858	12.9062	16	1.35788	1.00876	0.3507	0.143571	1.70858	1.15234	1.73819	1.19659	0.688412
CK16-2	0.104	T16-2	0.108		CK16-2	1.321	0.553	1.349	T16-2	0.986	0.407	0.811	14.6233	10.9545	4.13316	2.9412	18.7565	13.8957		1.40609	1.01431	0.397419	0.272333	1.80351	1.28664
CK16-3	0.105	T16-3	0.099		CK16-3	1.3	0.512	1.068	T16-3	0.843	0.321	0.993	14.6124	9.55137	3.26352	1.8414	17.876	11.3928		1.39166	0.964785	0.310811	0.186	1.70247	1.15078
CK17-1	0.097	T17-1	0.102		CK17-1	1.238	0.544	0.958	T17-1	1.206	0.494	0.963	13.5274	13.425	4.51608	3.50232	18.0435	16.9273	17	1.39458	1.31617	0.465575	0.343365	1.86015	1.65954	2.05871	1.38335	0.67195
CK17-2	0.101	T17-2	0.106		CK17-2	1.621	0.641	1.332	T17-2	0.983	0.416	0.838	18.2029	10.8508	4.13364	3.1878	22.3365	14.0386		1.80226	1.02366	0.409271	0.300736	2.21154	1.32439
CK17-3	0.092	T17-3	0.105		CK17-3	1.404	0.556	1.202	T17-3	0.876	0.356	0.298	15.7605	9.77092	3.60048	2.47344	19.361	12.2444		1.7131	0.930564	0.391357	0.235566	2.10446	1.16613
CK18-1	0.098	T18-1	0.093		CK18-1	1.392	0.599	1.212	T18-1	0.781	0.333	0.686	15.2973	8.60391	4.7616	2.59476	20.0589	11.1987	18	1.56095	0.925152	0.485878	0.279006	2.04682	1.20416	1.97679	1.63206	0.825612
CK18-2	0.097	T18-2	0.092		CK18-2	1.331	0.554	1.178	T18-2	1.261	0.533	1.017	14.7559	13.9239	4.08492	4.07316	18.8408	17.9971		1.52123	1.51347	0.421126	0.442735	1.94236	1.9562
CK18-3	0.094	T18-3	0.096		CK18-3	1.326	0.523	1.065	T18-3	1.169	0.493	0.958	14.8995	12.9157	3.34776	3.7482	18.2472	16.6639		1.58505	1.34539	0.356145	0.390437	1.94119	1.73582
CK19-1	0.103	T19-1	0.103		CK19-1	1.383	0.539	1.063	T19-1	0.583	0.242	0.518	15.5845	6.46789	3.32988	1.77276	18.9144	8.24065	19	1.51306	0.62795	0.323289	0.172113	1.83635	0.800063	1.77595	0.741465	0.417504
CK19-2	0.095	T19-2	0.104		CK19-2	1.258	0.488	1.012	T19-2	0.686	0.28	0.618	14.1917	7.6433	2.97192	1.96728	17.1636	9.61058		1.49386	0.734933	0.312834	0.189162	1.80669	0.924094
CK19-3	0.103	T19-3	0.111		CK19-3	1.273	0.493	1.018	T19-3	0.393	0.163	0.372	14.3665	4.36091	2.98692	1.19172	17.3534	5.55263		1.39481	0.392875	0.289992	0.107362	1.6848	0.500237
CK20-1	0.1	T20-1	0.109		CK20-1	1.036	0.509	0.901	T20-1	0.887	0.343	0.609	10.9503	10.0138	5.12112	2.06844	16.0714	12.0823	20	1.09503	0.918698	0.512112	0.189765	1.60714	1.10846	1.54035	1.03648	0.672886
CK20-2	0.102	T20-2	0.101		CK20-2	0.987	0.456	0.696	T20-2	0.706	0.291	0.517	10.6314	7.84662	4.15692	2.09544	14.7883	9.94206		1.04229	0.776893	0.407541	0.207469	1.44983	0.984362
CK20-3	0.103	T20-3	0.112		CK20-3	1.17	0.462	0.987	T20-3	0.842	0.321	0.688	13.1429	9.53742	2.96712	1.84872	16.1101	11.3861		1.27601	0.851555	0.28807	0.165064	1.56408	1.01662

## Sheet: Net photosynthetic rate
µmol/m2/s Pn						Average							Average	Relative value
CK1-1	27.1	29.5	23.2	25.6	31.3	27.34	T1-1	23.4	21.3	21.4	24.3	21.7	22.42	0.820044	0.829095
CK1-2	28.4	29.7	25.4	31.8	30.4	29.14	T1-2	24.5	25.1	26.4	24.4	23.6	24.8	0.851064
CK1-3	27.5	28.6	29.5	31.2	32.8	29.92	T1-3	23.7	25.7	27.1	22.1	23.5	24.42	0.816176
CK2-1	25.4	26.3	27.3	22.2	28.6	25.96	T2-1	23.1	23.7	26.2	21.7	23.4	23.62	0.909861	0.930363
CK2-2	24.4	25.5	28.3	27.1	27.2	26.5	T2-2	22	22.2	25.6	27.4	26.8	24.8	0.935849
CK2-3	25.6	22.3	23.1	23.4	24.6	23.8	T2-3	22.7	23.4	22.8	21.1	22.5	22.5	0.945378
CK3-1	25.4	25.6	23.8	24.4	27.2	25.28	T3-1	22.3	23.1	20.4	24.6	21.2	22.32	0.882911	0.884492
CK3-2	23.1	25.2	23.5	22.7	29.5	24.8	T3-2	25.9	22.7	23.6	22.6	24	23.76	0.958065
CK3-3	26.7	28.3	23.3	27.1	25.8	26.24	T3-3	22.5	21.6	20.2	21.9	20.4	21.32	0.8125
CK4-1	33.2	35.5	31.9	34.8	36.3	34.34	T4-1	25.3	21.5	22.7	24.8	21.3	23.12	0.673267	0.686011
CK4-2	34.4	35.2	37.7	36.1	35.4	35.76	T4-2	24.3	26	25.5	25.8	24.6	25.24	0.705817
CK4-3	37.3	34.6	36.2	33.2	37.8	35.82	T4-3	24.8	25.4	22.5	24.5	24.4	24.32	0.67895
CK5-1	25.6	26.3	25.5	26.5	28.6	26.5	T5-1	20.5	19.2	20.5	16.9	17.4	18.9	0.713208	0.776413
CK5-2	27.2	24.4	27.1	30.8	24.8	26.86	T5-2	20.4	19.2	18.3	18.6	17.7	18.84	0.701415
CK5-3	27.1	26.8	23.6	26	26.5	26	T5-3	21.9	22.6	23.4	28.8	22.2	23.78	0.914615
CK6-1	29.4	27.6	30.3	28.4	29.3	29	T6-1	27.5	24.3	26.4	25.7	27.3	26.24	0.904828	0.926061
CK6-2	28.7	29.5	31.2	27.5	29.2	29.22	T6-2	27.3	26.3	25.4	31.6	30.4	28.2	0.965092
CK6-3	33.2	30.5	29.6	32.3	28.1	30.74	T6-3	28.1	29.3	30.2	26.6	25.4	27.92	0.908263
CK7-1	38.6	36.3	37.1	36.3	38.8	37.42	T7-1	29.7	32.6	28.5	29.6	31.1	30.3	0.809727	0.792594
CK7-2	38.1	36.3	37.5	35.3	36.8	36.8	T7-2	28.4	30.5	29.4	28.2	29	29.1	0.790761
CK7-3	35.7	36.6	36.4	37.1	38.3	36.82	T7-3	29.6	30.2	27.2	26.8	29.3	28.62	0.777295
CK8-1	31.3	27.5	29.9	31.9	32.1	30.54	T8-1	25.6	24.5	27.1	26.4	27.8	26.28	0.860511	0.803544
CK8-2	31.2	34.6	33.7	31.6	28.5	31.92	T8-2	20.1	23.6	26.9	20.4	25.2	23.24	0.72807
CK8-3	31.1	30.3	30.2	32.8	30.7	31.02	T8-3	25.1	26.4	26.7	25.5	23.8	25.5	0.82205
CK9-1	27.7	27.5	28.2	29.9	28.3	28.32	T9-1	23.4	21.2	21.3	22.1	21.1	21.82	0.77048	0.853035
CK9-2	28.2	27.2	24.8	23.4	28.6	26.44	T9-2	25.4	27.4	25.4	21.7	22.9	24.56	0.928896
CK9-3	27.7	24.9	25.9	28.8	25.3	26.52	T9-3	23.2	21.8	26.4	21.1	21.5	22.8	0.859729
CK10-1	23.6	23.4	22.7	27.4	21.9	23.8	T10-1	21.6	22.5	23.1	21.9	20.8	21.98	0.923529	0.911755
CK10-2	20.9	21.8	23.1	29.6	23.8	23.84	T10-2	25.8	21.2	20.3	23.2	22.6	22.62	0.948826
CK10-3	23.6	21.6	23.5	27.5	22.7	23.78	T10-3	21.3	26.3	20.3	18.2	16.5	20.52	0.86291
CK11-1	32.1	31.3	31.7	32.1	30.2	31.48	T11-1	23.6	25.9	23.3	24.6	20.4	23.56	0.748412	0.731782
CK11-2	34.4	29.4	32.6	30.2	31.4	31.6	T11-2	23.9	24.4	21.2	25.1	25.1	23.94	0.757595
CK11-3	32.4	35.1	32.4	28.6	34.7	32.64	T11-3	24.3	20.4	24.9	24.6	18.3	22.5	0.689338
CK12-1	33.3	31.3	36.2	29.1	24.1	30.8	T12-1	20.4	24.3	25.4	24.8	24.4	23.86	0.774675	0.629864
CK12-2	35.6	34.8	36.1	36.7	37.2	36.08	T12-2	21.5	21.3	16.1	20.5	14.4	18.76	0.519956
CK12-3	34.4	32.7	31.8	30.7	33.1	32.54	T12-3	16.3	15.3	24.4	23.6	17.2	19.36	0.59496
CK13-1	23.4	24.3	21.4	22.2	20.5	22.36	T13-1	13.8	15.4	11.3	16.5	20.4	15.48	0.692308	0.637665
CK13-2	21.9	22.7	23.6	24.4	23.6	23.24	T13-2	15.4	16.7	14.4	14.5	11.2	14.44	0.621343
CK13-3	21.7	24.2	26.5	23.5	26.4	24.46	T13-3	14.8	16.5	12.2	17.4	12.4	14.66	0.599346
CK14-1	26.4	23.4	27.2	28.6	23.2	25.76	T14-1	20.3	22.6	20.1	21.3	20.2	20.9	0.811335	0.79545
CK14-2	25.1	27.3	24.2	26.6	23.1	25.26	T14-2	20.5	21.3	17.5	21.6	25.3	21.24	0.840855
CK14-3	25.3	25.7	27.7	28.4	30.2	27.46	T14-3	18.3	19.4	20.5	21.1	21.5	20.16	0.734159
CK15-1	27.3	26.6	28.1	29.3	27.2	27.7	T15-1	15.3	16.1	16.4	13.7	15.4	15.38	0.555235	0.566666
CK15-2	25.3	26.8	25.4	26.1	28.2	26.36	T15-2	13.2	14.7	14.8	13.7	15.4	14.36	0.544765
CK15-3	24.9	26.3	27.1	27.4	25.3	26.2	T15-3	12.5	12.3	17.7	20.4	15.7	15.72	0.6
CK16-1	29.6	31.2	28.5	26.3	28.4	28.8	T16-1	24.3	24.7	25.1	23.4	26.3	24.76	0.859722	0.878209
CK16-2	26.4	27.4	26.3	27.1	28.2	27.08	T16-2	25.3	26.4	25.4	25.5	26.2	25.76	0.951256
CK16-3	30.6	29.3	28.4	28.8	29.2	29.26	T16-3	22.6	23.5	26.3	22.5	25.6	24.1	0.82365
CK17-1	31.2	33.3	21	22.7	29.2	27.48	T17-1	20.1	21.3	18.5	19.1	18.3	19.46	0.708151	0.816667
CK17-2	24.6	25.5	25.9	29.2	30.1	27.06	T17-2	19.6	18.8	18.5	25.7	21.4	20.8	0.768662
CK17-3	21.6	25.2	29.5	22.8	27.7	25.36	T17-3	25.6	27.3	24.3	24.1	22.1	24.68	0.973186
CK18-1	24.7	21.6	20.4	25.7	27.2	23.92	T18-1	20.3	21.3	18.7	20.3	21.3	20.38	0.852007	0.869671
CK18-2	25.3	29.6	24.2	29.2	22	26.06	T18-2	16.9	16.3	24.9	21.4	25.6	21.02	0.8066
CK18-3	22.9	24.1	20.7	21.9	21.3	22.18	T18-3	22.1	20.4	22.7	19.8	20.4	21.08	0.950406
CK19-1	27.4	26.3	30.4	28.3	26.9	27.86	T19-1	25.1	20.3	20.9	20.4	19.5	21.24	0.762383	0.802521
CK19-2	32.3	27.4	22.8	27.8	23.5	26.76	T19-2	24.2	22.6	23.5	25.1	24.2	23.92	0.893871
CK19-3	25.2	22.5	31	24	31.2	26.78	T19-3	19.4	24.4	18.6	18	20.2	20.12	0.751307
CK20-1	30.9	27.5	31.3	32.6	30.6	30.58	T20-1	18.9	17.8	17.3	18.1	16.4	17.7	0.57881	0.609436
CK20-2	31.4	32.6	29.5	30.3	31.1	30.98	T20-2	18.3	18.2	18.3	17.7	17.4	17.98	0.580374
CK20-3	30.3	29.6	26.7	30.1	32.6	29.86	T20-3	19.2	21.9	17.3	21.4	20.1	19.98	0.669123

## Sheet: Transpiration rate
mmol/m2/s Tr						Average							Average	Relative value
CK1-1	4.6	4.5	4.4	4.3	4.4	4.44	T1-1	2.6	2.7	2.6	3.1	3.2	2.84	0.63964		0.633476
CK1-2	4.3	4.2	4.1	4.1	4.3	4.2	T1-2	2.9	2.7	2.3	3.2	2.5	2.72	0.647619
CK1-3	5.1	5.1	4.8	4.8	4.5	4.86	T1-3	3.2	2.4	2.6	3.3	3.4	2.98	0.613169
CK2-1	4.5	4.2	4.1	4.3	4.2	4.26	T2-1	4.5	4.3	4.2	4.1	4.4	4.3	1.00939		0.948063
CK2-2	4.7	4.5	4.3	4.4	4.4	4.46	T2-2	4.3	4.1	4.1	4.1	3.8	4.08	0.914798
CK2-3	4.9	4.5	4.3	4.3	4.5	4.5	T2-3	4	4.1	4.1	4.2	4.3	4.14	0.92
CK3-1	3.6	3.6	4.3	4.2	4.4	4.02	T3-1	4	3.2	3.2	3.5	3.3	3.44	0.855721		0.812159
CK3-2	4.2	4.1	4.2	4.1	4.1	4.14	T3-2	3.1	3.3	3.2	3.4	3.5	3.3	0.797101
CK3-3	3.7	4.3	4.3	4.2	4.3	4.16	T3-3	3.5	2.9	3.1	3.2	3.6	3.26	0.783654
CK4-1	3.5	3.4	3.2	3.2	3.3	3.32	T4-1	1.8	2.6	2.1	2.2	2.6	2.26	0.680723		0.695236
CK4-2	3.2	2.8	3.6	3.4	2.7	3.14	T4-2	2.4	2.5	2.5	2.1	2.6	2.42	0.770701
CK4-3	3.9	3.4	3.4	3.3	3.5	3.5	T4-3	1.6	2.5	2.2	2.2	2.6	2.22	0.634286
CK5-1	4.1	3.8	3.6	4	3.7	3.84	T5-1	3.6	3.3	3.2	2.9	3.4	3.28	0.854167		0.772226
CK5-2	4.5	4.2	4.1	4.2	4.3	4.26	T5-2	3	2.7	3.2	3	2.9	2.96	0.694836
CK5-3	3.9	4	3.6	4.4	3.9	3.96	T5-3	2.2	2.6	3.2	3.5	3.7	3.04	0.767677
CK6-1	4.2	3.6	4.4	4.1	4.5	4.16	T6-1	4.1	4	4.1	3.9	3.5	3.92	0.942308		0.944102
CK6-2	3.7	4.3	4.2	4.1	4.3	4.12	T6-2	3.7	3.6	4.1	4.3	3.8	3.9	0.946602
CK6-3	4	4.4	4.2	4.2	4.4	4.24	T6-3	3.8	3.9	3.8	4.3	4.2	4	0.943396
CK7-1	4.6	5.2	5.2	5.1	5.3	5.08	T7-1	4.3	4.5	4.2	4.1	4.5	4.32	0.850394		0.830753
CK7-2	5.4	4.7	5.4	5.2	4.6	5.06	T7-2	4.4	4.1	4.2	4	4.5	4.24	0.837945
CK7-3	4.9	4.6	5.3	5.2	5.5	5.1	T7-3	3.7	4.2	4.1	4.3	4.2	4.1	0.803922
CK8-1	4.7	4	4.4	4.5	4.7	4.46	T8-1	3.4	3.5	3.2	3.1	3.4	3.32	0.744395		0.71919
CK8-2	4.7	4.4	4.2	4.6	4.3	4.44	T8-2	3.5	3.3	2.7	2.9	3.1	3.1	0.698198
CK8-3	4.2	4.1	4.1	4.4	3.9	4.14	T8-3	2.9	3.4	3.1	2.8	2.6	2.96	0.714976
CK9-1	3.1	3.2	3.2	3.3	3.5	3.26	T9-1	3.1	2.7	3.3	3.1	2.7	2.98	0.91411		0.924558
CK9-2	3.2	3.2	3.7	3.3	3.1	3.3	T9-2	3.3	2.7	3.3	2.8	3.5	3.12	0.945455
CK9-3	3.1	3.3	3.2	3.3	3.4	3.26	T9-3	2.8	2.5	3.2	3.1	3.3	2.98	0.91411
CK10-1	2.8	2.7	3.1	3.1	3.4	3.02	T10-1	2.7	2.5	2.5	2.1	2.2	2.4	0.794702		0.820657
CK10-2	3	3.2	3.1	3.2	3.3	3.16	T10-2	2.8	3.1	2.1	2.6	2.2	2.56	0.810127
CK10-3	2.5	2.7	3.3	3.2	3	2.94	T10-3	2	3	2.5	3.2	1.9	2.52	0.857143
CK11-1	3.5	3.5	3.7	4.1	3.6	3.68	T11-1	2.5	2.4	2.1	2.1	2.2	2.26	0.61413		0.566542
CK11-2	4	4.2	4.2	3.8	4.3	4.1	T11-2	2.5	1.8	2.3	2.1	1.9	2.12	0.517073
CK11-3	4.1	4	3.8	3.6	3.5	3.8	T11-3	1.9	2.5	2.1	2.2	2.1	2.16	0.568421
CK12-1	3.8	4.2	3.5	4.2	3.9	3.92	T12-1	3.1	2.3	2.8	2.7	3.4	2.86	0.729592		0.741514
CK12-2	3.4	3.6	3.3	3.6	3.5	3.48	T12-2	3.2	3.1	2.8	2.7	2.7	2.9	0.833333
CK12-3	3.6	4.1	4.2	3.8	4.1	3.96	T12-3	2.9	2.5	2.3	3.2	2.2	2.62	0.661616
CK13-1	4.5	5.2	5.2	5.1	5.2	5.04	T13-1	4.3	4.4	4.1	4	4.4	4.24	0.84127		0.828188
CK13-2	4	4.5	5.2	4.9	4.6	4.64	T13-2	4.1	4.2	3.6	4.1	4.3	4.06	0.875
CK13-3	4.9	4.4	4.8	5.2	5.3	4.92	T13-3	3.1	3.8	4.2	3.8	4	3.78	0.768293
CK14-1	4	3.1	3.4	3.1	3.4	3.4	T14-1	2.7	2.5	2.2	2.3	2.3	2.4	0.705882		0.706065
CK14-2	2.7	3.4	3.3	3	3.1	3.1	T14-2	2.3	2.3	2.1	2.3	2.4	2.28	0.735484
CK14-3	3.1	3.5	3.2	3.3	3.3	3.28	T14-3	2	2.3	2.1	2.4	2.3	2.22	0.676829
CK15-1	4.2	4	4.3	4.1	4.2	4.16	T15-1	1.8	2.2	2.5	2.4	2.2	2.22	0.533654		0.521204
CK15-2	4.1	4.1	4.2	4.5	3.7	4.12	T15-2	2.4	2.5	2.2	2.2	2.5	2.36	0.572816
CK15-3	4	4.4	4.2	4	4.4	4.2	T15-3	1.6	1.9	2.3	2.2	1.6	1.92	0.457143
CK16-1	3.5	3.5	3.3	3.1	3.4	3.36	T16-1	2.2	2.5	2.3	2.3	2.4	2.34	0.696429		0.690554
CK16-2	3.3	2.8	3.4	3.4	2.7	3.12	T16-2	1.7	2.5	2.3	2.2	2.1	2.16	0.692308
CK16-3	2.8	3.7	3.6	3.4	2.9	3.28	T16-3	2.3	2.3	2.1	2.1	2.4	2.24	0.682927
CK17-1	3.9	4.2	4	4.1	4.2	4.08	T17-1	3.6	3.4	3.3	3.1	3.3	3.34	0.818627		0.764897
CK17-2	4.1	4.2	4.2	4.1	4.1	4.14	T17-2	3.3	3.1	2.8	3	3.3	3.1	0.748792
CK17-3	3.6	3.9	4.3	4.1	3.9	3.96	T17-3	2.4	3.3	2.7	2.6	3.4	2.88	0.727273
CK18-1	4	4.3	4.2	4.1	4.3	4.18	T18-1	2.9	2.8	2.1	2.5	2.7	2.6	0.62201		0.613044
CK18-2	3.6	4.3	4.1	4.3	4.2	4.1	T18-2	2.5	2.7	2.2	2.4	2.6	2.48	0.604878
CK18-3	4.3	3.9	3.5	4.3	3.6	3.92	T18-3	2.4	2	2.2	2.8	2.6	2.4	0.612245
CK19-1	4.1	4.4	4.2	4.1	3.6	4.08	T19-1	2.5	2.8	2.6	3.3	3.2	2.88	0.705882		0.699561
CK19-2	3.9	3.7	4.1	4.2	3.8	3.94	T19-2	2.5	2.9	3.3	2.6	3.1	2.88	0.730964
CK19-3	4.1	4.2	4.5	4.1	3.8	4.14	T19-3	2.9	2.7	2.7	2.3	3.1	2.74	0.661836
CK20-1	3.6	3.5	3.3	3.5	2.9	3.36	T20-1	2.1	1.9	2.2	2.1	1.8	2.02	0.60119		0.604812
CK20-2	3.8	3.3	3.2	3.5	3.4	3.44	T20-2	1.7	1.7	2.2	2.2	1.7	1.9	0.552326
CK20-3	3.7	3.7	3.4	3.1	3.5	3.48	T20-3	2.2	2.4	2.3	2.2	2.4	2.3	0.66092

## Sheet: Stomatal conductance
mol/m2/s Cleaf Gs						Average							Average	Relative value
CK1-1	130.2	135.4	134.2	133.6	134.8	133.64	T1-1	84.4	82.7	81.6	80.5	82.3	82.3	0.615834	0.631499
CK1-2	132.9	132.3	131.2	131.1	131.8	131.86	T1-2	87.2	85.5	82.7	82.1	84.3	84.36	0.639769
CK1-3	131.8	131.2	130.6	130.5	130	130.82	T1-3	89.7	83.4	81.1	80.2	83.5	83.58	0.638893
CK2-1	94.8	102.8	101.7	101.1	102.5	100.58	T2-1	92.2	94.5	92.2	91.1	94.9	92.98	0.924438	0.916926
CK2-2	96.8	94.9	99	101.2	93.9	97.16	T2-2	92.6	91.2	91	90	91.1	91.18	0.938452
CK2-3	98.9	105	98.4	103.7	105.1	102.22	T2-3	88.2	91.1	91.3	90.5	92.7	90.76	0.887889
CK3-1	115.7	116.3	113.1	112.4	114.3	114.36	T3-1	98.6	102.2	101.7	100.5	103.2	101.24	0.885275	0.845119
CK3-2	112.5	112.4	121.8	111.2	121.9	115.96	T3-2	100.4	102.1	98.7	99.5	100.2	100.18	0.863919
CK3-3	117.8	132.2	123.1	121.8	123.8	123.74	T3-3	97	95.7	94.8	101.7	97.2	97.28	0.786165
CK4-1	115.1	114.4	112.5	111.3	103.8	111.42	T4-1	104.5	95.1	100.5	103.7	104.9	101.74	0.913122	0.89859
CK4-2	112.4	107.7	106.3	113.6	107.5	109.5	T4-2	93.5	104.5	103.9	100.5	94.6	99.4	0.907763
CK4-3	109.2	104.5	114.5	113.2	105.3	109.34	T4-3	103.7	94.5	92.8	91.7	95.6	95.66	0.874886
CK5-1	141.5	138.6	136.4	134.4	137.6	137.7	T5-1	113.3	92.8	90.5	95.2	94.1	97.18	0.705737	0.719931
CK5-2	130.6	131.2	131.5	130.6	130.9	130.96	T5-2	94.6	96.3	91.7	90.5	88.2	92.26	0.70449
CK5-3	118.2	128.5	125.6	133.7	129.3	127.06	T5-3	97	94.6	90.5	98.6	95.5	95.24	0.749567
CK6-1	110.7	115.6	113.7	111.2	105.3	111.3	T6-1	108	104.1	110.5	110.3	106.5	107.88	0.969272	0.955493
CK6-2	116.9	113.1	111.8	111.2	113.2	113.24	T6-2	108.3	105.8	107.6	103.2	106.4	106.26	0.938361
CK6-3	109	113.8	112.5	111.8	114.2	112.26	T6-3	105.4	107.3	106.6	108.4	110.5	107.64	0.958846
CK7-1	165.7	164.4	161.9	162.5	163.3	163.56	T7-1	151.2	154.3	151.8	150.6	144.4	150.46	0.919907	0.909674
CK7-2	164.3	167.2	163.8	162.5	166.7	164.9	T7-2	152.1	144.2	152.3	146.5	142.3	147.48	0.89436
CK7-3	158.4	165.7	163.1	166.9	164.7	163.76	T7-3	146	152.4	147.6	150.5	152.5	149.8	0.914753
CK8-1	136	138.7	143.7	141.6	146.2	141.24	T8-1	125.4	125.3	122.3	120.5	125.1	123.72	0.875956	0.875628
CK8-2	145.6	144.4	141.8	141.2	143.3	143.26	T8-2	124.6	127.8	122.4	127.8	120.1	124.54	0.869328
CK8-3	141.2	139.9	139.7	143.5	138.4	140.54	T8-3	126.7	125.5	121.2	120.6	125.5	123.9	0.8816
CK9-1	109.7	115.3	111.7	112.3	114.7	112.74	T9-1	76.3	76.1	83	81.2	76.7	78.66	0.697712	0.736227
CK9-2	111.9	111.8	110.6	110.7	111	111.2	T9-2	81.6	86.6	82.9	80.5	85.4	83.4	0.75
CK9-3	109.8	113	111.7	101.2	113.6	109.86	T9-3	87.2	84.1	81.7	81.8	83.2	83.6	0.760969
CK10-1	115.4	116	111.2	113.5	115.9	114.4	T10-1	106	111.1	110.5	110.9	112.1	110.12	0.962587	0.96531
CK10-2	118.4	113.5	116.8	114.7	118.8	116.44	T10-2	113.2	108.4	111.1	112.3	110.3	111.06	0.953796
CK10-3	112.6	115.8	112.3	115.6	115.7	114.4	T10-3	110.3	108.5	113.9	112.2	115.4	112.06	0.979545
CK11-1	132.6	134.7	133.5	131.7	135.6	133.62	T11-1	83	83.5	81.1	83.4	84.4	83.08	0.621763	0.619738
CK11-2	138.3	130.4	131.7	130.5	133	132.78	T11-2	80.7	76.9	82.8	81.1	77.8	79.86	0.601446
CK11-3	128.5	132.4	130.4	132.5	132.8	131.32	T11-3	86.3	84.1	81.1	80.5	85.6	83.52	0.636004
CK12-1	115.4	119.8	114.5	112.2	117.9	115.96	T12-1	75.1	73	80.6	77.5	73.8	76	0.655398	0.666196
CK12-2	112	115.3	112.9	116.5	115.1	114.36	T12-2	77.8	81.2	74.7	75.4	76.3	77.08	0.674012
CK12-3	112.9	111.1	115.8	116.5	114.4	114.14	T12-3	77.9	74.8	73.1	81.8	74.3	76.38	0.669178
CK13-1	134.1	131.2	131.7	131.1	132.3	132.08	T13-1	111.6	113.2	110.7	110.4	112.4	111.66	0.845397	0.858439
CK13-2	127	124.5	127.4	128.3	126.1	126.66	T13-2	112.4	112.3	115.4	116.2	113.2	113.9	0.899258
CK13-3	136.9	133.8	134.6	135.8	132.7	134.76	T13-3	115.4	106.9	111.7	115.3	110.4	111.94	0.830662
CK14-1	117	114.5	117.4	118.3	111.4	115.72	T14-1	79.5	72.3	75.4	76.2	73.2	75.32	0.650881	0.63228
CK14-2	116.7	117.3	118.3	115.9	118.2	117.28	T14-2	75.4	76.9	81.7	74.6	78.6	77.44	0.6603
CK14-3	117.6	121.5	172.3	121.3	115.8	129.7	T14-3	75.8	74	71.7	75.8	82.5	75.96	0.585659
CK15-1	132.4	132.9	134.2	137.2	130.9	133.52	T15-1	67.2	71.7	70.9	75.7	71.2	71.34	0.534302	0.539685
CK15-2	128.3	125.3	131.7	130.8	136.4	130.5	T15-2	72.4	74.3	71.8	71.8	75.2	73.1	0.560153
CK15-3	129.1	133.6	131.8	134.5	133.6	132.52	T15-3	72.3	65.3	72.9	71.7	65.4	69.52	0.5246
CK16-1	146.8	144.8	152.5	145.7	145.1	146.98	T16-1	135.6	134.7	132.9	130.5	134.4	133.62	0.909103	0.90873
CK16-2	151.2	147	143.4	153.3	146.2	148.22	T16-2	134.3	134.8	133	141.7	135.4	135.84	0.916476
CK16-3	154.9	146.7	152.3	151.2	148.5	150.72	T16-3	131.1	132.4	141.2	140.2	133.8	135.74	0.90061
CK17-1	106.8	105.3	102.6	103.5	102.1	104.06	T17-1	74.8	73.6	72.4	71.1	72.8	72.94	0.700942	0.674696
CK17-2	111.2	110.4	106.2	108.2	110.5	109.3	T17-2	73	71.2	70.4	70.2	71	71.16	0.651052
CK17-3	110.3	107.7	102.9	105.2	108.2	106.86	T17-3	71.3	72.3	70.9	71.2	73.4	71.82	0.672094
CK18-1	98.8	103.1	100.6	96.9	103.2	100.52	T18-1	86.7	86.8	91.2	90.6	86.2	88.3	0.878432	0.841474
CK18-2	104.6	102.8	100.4	100.6	102.1	102.1	T18-2	92.5	95.2	91.8	90.6	95.2	93.06	0.911459
CK18-3	109.5	97.9	103.6	102.9	98.4	102.46	T18-3	90.3	94.8	9.3	87.4	94.5	75.26	0.734531
CK19-1	130.4	123.7	131.8	130.5	127.4	128.76	T19-1	89.9	90.8	94.4	92.2	89.3	91.32	0.709226	0.716118
CK19-2	117.3	126.3	131.2	128.5	126.8	126.02	T19-2	97.6	86.8	92.2	90.5	89.2	91.26	0.724171
CK19-3	118.7	126.1	134.5	131.4	127.8	127.7	T19-3	95.4	93.1	86	92.2	89.8	91.3	0.714957
CK20-1	123.8	124.1	122.9	120.9	117.7	121.88	T20-1	66.7	57.4	62.3	61.1	66.7	62.84	0.515589	0.508563
CK20-2	110.3	123	121.7	120.5	123.6	119.82	T20-2	62.3	65.1	61.2	61.7	55.7	61.2	0.510766
CK20-3	119.5	116.9	123.4	122.2	118	120	T20-3	60.8	60.3	59.7	58.4	60.4	59.92	0.499333

## Sheet: Dry matter
											Average		Relative value
Jingu26(JG26)	CK1	0.5433	0.3465	0.5469	0.4635	0.3994	0.5415	0.5345	0.4843	0.5532	0.490344		0.93014
Fenxuan3(FX3)	CK2	0.543	0.4813	0.6124	0.5367	0.6231	0.4924	0.5686	0.5723	0.5732	0.555889		0.956446
Zigengu(ZGG)	CK3	0.5123	0.4654	0.4667	0.5432	0.4845	0.5243	0.5442	0.4975	0.5643	0.511378		0.916913
Jingu40 (JG40)	CK4	0.5566	0.6327	0.7245	0.6743	0.5854	0.5756	0.6235	0.6118	0.6291	0.623722		0.81035
Dabaigu(DBG)	CK5	0.7067	0.6832	0.558	0.6543	0.6532	0.6134	0.5965	0.7123	0.6321	0.645522		0.804551
Gongai2(GA2)	CK6	0.6033	0.7012	0.6782	0.6643	0.7221	0.6355	0.6221	0.6618	0.6573	0.660644		0.9465
Shandongliushan(SDLS)	CK7	0.6467	0.5233	0.5326	0.5643	0.5578	0.5312	0.5775	0.5533	0.5672	0.561544		0.923148
Shanxiwugu(SXWG)	CK8	0.3233	0.4485	0.4428	0.4774	0.4732	0.3855	0.3932	0.4921	0.4892	0.436133		0.858708
Hebeixianggu(HBXG)	CK9	0.4467	0.5713	0.4812	0.5423	0.4832	0.4943	0.5332	0.5276	0.5423	0.513567		0.892084
Caogu(CG)	CK10	0.4367	0.4187	0.3054	0.4322	0.4354	0.4744	0.3898	0.3932	0.4412	0.414111		0.975449
Nenxuan15(NX15)	CK11	0.5675	0.4254	0.4367	0.4853	0.5123	0.5242	0.5965	0.4232	0.4237	0.488311		0.589742
Longgu25(LG25)	CK12	0.3633	0.2538	0.3463	0.3765	0.3886	0.3921	0.3532	0.3622	0.3718	0.356422		0.606023
Zuantoubai (ZTB)	CK13	0.5934	0.5639	0.3619	0.5123	0.6022	0.4323	0.5521	0.5129	0.5217	0.516967		0.72257
Jinsuihuangjin(JSHJ)	CK14	0.4734	0.7321	0.6739	0.6338	0.6133	0.5964	0.6744	0.6218	0.6622	0.631256		0.62271
Longgu31(LG31)	CK15	0.3167	0.4576	0.3732	0.4123	0.4233	0.4022	0.3321	0.3566	0.3913	0.385033		0.650882
Huangjindungu(HJDG)	CK16	0.6634	0.5528	0.4561	0.6122	0.5754	0.6349	0.6214	0.6247	0.5865	0.591933		0.730976
Gongai5(GA5)	CK17	0.7076	0.5476	0.7344	0.6532	0.6733	0.7123	0.5965	0.6459	0.6331	0.655989		0.700232
Yangu2(YG2)	CK18	0.5854	0.4399	0.5781	0.5125	0.6104	0.5418	0.5533	0.6123	0.5322	0.551767		0.799654
Zigenbai(ZGB)	CK19	0.7167	0.6823	0.5834	0.7124	0.6422	0.6213	0.5943	0.7213	0.6123	0.654022		0.761986
Baigenhongniangu(BGHNG)	CK20	0.3154	0.5233	0.3421	0.423	0.3854	0.4138	0.3943	0.3854	0.3991	0.397978		0.750572
Jingu26(JG26)	T1	0.3867	0.4311	0.5012	0.4326	0.5321	0.4216	0.5231	0.3638	0.5126	0.456089
Fenxuan3(FX3)	T2	0.5012	0.6067	0.6617	0.4689	0.4974	0.4965	0.5112	0.5311	0.5104	0.531678
Zigengu(ZGG)	T3	0.5329	0.4843	0.5622	0.3793	0.4367	0.3964	0.4532	0.4626	0.5124	0.468889
Jingu40 (JG40)	T4	0.5765	0.6256	0.5843	0.5232	0.5421	0.4133	0.3853	0.4232	0.4754	0.505433
Dabaigu(DBG)	T5	0.5312	0.6221	0.4643	0.5854	0.6214	0.4145	0.4522	0.4617	0.5214	0.519356
Gongai2(GA2)	T6	0.7321	0.7432	0.4556	0.5622	0.8134	0.5633	0.5644	0.5812	0.6123	0.6253
Shandongliushan(SDLS)	T7	0.4812	0.4865	0.6829	0.4532	0.6522	0.5532	0.4116	0.4234	0.5213	0.518389
Shanxiwugu(SXWG)	T8	0.3817	0.4021	0.3445	0.3454	0.3654	0.4132	0.3449	0.3612	0.4122	0.374511
Hebeixianggu(HBXG)	T9	0.4834	0.6123	0.4343	0.4112	0.4145	0.5121	0.4004	0.4429	0.4122	0.458144
Caogu(CG)	T10	0.3218	0.3713	0.4027	0.3976	0.4123	0.5313	0.4221	0.3922	0.3842	0.403944
Nenxuan15(NX15)	T11	0.2703	0.2866	0.3101	0.3023	0.2476	0.2754	0.3422	0.2541	0.3032	0.287978
Longgu25(LG25)	T12	0.2113	0.1664	0.2354	0.2276	0.1732	0.2517	0.2365	0.2103	0.2316	0.216
Zuantoubai (ZTB)	T13	0.4019	0.3642	0.3833	0.3674	0.3716	0.3655	0.3714	0.3645	0.3721	0.373544
Jinsuihuangjin(JSHJ)	T14	0.3846	0.4762	0.4035	0.4326	0.4322	0.3216	0.3754	0.3586	0.3531	0.393089
Longgu31(LG31)	T15	0.2345	0.2317	0.3103	0.2031	0.2118	0.2489	0.3146	0.2674	0.2332	0.250611
Huangjindungu(HJDG)	T16	0.3824	0.3546	0.3754	0.4722	0.5129	0.5002	0.4377	0.4512	0.4076	0.432689
Gongai5(GA5)	T17	0.5022	0.4464	0.5128	0.4586	0.4539	0.4215	0.4622	0.4427	0.4338	0.459344
Yangu2(YG2)	T18	0.4326	0.5005	0.5123	0.3217	0.4643	0.4773	0.4464	0.4033	0.4126	0.441222
Zigenbai(ZGB)	T19	0.5138	0.4671	0.5019	0.5538	0.465	0.4458	0.5127	0.5275	0.4976	0.498356
Baigenhongniangu(BGHNG)	T20	0.3435	0.3157	0.4043	0.3087	0.3417	0.2876	0.2319	0.2232	0.2318	0.298711

## Sheet: Grain weight per panicle
Varieties	Grain weight per panicle	Varieties	Grain weight per panicle		Varieties	Grain weight per panicle	Varieties	Grain weight per panicle						Relative value
CK 1-1	6.29	T1-1	4.2		CK 1-1	7.978	T1-1	8.28		CK 1	10.162	T1	8.68667	0.854819
	14.8		6.7		CK 1-2	9.968	T1-2	6.36
	5.85		8.8		CK 1-3	12.54	T1-3	11.42
	7.1		10.7		CK 2-1	11.26	T2-1	9.62		CK 2	10.57	T2	8.31933	0.78707
	5.85		11		CK 2-2	11.1	T2-2	7.62
CK 1-2	12.53	T1-2	9.1		CK 2-3	9.35	T2-3	7.718
	7.43		6.2		CK 3-1	13.12	T3-1	7.05		CK 3	8.84333	T3	7.38667	0.835281
	12.68		6.5		CK 3-2	9.35	T3-2	5.542
	12.87		3.6		CK 3-3	4.06	T3-3	9.568
	4.33		6.4		CK 4-1	10.544	T4-1	10.068		CK 4	8.41133	T4	7.098	0.843861
CK 1-3	20.2	T1-3	5.7		CK 4-2	9.12	T4-2	6.386
	8.8		10.9		CK 4-3	5.57	T4-3	4.84
	11.3		10		CK 5-1	15.318	T5-1	12.4		CK 5	15.0467	T5	10.09	0.67058
	8.3		11.4		CK 5-2	16.54	T5-2	10.616
	14.1		19.1		CK 5-3	13.282	T5-3	7.254
CK 2-1	7.7	T2-1	9.5		CK 6-1	11.59	T6-1	14.322		CK 6	12.9	T6	10.902	0.845116
	11		8.9		CK 6-2	13.26	T6-2	10.134
	8.2		12.6		CK 6-3	13.85	T6-3	8.25
	15		9		CK 7-1	14.9	T7-1	8.66		CK 7	10.7153	T7	8.74	0.815654
	14.4		8.1		CK 7-2	9.82	T7-2	7.5
CK 2-2	15.85	T2-2	8		CK 7-3	7.426	T7-3	10.06
	8.91		4.7		CK 8-1	15.74	T8-1	6.566		CK 8	16.9247	T8	6.51667	0.38504
	11.24		8.4		CK 8-2	17.46	T8-2	5.546
	10.11		8.4		CK 8-3	17.574	T8-3	7.438
	9.39		8.6		CK 9-1	11.736	T9-1	11.32		CK 9	11.9387	T9	8.29867	0.695108
CK 2-3	7.77	T2-3	9.54		CK 9-2	13	T9-2	9.796
	8.96		5.62		CK 9-3	11.08	T9-3	3.78
	9.64		9.13		CK 10-1	13.834	T10-1	14.95		CK 10	13.764	T10	11.7653	0.85479
	10.94		5.85		CK 10-2	11.096	T10-2	14.246
	9.44		8.45		CK 10-3	16.362	T10-3	6.1
CK 3-1	12.4	T3-1	4.87		CK 11-1	11.782	T11-1	14.004		CK 11	12.9233	T11	12.0813	0.934847
	10.6		10.52		CK 11-2	15.828	T11-2	12.22
	14.3		8.71		CK 11-3	11.16	T11-3	10.02
	15.1		6.58		CK 12-1	19.46	T12-1	10.286		CK 12	12.8567	T12	8.802	0.684625
	13.2		4.57		CK 12-2	13.21	T12-2	10.2
CK 3-2	7.77	T3-2	5.49		CK 12-3	5.9	T12-3	5.92
	8.96		4.53		CK 13-1	11.75	T13-1	9.48		CK 13	11.8767	T13	9.69067	0.815942
	9.64		6.44		CK 13-2	14.96	T13-2	14.092
	10.94		6.18		CK 13-3	8.92	T13-3	5.5
	9.44		5.07		CK 14-1	11.37	T14-1	10.716		CK 14	14.6853	T14	9.90467	0.67446
CK 3-3	3.2	T3-3	7.78		CK 14-2	20.792	T14-2	11.658
	6.1		5.35		CK 14-3	11.894	T14-3	7.34
	5.1		20.02		CK 15-1	15.112	T15-1	6.856		CK 15	14.952	T15	8.24733	0.551587
	2.6		6.43		CK 15-2	17.064	T15-2	9.128
	3.3		8.26		CK 15-3	12.68	T15-3	8.758
CK 4-1	10.59	T4-1	8.01		CK 16-1	29.84	T16-1	11.514		CK 16	17.2527	T16	9.93	0.575563
	8.67		15.88		CK 16-2	13.12	T16-2	10.92
	6.1		17.21		CK 16-3	8.798	T16-3	7.356
	9.47		4.62		CK 17-1	15.31	T17-1	6.436		CK 17	15.7207	T17	9.14333	0.581612
	17.89		4.62		CK 17-2	14.912	T17-2	11.554
CK 4-2	9.8	T4-2	6.27		CK 17-3	16.94	T17-3	9.44
	12.2		4.69		CK 18-1	10.064	T18-1	7.268		CK 18	11	T18	8.712	0.792
	6.1		9.95		CK 18-2	8.88	T18-2	10.46
	8		5.82		CK 18-3	14.056	T18-3	8.408
	9.5		5.2		CK 19-1	9.9	T19-1	6.274		CK 19	13.5947	T19	11.226	0.825765
CK 4-3	5.58	T4-3	9.6		CK 19-2	17.624	T19-2	13.444
	3.31		4.3		CK 19-3	13.26	T19-3	13.96
	9.92		4.3		CK 20-1	11.666	T20-1	5.18		CK 20	11.9013	T20	7.378	0.619931
	4.33		2.9		CK 20-2	8.64	T20-2	10.274
	4.71		3.1		CK 20-3	15.398	T20-3	6.68
CK 5-1	15.03	T5-1	7.1
	15.32		21.1
	17.85		18.2
	14.84		7
	13.55		8.6
CK 5-2	14.1	T5-2	13.5
	20.2		8.27
	12.48		8.59
	14.12		15.03
	21.8		7.69
CK 5-3	9.73	T5-3	8.44
	25.56		15.25
	8.72		6.45
	9.87		3.91
	12.53		2.22
CK 6-1	13.13	T6-1	15.12
	11.54		15.43
	11.79		12.12
	10.46		11.43
	11.03		17.51
CK 6-2	15.6	T6-2	11.27
	12.9		10.86
	13.3		8.58
	9.6		10.44
	14.9		9.52
CK 6-3	12.98	T6-3	8.77
	15.04		6.07
	11.26		8.37
	13.37		9.44
	16.6		8.6
CK 7-1	15.2	T7-1	7.3
	15		14.4
	14		5.72
	15.5		10.64
	14.8		5.24
CK 7-2	10.6	T7-2	7.1
	9.7		10.9
	9.9		8.2
	10.8		3.8
	8.1		7.5
CK 7-3	8.25	T7-3	13.9
	6.18		7.7
	7.06		10.8
	8.63		9
	7.01		8.9
CK 8-1	15.4	T8-1	5.32
	9.8		8.73
	12.2		5.38
	22.3		5.81
	19		7.59
CK 8-2	19.6	T8-2	3.43
	17.5		7.24
	15.7		4.75
	14		5.91
	20.5		6.4
CK 8-3	14.99	T8-3	6
	19.05		6.64
	18.12		9.21
	18.03		9.03
	17.68		6.31
CK 9-1	9.91	T9-1	9.4
	14.65		11
	7.66		12.9
	13.1		15.2
	13.36		8.1
CK 9-2	10.2	T9-2	10.26
	11.1		9.45
	10.4		9.44
	14.7		9.56
	18.6		10.27
CK 9-3	14.4	T9-3	3.9
	8.8		3
	11.1		5.1
	11.8		4.4
	9.3		2.5
CK 10-1	13.62	T10-1	15.4
	9.92		14.3
	13.67		16.43
	20.26		13.32
	11.7		15.3
CK 10-2	18.4	T10-2	18.35
	5.89		15.68
	11.84		15.51
	14.77		10.42
	4.58		11.27
CK 10-3	10.58	T10-3	5.4
	11.28		6.1
	22.5		6.4
	19.2		6.4
	18.25		6.2
CK 11-1	10.4	T11-1	16.65
	11.1		14.95
	11.72		11.75
	12.93		16.6
	12.76		10.07
CK 11-2	17.12	T11-2	8.7
	16.52		15.4
	11.75		11.1
	14.73		13.9
	19.02		12
CK 11-3	10.7	T11-3	9.2
	12.5		10.5
	16.2		11.6
	8.3		9.3
	8.1		9.5
CK 12-1	21.9	T12-1	9.3
	21.8		8.27
	16.7		10.64
	21.4		13.44
	15.5		9.78
CK 12-2	14.39	T12-2	8.9
	11.49		12.8
	13.18		8.6
	14.16		10.8
	12.83		9.9
CK 12-3	7	T12-3	5
	7.3		5.3
	3.4		5.9
	6.6		6.5
	5.2		6.9
CK 13-1	12.55	T13-1	10.2
	13.63		9.2
	10.27		11
	8.34		7.8
	13.96		9.2
CK 13-2	13.8	T13-2	14.42
	13.3		17.29
	15.7		14.91
	12.6		9.97
	19.4		13.87
CK 13-3	7.7	T13-3	6.8
	13.3		8.7
	9.7		6.5
	7.2		3.1
	6.7		2.4
CK 14-1	10.85	T14-1	11.68
	9.24		10.91
	14.1		7.73
	14.96		8.14
	7.7		15.12
CK 14-2	28.92	T14-2	14.94
	16.86		12.33
	29.38		10.52
	17.18		8.7
	11.62		11.8
CK 14-3	10.09	T14-3	5.69
	19.98		8.64
	10.05		6.14
	12.01		7.34
	7.34		8.89
CK 15-1	21.23	T15-1	11.8
	14.98		7.87
	11.13		5.7
	11.04		7
	17.18		1.91
CK 15-2	19.4	T15-2	9.96
	21.34		6.28
	17.84		5.11
	16		15.56
	10.74		8.73
CK 15-3	11.1	T15-3	12.45
	13.4		5.7
	21		11.3
	9.5		7.92
	8.4		6.42
CK 16-1	24.2	T16-1	11.38
	23.9		13.17
	27.4		10.08
	36		12.39
	37.7		10.55
CK 16-2	10.2	T16-2	10.1
	12.7		11.4
	16.9		10.9
	16.3		14.2
	9.5		8
CK 16-3	7.75	T16-3	8.15
	10.53		7.69
	8.93		11.65
	11.14		3.98
	5.64		5.31
CK 17-1	21.22	T17-1	7.21
	15.75		4.42
	17.86		5.14
	13.24		7.65
	8.48		7.76
CK 17-2	20.66	T17-2	8.12
	6.8		13.24
	19.23		13.26
	14.95		8.48
	12.92		14.67
CK 17-3	15.5	T17-3	20
	16.2		7
	19.1		5.4
	21.3		7.2
	12.6		7.6
CK 18-1	13.58	T18-1	7.82
	10.61		6.52
	13.4		7.91
	7.19		7.95
	5.54		6.14
CK 18-2	8.3	T18-2	12.6
	3.2		9.6
	6.2		11.4
	9.2		8.5
	17.5		10.2
CK 18-3	13.41	T18-3	9.48
	8.46		4.61
	15.19		12.07
	17.51		9.96
	15.71		5.92
CK 19-1	7.5	T19-1	11.47
	8.8		6.08
	17		3.87
	4.3		4.2
	11.9		5.75
CK 19-2	19.76	T19-2	15.8
	12.55		11.8
	16.13		13.1
	18.29		12
	21.39		14.52
CK 19-3	19.2	T19-3	10.1
	24.1		10.5
	9.5		12.2
	6.8		21.2
	6.7		15.8
CK 20-1	7.2	T20-1	6.2
	12.7		4.6
	17.97		4.8
	8.81		4.9
	11.65		5.4
CK 20-2	7	T20-2	11.94
	12.8		10.53
	6.7		22.51
	8.3		4.1
	8.4		2.29
CK 20-3	14.37	T20-3	5.2
	14.74		3.5
	15.51		7.6
	9.89		11.2
	22.48		5.9

## Sheet: Statistical analyses
Relative value										Comprehensive evaluation of Foxtail Millet under atrazine stress
Varieties	MDA	Soluble protein	Chlorophyll content	Net photosynthetic rate	Transpiration rate	Stomatal conductance	Dry matter	Grain weight per panicle		Varieties	MDA	Soluble protein	Chlorophyll content	Net photosynthetic rate	Transpiration rate	Stomatal conductance	Dry matter	Grain weight per panicle	T-value	Ranking
JG26	0.890704	1.89883	0.754485	0.829095	0.633476	0.631499	0.93014	0.854819		JG26	0.985245	0.348722	0.749046	0.721559	0.263019	0.275067	0.882528	0.854444	0.589745	7
FX3	0.690737	1.57161	0.88273	0.930363	0.948063	0.916926	0.956446	0.78707		FX3	0.667836	0.19216	0.986537	1	1	0.913708	0.950731	0.731222	0.804823	2
ZGG	0.405317	1.34998	0.756875	0.884492	0.812159	0.845119	0.916913	0.835281		ZGG	0.214788	0.0552071	0.457163	0.341615	0.306894	0.352233	0.335405	0.48162	0.307372	16
JG40	0.692003	2.38136	0.660581	0.686011	0.695236	0.89859	0.81035	0.843861		JG40	0.669846	0.371583	0.348967	0.128278	0.183566	0.408195	0.22616	0.490799	0.298252	17
DBG	0.269648	2.27407	0.819237	0.776413	0.772226	0.719931	0.804551	0.67058		DBG	-0.000558265	0.528262	0.868958	0.576707	0.588069	0.472934	0.556922	0.519347	0.516065	10
GA2	0.895109	2.38696	0.885235	0.926061	0.944102	0.955493	0.9465	0.845116		GA2	0.992237	0.582276	0.991176	0.988172	0.990721	1	0.924945	0.836797	0.911173	1
SDLS	0.833227	1.78956	0.832717	0.792594	0.830753	0.909674	0.923148	0.815654		SDLS	0.894011	0.296442	0.893921	0.621199	0.72518	0.89748	0.864402	0.783209	0.741959	4
SXWG	0.374423	2.83157	0.563045	0.803544	0.71919	0.875628	0.858708	0.38504		SXWG	0.16575	0.795008	0.394527	0.651305	0.46382	0.821303	0.697331	0	0.544092	9
HBXG	0.303158	2.41164	0.629886	0.853035	0.924558	0.736227	0.892084	0.695108		HBXG	0.0526317	0.594087	0.518308	0.787383	0.944937	0.509395	0.783863	0.563959	0.615488	5
CG	0.686262	2.05925	0.781566	0.911755	0.820657	0.96531	0.975449	0.85479		CG	0.660733	0.42548	0.799196	0.948837	0.701528	1.02196	1	0.854392	0.8031	3
NX15	0.444024	2.44843	0.420039	0.731782	0.566542	0.619738	0.589742	0.934847		NX15	0.276229	0.611687	0.129703	0.453992	0.106212	0.248752	0	1	0.320258	14
LG25	0.463355	1.16598	0.459439	0.629864	0.741514	0.666196	0.606023	0.684625		LG25	0.306913	-0.00192196	0.202664	0.173764	0.516119	0.352702	0.0422092	0.544893	0.261425	19
ZTB	0.571141	3.25703	0.439569	0.637665	0.828188	0.858439	0.72257	0.815942		ZTB	0.478001	0.99858	0.165869	0.195215	0.719169	0.782843	0.344373	0.783733	0.586594	6
JSHJ	0.48306	1.63289	0.383781	0.79545	0.706065	0.63228	0.62271	0.67446		JSHJ	0.33819	0.221479	0.0625573	0.62905	0.433073	0.276816	0.0854721	0.526403	0.308213	15
LG31	0.365939	1.33843	0.349238	0.566666	0.521204	0.539685	0.650882	0.551587		LG31	0.152284	0.0805874	-0.00141098	0	0	0.0696356	0.158512	0.30292	0.0883737	20
HJDG	0.755247	1.65776	0.688412	0.878209	0.690554	0.90873	0.730976	0.575563		HJDG	0.770233	0.233379	0.626688	0.856601	0.396736	0.895368	0.366167	0.346528	0.555405	8
GA5	0.454054	2.18429	0.67195	0.816667	0.764897	0.674696	0.700232	0.581612		GA5	0.292149	0.485306	0.596205	0.687387	0.5709	0.371721	0.28646	0.35753	0.451257	12
YG2	0.391433	1.49567	0.825612	0.869671	0.613044	0.841474	0.799654	0.792		YG2	0.192752	0.155821	0.880762	0.833125	0.215153	0.744884	0.544225	0.740188	0.515708	11
ZGB	0.589714	1.4944	0.417504	0.802521	0.699561	0.716118	0.761986	0.825765		ZGB	0.507483	0.155214	0.125007	0.648492	0.417836	0.464402	0.446565	0.8016	0.430088	13
BGHNG	0.440898	1.76334	0.672886	0.609436	0.604812	0.508563	0.750572	0.619931		BGHNG	0.271267	0.283894	0.597938	0.117596	0.195868	0	0.416974	0.427224	0.268656	18
Xmin	0.27	1.17	0.35	0.566666	0.521204	0.508563	0.589742	0.38504
Xmax	0.9	3.26	0.89	0.930363	0.948063	0.955493	0.975449	0.934847		Weight value	0.103307	0.141549	0.0997604	0.102226	0.154146	0.16476	0.14582	0.0884328
Xmax-Xmin	0.63	2.09	0.54	0.363696	0.426859	0.44693	0.385707	0.549807
KMO and Bartlett's Test
Kaiser-Meyer-Olkin Measure of Sampling Adequacy					0.819
Bartlett's Test of Sphericity			Approx. Chi-Square		58.013
			df		28
			Sig.		0.001
	Eigen value	Variance contribution (%)	Cumulative variance contribution (%)
PC1	3.929	49.111	49.111		1.98217	1.08812	1.01242
PC2	1.184	14.804	63.915
PC3	1.025	12.807	76.722
	PC1	PC2	PC3
MDA	0.605	-0.382	0.433
Soluble protein	0.157	0.814	0.471
Chlorophyll content	0.817	-0.126	-0.299
Net photosynthetic rate	0.803	-0.07	-0.303
Transpiration rate	0.752	0.348	-0.046
Stomatal conductance	0.832	0.22	0.059
Dry matter	0.88	0.009	-0.161
Grain weight per panicle	0.44	-0.43	0.634
Coefficient of indicators
MDA	0.305221	-0.351065	0.427687
Soluble protein	0.0792061	0.748081	0.465221
Chlorophyll content	0.412174	-0.115796	-0.295331
Net photosynthetic rate	0.405111	-0.0643313	-0.299282
Transpiration rate	0.379382	0.319818	-0.0454356
Stomatal conductance	0.419742	0.202184	0.058276
Dry matter	0.443958	0.00827116	-0.159024
Grain weight per panicle	0.221979	-0.395178	0.626221
MDA	0.199029
Soluble protein	0.272706
Chlorophyll content	0.192197
Net photosynthetic rate	0.196947
Transpiration rate	0.296975
Stomatal conductance	0.317424
Dry matter	0.280934
Grain weight per panicle	0.170374
SUM	1.92659
Weight value after normalization
MDA	0.103307
Soluble protein	0.141549
Chlorophyll content	0.0997604
Net photosynthetic rate	0.102226
Transpiration rate	0.154146
Stomatal conductance	0.16476
Dry matter	0.14582
Grain weight per panicle	0.0884328
	1
