# Supplementary material for: Integration of Metabolomics and Transcriptomics for Investigating the Tolerance of Foxtail Millet (Setaria italica) to Atrazine Stress
Source: Front Plant Sci. 2022 Jun 10;13:890550. doi: 10.3389/fpls.2022.890550 (PMC9226717; doi:10.3389/fpls.2022.890550)
Supplement: Supplementary file 6 [file Table_5.XLS]

## Sheet: login number in ncbi
accession	study	bioproject_accession	biosample_accession	sample_name	library_source	library_selection	library_layout	platform	instrument_model	design_description	filetype	fasta_file	assembly	filename	filename2	filename3	filename4	filename5	filename6	filename7	filename8
SRR15334844	SRP331000	PRJNA751769	SAMN20527754	GCK1	TRANSCRIPTOMIC	Oligo-dT	paired	ILLUMINA	HiSeq X Ten	seeding stage in Setaria italica	fastq			Millet_T320-01-T01_good_1.fq	Millet_T320-01-T01_good_2.fq
SRR15334843	SRP331000	PRJNA751769	SAMN20527755	GCK2	TRANSCRIPTOMIC	Oligo-dT	paired	ILLUMINA	HiSeq X Ten	seeding stage in Setaria italica	fastq			Millet_T320-01-T02_good_1.fq	Millet_T320-01-T02_good_2.fq
SRR15334840	SRP331000	PRJNA751769	SAMN20527756	GCK3	TRANSCRIPTOMIC	Oligo-dT	paired	ILLUMINA	HiSeq X Ten	seeding stage in Setaria italica	fastq			Millet_T320-01-T03_good_1.fq	Millet_T320-01-T03_good_2.fq
SRR15334839	SRP331000	PRJNA751769	SAMN20527757	GT1	TRANSCRIPTOMIC	Oligo-dT	paired	ILLUMINA	HiSeq X Ten	seeding stage in Setaria italica	fastq			Millet_T320-01-T04_good_1.fq	Millet_T320-01-T04_good_2.fq
SRR15334838	SRP331000	PRJNA751769	SAMN20527758	GT2	TRANSCRIPTOMIC	Oligo-dT	paired	ILLUMINA	HiSeq X Ten	seeding stage in Setaria italica	fastq			Millet_T320-01-T05_good_1.fq	Millet_T320-01-T05_good_2.fq
SRR15334837	SRP331000	PRJNA751769	SAMN20527759	GT3	TRANSCRIPTOMIC	Oligo-dT	paired	ILLUMINA	HiSeq X Ten	seeding stage in Setaria italica	fastq			Millet_T320-01-T06_good_1.fq	Millet_T320-01-T06_good_2.fq
SRR15334836	SRP331000	PRJNA751769	SAMN20527760	LCK1	TRANSCRIPTOMIC	Oligo-dT	paired	ILLUMINA	HiSeq X Ten	seeding stage in Setaria italica	fastq			Millet_T320-01-T07_good_1.fq	Millet_T320-01-T07_good_2.fq
SRR15334835	SRP331000	PRJNA751769	SAMN20527761	LCK2	TRANSCRIPTOMIC	Oligo-dT	paired	ILLUMINA	HiSeq X Ten	seeding stage in Setaria italica	fastq			Millet_T320-01-T08_good_1.fq	Millet_T320-01-T08_good_2.fq
SRR15334834	SRP331000	PRJNA751769	SAMN20527762	LCK3	TRANSCRIPTOMIC	Oligo-dT	paired	ILLUMINA	HiSeq X Ten	seeding stage in Setaria italica	fastq			Millet_T320-01-T09_good_1.fq	Millet_T320-01-T09_good_2.fq
SRR15334833	SRP331000	PRJNA751769	SAMN20527763	LT1	TRANSCRIPTOMIC	Oligo-dT	paired	ILLUMINA	HiSeq X Ten	seeding stage in Setaria italica	fastq			Millet_T320-01-T10_good_1.fq	Millet_T320-01-T10_good_2.fq
SRR15334842	SRP331000	PRJNA751769	SAMN20527764	LT2	TRANSCRIPTOMIC	Oligo-dT	paired	ILLUMINA	HiSeq X Ten	seeding stage in Setaria italica	fastq			Millet_T320-01-T11_good_1.fq	Millet_T320-01-T11_good_2.fq
SRR15334841	SRP331000	PRJNA751769	SAMN20527765	LT3	TRANSCRIPTOMIC	Oligo-dT	paired	ILLUMINA	HiSeq X Ten	seeding stage in Setaria italica	fastq			Millet_T320-01-T12_good_1.fq	Millet_T320-01-T12_good_2.fq

## Sheet: AllSample_GC
Statistical results of sequencing data
Samples	Clean reads	Clean bases	GC Content	Q20(%)	Q30(%)
GCK1	24897890	7408995576	0.5863	0.9788	0.9442
GCK2	25850273	7672440064	0.5857	0.9788	0.9448
GCK3	24006189	7136258754	0.5783	0.978	0.9431
GT1	24981488	7427514078	0.59	0.9794	0.9456
GT2	23966825	7143390598	0.5909	0.9796	0.9467
GT3	25543585	7591274688	0.5875	0.9792	0.9461
LCK1	23850932	7106671058	0.5729	0.9803	0.9478
LCK2	23549619	7002325086	0.578	0.9795	0.9461
LCK3	24665035	7307269904	0.5831	0.981	0.9493
LT1	24981814	7447855324	0.5906	0.9799	0.9477
LT2	22871138	6809872710	0.5936	0.9803	0.9484
LT3	23893559	7109570800	0.5928	0.9823	0.9528
Statistical results of sequence alignment between sample sequencing data and selected reference genome
Samples	Total Reads	Mapped Reads	Uniq Mapped Reads	Multiple Map Reads	Reads Map to '+'	Reads Map to '-'
GCK1	49795780	47,148,487 (94.68%)	45,961,989 (92.30%)	1,186,498 (2.38%)	23,445,330 (47.08%)	23,508,738 (47.21%)
GCK2	51700546	48,984,335 (94.75%)	47,721,310 (92.30%)	1,263,025 (2.44%)	24,360,528 (47.12%)	24,427,136 (47.25%)
GCK3	48012378	45,223,188 (94.19%)	43,806,090 (91.24%)	1,417,098 (2.95%)	22,491,685 (46.85%)	22,557,496 (46.98%)
GT1	49962976	47,312,219 (94.69%)	46,287,457 (92.64%)	1,024,762 (2.05%)	23,528,824 (47.09%)	23,592,927 (47.22%)
GT2	47933650	45,074,032 (94.03%)	44,044,015 (91.89%)	1,030,017 (2.15%)	22,402,113 (46.74%)	22,460,971 (46.86%)
GT3	51087170	48,272,893 (94.49%)	47,204,399 (92.40%)	1,068,494 (2.09%)	24,007,780 (46.99%)	24,067,801 (47.11%)
LCK1	47701864	44,671,723 (93.65%)	42,462,328 (89.02%)	2,209,395 (4.63%)	22,129,388 (46.39%)	22,240,304 (46.62%)
LCK2	47099238	44,058,771 (93.54%)	42,870,378 (91.02%)	1,188,393 (2.52%)	21,829,853 (46.35%)	21,929,346 (46.56%)
LCK3	49330070	46,480,498 (94.22%)	45,340,630 (91.91%)	1,139,868 (2.31%)	23,028,471 (46.68%)	23,131,698 (46.89%)
LT1	49963628	46,933,554 (93.94%)	45,703,497 (91.47%)	1,230,057 (2.46%)	23,241,341 (46.52%)	23,344,320 (46.72%)
LT2	45742276	43,047,815 (94.11%)	42,030,344 (91.89%)	1,017,471 (2.22%)	21,325,954 (46.62%)	21,413,648 (46.81%)
LT3	47787118	45,353,619 (94.91%)	44,180,128 (92.45%)	1,173,491 (2.46%)	22,480,230 (47.04%)	22,567,876 (47.23%)

## Sheet: All_gene_fpk
#ID	GCK1	GCK2	GCK3	GT1	GT2	GT3	LCK1	LCK2	LCK3	LT1	LT2	LT3
Seita.3G263100	0.041141	0	0	0	0	0	0	0	0	0	0	0
Seita.5G407200	7.94427	5.65482	6.3012	7.66925	8.02018	7.65657	5.69738	5.45797	6.11002	8.23345	9.07975	8.21334
Seita.3G234600	0	0	0	0	0	0	0	0	0	0	0	0
Seita.2G105300	0	0	0	0	0	0	0	0	0	0	0	0
Seita.5G078500	0	0	0	0	0	0	0	0	0	0	0	0
Seita.4G127500	10.2072	9.06483	6.82359	11.2771	9.98224	12.0321	10.6753	9.85671	9.03916	10.4854	11.6495	9.86971
Seita.4G187500	45.335	50.5827	58.2598	29.9133	31.5657	35.5918	64.0585	52.189	43.4607	37.5413	36.2216	36.9843
Seita.3G378500	0	0	0	0	0	0	0	0	0	0	0	0
Seita.2G017600	0	0	0	0	0	0	0	0	0	0	0	0
Seita.9G206400	2.32892	2.52296	3.1285	1.14467	0.904259	1.31937	1.90835	3.38412	1.88521	1.94911	1.01041	2.01661
Seita.5G022400	0	0.118953	0.026725	0.041479	0	0.020434	0.920066	0	0	0.176893	0.022857	0.130107
Seita.3G194300	2.23196	4.03093	6.38777	1.17379	1.72187	1.27287	7.98851	2.22988	3.39622	1.71997	1.95336	3.38428
Seita.4G205400	80.5199	68.9613	68.6263	106.45	102.608	100.951	77.209	99.4092	102.7	115.418	100.598	105.216
Seita.8G097000	11.5738	12.6653	9.0173	3.75316	3.74434	5.5102	4.93203	4.50684	4.01345	4.00532	3.76263	5.48724
Seita.9G086600	0	0	0	0	0	0	0	0.035019	0	0	0	0
Seita.4G234300	0	0	0	0	0	0	0	0	0	0.014115	0	0.063294
Seita.7G252900	0	0	0	0	0	0	0	0	0	0	0	0
Seita.4G125900	1.28733	1.31764	2.11716	0.830181	1.077	0.853635	0.938923	1.78245	1.13054	0.672299	0.879827	0.785156
Seita.7G004000	2.6515	3.81347	3.75856	2.37349	2.06478	2.43629	1.04615	0.622864	0.685992	0.161409	0.397116	0.283553
Seita.5G392100	0	0	0	0	0	0	0	0	0	0	0	0
Seita.2G011600	0.408731	0.339088	0.372194	0.508411	0.255528	0.359189	0.725115	0.490684	0.37186	0.530625	0.697525	0.443103
Seita.1G290900	1.18945	1.23536	1.62659	0.538678	0.479712	0.904078	0.418975	1.12512	1.37417	1.12772	0.356517	0.62403
Seita.8G220900	8.17627	9.61092	6.44052	7.48516	10.2484	6.7154	5.63155	7.1025	7.04825	7.84337	7.57264	8.22683
Seita.9G240500	0.176521	0.153767	0.263597	0.072427	0.031689	0	0.541855	0.182034	0.333143	0.136649	0.178388	0.124042
Seita.2G345300	6.47862	8.31138	7.12704	7.55309	8.18883	7.57625	7.33793	9.70916	8.43788	7.68962	7.68642	7.17239
Seita.6G015400	1.08682	0.91169	0.915049	0.27825	0.482016	0.200042	0.445808	0.447284	0.132413	0	0	0.173425
Seita.8G060800	0	0	0	0	0	0	0	0	0	0	0	0
Seita.2G369300	0.070044	0.121969	0.10598	0.100375	0.056858	0.042893	0.07745	0.10607	0.115483	0.049401	0.147266	0.127637
Seita.1G204100	12.8923	12.0887	17.3523	7.3578	10.6443	7.55475	16.0647	23.542	21.9058	11.7552	13.5377	14.6799
Seita.3G356000	0	0.15058	0.023227	0	0	0	0	0	0	0	0	0
Seita.5G019100	0	0	0	0	0	0	0	0	0	0	0	0
Seita.3G239400	178.145	184.187	171.945	243.77	252.362	234.769	218.949	249.164	212.951	197.258	165.992	196.524
Seita.1G223000	1.53501	1.54978	0	2.17731	1.78494	3.10765	0.372291	0.247014	0.335081	0	0	0.1579
Seita.3G371100	0	0	0	0	0	0	0	0	0	0	0	0
Seita.3G300000	0	0	0	0	0	0	0	0	0	0	0	0
Seita.2G026200	0.179725	0.549487	0.029212	0.111485	0.143355	0.106464	0.166989	0.420001	0	0.152276	0.274409	0.360044
Seita.8G239100	0.779543	1.01873	1.05943	0.438833	0.352128	0.316314	2.84969	2.88403	2.07811	1.20769	1.77097	1.72511
Seita.4G044400	17.0392	17.4628	18.5632	13.1968	14.4884	15.3484	16.3218	17.1399	15.6232	12.1178	13.5987	13.7209
Seita.9G318900	0	0	0	0	0	0	0	0	0	0	0	0
Seita.8G236100	0	0	0	0	0	0	0	0.026644	0.075833	0	0	0
Seita.3G050900	13.1254	13.2956	15.6288	12.6891	12.9942	13.5557	15.9412	17.9854	17.849	13.0427	12.5718	12.3757
Seita.9G325500	16.7308	17.9669	15.9975	13.4747	14.2527	14.5065	16.7616	15.7966	12.8856	11.9266	14.6356	14.187
Seita.3G253000	0	0	0	0	0	0	0	0	0	0	0	0
Seita.5G141500	4.04121	6.05886	8.03347	3.71131	4.23282	3.25061	8.46222	7.22432	6.60059	3.66556	4.30473	4.25393
Seita.2G383600	0	0	0	0	0	0	0	0	0	0	0	0
Seita.2G110700	0	0	0	0	0.024928	0	0	0	0	0	0	0.045851
Seita.4G128500	1.87884	1.78792	1.34938	0.653443	0.806088	1.13096	1.41134	1.37752	1.80895	1.21295	1.52847	1.34093
Seita.9G161700	0.162327	0	0.041722	0.107535	0	0.027502	0.057691	0.041363	0.051712	0	0	0.167059
Seita.1G292500	1.58258	2.35657	3.36803	1.63119	1.23903	1.15238	3.30982	2.11892	2.78917	1.52123	1.52009	1.80045
Seita.7G127100	18.1177	17.6533	20.3667	17.4273	17.0627	16.9131	20.1362	22.8607	19.8386	17.1256	16.8503	16.9625
Seita.5G256400	0	0	0	0	0	0	0	0	0	0	0	0
Seita.9G239100	0	0	0	0	0	0	0	0	0	0	0	0.061614
Seita.3G052500	0	0	0	0	0	0	0	0	0	0	0	0
Seita.1G288900	15.7944	19.0799	24.8695	14.9772	13.6159	16.8527	26.4863	18.2504	17.7005	12.2904	12.7822	14.7131
Seita.8G145800	6.47483	6.61814	7.18299	8.48237	8.50631	8.75019	6.03564	8.13768	8.03242	7.80212	8.0086	10.275
Seita.2G385600	4.43299	4.93543	5.93797	2.07308	3.07593	2.71301	7.45111	6.75895	5.1975	2.74374	3.07538	3.31053
Seita.7G023100	0.049018	0	0	0	0.051192	0	0.104525	0.441769	0.170772	0.20582	0.476435	0.410623
Seita.9G363600	1.52613	2.03945	1.56501	1.9605	1.8529	1.19778	1.15712	1.85488	1.30405	1.19348	2.57745	1.66237
Seita.2G441200	7.29013	8.67812	9.20639	7.10208	6.145	6.2278	7.02891	7.32097	6.67884	5.9657	6.0821	6.8344
Seita.2G222200	0.905318	2.49285	4.14844	0.806426	1.25253	0.517631	3.89493	0.951363	2.24708	0.361238	0.889202	0.955912
Seita.5G096000	34.2016	40.4536	46.7754	27.1594	27.0545	30.629	39.1423	40.9647	34.6098	25.7722	27.8885	28.2167
Seita.1G364800	0.069005	0.133176	0.1003	0.00921	0	0	0.091629	0.155122	0.064177	0.023143	0.078407	0.01994
Seita.8G081200	0	0	0	0	0	0	0	0	0	0	0	0
Seita.3G219500	0.17461	0.208977	0.192923	0.225959	0.698692	0.210712	0	0	0.060295	0	0.026334	0
Seita.9G202400	0.116361	0.044976	0.024374	0.019685	0.131026	0.018937	0	0.1347	0.259887	0.074243	0.250438	0.194217
Seita.4G290000	25.6901	21.5438	20.9596	28.8328	28.0757	24.2762	16.6607	19.046	21.5805	28.118	25.6998	25.7633
Seita.7G137500	0	0	0	0	0	0	0	0	0	0	0	0
Seita.3G018400	3.81269	2.72314	3.31239	2.92151	3.54662	3.24053	3.85158	4.09527	3.28845	3.69276	2.95501	2.81646
Seita.7G018900	1.15195	1.39026	1.59014	1.16546	2.50381	0.703698	3.02901	2.33975	2.11322	1.23891	1.5694	1.62464
Seita.8G175600	0.237049	0.788797	0.410779	0	0.247564	0.154465	0.736328	0.084676	0.487992	0.514695	0.590813	0.920298
Seita.4G121100	0	0	0	0	0	0	0	0	0	0	0	0
Seita.3G155800	9.95296	7.28036	7.95974	10.9039	7.43464	13.0227	3.70799	11.8691	7.69062	10.199	10.5044	10.8118
Setaria_italica_newGene_1940	0	0.06846	0.098934	0.398466	0.098712	0.137655	0.10044	0.316194	0.216889	0.196869	0.090513	0.049019
Setaria_italica_newGene_1941	1.37919	1.16239	1.35052	1.48805	1.6957	1.03129	2.43852	1.35882	1.85985	1.89048	1.11884	1.21605
Setaria_italica_newGene_1945	2.15302	3.86297	3.36051	1.41033	1.85165	1.22593	3.91803	3.18747	2.80921	1.4741	2.08759	2.51521
Setaria_italica_newGene_1946	0	0	0	0.030842	0	0	0	0	0	0.281794	0	0
Seita.1G380800	2.28794	3.74403	3.96892	1.54661	1.75853	1.59027	3.37146	3.01825	3.85571	1.05463	1.31618	2.25592
Seita.9G200800	18.1781	22.1362	26.1352	10.9975	11.8667	13.49	27.0529	23.6949	22.1486	14.5062	11.5355	17.3305
Seita.7G031600	0.824263	1.12396	1.52752	1.18939	1.0961	1.1472	0	0.45782	0	0.460968	0	1.15231
Seita.8G009500	2.65754	2.57781	5.26147	0.975333	1.14484	1.49089	4.23405	1.90542	2.21422	1.06543	0.337898	1.17508
Seita.1G337400	7.97294	7.93309	5.94356	8.75728	8.77269	8.12325	5.0981	4.44385	5.45295	6.38018	8.04438	7.7971
Seita.J025400	0	0	0	0	0	0	0	0	0	0	0	0
Seita.3G170500	3.80117	4.92837	6.84683	0.528936	1.77788	1.55485	6.25563	3.76628	3.81258	0.79415	1.05077	1.24128
Seita.4G046800	0.229715	0.136572	0.049747	0.320534	0.40519	0.20476	0.218796	0.22574	0.168263	0.304924	0.292953	0.355425
Seita.3G157400	9.632	17.5829	51.5053	1.8607	3.93736	3.6211	113.498	3.22849	5.74636	3.28072	3.53929	4.32047
Seita.9G540300	27.2505	22.626	22.6457	20.0198	23.1525	24.6165	24.3972	21.8147	23.8209	24.4615	22.0633	22.2336
Seita.5G185000	0	0	0	0	0	0	0	0	0	0	0	0
Seita.2G164100	3.60929	4.24099	3.75945	2.25571	1.98916	2.66761	4.14395	3.58482	3.24673	1.9491	2.07335	2.67296
Setaria_italica_newGene_493	0.16698	0.93858	1.00006	0.332375	0.671756	1.20626	0.565442	0	1.2326	0	0	0.538488
Setaria_italica_newGene_490	0	0	0.49902	0.125083	0	0	0	0	0.188848	0.074208	0.06432	0
Seita.1G335800	0.282694	0.218455	0.08623	0.172176	0.217296	0.031936	0.090482	0.26397	1.18652	0.076138	0.127078	0.186559
Seita.3G076900	0.076634	0.047219	0.106876	0	0	0	0	0.071507	0.06349	0.06558	0.029908	0.063195
Seita.9G402700	0	0	0	0	0	0	0	0	0	0	0	0
Seita.8G183900	5.96523	6.39919	6.1223	6.70712	5.07765	9.07501	2.97217	4.6852	4.27215	5.56147	5.64229	6.70696
Seita.7G294800	1.12515	1.08445	0.745631	1.14738	1.02029	0.804694	0.624825	0.638162	0.756375	1.00821	1.23315	1.4187
Seita.5G250800	104.122	107.971	125.19	74.8927	80.3602	75.0298	120.11	142.572	130.036	89.388	80.144	87.3724
Seita.8G232900	0	0	0	0	0	0	0	0	0	0	0	0
Seita.9G039700	0.436225	0.310636	0.409775	0.44987	0.284188	0.487074	0.04825	0.058079	0.337003	0.042176	0	0
Seita.9G321500	5.20161	7.36776	10.1027	0.841411	1.81016	0.397905	4.78663	5.75991	5.41367	1.38684	0.90399	0.933301
Seita.3G028000	23.103	28.9348	29.195	22.7129	20.8092	27.2046	27.4943	26.7065	25.2457	21.4726	22.3081	29.1674
Seita.2G396900	46.7317	44.9505	38.1837	58.4245	54.9895	55.9444	41.5577	44.9112	52.4035	51.8025	50.0486	57.3739
Seita.2G281600	22.2441	25.3748	26.7805	26.6367	27.9168	25.5036	16.4215	34.1647	27.989	30.033	26.9265	26.6143
Seita.7G038000	1.22155	1.43258	2.95628	0.309834	0.532965	1.33316	1.50829	2.96805	6.2336	3.21382	1.71192	2.91822
Setaria_italica_newGene_144	0	0	0.444502	0	0	0	0	0	0	0	0	0
Seita.5G395200	13.7632	11.1639	13.2205	15.9317	14.4116	16.6256	13.9807	12.2797	12.2449	13.336	13.9351	13.186
Setaria_italica_newGene_146	0	0	0	0	0	0	1.14627	1.59798	1.0655	1.52574	1.87535	1.2616
Setaria_italica_newGene_147	1.97734	2.00863	1.59244	1.726	1.91131	1.50753	3.30406	2.98588	3.19108	1.84332	2.16054	1.84471
Seita.3G179100	0.091433	0.088299	0	0	0	0	0	0	0	0.060229	0	0
Setaria_italica_newGene_143	11.596	9.97234	10.5802	15.0447	6.5358	12.3704	2.16968	2.87567	5.53325	2.75441	2.89392	5.36172
Seita.4G168200	5.12462	5.9187	6.28226	5.93284	5.50359	7.43885	5.10534	5.47474	6.41678	5.94411	6.34325	6.09978
Seita.9G510400	2.92888	2.53687	2.34384	0.679776	0.621073	0.741257	0.316732	1.18349	2.32666	0.65514	0.583183	0.724259
Seita.9G323900	0	0	0.064064	0	0	0	0	0	0	0	0	0
Seita.7G174700	0	0.190882	0	0.065689	0	0.063969	0	0	0	0.066025	0	0.068338
Seita.1G038100	0.27197	0.277547	0.069533	0.080683	0.082862	0.025085	0.226565	0.100161	0.026889	0.053007	0.057832	0.174244
Seita.7G138500	13.2223	13.8434	15.4219	13.554	14.5183	12.8353	12.814	13.2116	13.0942	14.8531	14.0039	14.6371
Seita.1G074700	0.021581	0.062524	0.014102	0	0	0	0.022856	0.042682	0.233797	0	0	0
Seita.2G389600	0.953609	0.916504	0.910433	0.363465	0.623059	0.642267	0.360782	0.342232	0.769107	0.140083	0.31952	0.173511
Seita.7G027900	6.24356	5.33651	6.92496	5.80799	6.1162	7.06393	6.19706	5.23493	4.90232	5.62847	5.1899	5.592
Seita.1G376600	0	0	0.028634	0	0	0	0.029762	0	0	0	0	0
Seita.7G135900	7.07431	10.7117	10.4959	4.36271	4.04759	5.22961	11.8955	9.08144	7.54209	4.48847	5.13926	5.29011
Seita.1G238700	1.66265	1.27887	1.7335	1.35924	0.913068	1.13204	1.19489	1.28828	1.32736	1.20006	1.62556	1.03568
Seita.5G277700	1.85959	1.52908	1.02307	0.3929	0.639251	0.690366	0.253173	0.47028	0.460254	0.256658	0.226544	0.236562
Seita.1G084800	1.75602	1.91946	2.20906	1.52816	1.7523	1.93762	1.00706	0.709898	0.552262	0.366515	0.232157	0.24284
Seita.3G140800	43.7078	44.8731	41.4849	40.9772	33.6373	43.5666	36.3441	49.368	43.4734	39.2311	40.9063	44.8947
Seita.7G072500	0	0	0	0	0	0	0	0	0	0.049068	0	0
Seita.9G335900	0	0	0	0	0	0	0	0	0	0	0	0
Seita.5G353300	0.018417	0	0.114136	0	0	0	0	0.022667	0	0.006213	0	0
Seita.5G210200	22.5469	21.947	41.4568	10.2145	12.0802	8.66249	33.1463	10.458	12.1436	4.94865	6.58418	7.26659
Seita.1G100300	0	0	0	0	0	0	0	0	0	0	0	0
Seita.8G135900	19.9635	24.189	27.5132	20.1461	22.5603	18.3643	21.0317	21.9831	21.2534	14.3304	12.6478	13.7436
Seita.3G408200	0.369204	0	1.23259	0.082719	0.086647	0	0.420476	0.04327	0.08379	0	0	0.214564
Seita.4G113600	0	0	0.104211	0.086756	0	0.115997	0.127381	0.192046	0.060733	0.059065	0.117342	0
Seita.4G029200	1.00519	1.85485	1.62741	0.299405	0.382127	0.282117	1.48247	0.834122	1.08151	0.372411	0.595574	0.752528
Seita.3G133800	8.48749	8.66463	9.37674	10.3365	8.62199	10.7774	9.92338	10.7258	12.245	9.96541	12.6481	14.1789
Seita.1G374600	5.48951	5.7554	6.76089	3.40082	3.63589	3.51826	8.3771	4.89662	5.75033	4.76955	3.54755	4.36702
Seita.9G369600	0	0	0	0	0	0	0	0	0	0	0	0
Seita.3G116100	14.5926	16.5638	18.1144	13.6447	11.9414	15.4627	14.265	15.1756	17.3965	11.7286	10.9046	11.6757
Seita.7G070900	0	0	0	0	0	0	0	0	0	0	0	0
Seita.2G074300	0	0.025506	0.079146	0	0.055537	0.025989	0.306776	0.215031	0.21482	0	0.02907	0.082736
Seita.1G361800	28.2261	28.8431	34.3166	18.4359	18.9903	20.2814	32.6264	27.9665	27.4426	20.7586	22.0055	24.2404
Seita.8G056600	0	0	0	0	0	0	0	0	0	0	0	0
Seita.8G171600	0	0	0	0	0	0	0	0	0	0	0	0
Seita.1G366400	0	0	0	0	0	0	0	0	0	0	0	0
Seita.9G044200	0.180393	0.255871	0.412976	0.048505	0.341443	0.072722	0.628778	0.365267	0.3181	0.142085	0.089854	0.436354
Seita.7G328800	1.45446	1.04078	1.55294	1.4037	1.12495	1.20542	1.74273	1.69291	1.25825	1.10475	0.990319	1.21465
Seita.6G252000	0	0	0	0	0	0	0	0	0.031392	0	0	0
Seita.2G192100	50.4162	52.8749	50.8971	50.6341	46.1425	56.9147	36.1609	50.4683	48.6957	40.9795	41.7779	43.0838
Seita.4G157100	0	0	0	0.190198	0	0	0	0	0.05722	0	0	0
Seita.9G049000	0.136387	0	0	0.111751	0.354376	0.077837	0	0	0.032559	0	0.117819	0
Seita.6G096800	64.8201	86.6218	81.0871	42.1666	39.6923	40.6139	23.306	29.3372	26.9254	11.6692	12.3807	12.5031
Seita.7G274400	12.3313	11.0911	6.85671	11.2332	7.91847	12.7621	2.59403	11.2336	8.37775	6.6481	9.52807	8.40694
Seita.2G168300	0	0	0	0	0	0	0	0	0	0	0	0
Seita.5G313900	0	0	0	0	0	0	0	0	0	0	0.030317	0
Seita.6G228800	21.9969	19.9306	23.5539	25.0709	23.2624	22.6092	22.7593	22.6249	21.0596	21.8261	19.3499	20.5548
Seita.7G237800	38.0488	32.9683	30.9799	20.4166	22.1373	22.0228	19.1421	21.443	23.1347	18.7025	23.4159	22.8942
Seita.2G087700	0	0	0	0	0	0	0	0	0	0	0	0
Seita.7G046200	216.195	249.739	263.976	151.271	162.384	153.158	245.303	215.642	191.977	149.646	143.706	154.968
Seita.9G380100	25.9542	29.2897	31.7504	16.258	17.5707	19.9871	24.8619	22.6119	28.7914	29.1761	17.1401	22.4434
Seita.1G150400	7.13109	8.66021	10.3193	4.56907	4.63524	6.19511	9.90798	7.47459	7.73112	5.03207	4.619	5.84582
Seita.1G267100	0.325916	0.662307	1.25028	0.552296	0.925349	0.226384	1.50715	0.838786	1.31187	0.951877	0.79559	1.50329
Seita.1G035700	10.0337	11.3525	10.8457	5.23135	5.37384	7.02152	9.01856	9.96713	12.0116	10.4317	7.09356	8.88302
Seita.7G276800	0.169397	0.60905	0.621294	0.077285	0.072523	0.096262	0.892724	0.374259	0.459443	0.084907	0.155187	0.287656
Seita.8G007100	0.313311	0.724643	0.373154	0.363996	0.417787	0.242148	0.055706	0.223961	0.22691	0.156115	0.141476	0.269335
Seita.8G118400	0	0	0	0	0	0	0	0	0	0	0	0
Seita.9G076800	0.042187	0.162148	0	0.040378	0.220143	0	0.067469	0.180834	0.085782	0.057636	0.092247	0.127478
Seita.9G449200	389.116	276.564	224.763	466.241	452.701	490.52	356.793	340.765	376.557	568.988	549.74	520.171
Seita.5G249200	0	0	0	0.074118	0	0	0.790842	0.555379	0.379605	1.0294	1.37358	0.156989
Seita.2G085700	1.72275	3.48152	2.25208	1.61146	0.634556	1.55333	0.221325	0.646098	0.195215	0.159064	1.39206	1.86986
Seita.4G119500	0	0	0	0	0	0	0	0	0	0	0	0
Seita.4G016700	0	0.059603	0.089879	0	0	0.083325	0	0	0	0	0	0.016057
Seita.8G089900	0.43311	0.510513	0.474107	0.228862	0.325943	0.260404	0.385407	0.383513	0.377442	0.176023	0	0
Seita.5G467800	71.6021	92.0205	144.089	43.2367	45.3873	53.4445	136.259	80.5169	69.2099	33.8224	28.9414	37.4288
Seita.1G037700	35.1059	39.6237	38.7087	37.2292	34.5966	38.8966	35.862	42.5544	36.2606	36.0617	32.9318	36.7949
Seita.9G091900	0.084198	0.309077	0.045844	0.063903	0.171807	0.062543	0	0.034343	0.057619	0.083577	0	0.053436
Seita.8G069600	0.184446	0.165856	0.207615	0.046374	0	0.049315	0.244866	0.162607	0.315898	0.07036	0.324288	0.165333
Seita.7G227200	0	0.081843	0	0.180478	0	0	0	0	0	0	0	0.180104
Seita.2G360300	1.21848	1.73224	2.34101	1.41566	1.01839	1.40212	1.06875	1.06634	1.00103	1.51981	0.685725	1.3756
Seita.6G214900	0	0	0	0	0.241086	0	0	0	0	0	0	0
Seita.8G045600	0	0	0	0	0	0	0	0	0	0	0	0
Seita.5G287000	0.620453	0.389502	0.198666	1.29063	0.752395	0.710593	0	0	0.06461	0	0	0
Seita.5G348200	0.683269	0.954037	1.40559	0.519895	0.770874	0.73238	1.42942	1.04461	1.16327	0.558053	0.570316	0.727958
Seita.9G516000	0	0	0	0	0	0	0	0	0	0	0	0
Seita.4G111600	1.38456	1.11331	1.58785	1.83087	1.67183	1.84474	1.53693	1.82502	1.25842	1.70347	1.53879	1.91026
Seita.6G207900	0.343103	1.56341	0.594929	0.350481	0.533575	0.15935	0.091821	0.67337	0.701247	0.232495	0.50093	0.771054
Seita.3G282700	0.097642	0.031719	0.074228	0.198036	0.168355	0.125797	0.119025	0.156919	0.235011	0.103193	0.198838	0.088965
Seita.2G178500	2.98322	3.55667	3.71077	2.12619	1.84129	2.49012	0	0	0.250589	0	0	0
Seita.5G077000	0	0	0	0	0	0	0	0	0	0	0	0
Seita.9G149500	7.92429	8.97757	9.31557	7.40207	7.16401	8.80116	8.37504	9.31646	9.97391	10.3998	8.87422	11.0403
Seita.6G023200	11.9216	13.9446	12.8612	7.15118	5.69062	8.73759	10.3711	14.713	15.8055	7.56068	7.69654	7.20988
Seita.2G278300	1.69326	2.30145	2.88716	0.625124	1.00637	0.763698	1.9865	3.01917	2.13691	1.00562	0.480631	0.826684
Seita.5G080400	0.055415	0.267841	0.148226	0.110854	0	0.12693	0.148216	0.206691	0.446574	0.101631	0.152122	0.372913
Seita.7G165300	3.57282	3.97203	4.10376	2.23685	1.98782	2.28477	3.29703	2.3034	2.41191	2.45096	3.05756	3.31034
Seita.7G306500	1.48126	1.56449	1.1695	0.942511	0.890149	0.582538	1.39501	1.79298	1.16456	1.70103	2.10097	1.79964
Seita.5G172400	0	0	0	0	0	0	0	0	0	0	0	0
Setaria_italica_newGene_2703	0	0	0	0.756385	0.116974	0.115316	0	0	0	0	0.233487	0.177231
Seita.7G052500	0	0	0	0	0	0	0.120988	0	0	0.114097	0	0
Seita.3G093700	3.49362	4.42473	3.32114	3.87591	3.23037	4.02639	3.36928	3.60573	3.43207	3.03274	3.22926	3.09031
Setaria_italica_newGene_2705	0.254197	0	0	0.400032	0.434384	0.187598	0	0.074907	0	0.497758	0.201334	0.98722
Seita.5G064000	0	0.047546	0	0	0	0	0	0	0	0	0	0
Seita.5G302900	0	0	0	0	0	0	0	0	0	0	0	0
Seita.2G116800	0	0	0	0	0	0	0	0	0	0	0	0
Seita.3G224400	0.775372	0.700449	0.81394	0.330023	0.088276	0.110731	1.10872	0.701736	0.650466	0.314825	0.217686	0.166629
Setaria_italica_newGene_1179	1.31268	0.914588	1.09448	0.934559	0.641211	0.844185	2.79597	2.15527	1.39728	1.15903	1.0873	1.68028
Setaria_italica_newGene_1178	4.95038	8.07151	7.82343	3.86567	4.77809	3.45842	5.98697	3.56049	5.08417	2.53404	3.2446	3.42057
Seita.9G537500	2.15438	4.94079	6.18048	0.734905	0.561131	0.633859	0.687318	1.03267	1.40617	1.32242	0.334827	1.18674
Seita.6G115100	0	0	0	0	0	0	0	0	0	0	0	0
Seita.7G092700	5606.16	4607.6	3430.06	6744.37	6743.8	6015.38	4530.1	4745.33	5569.06	6674.03	6978.8	6203.45
Setaria_italica_newGene_1172	2.87727	1.94773	4.77153	2.33622	2.483	2.14034	4.42975	3.56311	4.44632	2.28144	2.08481	2.79071
Seita.3G024200	0.73029	0.751211	0.649498	0.446416	0.324614	0.579613	0.444347	0.329279	0.504939	0.299125	0.642537	0.574377
Seita.7G198400	0	0	0	0.077148	0	0	0	0	0	0	0	0
Seita.2G319700	0	0	0	0	0	0	0	0	0	0	0	0
Seita.3G153500	100.414	108.798	99.541	127.249	118.001	108.227	72.4418	144.662	131.767	126.423	121.918	123.742
Seita.8G157600	0	0	0	0	0	0	0	0	0	0	0	0
Seita.2G042400	0.150107	0.069522	0.240487	0.039705	0	0.209972	0	0	0.089543	0.078666	0.124761	0.168006
Seita.3G181400	0.352888	0.51977	0.297998	0.573313	0.358823	0.750446	0.09304	0.270623	0.14863	0.204042	0.159043	0.182475
Seita.4G268800	0.770196	0.620526	0.650483	0.340569	0.635503	0.591025	0.018402	0.184186	0.290751	0.263162	0.323673	0.125933
Seita.4G275000	0.102066	0.080923	0.194584	0.092641	0	0.126764	0.169623	0.185643	0.13347	0	0.078714	0.019314
Seita.2G199900	0.094786	0.181651	0.198317	0.123047	0.229769	0.061764	0.115321	0.033859	0.237923	0.325383	0.068167	0.09034
Seita.1G156000	12.9004	15.3363	18.0423	5.62767	6.94305	8.08696	20.8591	14.6748	15.0173	6.93592	6.84172	6.09767
Seita.4G014700	0	0	0	0	0	0	0	0	0	0	0	0
Seita.4G237300	0.457959	0.253181	0.229221	0.164638	0.191761	0.625277	0.52101	0.313649	0.185561	0.202283	0.226326	0.113508
Seita.9G110100	10.5015	9.89072	11.5247	4.93549	5.52701	4.39428	10.5824	6.69898	7.62493	4.57083	4.79543	5.39389
Seita.5G059500	0	0	0	0	0	0	0	0	0	0	0	0
Seita.9G146700	0	0	0.024552	0.023387	0	0	0	0	0	0	0	0.02433
Seita.2G304700	0.046982	0	0.229806	0.037473	0.05888	0.018369	0.029696	0.073709	0.037958	0.053425	0	0.135895
Seita.3G279800	0	0	0	0	0	0	0	0	0	0	0	0
Seita.9G137000	2.68481	3.21355	3.35518	3.03225	2.64295	3.04469	7.82269	7.31109	5.72142	5.13413	5.67736	6.26728
Seita.2G418000	0.071115	0.18829	0.111034	0	0	0.285519	0.398601	3.33633	2.16884	0.232126	0.794028	0.153981
Seita.2G004300	0	0	0	0	0	0	0	0	0.022397	0	0.109151	0
Seita.2G213600	0	0.020236	0	0	0.22894	0.097562	0	0	0	0	0	0.019327
Seita.7G099700	8.09981	8.89264	9.02854	8.07904	7.43296	8.94434	9.21267	8.33989	7.81903	7.2468	7.66585	8.01718
Seita.3G347500	0.957533	3.48119	2.25289	0.327208	0.541754	0.813858	0.392332	0.266017	0.202929	0.103968	0.122588	0.142756
Seita.6G010600	6.61293	8.63754	9.64949	3.55901	3.87784	3.97254	4.89825	3.58688	4.59639	5.57687	3.28074	6.08711
Seita.9G095100	1.88481	2.07601	1.91874	1.93974	1.30826	1.77639	2.58273	2.28457	2.00056	2.11334	1.949	1.42537
Seita.7G197600	27.4389	25.7341	27.6175	25.8256	27.6411	24.4872	27.7405	27.7958	27.9358	26.0685	27.3641	23.2084
Seita.1G177500	49.3972	58.551	79.0049	26.4896	32.8885	34.3022	71.462	57.329	59.5341	28.5012	25.2061	32.9911
Seita.3G103300	281.223	232.34	164.936	238.654	147.817	318.502	59.7673	102.406	147.54	224.715	211.093	229.593
Seita.1G370100	1.39285	1.81853	1.45012	0.9998	1.44298	1.47284	0.495753	0.800505	0.827524	1.25804	1.35173	2.13981
Seita.8G072200	47.4111	58.3871	307.372	14.7114	13.7797	3.89058	160.786	27.895	6.26331	10.0255	8.09277	17.1207
Seita.2G132400	10.5968	12.0184	11.5122	9.3575	8.81076	10.4955	5.55989	5.66908	5.64635	4.54567	4.22146	4.59353
Setaria_italica_newGene_3159	0	0.075155	0.092981	0.138987	0.110188	0	0	0.210431	0.595985	0.161405	0	0.164723
Setaria_italica_newGene_3158	1.04607	0.624956	0.342205	1.48897	1.43222	1.20181	0.047723	0.832582	0.76812	1.46308	2.63055	1.11288
Setaria_italica_newGene_3155	0	0.1216	0	0	0	0	0.446858	0.653589	0.164498	0.970104	0.167194	0.910867
Setaria_italica_newGene_3154	0	0.852528	0.395174	0	0	0.184846	0.637278	0.336529	0	0	0.113564	0.108102
Setaria_italica_newGene_3157	0	0.040664	0	0.039882	0	0	0.389725	0.386633	0.561769	1.48003	0	0.414247
Seita.4G082400	0.711416	0.316677	0.342774	0.129994	0	0.118434	0.131518	0.318588	0.538177	0.211483	0.230402	0.172704
Setaria_italica_newGene_3153	8.85257	11.3034	14.6779	7.04072	15.1063	6.1828	8.50935	4.95594	5.42386	12.0912	7.89606	10.2534
Setaria_italica_newGene_3152	1.75782	1.57497	3.09827	0.818969	1.05259	1.77688	1.18362	1.46718	1.21986	0.817852	1.15615	1.51538
Seita.2G174500	0.012342	0.09717	0	0.048263	0	0.010201	0	0.018138	0	0.012076	0	0.045271
Seita.9G257000	0.292232	0.342917	0.330338	0.049216	0.423904	0.166556	0.021052	0.037523	0.020075	0.118723	0.021372	0.102333
Seita.8G063600	2.63594	2.70548	2.41785	1.89124	2.51926	1.92269	3.15285	3.93234	3.57768	3.19154	3.22387	3.7969
Seita.2G356400	8.65552	9.24564	11.3315	7.78411	7.44433	8.38571	9.77738	7.54947	8.91796	6.86928	7.12378	8.85096
Seita.5G123200	0.787671	0.820536	0.728742	0.235158	0.139794	0.067049	0.666872	0.140134	0.1102	0.150304	0.225503	0.238888
Seita.6G090700	0	0	0	0	0	0	0	0	0	0	0	0
Seita.5G084400	0.172538	0.443682	0.262768	0.129016	0.072677	0.165364	0.214108	0.302922	0.345768	0.115173	0.282435	0.029827
Seita.2G130800	21.8371	25.8344	27.1004	18.8783	18.6301	19.4721	24.9684	23.7175	25.1999	17.2326	16.2921	17.1304
Seita.5G404800	4.95934	5.69729	5.32672	4.37159	4.36368	4.1236	4.84648	5.63966	5.72292	3.35426	3.01903	3.76541
Seita.6G031800	0	0	0	0	0	0	0.059143	0	0	0	0	0
Seita.1G188000	0	0	0	0	0	0	0	0	0	0	0	0
Seita.6G091800	0	0	0	0	0	0	0	0.095468	0	0	0	0
Seita.9G303400	44.8641	47.7507	41.3623	29.4154	27.0352	32.5922	22.5544	40.9709	31.7089	25.5155	23.798	25.0018
Seita.3G334900	15.6479	16.8175	18.1068	13.9964	13.5076	14.3153	21.9982	15.801	14.7461	14.8161	17.7763	13.517
Seita.3G358100	0	0	0.040119	0	0	0	0	0	0	0	0	0
Seita.3G259100	36.4528	26.5004	24.171	25.5198	25.6227	27.4954	28.7016	22.256	29.0625	25.0822	25.9363	22.0415
Seita.2G105800	0.282238	0.447905	0.083652	0.307807	0.556787	0.729569	0.16321	0.149654	0.035897	0.088347	0.398148	0.577744
Seita.9G314800	6.07491	10.1156	11.3473	2.8022	3.47899	4.24793	8.79607	15.3655	8.86354	5.68632	5.38219	5.30531
Seita.5G286500	0.321426	0.418437	0.824461	0.592005	0.099402	0.230438	0.233532	0.120776	0.118633	0.119726	0.118866	0.182162
Seita.2G129000	16.5574	21.2613	29.8294	7.96017	8.01266	11.6393	23.4453	16.4634	13.2895	7.88456	8.58559	9.50835
Seita.2G442000	43.764	54.0103	56.3844	36.7358	35.573	38.5855	50.7224	49.862	45.6708	35.2868	32.5027	35.3992
Seita.3G187000	15.7479	16.8714	16.3154	13.2613	12.1402	14.1069	16.7442	16.6706	14.6268	12.2923	12.1244	12.6144
Seita.2G255300	0	0	0	0	0	0.064422	0.042822	0	0	0	0	0
Seita.1G187200	13.5053	12.5001	12.5961	5.63992	7.11186	6.66646	4.72827	9.40004	8.51331	3.94894	6.34737	5.14253
Seita.5G046100	0.482759	0.987236	0.700872	0.821318	1.13501	1.78707	1.55849	1.39056	1.37469	1.20102	1.27595	1.86256
Seita.1G287500	0	0.118215	0.213547	0.162726	0	0	0.315732	0.334249	0.331324	0.445999	0.388489	0.848705
Seita.8G033100	0	0	0	0	0	0.026824	0	0	0	0	0	0
Seita.9G274900	2.69769	2.34587	2.23014	3.37825	3.2056	3.53153	2.97449	0.688047	1.00512	2.58006	2.04843	1.75837
Seita.3G047500	0.062023	0.094989	0.164273	0.183592	0.168152	0.125243	0.211091	0.304643	0.05614	0	0.11027	0.14276
Seita.3G135500	3.20258	4.51955	4.25811	0.972078	1.21009	1.52015	0.775293	2.68073	3.53596	3.49981	1.76049	3.0538
Seita.2G209800	43.6223	36.4207	36.6974	52.5761	62.2876	47.8903	41.031	41.7129	46.5446	48.8234	52.119	41.3312
Seita.9G279500	0	0	0	0	0	0	0	0	0	0	0	0
Seita.1G326700	0	0	0	0	0	0.099785	0.174769	0	0	0.090798	0.18587	0
Seita.4G075700	0	0	0	0	0	0	0	0	0	0	0	0
Seita.1G213200	0	0	0	0	0	0	0	0	0	0	0	0
Setaria_italica_newGene_2287	0	0	0	0	0	0	1.18516	1.61234	0.822595	0.886138	0.864798	1.09247
Setaria_italica_newGene_460	11.1993	11.6269	12.0941	10.8068	11.1201	11.6872	13.3854	15.0022	11.3045	10.8792	11.5759	9.75224
Setaria_italica_newGene_2282	3.34376	3.46463	4.15262	3.05603	3.48527	2.5352	3.74933	3.22375	3.00605	2.85013	2.97776	3.28331
Seita.1G320700	0	0	0	0	0	0	0	0	0	0	0	0
Seita.9G266100	0	0.062246	0.127628	0	0	0.021094	0.065961	0	0	0.107774	0.023595	0
Seita.7G053500	0.250572	0.29038	0.39289	0.173877	0.157012	0.244752	0	0.053704	0.203804	0	0	0
Seita.2G239600	28.1266	21.3563	30.6058	13.8874	17.2046	21.2191	11.7654	12.5086	17.9705	9.41986	10.5807	13.0013
Seita.6G189900	0.400317	0.642572	0.260528	0	0	0.179421	0.275553	3.01145	2.31182	0.248182	0.05146	0.095667
Seita.8G008900	0	0	0	0	0	0	0	0	0	0	0	0
Seita.5G183300	0	0	0	0	0	0	0	0	0	0	0	0
Seita.9G401700	0.288357	5.42133	3.031	0.110292	0.941569	0.01694	0.761142	0.715629	0.112469	1.48142	3.31958	0.726305
Seita.5G374700	5.88585	8.08849	9.05683	3.69893	4.68057	4.42757	9.38978	8.87371	8.0314	3.70374	3.30499	4.37212
Seita.9G385200	1.67145	2.12769	2.72648	0.668574	1.14677	0.788325	3.68402	1.4642	1.53914	0.837421	0.637709	0.781258
Seita.5G121200	16.5826	20.4859	23.0518	12.2525	10.9909	12.9143	14.4384	17.8019	13.5903	10.1153	10.7449	10.7998
Seita.9G298400	0	0.712125	0	0	0	0	0	0	0	0	0	0.101519
Seita.5G222000	1.93246	2.50129	2.24658	2.06109	1.88707	2.47274	1.94563	2.15546	2.18591	1.55538	2.15881	2.17073
Seita.1G253400	0.033864	0.202107	0.031311	0.100614	0.035366	0	0.033819	0.03629	0.068859	0.257234	0.074049	0
Seita.3G164400	30.2742	29.7856	24.5355	35.2257	23.8959	42.3221	23.5143	31.9792	27.3583	32.3557	30.3417	30.4259
Seita.8G011100	24.4776	20.9625	33.8119	7.63979	6.7448	7.1979	17.8424	10.692	16.5797	5.46437	5.69994	10.1492
Seita.5G232300	0.230096	0.488889	0.750263	0	0.051762	0.059783	0.939827	0.303296	0.432063	0.054337	0.06451	0.15844
Seita.5G380700	12.4453	13.6542	12.1267	12.8026	11.1369	12.1136	10.3466	12.485	12.5059	10.4961	9.0321	10.7677
Seita.1G043600	13.109	14.0095	11.4733	11.4547	12.119	10.2042	9.10895	10.6903	12.3608	11.7718	11.4846	11.1091
Seita.8G233500	0	0	0	0	0	0	0	0	0	0	0	0
Seita.2G140500	2.79024	3.4807	3.41617	2.77246	2.81226	3.86062	4.14789	3.54457	3.52782	2.85187	3.96103	3.77717
Seita.4G103400	0	0	0	0	0	0	0	0	0	0	0	0
Seita.3G308100	0	0	0	0	0	0	0	0	0	0	0	0
Seita.3G266600	0	0	0	0	0	0	0	0	0	0	0	0
Seita.9G341200	10.5968	13.8031	16.5328	7.42313	10.1481	8.64568	15.6469	10.1077	9.98906	7.04697	8.61921	8.47747
Seita.1G045600	0.543512	0.778354	0.385319	0.440913	0.247492	0.193535	0.51088	1.95311	1.24226	0.512337	1.33291	0.625516
Seita.1G144600	0.179653	0.163894	0.101979	0.109789	0.128306	0.089934	0.185312	0.29199	0.089328	0.187974	0.087692	0.07538
Seita.2G098100	0	2.04493	2.14178	1.501	0	0.579643	0	2.56784	0	1.3286	0.663398	0
Seita.5G200800	0	0	0	0	0	0	0	0	0	0	0	0
Seita.7G298000	0	0	0	0	0	0	0.156378	0.510983	0.091679	0.047561	0.129723	0.196906
Seita.1G240500	1.58612	1.84509	2.1507	0.10088	0.577091	0.502032	0.533312	0.759964	1.27483	0.125642	0.232491	0.4934
Seita.8G243900	0	0	0	0	0	0	0	0	0.369772	0	0	0
Seita.9G408500	4.86872	5.32675	4.878	4.45976	4.38907	4.78102	5.03183	6.01341	5.60445	4.39775	4.11379	4.65048
Seita.7G078400	1.84133	2.35539	4.87735	0.8028	1.02345	1.01345	2.55091	2.99348	2.88245	0.843001	1.15291	1.45599
Seita.9G295900	1.1824	1.45211	1.18934	0.990417	0.860613	0.888841	1.39742	1.57119	1.50894	1.07421	1.05522	1.14081
Seita.1G233800	0	0	0	0	0	0	0	0	0	0	0	0
Seita.3G139500	0.77182	1.33373	1.5333	0.265939	0.389728	1.01852	2.05887	1.32819	1.11492	0.715846	1.59077	1.37734
Seita.9G336100	10.6145	10.9487	8.57462	9.5724	10.5273	9.76878	10.241	9.26355	9.19938	10.0657	11.9599	11.2574
Seita.7G107300	0	0	0	0	0	0	0	0	0	0	0	0
Seita.9G479000	0	0	0	0	0	0	0.038612	0	0	0.072826	0	0
Seita.7G243700	0	0	0	0	0	0	0	0	0	0	0	0
Seita.7G178100	11.513	10.3488	8.49035	14.4993	10.8915	14.8766	4.4996	6.34511	6.50577	8.98114	15.1945	13.2253
Seita.9G471200	0	0	0	0	0	0	0.171982	0	0	0	0	0
Seita.3G007000	0.070444	0	0.072751	0	0	0	0.150214	0	0.287911	0	0	0
Seita.7G055900	0	0	0	0	0	0	0	0	0	0	0	0
Seita.4G079700	0	0	0	0	0	0	0	0	0	0.048407	0.07913	0
Seita.6G234000	0.283556	0	0.028057	0	0	0	0	0	0	0	0	0
Seita.7G157000	7.27355	7.87602	8.15354	5.09959	6.00395	6.18018	7.93836	6.83169	5.25185	4.73658	4.40707	4.73783
Seita.6G137000	15.0693	17.7707	19.5563	8.84201	10.3276	10.1275	18.6081	15.9557	15.7757	9.47363	10.8441	10.8448
Seita.1G022100	0	0	0	0	0	0	0	0	0	0	0	0
Seita.5G209600	2.54184	2.49545	3.92012	2.07492	3.12174	2.00592	4.74901	3.36559	3.09687	1.9107	1.58744	1.84049
Seita.2G063600	0	0	0	0	0	0	0	0	0	0	0	0
Seita.8G170400	2.08649	3.03639	3.22994	0.451032	0.600834	0.557906	4.29192	1.25676	0.755145	0.558188	1.80577	1.84116
Seita.4G030600	0	0	0	0	0	0	0	0	0	0	0	0
Seita.7G245700	9.99562	10.7731	10.5664	10.8045	10.3698	8.87542	10.9933	12.8708	11.0458	8.6311	8.3547	8.401
Seita.9G423000	0	0	0.235183	0	0.409981	0.275757	0.240041	0.173184	0.372098	0.402771	0.345912	0
Seita.3G033900	0	0	0	0	0	0	0	0	0	0	0	0
Seita.2G235600	0.192796	0.198803	0.080605	0.082262	0.172337	0.159142	0.043839	0.044209	0.041943	0.036932	0	0.048353
Seita.8G004100	7.81442	9.48919	9.68918	5.35657	5.81341	7.00073	6.73751	8.0659	6.42652	4.35107	3.70674	3.7917
Seita.5G189800	8.9496	10.139	11.045	7.1755	7.62629	7.93128	8.27553	8.94316	8.24279	8.13485	6.25082	7.72632
Seita.9G441900	6.6567	8.31109	6.93474	2.46912	1.48447	1.98474	7.28209	8.6609	8.38576	6.72902	1.28106	6.82264
Seita.1G255800	0.929391	0.647809	0.616827	0.645734	0.458763	0.844	0.693817	0.731323	0.629218	0.538906	0.552003	0.641451
Seita.3G305700	6.27295	5.95206	4.9024	5.35294	4.87618	5.4237	5.9478	5.72992	5.40719	5.85804	6.19441	5.25909
Seita.J024300	5.3016	7.15773	7.44172	3.22246	4.37524	4.98634	0	0	0.613946	0	0	0
Seita.2G155500	0	0	0	0	0	0	0.072686	0	0	0.167298	0.160418	0
Seita.9G060200	0.371803	0.291736	0.907577	0	0.048537	0.090853	0.24429	0.444588	0.283507	0.046574	0.302635	0.176739
Seita.4G032600	0	0	0.159487	0	0	0	0	0	0	0	0	0
Seita.5G323900	0.637475	0.687414	1.14682	0.10461	0.724476	0	1.53134	1.12002	1.02022	0.653843	0.132306	0
Seita.6G251500	2.30561	2.95422	2.44384	2.24673	2.41509	2.01784	2.74354	2.14852	2.28697	1.66909	2.21886	2.02954
Seita.5G236100	35.0441	18.0669	14.5494	84.5926	71.5746	70.6261	11.8004	9.11143	15.9341	60.2363	70.4942	56.3724
Seita.7G324000	0.269029	0.228222	0.134318	0.08691	0	0	0.062478	0	0.083193	0.021912	0.022223	0.042748
Seita.9G443500	219.108	167.357	340.012	183.442	176.817	147.513	190.845	100.592	141.99	138.398	151.257	183.379
Seita.9G407700	0	0	0	0	0	0	0	0	0	0	0	0
Seita.7G222000	1.04696	0.895753	0.234933	1.42938	1.58648	1.05049	0.125083	0.275878	0.227377	0.357607	0.511568	0.301449
Seita.8G206100	2.65872	3.69389	4.70611	1.19411	1.51131	1.77527	1.36191	1.34539	1.22494	0.348989	0.086642	0.157259
Seita.5G333500	0.204577	0.26342	0	0.338129	0.142434	0.211512	0.363531	0.6175	0.340182	0	0.037278	0.070494
Seita.9G496900	0.155766	0.10062	0.051984	0.020257	0	0.050835	0.078225	0.195396	0.131001	0.072479	0.042718	0.037194
Seita.4G144500	0	0	0	0	0.10888	0	0	0	0	0	0	0
Seita.8G205800	0	0.061025	0	0.021001	0	0	0	0	0	0	0	0
Seita.3G124300	4.6515	2.69919	2.67519	2.46248	2.93542	2.80675	2.46129	3.06374	3.3515	4.30311	5.18362	4.85937
Seita.3G281700	9.96179	8.5259	7.84663	13.1025	9.08702	13.092	6.51603	8.58017	11.7896	9.42547	11.6867	9.65309
Seita.5G229500	0.183739	0.328745	0.180062	0.109043	0.086123	0.162178	0.445564	0.768418	0.886539	0.254284	0.178195	0
Seita.4G226800	44.7168	50.5672	53.1461	49.2589	51.9046	52.2941	70.203	58.9148	53.5705	54.5223	48.7895	49.4179
Seita.3G144000	3.83656	3.26413	3.47725	2.82222	4.03319	2.95147	11.2742	3.31659	4.9545	6.55256	8.6892	7.96031
Seita.4G194800	1.10547	2.4793	2.28277	0.64512	0.909942	0.595643	2.79117	1.52217	1.21933	0.463554	1.18104	0.641218
Seita.9G509900	40.5551	29.4382	26.0619	48.3083	41.5553	42.0368	24.0445	32.5158	34.3455	33.1881	44.8278	38.7963
Seita.8G090100	5.82973	5.99818	3.69761	5.59952	7.1783	5.84801	2.22188	3.93001	2.70858	4.17849	4.54932	3.51688
Seita.2G377600	0.800658	1.4107	1.54099	1.42327	1.14165	1.02091	1.74476	1.27451	0.544686	0.557539	0.288114	0.213785
Seita.6G150100	0	0	0.119813	0	0	0	0.073226	0.0736	0.023276	0.045884	0	0
Seita.8G044400	0	0	0	0	0	0	0	0	0	0	0	0
Seita.4G256300	1.48788	1.73796	2.79635	1.63857	1.66908	1.02503	1.60365	2.04005	2.077	2.32772	1.37588	1.33756
Seita.1G209500	0.039361	0	0	0.149323	0.181355	0	0	0	0	0	0	0
Seita.3G294300	13.1618	15.1017	14.9158	10.594	9.52008	11.4473	16.8147	14.3682	11.4631	8.94595	8.62954	11.3438
Seita.3G090700	4.97984	5.75423	5.83142	4.38417	3.60344	3.93813	4.67124	5.30498	5.24793	2.7699	4.38085	3.64253
Seita.8G103000	0.781924	0.856005	1.22128	0.755339	0.683432	0.945715	2.60087	1.23831	1.22873	1.15371	0.927015	1.09623
Seita.4G173500	0.084673	0	0	0.002319	0.043729	0	0	0	0	0	0	0.116295
Seita.7G310500	0.088612	0.126491	0.136031	0.053839	0.018799	0.084283	0.11447	0.028806	0.100531	0.081172	0	0
Seita.9G020400	0	0	0	0	0	0	0	0	0	0	0	0
Seita.9G526800	0	0.089985	0	0	0	0.061299	0.170454	0	0	0	0.123738	0.066196
Seita.1G358900	10.2804	15.3553	16.0782	4.08892	3.5364	4.71618	5.72058	16.8743	13.2496	7.49695	6.78202	8.80916
Seita.9G448300	2.34539	2.21151	2.01758	3.10438	3.89639	2.66855	1.66385	2.83151	3.49003	5.88544	7.67215	5.00323
Seita.5G011800	0	0.026791	2.74559	1.36727	0	1.29956	13.6295	0.01461	0.039789	0.013854	0	0
Seita.7G283400	20.4875	20.4461	20.4046	23.1001	22.1352	23.4299	19.4714	24.2294	20.3821	19.4743	18.1738	19.3224
Seita.9G183300	47.2334	48.2277	59.9493	37.6616	33.9946	42.5468	54.4941	43.6799	47.2856	40.675	47.0251	55.8443
Seita.1G357100	0	0	0	0	0	0	0	0	0	0	0	0
Seita.6G122800	0	0	0	0	0	0	0	0	0	0	0	0
Seita.5G274200	0.730336	0.828353	0.7503	0.190794	0.300886	0.067412	0.572686	0.897358	0.829943	0.437177	0.088772	0.34225
Seita.2G289100	1.42157	3.07738	2.38868	0.766549	1.25937	1.73646	2.06977	2.08673	1.70896	1.69692	2.52458	3.23463
Seita.1G081900	0	0	0	0	0	0	0	0	0	0	0	0
Seita.1G365800	0	0	0	0	0	0	0	0	0	0	0	0
Seita.6G149900	0	0	0	0	0	0	0	0	0	0	0	0
Seita.5G262000	2.51167	3.18506	4.41246	2.45616	2.71698	2.88013	6.22362	5.32272	4.18656	2.2849	2.52274	2.58871
Seita.2G138100	9.95643	11.7244	12.2661	8.29851	8.20304	8.8744	13.661	13.9066	12.8973	10.5532	6.09361	8.6556
Seita.5G308800	8.16723	10.4207	17.4022	3.70303	4.3887	4.99878	7.38378	11.4611	15.1843	7.26644	5.07958	6.16598
Seita.9G568600	15.8802	16.9715	17.6158	9.05493	9.62176	8.45287	14.421	12.7326	11.12	8.45893	7.75974	8.24512
Seita.7G229800	104.143	98.241	94.7057	127.767	134.058	114.345	130.586	138.179	140.371	138.228	130.451	129.038
Seita.8G120900	10.0193	9.32921	11.7109	6.67188	7.8457	7.1	7.30094	9.37789	14.5803	13.3954	5.87072	16.5192
Seita.7G101300	66.2573	74.5008	83.9984	53.1566	51.6496	53.1316	88.7727	87.2248	83.5034	59.3225	52.3642	68.6077
Seita.5G152000	3.58887	3.05764	3.6558	2.06745	2.26303	1.9969	1.70524	1.05422	1.66401	0.736886	1.76872	1.46341
Seita.7G249700	1.7233	3.28408	3.8055	1.13972	1.06345	1.66854	23.3839	9.64375	12.3125	16.0411	18.0075	15.5175
Seita.6G066000	0	0	0	0	0	0	0	0	0	0	0	0
Seita.3G037100	2.73001	3.25321	3.6984	3.76673	3.20078	4.41858	3.67185	3.41585	3.01585	3.53143	3.51373	3.75254
Seita.1G056900	1.90028	1.89871	2.20584	1.87215	1.15544	1.78733	1.42578	1.32752	1.04863	1.1316	1.27768	1.23927
Seita.1G019600	0.298061	0.382153	0.078028	0	0.191129	0.054648	0.357001	0.240191	0.517397	0.074704	0.244509	0.037372
Seita.9G132000	0	0	0	0	0	0	0	0	0	0	0	0
Seita.9G155700	3.81225	4.36986	5.90592	1.77792	1.60596	2.25968	5.89969	5.16445	3.70287	1.93456	2.07816	2.21124
Seita.9G345000	0	0	0	0	0	0	0	0	0	0	0	0
Seita.6G078200	0.390473	0.458138	0.293978	0.188366	0.060918	0.149309	0.765424	1.7685	1.69215	1.49583	1.45977	1.43597
Seita.2G300300	15.5562	19.1268	27.3874	8.45471	11.0979	8.90354	12.7043	16.3537	18.1165	5.69919	3.29821	6.26372
Seita.4G199400	145.002	170.381	148.496	123.468	105.001	150.398	63.8489	117.939	133.032	148.345	126.08	181.31
Seita.1G149900	0	0	0	0	0	0	0	0.045881	0	0	0	0
Setaria_italica_newGene_286	3.17931	3.47378	3.27965	1.46395	2.18408	1.46287	0	0	0.436568	0	0	0
Seita.3G391200	0	0.029418	0.030804	0	0	0	0	0.12449	0	0	0	0
Seita.3G099500	0.31457	0.383306	0.499873	0.420015	0.548822	0.212484	2.3595	2.52322	2.18352	5.08381	5.49751	6.11085
Seita.9G119000	0	0	0	0	0	0	0	0	0	0	0	0.043268
Seita.7G320800	0.078601	0.21608	0.164387	0	0.023453	0.043901	0.215494	0.192527	0.150236	0.146207	0.122765	0.11631
Seita.5G114900	0	0	0	0.008303	0	0	0.013318	0	0	0.01669	0.009009	0.017045
Seita.6G116200	1.83034	2.03419	2.81103	1.28704	1.28106	1.28124	2.62868	2.04475	2.01594	1.05473	1.12166	1.47152
Seita.5G331100	0.076086	0.062079	0.135875	0.171447	0.136479	0.104244	0.04498	0.186725	0	0.06548	0.058104	0.086148
Seita.1G010000	0	0	0	0	0	0	0	0	0	0	0	0
Seita.9G492100	11.4017	12.0844	10.6553	9.35902	10.4048	9.72972	10.5343	10.5526	9.63716	8.79779	8.94679	9.2726
Seita.4G067300	8.49547	8.79547	8.40148	7.44884	8.50743	8.77352	8.68239	9.11956	9.04841	7.65709	7.14112	8.26244
Seita.5G436400	0	0	0.102168	0	0.152907	0	0	0.07845	0.049619	0	0	0.050621
Seita.8G112000	6.27113	7.03824	8.08406	3.11229	2.63487	3.09384	9.28195	8.35226	7.83389	3.95471	3.89804	3.3559
Seita.2G286300	26.856	21.8004	18.5044	36.7248	38.8367	33.5589	18.6363	23.6232	23.6764	34.4857	37.4274	30.3935
Seita.2G107800	0	0	0	0	0	0	0	0	0	0	0	0
Seita.6G198600	6.17323	4.6175	4.16645	7.53437	5.1525	8.20171	2.28037	3.98489	4.04582	4.98039	7.04791	6.24959
Seita.1G164400	6.85758	7.56378	8.71055	5.39283	5.2086	6.77818	6.67574	6.65095	5.59135	5.00461	5.17037	6.06306
Seita.1G128600	9.27896	8.89714	9.94092	8.43475	6.68439	10.0712	8.09083	8.76762	8.40086	6.65189	6.64871	7.31478
Seita.3G376000	1.64061	1.50541	1.91822	1.51487	1.52007	1.60463	1.46295	1.50306	1.16859	1.52677	1.51046	1.54652
Seita.7G224400	3.13165	2.85657	3.04858	1.73086	2.26831	2.15624	2.97062	3.129	2.82297	1.94987	1.86392	2.68145
Seita.6G178500	998.717	567.135	655.413	2032.9	1851.3	1890.43	553.57	320.024	457.479	1541.9	1843.48	1719.4
Seita.2G276000	0.165469	0.318083	0.139353	0.579105	0.148617	0.433504	0.370967	0.620329	0.448379	0.332193	0.232081	0.144075
Seita.6G017000	11.4952	12.3586	12.5274	6.40156	7.82382	7.14779	6.81599	8.56813	8.98045	6.58939	6.08106	7.9687
Setaria_italica_newGene_302	0	0.053504	0.514802	0	0	0	1.35201	0.319721	0	0	0	0.097381
Setaria_italica_newGene_301	0	0	0	0	0	0	0	0	0	0	0.449954	0
Setaria_italica_newGene_304	0.145697	0.250571	0.820707	0.641773	0.485531	0.358496	0	0	0.142907	0	0	0
Seita.4G236200	1.15661	1.57159	1.444	1.05249	1.15582	1.35376	0	0	0	0.036078	0	0
Seita.4G207300	12.4275	15.8928	20.6008	8.52979	8.40856	7.21066	12.2095	15.915	15.8535	8.04444	7.5422	8.23076
Seita.2G408900	0	0	0	0	0	0	0	0	0	0	0	0
Seita.9G084900	0.221279	0.207894	0.234592	0.615072	0.153744	0.543669	0.507518	0.335489	0.595966	0.306186	0.428025	0.854314
Seita.3G200300	0	0	0	0.020058	0	0	0	0	0	0	0	0
Seita.7G181900	1.81515	2.05662	1.81342	0.697966	1.27199	1.04779	1.05464	1.30464	1.68911	0.852976	0.674636	1.37238
Seita.5G133000	4.85764	5.56352	5.65321	5.39968	5.07697	5.03025	6.36483	5.99399	5.62865	4.70333	5.13687	4.83691
Seita.3G096700	0.153771	0.452061	0.58374	1.32729	1.08898	1.48096	0.560599	0.580865	1.10287	1.89711	2.13219	2.66045
Seita.9G242800	2.61906	2.91307	3.75482	1.98554	2.0404	1.87861	3.97112	3.79267	3.66875	3.51106	4.14753	1.75349
Seita.5G113300	0	0	0	0	0	0	0	0	0	0.188457	0.201577	0
Seita.4G109900	0	0	0	0	0	0	0	0	0	0	0	0
Seita.2G315700	21.6269	22.1842	21.0807	21.149	19.2606	18.201	22.0305	20.0411	18.6615	16.2782	16.7593	17.6255
Seita.5G441700	6.77241	10.1557	11.5298	6.74943	9.04937	7.09204	8.80022	13.0768	10.0643	7.99739	5.92313	8.2536
Seita.9G129100	0.034331	0	0	0	0	0	0	0	0	0	0	0
Seita.4G217700	1.35515	2.88456	3.86833	0.564914	0.409563	0.67555	2.70881	1.91798	2.30973	0.646082	0.836203	0.78708
Seita.5G362200	10.8793	14.0828	14.2559	11.7116	10.897	12.1892	15.2352	13.0172	14.4422	10.564	11.5153	10.0082
Seita.1G179500	27.6217	31.4256	25.7031	16.1116	20.586	27.4057	66.5741	42.825	41.4459	36.4048	41.0789	71.052
Seita.7G209900	0.304023	0.614867	0.228425	0	0.264177	0.230263	0.561083	0.471047	0.660167	0.262416	0.208669	0
Seita.3G315900	0	0	0.067507	0	0	0.057015	0	0	0	0	0.062522	0
Seita.5G287900	0.093884	0.086337	0.146684	0.140857	0.223333	0	0.200072	0.139896	0.273885	0.369006	0.344238	0
Seita.2G345800	0.323426	0.399092	0.940856	0.199497	0.211616	0.399822	0.326762	0.339912	0.515819	0.146338	0.191609	0
Seita.4G051500	1.98904	2.74864	2.69371	2.37573	2.28482	2.38375	2.50535	2.57424	2.56798	2.17989	1.57594	2.22934
Seita.3G240900	7.36554	7.66018	9.66318	2.67457	3.77177	3.86833	4.8544	5.70168	7.86878	5.79252	4.62872	4.90903
Seita.3G318500	3.33284	3.89995	4.13418	2.46562	2.85769	2.94668	3.98356	3.26075	2.9544	2.57994	3.03101	2.83477
Seita.5G147800	37.5188	30.9271	43.8415	33.6152	41.0071	32.4131	60.6792	43.2342	42.4657	33.1113	30.0161	29.9097
Seita.4G240800	0.035473	0.034143	0	0	0	0	0	0	0	0	0	0
Seita.4G211700	0.03095	0	0	0	0	0	0.064633	0	0.071395	0	0	0
Seita.1G163100	0	0	0	0	0	0	0	0	0.084934	0	0	0
Seita.1G228300	18.5264	19.3989	18.1872	14.1315	13.7004	15.5544	13.7899	16.716	13.561	10.5532	9.21908	9.80185
Seita.3G012100	0.067966	0.019136	0.024336	0.039512	0.020694	0.019368	0.013451	0	0.060438	0.019857	0.026847	0.020553
Seita.2G105400	0	0	0	0	0	0	0	0	0	0	0	0
Seita.4G127200	0.92477	1.09353	1.35182	0.038876	0.172797	0.443499	0.893622	0.561109	0.361348	0.214782	0.127894	0.343165
Seita.6G004700	0	0.239458	0.049137	0.088583	0.20598	0.14443	0	0.066176	0.224227	0	0.589729	0
Seita.9G425500	5.44146	6.77044	7.2631	4.77524	6.52635	5.46908	4.95431	5.03614	7.69658	3.84585	3.6517	2.99223
Seita.9G265100	0	0	0	0	0	0	0	0	0	0	0	0
Seita.3G365100	0	0	0	0	0	0	0	0	0	0	0	0
Seita.9G236600	4.16632	5.2622	6.21842	3.30315	2.96556	4.14583	4.83558	5.02376	3.87929	2.36908	3.13085	2.85922
Seita.9G361900	0.72363	0.454562	0.166204	0.307853	0.439524	0.412681	0.072461	0.131258	0.112314	0.736355	0.318034	0.921736
Seita.3G146500	4.99442	9.68901	8.71187	2.40711	2.43016	2.48888	3.99028	3.7066	5.49588	2.80313	1.63819	2.83449
Seita.2G210000	0.503116	1.26736	1.84915	0.068921	0.275914	0.190814	1.68855	0.987008	1.05588	0.147497	0.267977	0.553148
Seita.3G151900	0.016047	0	0.016796	0.015999	0.016479	0	0	0	0.016315	0	0	0
Seita.8G162500	26.9946	20.6133	16.8782	22.3284	21.0621	19.0474	2.13076	1.88367	1.8842	1.89305	1.74392	1.77237
Seita.1G221500	20.8837	26.6726	28.9195	22.0499	19.5839	24.1345	16.6101	20.6877	22.6826	14.4352	11.974	17.2369
Seita.3G066400	0.220091	0.244057	0.069239	0.128342	0.066546	0.073625	0.052984	0.023629	0.082555	0.060756	0.16388	0.133219
Seita.1G252600	0.144308	0.149815	0.248981	0.041245	0.243093	0.151631	0.229651	0.088664	0.162769	0.185241	0.135688	0.096186
Seita.6G163100	0	0	0	0.062142	0	0	0.325084	0	0.518777	0.202491	0	0
Seita.3G144900	4.00266	4.19575	5.66961	1.67208	1.37116	1.13634	3.06319	2.75745	2.09624	1.91473	0.588498	1.12799
Seita.1G380500	54.592	45.5255	38.0559	55.6715	54.6235	54.553	40.6016	48.4353	44.4599	55.4794	64.7349	53.7316
Seita.3G327600	0	0	0	0	0	0	0	0	0	0	0	0
Seita.3G331000	0.043592	0	0	0	0	0	0	0.046871	0.029596	0	0	0
Seita.2G199000	0	0	0	0	0	0	0	0	0	0	0	0
Seita.2G391800	0.326768	0.766355	0.643308	0.320394	0.362964	0.365232	0.727032	0.140907	0.394191	0	0.170969	0.18899
Seita.6G172100	0	0	0	0	0	0	0	0	0	0	0	0
Seita.1G223900	75.7133	75.5592	82.0792	58.0445	58.324	60.4085	98.5315	82.5368	92.9083	65.6683	65.7712	70.825
Seita.7G033100	0	0	0	0	0	0	0	0	0	0	0	0
Seita.2G358800	3.94729	5.15071	5.80988	1.57973	2.29502	2.79081	7.67559	3.78188	2.59305	2.08883	1.92374	2.67947
Seita.9G318000	13.1082	14.1392	14.7477	10.4879	9.07341	11.1764	15.1232	14.8473	14.0077	11.6405	9.66098	11.5564
Seita.2G062400	0	0	0	0	0	0	0	0	0	0	0	0
Seita.5G254900	0.245242	1.03776	0.596814	0.043778	0.425882	0.303682	0.529798	0.191313	0.316658	0.303881	0.160787	0.128904
Seita.3G242500	88.5527	101.54	120.687	97.7896	84.8354	100.064	118.426	141.817	116.828	93.0984	79.8564	87.4048
Seita.5G401900	0	0	0	0	0	0	0	0	0	0	0	0
Seita.9G373100	6.15649	6.686	5.59002	5.3271	4.74258	4.51304	4.45962	5.76749	4.70756	5.1496	3.96591	4.74201
Seita.9G342000	16.6094	19.301	20.5878	14.0924	14.2487	15.056	21.7058	20.8238	17.453	14.3563	13.0997	15.1633
Seita.9G415200	0.265921	0.370214	0.153413	0.204901	0.210864	0.305572	0.20411	0.330591	0.258696	0.303843	0.209868	0.23401
Seita.7G119900	0	0	0	0	0	0	0	0	0	0	0	0
Seita.4G202500	25.6135	27.2559	34.8307	19.2641	16.4611	21.8211	32.4267	28.4637	30.0044	22.7846	19.6314	21.8064
Seita.1G068800	25.9174	38.6743	36.731	18.9427	28.0382	23.952	31.034	39.1628	29.3916	26.9616	23.4945	26.2378
Seita.1G233000	0	0	0	0	0	0	0	0	0	0	0	0
Seita.2G341000	0.570751	1.58258	1.3996	0.466702	0.184988	0.326438	0.655527	0.584852	0.60132	0.109211	0.239723	0.303587
Seita.7G296500	0.232954	0	0	0.032543	0.105067	0	0	0.137518	0	0	0	0
Seita.9G295000	0	0	0	0	0	0	0	0	0	0	0	0
Seita.9G239800	1.15602	1.40144	0.892114	0.771805	1.31015	0.881084	1.64881	1.04088	0.865561	0.807875	0.744292	0.76165
Seita.9G327800	9.41597	5.84313	14.9811	17.2027	10.9921	15.3605	12.3717	4.24643	4.27026	9.06482	17.7079	16.5276
Seita.1G342600	0	0	0	0	0	0	0	0	0	0	0	0
Seita.3G149500	2.25107	1.26059	1.82943	3.33848	3.02488	1.78594	1.24927	1.04942	1.06952	1.78897	1.91907	1.73221
Seita.6G044000	0	0	0	0	0	0	0	0	0	0	0	0
Seita.4G123000	24.3552	26.4812	28.6076	16.8379	16.2213	16.8547	23.6678	18.0853	17.4504	13.1586	15.3537	14.378
Seita.3G016900	0.730977	0.719411	0.961573	0.667672	1.17196	0.962158	0.940444	0.556292	0.481388	0.605808	0.612696	0.769976
Seita.7G261500	0	0.05386	0	0.104855	0	0	0.123226	0	0	0.437403	0.099686	0.144033
Seita.6G233200	0.086307	0.041879	0.14758	0	0	0	0.136694	0.165849	0.155995	0.150101	0.103669	0.049269
Seita.9G358600	0	0	0.122752	0	0.028705	0.049366	0	0.019506	0	0.082082	0	0
Seita.J031400	1.38762	1.37647	0.702681	1.20091	1.70115	1.78084	0.680605	1.53431	0.632826	0.655196	1.06154	0.888921
Seita.J000300	0	0	0	0	0	0	0	0	0	0	0	0
Seita.2G294900	52.5013	60.8724	73.8616	43.5099	45.0057	45.2708	55.1811	62.3993	63.454	40.4861	33.9964	42.5407
Seita.9G198200	1.54238	1.34525	0.674091	1.19487	0.986513	1.34833	0.435921	1.33617	1.27194	1.53294	1.69082	1.21488
Seita.J015500	4.17466	1.38034	3.26713	1.42084	1.37714	1.83446	1.3986	2.23884	1.91731	0.543968	1.55635	2.40368
Seita.7G315200	4.42314	5.35961	5.28534	1.76087	2.12059	1.48886	2.48651	1.76602	1.77126	0.860085	1.19784	1.79953
Seita.4G117900	0	0	0	0	0	0	0	0	0	0	0	0
Seita.2G162200	0	0	0	0	0	0	0	0	0	0	0	0
Seita.7G137200	0	0	0	0	0	0	0	0	0.084001	0	0	0
Seita.9G186400	9.34413	9.798	14.3594	6.63783	7.23102	6.71907	13.9697	11.2066	10.4854	6.38901	7.75611	8.83219
Seita.9G198300	0	0.090679	0	0	0	0	0	0	0	0	0	0
Seita.3G325600	0	0.028667	0.011534	0.043943	0	0.02154	0.018003	0	0	0	0	0
Seita.5G351800	1.4767	5.3383	12.2729	0	0	0	22.7983	20.475	16.3855	1.02543	0.692877	0.99667
Seita.3G155100	0	0	0	0.057414	0.03007	0	0.030699	0.12332	0.144418	0	0	0.020905
Seita.9G510300	9.85426	9.13822	9.60504	7.69451	6.90088	8.10325	11.7531	8.52192	7.71302	6.40408	6.62147	8.02425
Seita.4G031400	9.43103	13.1932	24.7585	8.78079	11.1088	8.54461	16.8702	9.04629	10.7038	7.27926	6.81793	8.48176
Seita.3G380700	0	0	0.103141	0	0	0	0.233157	0	0	0	0	0
Seita.7G063000	0	0	0	0	0	0	0	0	0	0	0	0
Seita.1G376100	6.43426	6.3521	5.5843	6.89877	5.21917	7.23945	5.064	7.08432	6.16739	5.91465	5.40139	6.09916
Seita.6G210400	0	0	0	0	0	0	0	0	0	0	0	0
Seita.1G080600	0	0.049703	0	0	0	0.025153	0.345707	0.189086	0	0	0	0
Seita.3G140100	5.69188	3.89782	4.42295	4.33403	4.48765	3.68624	3.5554	6.9365	4.27947	2.93916	2.40259	2.40199
Seita.2G076200	19.8238	20.9365	25.0212	13.8666	14.3758	15.3442	20.3708	19.0388	18.9671	12.155	14.0291	14.6644
Seita.4G151200	0.107904	0.234577	0.23212	0.225098	0.303099	0.099503	0.957353	0.332043	0.524006	0.272588	0.209861	0.16744
Seita.7G072200	0.102091	0.197653	0.352514	0	0.047415	0.018835	0.03502	0.112324	0.022263	0	0.047882	0
Seita.1G241900	248.976	195.717	149.593	298.923	274.063	266.763	28.4496	70.1386	86.9465	163.324	210.813	186.037
Seita.7G104400	0	0	0	0	0	0	0	0	0	0	0	0
Seita.2G159600	0	0.085339	0.092495	0	0	0	0.423348	0	0	0	0	0
Seita.9G042900	25.1623	25.8269	26.3005	20.6291	21.8094	21.4037	22.2045	25.6229	24.7096	21.1818	21.0573	22.7029
Seita.5G217100	0.023372	0.17227	0.64486	0.207921	0.14053	0.144332	0.505775	0.658631	0.289131	0.450465	0.328698	0.405831
Seita.4G040300	0	0	0	0	0	0	0	0	0	0	0	0
Seita.1G263700	0	0.112556	0.023475	0.04927	0	0.049062	0	0	0.061329	0.042429	0	0
Seita.5G266700	59.244	62.2353	68.1667	44.5031	43.6415	45.1805	56.0772	74.2449	69.6897	51.5981	44.2407	52.1269
Seita.2G398600	12.7921	13.7159	15.3655	9.99905	9.92319	10.8495	12.8152	12.7593	10.7388	9.09508	8.95518	10.2803
Seita.9G535600	2.05439	1.1444	1.30813	1.32336	1.31545	2.1314	1.89989	1.84523	2.18071	1.80808	1.23862	1.38414
Seita.4G009200	2.78759	3.17479	2.68839	2.71219	2.71615	3.17358	5.34985	11.1078	7.42209	5.32205	5.27824	9.17553
Seita.4G279900	18.5299	19.1209	18.2538	15.3585	14.9063	14.4576	16.3445	14.8495	18.507	15.8138	13.552	17.3421
Seita.4G148600	26.1039	34.7814	45.385	7.6037	8.36194	9.06083	32.8381	30.7689	22.8713	9.08792	5.48957	7.71515
Seita.7G040900	80.1563	0	0	90.5111	0	120.237	0	99.8882	115.197	67.2866	76.7258	128.718
Seita.5G343500	1.48786	2.67992	2.73663	0.596394	1.01306	1.4732	1.75595	2.63192	2.89399	0.754937	1.10727	1.04262
Seita.2G328500	0.385664	0.538119	0.291903	0.331144	0.787374	0.27729	0	0.068834	0.259859	0.253184	1.05955	1.58563
Seita.8G106600	0	0	0	0	0	0	0	0	0	0	0	0
Seita.9G030000	15.3915	19.2162	19.0114	15.1242	13.526	19.0614	17.8331	19.7383	15.0961	15.3692	15.7373	15.916
Seita.5G037200	0	0	0	0	0	0	0	0	0	0	0	0
Seita.1G150300	13.6247	15.0082	14.7051	14.1036	13.9794	14.6402	13.6878	13.9562	12.8443	11.7215	13.2067	12.8931
Seita.7G144700	2.84801	2.89066	2.72397	2.42256	2.72927	3.14043	3.6785	2.70432	3.10298	3.41577	3.77842	3.55843
Seita.5G257500	1.17731	1.52856	2.22919	0.170738	0.20842	0.267346	2.06821	1.75622	1.20835	0.330378	0.520167	0.407045
Setaria_italica_newGene_1751	22.4651	18.5269	16.6162	8.17111	7.9984	8.95016	8.31333	19.7873	20.3696	10.3207	10.9076	14.5342
Setaria_italica_newGene_1750	1.33904	0.513933	1.14126	1.81396	1.52763	1.36429	0.838004	1.09004	0.933004	1.52841	1.42842	2.15281
Setaria_italica_newGene_1753	3.22241	2.45309	4.03455	2.22371	2.87889	2.34369	2.02613	1.62609	1.90828	1.29686	1.7562	1.58528
Setaria_italica_newGene_1752	0.91035	1.4909	1.27174	0.676732	0.479634	0.598193	1.69103	1.37757	1.47367	1.47661	1.40843	2.20391
Setaria_italica_newGene_1754	0.061057	0	0	0	0	0	0	0	0.197552	0	0.25078	0.502781
Setaria_italica_newGene_1757	4.19965	3.96311	4.28817	3.37704	3.37215	3.07006	4.39646	3.99138	3.41843	2.77057	2.74454	2.88462
Seita.1G200300	0	0	0	0	0	0	0	0	0.040998	0	0.045608	0
Seita.9G093400	10.1473	9.54411	7.92265	7.49176	8.69843	7.5124	7.34806	8.6195	7.41904	6.40168	8.56113	6.91305
Seita.7G221300	5.96533	7.52423	8.25912	6.5941	6.79426	9.14846	8.08912	5.94095	7.83906	6.33161	3.70174	6.35111
Seita.5G225700	0.733991	1.16428	0.700919	0.883164	0.541298	0.726435	1.50767	1.5503	1.2477	0.774467	0.677748	1.0332
Seita.2G362200	0	0	0	0	0	0	0	0	0	0	0	0
Seita.6G139100	4.04543	7.014	10.6759	0.703305	2.01612	4.87573	1.12302	5.88393	12.6295	0.259423	0.873563	0.268381
Seita.3G109200	3.41125	5.89353	8.08405	1.9409	0.564779	1.82674	6.43157	5.86659	2.9582	2.95678	1.51249	2.93013
Seita.6G246400	0	0	0.032809	0	0	0	0.033308	0.022393	0	0.026316	0	0
Seita.5G374600	6.37816	8.46894	10.7483	2.917	5.28655	4.16784	11.3416	10.6514	11.7549	3.46283	4.35728	4.61493
Seita.8G058100	4.04642	4.40989	7.62055	1.87631	1.95316	1.62715	2.42215	0.695123	0.553545	0.331919	0.322069	0.228929
Seita.5G358400	1.6116	2.69624	2.40335	2.11404	3.45985	1.75386	5.63718	1.99673	3.97465	2.7776	2.24412	4.04563
Seita.5G447800	6.34147	6.01342	4.77543	7.59483	8.90779	8.91656	5.48049	4.15522	6.42172	8.56776	10.198	8.97826
Seita.3G408900	217.03	188.626	181.128	254.403	258.749	253.284	172.556	242.747	267.016	277.818	269.213	279.211
Seita.6G205400	3.11227	4.18583	3.50365	1.5988	2.65879	2.06736	2.90517	2.78413	2.91462	1.92139	2.53686	2.54108
Seita.9G029800	4.99913	6.31212	7.05196	4.26296	3.92039	5.00021	5.24104	6.52347	5.176	3.84686	3.1539	3.77024
Seita.9G196700	0	0	0.075137	0	0	0.354895	0.189391	0	0	0.271351	0.531465	0.091317
Seita.1G175600	0	0	0	0	0	0	0	0	0	0	0	0
Seita.9G454000	0	0	0	0	0	0	0	0	0	0	0	0
Seita.1G021400	9.04851	9.08708	9.37553	8.0164	8.23252	8.51992	9.38619	9.43661	8.45941	7.13727	7.48426	7.83631
Seita.3G110600	4.18666	5.115	4.16408	5.05201	3.77827	3.85198	0.466662	0.279281	0.248596	0.277515	0.066001	0.22259
Seita.2G422100	2.34699	2.32107	3.53269	1.97194	1.78837	2.40904	1.97041	1.34303	1.23876	1.13685	0.808564	1.13626
Seita.3G309900	1.60583	2.23879	1.64357	0.468377	1.70529	0.932208	1.8007	1.76713	1.54616	0.851362	0.351786	1.5083
Seita.2G114500	3.16588	3.11958	3.84901	1.35949	1.81046	1.5778	3.91101	2.86855	3.53798	1.91559	2.24601	2.19861
Seita.9G528200	0.52286	0.708956	0.576026	0.052331	0.139651	0.132234	19.3466	10.5799	1.4038	1.30228	0.481538	0.562656
Seita.5G231500	25.5891	29.2969	23.9628	37.3449	37.2118	33.508	21.4863	30.4392	27.4604	28.7023	25.282	24.591
Seita.9G549900	0.237202	0.554255	0.674686	0.197209	0.538725	0.1328	0.217171	0.2912	0.120868	0	0.21465	0.068583
Seita.5G313200	0.047548	0	0.155484	0	0	0	0	0	0.088233	0.033606	0	0
Seita.6G228100	0.296918	0.075342	0.282413	0.196608	0.26371	0.496268	0.038904	0.964297	0.416911	1.19826	3.38256	3.53762
Seita.6G100800	4.33038	4.68967	6.04416	3.66174	3.43419	3.47111	4.25511	2.81142	3.84311	3.25294	1.6366	2.86951
Seita.5G341900	4.10791	3.84948	5.61719	3.69959	3.46883	3.95973	5.35598	4.52807	5.06585	3.04752	3.32552	4.36207
Seita.2G123500	0	0	0	0	0	0	0.11757	0	0	0	0	0
Seita.6G035900	4.82711	6.03548	5.9264	3.66905	3.12455	4.25237	9.78295	7.70218	5.60713	5.12354	8.62859	6.75549
Seita.5G326800	0.622189	0.794814	1.66597	0.240674	0.320077	0.615828	0.772108	0.403627	0.537357	0.248497	0.243393	0.476359
Seita.2G201300	1.96685	2.69125	3.21594	1.33128	1.08125	1.30738	3.73657	2.87493	2.24953	1.32758	1.15428	1.41054
Seita.2G044100	0	0	0	0.01895	0	0	0	0.021253	0.04822	0.107192	0.021684	0.04073
Seita.3G224300	0	0.010675	0	0.010157	0.026632	0.026287	0.07412	0.043521	0.021951	0.030421	0	0.052831
Seita.2G070200	0	0	0	0	0	0	0	0	0	0	0	0
Seita.4G279100	0	0	0	0	0	0	0	0	0	0	0	0
Seita.2G324500	3.32717	4.37261	3.69437	1.28855	1.40472	1.00606	4.52668	3.13984	3.3024	1.88913	1.60181	2.71544
Seita.9G404300	18.4608	16.4561	17.3977	20.2307	16.1613	25.9606	7.48979	14.9145	22.4825	23.117	20.0902	23.9707
Seita.9G112400	1.97224	2.28464	5.30383	1.19528	1.98244	0.859812	5.01068	1.76674	2.1035	1.62897	1.57391	1.55424
Seita.4G231400	10.0755	9.76022	11.1523	14.0372	12.8924	13.2522	14.603	16.2501	12.9183	15.1217	17.8186	14.4268
Seita.7G304400	0	0	0	0	0	0.0189	0	0.041443	0	0	0	0
Seita.8G093800	24.7969	23.3134	23.3178	24.1368	25.7015	25.8928	24.9368	29.7936	30.5523	21.613	20.648	21.5294
Seita.8G137200	0	0	0	0	0	0	0	0	0	0	0	0
Seita.2G097400	0.147137	0.141885	0.169759	0.077718	0.019698	0	0.507075	1.04717	0.687371	0.01981	0.013748	0.193504
Seita.5G423400	1.04296	1.72909	3.65204	1.38348	3.15737	0.57128	2.32395	2.81258	1.89476	0.51619	0.645822	1.65858
Seita.3G181300	0.686588	0.957444	0.578329	0.34901	0.479372	0.24722	0.540317	0.618572	0.799918	0.865652	0.883362	0.71067
Seita.5G044400	11.4173	9.07692	10.5856	3.93784	4.47206	3.15463	3.02955	3.65561	5.88554	1.14791	1.57126	1.53957
Seita.6G181200	7.09148	8.25299	9.2667	5.81839	5.66304	6.44138	7.47632	7.82781	7.36032	5.55348	6.09039	5.99685
Seita.9G217200	0.212116	0.098818	0.048933	0.145888	0.42088	0.050333	0.070888	0.070869	0.226826	0.338385	0.571642	0.313847
Seita.6G153100	0	0	0	0	0	0	0	0	0	0	0	0
Seita.5G465500	10.6865	10.7478	17.7817	9.41888	11.7182	11.0381	14.2162	13.7688	11.273	10.4184	10.7905	10.426
Seita.2G322900	8.78482	10.3846	12.2455	8.23103	7.86059	9.39536	12.6211	12.8218	11.6945	8.4427	7.32693	8.76286
Seita.2G019400	0	0	0	0	0	0	0	0	0	0	0	0
Seita.3G345800	7.0449	7.2276	7.78597	5.31512	5.11799	5.44868	7.88745	6.67555	5.82425	6.09719	5.69892	6.94119
Seita.9G152200	0	0	0	0	0	0	0	0	0	0	0	0
Seita.4G237800	1.76246	1.54178	1.51463	3.11814	2.76021	3.41404	1.09134	1.81618	3.07096	1.34281	2.27404	2.24879
Seita.7G084200	0	0	0	0	0	0	0	0	0	0	0	0
Seita.4G189800	8.51015	8.2219	7.6891	7.04961	7.07173	7.6056	7.98501	8.91575	7.29319	6.2307	6.83918	6.78769
Seita.9G097400	3.84488	4.12208	4.57802	4.28089	4.36547	3.47042	3.80985	4.41971	3.05325	3.05834	3.83219	4.14812
Seita.5G421800	0.552558	0.847581	0.890757	0.700077	0.489925	0.55886	0.783965	1.07181	0.908628	0.525296	0.67866	0.592456
Seita.2G039700	0.633116	0.626441	0.473266	0.475462	0.471137	0.346205	0.187963	0.307367	0.282662	0.209001	0.267063	0.189116
Seita.6G023900	7.08154	6.59039	6.86554	0.657584	0.914217	1.72378	1.9503	4.18364	4.08857	1.94649	1.55194	1.41674
Seita.5G299300	5.5691	6.59804	5.36646	4.48243	5.20566	5.04065	5.54987	5.20299	4.38402	4.11075	4.90855	4.85958
Seita.8G070500	0	0	0	0	0	0	0	0	0	0	0	0
Seita.3G112600	0.806789	0.729486	0.983863	0.41907	0.558901	0.373096	0.555863	0.283743	0.518525	0.25341	0.162732	0.396777
Seita.5G172300	3.61743	4.49989	7.49139	3.65662	3.49737	3.28978	5.59348	2.4749	2.65088	1.91662	2.90227	3.06586
Seita.8G179100	0.0423	0	0	0	0	0	0	0.187892	0.217062	0.12768	0	0.119833
Seita.6G235500	10.3196	15.9545	23.4078	3.27782	8.44445	1.94581	27.5349	11.6169	12.3039	6.14365	7.68994	11.4661
Seita.4G088600	1.29702	3.20551	20.0618	0	0.064271	0	10.2542	0.672982	0.542263	0.041115	0.089564	0.042555
Seita.5G082500	0.504141	0.700923	0.893994	0.503021	0.449823	0.675756	1.61423	1.03196	0.815537	0.189424	0.375358	0.723931
Seita.5G296200	4.62304	4.54625	4.67535	3.05602	4.36323	3.12032	3.72401	3.50944	3.63173	18.7038	5.27715	13.3368
Seita.2G350100	34.6939	36.7673	35.2027	34.202	37.0356	35.689	41.9168	46.6382	41.6136	36.6864	36.3536	40.0307
Seita.2G364200	0	0	0	0	0	0	0	0	0	0	0	0
Seita.5G416200	51.8897	46.3192	52.468	65.7121	59.4929	71.1373	27.8468	44.6617	57.0153	95.2657	84.0522	86.699
Seita.8G072900	0.365763	0.300329	2.45298	0.049857	0.248455	0.039738	4.23554	0.17427	0.096791	0.020371	0.022075	0.062972
Seita.4G214700	6.62562	6.13399	6.01606	5.88249	4.8049	6.08548	6.54036	4.61801	5.09075	4.34655	4.00834	6.74645
Seita.2G247600	10.528	11.8239	18.1043	8.05629	8.23083	12.5114	9.93018	8.47107	12.7633	7.29507	7.9722	7.65193
Seita.4G136100	0	0	0	0	0	0	0	0	0	0	0	0
Seita.6G069600	0	0	0	0	0.080395	0.037621	0	0	0.078265	0	0	0
Seita.3G335100	0.793284	0.911977	0.646418	1.27461	1.64123	0.434407	0.337554	0.927824	0.930528	1.10275	0.861987	1.12978
Seita.8G041600	2.32541	2.70195	2.82705	2.71247	2.08596	2.49304	3.51035	4.33543	2.957	2.63353	2.50957	3.31058
Seita.6G033500	0.018529	0.447657	0.146775	0.306276	0.088021	0	1.03398	3.89673	5.51081	11.0347	20.3515	13.1883
Seita.6G131000	0	0	0	0	0	0	0	0	0	0	0	0
Seita.2G303400	68.6134	75.784	67.6782	86.181	85.3537	77.5029	68.9879	103.876	91.8423	90.8471	84.3557	92.254
Seita.5G033000	0	0	0	0	0	0	0.046153	0	0.08802	0	0.047327	0
Seita.5G123500	6.68932	8.38963	10.3158	5.52548	5.89619	5.17385	11.746	12.5708	10.1398	7.31165	4.56903	5.4109
Seita.4G096800	0	0	0	0	0	0	0	0	0	0	0.017663	0
Seita.9G312300	75.9895	74.2809	81.2652	81.4788	88.9554	76.7348	74.0449	99.2174	89.1993	89.4525	82.0704	76.2517
Seita.3G366100	0	0	0	0	0	0	0	0	0	0	0	0
Seita.3G357600	0.067728	0.060198	0	0	0.018671	0	0.08252	0.057476	0.071717	0.017916	0.019546	0.074297
Seita.2G040300	1.37909	2.06232	1.72024	2.85319	2.30347	3.48351	0	0	0.239151	0	0	0
Seita.6G146500	0	0	0	0	0	0	0	0	0	0	0	0
Seita.9G030800	24.0371	19.3731	15.8935	35.485	33.4006	30.8766	15.9951	16.9073	20.1225	29.0507	32.3729	29.4747
Seita.6G059000	4.85766	7.7043	8.47701	3.67071	3.88621	4.75186	6.37447	8.14208	7.16593	4.78086	3.18804	4.62017
Setaria_italica_newGene_1034	2.91939	3.20984	1.57668	1.45241	1.2404	2.5879	3.30768	5.21487	1.68878	2.07279	2.19769	2.68069
Setaria_italica_newGene_1031	0.747492	0.844511	0.468121	0.477787	0.156697	0.35317	0.412993	0.950365	0.673184	0.094321	0.071455	0.289539
Setaria_italica_newGene_1032	1.00093	0.291586	1.4114	0.838313	0.946502	1.30119	1.60906	1.05427	1.4322	0.811812	0.332381	0.979968
Seita.3G279300	1.31338	2.0114	2.57808	1.27391	1.18906	0.974961	2.37043	2.81438	2.66113	1.23187	1.13097	1.46406
Seita.2G176400	0	0	0	0	0	0	0	0	0	0	0	0
Seita.2G004400	0	0.058655	0.047561	0.027072	0	0	0	0	0	0	0.066963	0
Seita.6G008800	5.52058	6.42922	5.62406	3.40379	3.47141	4.18173	6.44227	5.40968	3.83925	4.29445	4.80259	5.87183
Seita.4G129500	4.20401	4.23002	4.07276	2.9047	2.62062	3.6581	4.08001	3.35299	3.61955	3.04697	3.29924	3.39396
Seita.7G313500	0	0	0	0	0	0.022523	0	0	0	0	0.110039	0
Seita.9G213000	0.377787	0.55316	0.392297	1.02637	1.04707	0.4235	1.16353	0.587878	0.695675	0.31531	0.254221	0.424291
Seita.8G149300	0.064357	0	0.012009	0.080565	0	0	0.045168	0.093924	0	0	0	0.030118
Seita.8G149000	0	0	0	0	0.007547	0	0.202029	0	0.006531	0	0	0
Seita.8G163900	0	0	0	0	0	0	0.153301	0.373423	0.170506	0.144572	0	0.526106
Seita.4G073000	4.01159	4.89238	7.39476	2.97573	3.28396	3.73923	5.81748	5.73751	4.86272	3.03699	3.3995	3.39503
Seita.9G305500	4.77353	5.17888	7.57208	2.71272	3.35283	1.86863	7.17154	2.52617	2.78802	2.70105	3.11149	2.42651
Seita.9G150200	2.5381	3.08198	3.86906	1.73811	1.73915	1.5344	4.85492	3.05301	3.13136	1.54867	1.48906	2.01727
Seita.5G176100	0	0	0	0	0	0	0	0	0	0	0	0
Seita.9G257700	8.06331	9.83244	9.98842	6.36158	8.42061	7.97013	8.30266	8.83304	8.23788	6.59636	6.15459	7.50626
Seita.1G326000	0	0	0	0	0	0	0	0	0	0	0.051024	0
Seita.5G332500	184.801	156.832	178.883	70.3232	81.3615	65.5947	145.069	91.4413	94.865	63.4851	75.2007	73.275
Seita.8G194100	1.4923	1.90121	2.09345	0.769402	0.550831	0.773656	7.88117	6.30142	9.09243	6.72164	7.21762	4.49238
Seita.2G354300	11.94	14.4372	14.8088	7.13054	7.3587	8.77038	12.8072	11.2147	9.67421	6.48919	6.52618	7.85802
Seita.1G251300	0.137461	0.149906	0.319649	0.088234	0.123042	0.059363	0.627784	0.225861	0.295634	0.08956	0.070929	0.195708
Seita.3G173900	20.8726	22.2386	21.1006	15.7596	19.9945	15.4397	22.2378	20.6211	16.0016	16.9721	17.1553	22.0748
Seita.9G432400	0	0.01724	0.014109	0	0.014563	0	0.029734	0.012229	0	0	0	0
Seita.3G334000	5.81778	8.9625	9.82403	3.19533	5.36715	2.9749	12.2113	5.96844	6.63206	4.49133	5.73001	6.3853
Seita.3G358800	4.70749	3.50784	2.67218	9.43615	8.28828	9.77901	4.76037	9.31346	10.8411	12.7821	12.6845	13.1709
Seita.4G287800	0.483391	0.675511	0.329689	0.543055	0.488588	0.797901	0.794158	0.570205	0.686593	0.381427	0.418772	0.396131
Seita.2G033700	0.204192	0.688594	1.06291	0.414693	0.372331	0.15894	3.17228	4.65576	4.4946	1.98346	2.41365	1.73163
Seita.5G246600	164.678	120.653	107.001	99.2654	101.188	80.3601	53.9819	60.3829	68.3292	59.6912	79.0927	66.4429
Seita.4G094400	0.076813	0.192336	0.230384	0.202742	0.070018	0.080491	0.362898	0.260287	0.307974	0.13745	0.078221	0.097319
Seita.1G099400	35.3242	44.6881	36.074	59.4793	61.5364	53.5407	68.3569	74.0315	73.711	76.8545	79.5581	70.2883
Seita.J003500	0.395809	0.235221	0.205277	0.220779	0.262475	0.301225	0.25952	0.449179	0.383232	0.412497	0.536701	0.326637
Seita.4G132900	0	0	0.065956	0	0	0	0	0	0	0	0	0
Seita.3G252600	1.70869	1.2166	1.39857	1.25051	1.07394	1.18036	1.76309	2.46376	1.81025	1.03195	1.21408	1.17814
Seita.7G264100	0	0	0	0	0	0	0	0	0	0	0	0
Seita.5G375400	0	0	0	0	0	0	0.025863	0	0.024662	0	0	0
Seita.9G316100	6.90186	7.95343	8.69885	8.1193	8.27032	7.28692	7.221	6.25035	7.29939	6.98313	5.94864	7.49976
Seita.3G171500	1.2157	1.15177	1.83082	0.627692	0.671377	0.787262	0.724064	0.587324	0.814814	0.808194	0.616399	0.654357
Seita.9G458800	402.002	363.574	286.242	455.897	482.211	463.416	308.513	469.817	471.665	545.359	519.781	518.106
Seita.5G258400	6.73011	6.58798	5.91633	6.68851	8.27784	8.81392	5.65498	4.49871	5.32578	6.22038	7.84134	9.4446
Seita.2G142000	0.27483	0.147651	0.132551	0.105107	0.195151	0.224827	0	0	0	0	0	0
Seita.4G285400	1.27262	1.67133	1.64343	0.228487	0.554469	0.337496	0.464439	0.571973	0.393276	0.391921	0.026184	0.058715
Seita.8G235200	11.7329	10.7644	8.81633	12.9995	11.0534	11.6779	1.03421	0.768421	1.97467	0.970206	1.12298	1.10094
Seita.9G297300	0	0	0	0	0	0	0	0	0	0	0	0
Seita.8G057900	10.4228	14.1407	14.4155	9.51024	9.45857	10.6042	10.8922	9.90829	9.81247	6.6594	6.86279	6.79891
Seita.7G126100	0.652953	0.662835	1.07377	0.466258	0.742526	0.442217	0.863021	0.853015	1.12693	1.24862	0.82432	0.901604
Seita.4G101900	2.62938	2.88333	3.07249	1.34343	2.2178	1.6426	1.13557	1.96654	2.23682	1.89404	1.40495	1.79901
Seita.9G478700	13.8594	13.9498	11.1032	13.3997	13.2323	14.1066	9.5773	11.1967	10.7217	10.4944	11.7482	11.4006
Seita.2G226700	0.315281	0.428157	0.338882	0.178553	0.198503	0.352847	0.501502	0.46758	0.882517	0.348796	0.310956	0.585783
Seita.4G160000	0	0	0	0	0	0	0	0	0	0	0	0
Seita.1G174600	1.60843	2.16158	0.858792	4.23475	3.70773	4.85742	0.864207	2.13018	1.26667	2.88234	2.93398	2.99751
Seita.9G220000	3.99615	5.64377	10.0862	1.47402	1.678	1.78007	8.5041	4.63749	4.80543	2.48728	1.91101	2.50447
Seita.7G051200	6.71613	8.96353	10.4983	4.55505	6.83147	5.80338	10.9819	8.28265	6.79702	2.9465	2.35572	4.30222
Seita.5G297100	0	0	0	0	0	0	0	0	0	0	0	0
Seita.3G047200	0.203934	0.087143	0	0	0	0.0441	0.048105	0	0	0	0	0.066097
Seita.7G066000	18.9068	19.9036	23.0871	17.6951	18.8851	18.927	20.7197	20.1957	19.1419	14.17	12.7877	17.5617
Seita.9G439200	1.35251	2.03057	2.41259	0.92037	1.06649	0.869051	2.5954	0.909602	0.872019	0.882506	1.02493	1.30706
Seita.7G316800	0	0	0	0	0	0	0	0	0	0	0	0
Seita.8G028100	19.5233	18.56	21.797	17.9927	17.2651	15.9344	9.86579	14.8415	14.824	11.5228	11.8238	11.3902
Seita.7G285900	129.144	125.801	172.907	118.698	120.464	131.143	143.488	113.46	123.688	106.546	99.3201	126.266
Seita.6G213200	0.041254	0.059761	0.060465	0	0.021542	0	0	0.022105	0	0	0	0
Seita.8G252000	0.093598	0.055841	0.09797	0	0.065167	0.030495	0	0.066868	0	0	0	0
Seita.8G027100	3.90459	3.78036	3.71905	5.78116	6.3384	3.53751	6.72016	3.45612	5.43624	6.90497	9.39101	8.15764
Seita.3G375900	11.0642	10.4151	11.7145	9.44379	9.09766	9.98779	11.6192	9.76117	9.44655	7.32533	8.45235	9.16503
Seita.1G023400	3.35802	3.21023	3.92737	3.17052	3.78591	3.46176	3.16229	3.25713	2.65511	2.87322	2.80925	3.32871
Seita.3G001500	108.886	85.3499	60.8771	140.869	141.507	121.745	70.8602	86.4099	98.3918	127.998	142.841	136.794
Seita.4G077800	1.77034	2.02422	2.29787	1.06298	0.780748	1.17437	3.70055	3.35629	8.07767	2.86441	2.2125	5.34331
Seita.5G276300	3.24286	4.45517	6.481	1.73656	2.08392	2.44675	6.63155	4.67173	5.10469	2.29837	3.34305	2.83796
Seita.4G259200	0.909471	0.573068	0.613856	0.690998	0.653187	0.911055	0.530719	0.449637	0.580757	0.630351	0.792134	0.434146
Seita.5G239800	0	0	0	0	0.056655	0.037174	0	0	0	0	0	0
Seita.9G464300	11.3621	11.9105	13.4568	8.4988	9.21242	9.20553	12.8923	12.3171	14.6536	10.0121	9.05614	10.5205
Seita.8G153800	0.094614	0	0.34502	0.094436	0.164868	0.03086	0	0	0	0	0	0
Seita.7G243000	8.85175	13.6358	14.8109	6.35851	8.78913	6.77796	11.6264	11.554	8.9962	6.41124	5.34285	7.79733
Seita.5G450400	0	0	0	0	0	0	0	0	0	0	0	0
Seita.9G471500	9.27779	10.0044	9.11504	4.93744	5.84319	5.70385	4.21427	5.77225	6.54059	5.37112	4.28504	5.19091
Seita.3G159900	0.0339	0	0	0	0	0	0	0	0	0	0	0
Seita.4G003100	0.555887	0.824854	0.546911	0.339359	0.554791	0.577255	0.879024	0.381014	0.467686	1.3544	0.790388	1.68241
Seita.9G199000	0	0	0	0	0	0	0	0	0	0	0	0
Seita.5G267400	2.52218	1.66313	2.10771	0.729732	0.963404	0.611928	0.711093	2.39679	1.57803	0.648695	0.312149	1.1937
Seita.5G373800	7.43594	9.91629	11.563	3.00712	4.76754	3.64016	8.02169	7.43264	7.06445	3.34199	4.30785	4.73231
Seita.7G141100	0	0	0	0	0	0	0	0	0	0	0	0
Seita.9G062500	16.1578	18.1328	26.6936	9.6638	9.74999	9.37336	35.0782	22.3312	19.9637	14.5062	11.9845	12.5411
Seita.5G380000	17.3933	19.5252	22.6656	19.2272	20.8914	16.5687	16.9442	18.7928	18.066	14.897	14.9845	14.3763
Seita.5G034000	35.6429	43.7366	31.3996	53.1886	53.2696	38.6287	26.7069	61.2374	39.918	33.204	33.5294	37.2913
Seita.7G326500	0.257564	0.112446	0.195488	0	0	0.162095	0	0	0.180718	0	0	0
Seita.7G278800	10.9158	13.2919	16.7816	4.22202	4.1773	5.97904	21.2373	8.25685	7.23754	3.86122	3.8286	5.37309
Seita.8G115100	0	0	0	0	0	0	0	0	0	0	0	0
Seita.4G222900	0.136567	0.347665	0.240302	0.135051	0.100783	0.027233	0.293599	0.217913	0.413341	0.076132	0.2142	0.187459
Seita.7G331900	15.5034	16.8258	16.7854	12.1775	11.7241	13.225	14.4006	15.0725	14.8139	11.3695	12.0327	13.0919
Seita.9G505800	0.591378	0.700537	0.690226	0.528176	0.413514	0.344931	1.49146	1.01206	0.640985	0.276104	0.383324	0.327942
Seita.9G498600	0	0	0.358322	0	0	0	0.042578	0.145422	0.343466	0	0.185396	0.095323
Seita.1G338400	7.00205	8.12107	9.0962	6.36619	6.88104	6.41615	7.85065	8.71822	7.46312	5.44863	5.35825	5.22042
Seita.9G060900	0	0	0	0	0	0	0	0	0	0	0	0
Seita.7G251700	7.02433	7.32081	5.7199	3.41953	2.78484	4.61205	3.6954	5.21247	4.72826	3.21244	3.66835	3.38862
Seita.7G295500	5.42942	6.71868	5.97407	5.62698	4.99256	5.93143	5.52666	5.47512	5.11486	4.65388	4.01598	5.49122
Seita.3G122400	0.585088	0.995194	1.05375	0.80413	0.651432	0.744937	0.90938	1.15844	0.611477	0.419523	0.734169	0.850734
Setaria_italica_newGene_2099	0	0.294421	0.209859	0.255368	0	0	1.94191	0.632683	1.665	1.7671	0.788979	0.532969
Setaria_italica_newGene_2097	0.262606	0.676868	0.461233	0.345022	0.21448	0.557423	0	0.118715	0	0	0	0.341587
Seita.1G341000	2.82791	4.25321	5.67697	1.22498	2.43087	1.83352	5.31661	3.44151	3.86319	2.33594	1.73432	2.2377
Setaria_italica_newGene_2094	0	0	0	0	0	0	0.628137	0.066101	0.155806	0.175138	0.179088	0.26281
Seita.7G122900	11.9364	10.3343	6.64692	8.95215	10.156	12.0907	3.68066	1.43382	3.52552	6.41442	7.89613	8.98185
Seita.1G053600	0.88222	3.51463	4.9408	0.285204	0.438418	0.788097	0.478236	1.02973	0.8386	0.471043	0.212294	0.453695
Seita.9G424800	401.559	382.079	562.839	213.628	236.65	198.436	493.732	303.368	389.002	232.32	216.208	247.689
Seita.7G298900	5.13944	4.19205	3.08795	8.74303	10.0216	7.8705	3.92643	5.28915	4.4342	4.53615	5.0972	3.21517
Seita.8G243000	0.868567	0.508097	1.16091	0.860541	0.934131	1.76686	0	0.050218	0	0.081443	0	0
Seita.7G155500	0	0	0	0	0	0	0	0	0	0	0	0
Seita.7G139500	3.12886	3.24092	3.05431	2.7323	2.85115	3.45189	1.69026	1.31281	1.31088	1.09935	1.53409	1.18645
Seita.9G251000	54.4202	64.6873	96.0695	42.6654	55.4431	38.1985	108.138	65.1881	63.9955	48.7925	51.9432	43.2089
Seita.9G059200	6.09751	6.50834	6.86253	4.9332	4.32952	6.32882	7.91704	6.47987	5.57247	4.36541	3.36031	4.95015
Seita.9G260600	4.16742	4.39641	5.20353	5.87654	5.40295	5.46485	5.6018	6.45514	6.66251	5.47637	5.03156	5.05163
Seita.5G333200	0	0	0	0	0	0	0	0	0	0	0	0
Seita.9G507400	0	0	0	0	0	0	0	0	0	0	0	0
Seita.8G092400	0	0	0	0	0	0	0	0	0	0	0	0
Seita.2G375100	24.4903	26.2693	24.7721	17.2868	15.6876	20.1942	18.1783	23.3936	20.0949	16.2235	16.1552	17.3291
Seita.4G254200	0	0	0	0	0	0	0	0	0	0	0	0
Seita.8G067800	0	0	0	0	0	0	0	0	0	0	0	0
Seita.3G296800	0.041092	0.060258	0.025254	0.024631	0	0.03233	0.046172	0.066252	0	0.012399	0.033819	0.012833
Seita.1G051600	0	0	0	0	0	0	0	0	0	0	0	0
Seita.8G037900	0	0	0	0	0	0	0	0	0	0	0	0
Seita.1G095400	17.1899	19.9045	27.536	20.0463	18.4054	22.1	22.4914	21.6448	23.551	19.0097	16.3614	17.5666
Seita.1G107700	14.7507	16.4337	18.8713	9.41186	10.4244	10.248	20.0441	15.299	13.7474	11.0182	10.5764	10.7165
Seita.7G157900	15.7498	15.1248	9.47135	23.7234	22.6984	24.5245	9.33635	13.5426	13.3164	24.2615	24.7639	23.5571
Seita.3G085400	0	0	0	0	0	0	0	0	0	0	0	0
Seita.1G022800	0.117293	0	0.027273	0.028283	1.07523	0.117636	0	0.029885	0	0.57041	0.230095	0.356095
Seita.7G281100	1.06924	1.79844	2.97532	1.0032	1.76352	0.57881	3.95707	1.04593	1.76928	0.41687	0.731978	0.711748
Seita.6G253400	0	0	0	0	0	0	0	0	0	0	0	0
Seita.9G181200	2.09143	2.42581	2.93832	1.53159	1.17664	2.42217	1.27966	2.0587	2.06874	0.641294	0.954045	1.08105
Seita.7G057200	1.06534	1.24461	1.32921	0.709822	0.574464	0.956111	0.849466	0.716216	0.846634	0.779088	0.729151	0.838449
Seita.9G053200	0	0	0	0	0	0	0	0	0	0	0	0
Seita.8G037800	0	0	0	0	0	0	0	0	0	0	0	0
Seita.8G023900	0	0	0	0	0	0	0	0	0	0	0	0
Seita.4G030100	0	0	0	0	0	0	0	0	0	0	0	0
Seita.7G258700	0.417123	0.647145	1.0279	0.103174	0.253918	0.217596	0.385513	0.205658	0.764577	0.218224	0.298706	0.357399
Seita.2G126100	0	0	0	0	0	0	0	0	0	0	0	0
Seita.9G526100	0	0	0	0	0	0	0	0	0	0	0	0
Seita.4G266800	13.4107	14.4999	14.958	12.9915	12.8019	13.2046	15.0374	16.4303	13.8231	13.9022	14.1138	13.3093
Seita.3G404100	0.897426	1.08112	1.28085	0.721998	0.772712	0.774155	0.417652	0.689423	1.28568	0.850033	0.327551	0.935157
Seita.3G231600	0	0	0	0	0	0	0	0	0	0	0	0
Seita.1G145800	0	0	0	0	0	0	0	0	0	0	0	0
Seita.7G103200	98.8655	96.8046	91.5609	103.035	100.926	82.2789	79.4125	96.7277	98.4073	70.4985	68.0569	71.558
Seita.2G331600	3.33186	3.33544	3.05419	2.3472	2.78534	2.37555	3.84488	3.32229	2.53805	2.04983	1.89475	2.0492
Seita.7G329500	0.329314	0.160338	0.21089	0.134399	0.207164	0.287002	0.194946	0.418948	0.219221	0.351825	0.542846	0.430389
Seita.7G247800	17.1389	16.0789	18.5335	15.1819	13.7387	15.0364	20.0179	19.6803	19.2995	14.1592	14.4388	15.3532
Seita.3G031400	54.7914	60.0135	73.3022	35.8556	39.9725	44.7731	71.0942	68.6517	64.5629	40.4215	39.8882	49.046
Seita.9G103900	0	0	0	0	0	0	0	0	0	0	0	0
Seita.1G058600	0.608935	1.66735	2.81257	0.573429	0.940465	0.539093	2.94224	2.08364	2.05336	0.458867	0.832076	1.06877
Seita.2G157600	11.9518	11.3837	11.2219	10.7005	10.0265	11.6925	12.3999	11.5035	11.8381	10.9754	11.5852	11.1924
Seita.5G165800	2.35931	2.67566	2.44822	2.824	2.16152	3.33901	3.19268	2.81576	2.20085	3.02046	2.67401	2.76595
Seita.5G432700	6.461	6.22203	5.87407	5.24602	5.02466	5.47544	7.11621	5.89314	6.97188	5.21997	5.72668	6.1132
Seita.7G212400	1.19566	1.88378	2.514	0.444503	0.452283	0.739405	2.10984	1.73995	1.57777	0.500094	0.467086	0.426932
Seita.7G324900	1.25933	2.23269	1.27391	0.509123	0.738194	0.535362	0.596054	0.981345	0.675399	0.370584	0.545745	0.713617
Seita.9G195800	20.1076	23.5287	27.7935	2.94205	9.63423	2.76351	69.6144	51.9893	51.2406	16.205	16.0733	19.0488
Seita.5G384200	1.08277	0.794943	0.971108	0.118194	0.106118	0.090478	0.663431	0.661422	0.536072	0.164994	0.116438	0.147143
Seita.2G410300	0.278774	0.404636	0.360534	0.535073	0.163984	0.242116	0.478928	0.27783	0.198236	0.268803	0.229467	0.339333
Seita.4G171200	2.65686	2.28763	1.3379	5.02953	4.50979	5.92724	1.53449	3.72571	3.32314	4.97547	3.95775	6.13336
Seita.3G233600	2.70445	3.61046	3.63679	3.01761	2.85268	2.61036	4.85638	4.97246	5.08694	3.06801	2.14361	3.08407
Seita.1G147400	0	0	0	0	0	0	0	0	0	0	0	0
Seita.1G198500	3.35961	5.11926	4.46276	0.746177	0.84891	2.40303	1.29591	3.96448	2.77937	1.57902	0.993703	0.791101
Seita.2G118500	0	0	0	0	0	0	0	0	0	0	0	0
Seita.5G470800	0.251522	0.569298	0.459547	0.25147	0.378773	0.471109	0.427846	0.067685	0.198069	0	0.307834	0.529849
Seita.2G333600	10.8908	12.916	19.7002	4.24224	4.31416	6.9932	24.1522	21.1221	21.3796	7.59689	5.54693	7.94233
Seita.2G103900	0	0	0	0	0	0	0	0	0	0	0	0
Seita.5G434700	0	0	0	0	0	0	0	0	0	0	0	0
Seita.7G210800	0.080331	0	0	0	0	0.079045	0	0.07222	0	0	0	0
Seita.9G176900	31.1865	30.1383	26.5984	36.2645	39.1797	36.2531	27.319	30.2121	26.4231	31.3269	35.5719	33.7805
Seita.2G265300	1.00574	0.751542	1.48298	0.272042	0.160584	0.242614	1.01792	2.10614	1.92799	0.692967	0.206623	0.506392
Seita.8G119900	3.22432	4.10864	5.05481	2.64313	2.54707	2.35263	6.06434	3.02452	3.58561	2.14346	2.79417	2.84843
Seita.4G226100	4.91726	4.96261	5.22025	4.02768	4.25786	3.3348	5.44874	5.74705	6.49981	4.90059	2.77739	4.40764
Seita.1G012500	15.4473	16.4676	19.0528	13.5857	11.9905	15.342	17.5851	21.6435	19.9429	14.0167	12.1103	14.9682
Seita.9G494600	0.740056	0.858913	0.803394	0.465085	0.410381	0.381994	1.35284	0.618567	0.788754	0.801537	0.402933	0.520534
Seita.5G028600	10.1104	12.4935	15.0754	8.08082	6.96924	8.53595	15.8457	16.2343	13.1112	8.03407	7.02685	9.8788
Seita.2G284800	3.31506	4.25906	4.36818	2.03334	2.56476	2.27571	1.62323	3.7509	5.06376	6.03151	2.34995	4.31835
Seita.6G174900	0	0	0	0	0	0	0	0	0	0	0	0
Seita.3G212300	0.909021	1.39166	1.4564	0.799066	0.747755	0.745175	0.709388	0.32507	0.633638	0.318543	0.318066	0.3787
Seita.5G114000	6.70638	7.10131	7.35312	7.57316	6.76808	6.88652	9.39229	6.73456	6.52763	6.46029	6.55522	7.17145
Seita.2G379300	0.757965	2.17592	0.315269	0.71434	0.092837	1.26275	2.48286	0.6935	0.440137	0.133623	0.21576	0.447179
Seita.3G374700	8.73651	12.5565	11.2966	11.311	11.3107	16.4664	7.88971	6.99807	8.26129	5.38236	7.48101	10.0103
Seita.7G185800	1.55134	1.83773	1.8166	1.13053	0.814435	1.47564	1.09151	1.29078	1.9785	1.36633	1.13858	2.10011
Seita.7G226300	10.0194	9.31803	10.0812	9.56022	10.2291	9.02054	8.82058	9.43951	10.35	9.9548	8.99718	8.66319
Seita.9G120000	9.32348	9.60764	10.5358	11.8943	9.31297	16.8091	7.47569	11.0986	10.6817	12.7738	9.84041	14.0108
Seita.2G274700	3.69776	8.04362	8.78189	2.42825	2.34268	3.18063	10.0634	9.34473	10.7409	3.16153	3.53504	3.46176
Seita.9G492600	0.115835	0.050637	0.246275	0.101352	0	0.034477	0.298472	0.10035	0.164691	0	0	0.096557
Seita.5G413000	87.1368	76.5895	80.0828	91.5208	91.8239	92.4039	94.2826	104.532	99.5034	106.107	108.285	106.086
Seita.9G104300	5.63838	7.41111	8.18203	4.43218	3.98192	4.9512	6.43449	6.09191	6.03396	4.114	4.00554	4.3262
Seita.6G165200	0	0	0	0	0	0.067579	0	0	0	0	0	0
Seita.2G052700	2.12762	2.06743	2.0035	0.731263	0.861673	1.09461	1.87159	1.69326	1.37921	1.25433	0.918923	0.529415
Seita.6G149200	36.7738	41.0173	50.1409	29.0672	26.7291	32.8678	53.0871	47.8337	40.2438	28.6616	27.2413	29.4625
Seita.2G035800	0.081354	0.201131	0.221034	0.044557	0.103838	0	0.030174	0	0	0.013563	0	0.062028
Seita.5G308100	0.280366	0.242962	0.178226	0.044849	0.063059	0.047411	0.093991	0.242646	0.12206	0.030254	0.099023	0.058348
Seita.6G036100	89.6175	103.058	152.602	61.6269	71.2103	66.4906	149.791	67.1037	70.792	47.3854	43.0413	56.2324
Seita.3G385800	0	0.029675	0.032164	0	0	0	8.64848	0.495613	0.701381	0.219312	0	0.137449
Seita.4G260400	0.061134	0.23976	0.19538	0.017718	0.120083	0	0.170532	0	0.036137	0.035619	0	0.097204
Seita.2G407800	0	0	0	0	0	0	0	0	0	0	0	0
Seita.5G149700	0.028496	0.055222	0.104407	0	0	0	0.030484	0	0.026646	0.028652	0.041318	0
Seita.9G208600	16.3397	18.3155	20.5213	14.5475	16.8786	13.4097	21.6495	17.6935	14.482	12.5849	14.8072	11.3757
Seita.2G276700	13.1164	12.6517	12.5477	13.165	14.4485	15.4798	11.8739	12.7371	13.1826	16.2269	16.9793	16.1325
Seita.8G224700	0	0	0	0	0	0	0	0	0	0	0	0
Seita.7G194000	2.95985	4.63971	5.96041	0.676683	1.13568	1.43627	6.14447	9.33652	5.53474	1.89139	1.79714	2.06333
Seita.2G020800	0	0	0	0	0	0	0	0	0	0	0	0
Seita.9G084000	0.046473	0.315356	0.160134	0.044965	0	0.048495	0.198284	0.263249	0.236808	0.024833	0.081368	0.025702
Seita.4G107600	0	0	0	0	0	0	0	0	0	0	0	0
Seita.3G246400	4.37103	4.41399	4.34326	3.06698	2.98715	4.12045	4.66758	3.11667	2.93461	2.40065	2.95543	3.77451
Seita.2G117500	0.071195	0	0	0.146722	0	0.277036	0.153348	0.136572	0.248343	0.401455	0.097498	0.251245
Seita.6G255000	6.74252	6.64611	7.50501	7.33129	6.59592	6.77153	9.69327	8.4349	5.91892	6.76459	7.34091	7.08033
Seita.6G008300	0	0	0	0	0	0	0	0	0	0	0	0
Seita.4G192300	4050.08	4458.2	3723.98	4620.03	4116.72	4805.55	3108.11	5323.02	4042.95	3805.99	3076.88	3475.31
Setaria_italica_newGene_764	0.386637	0.392559	0.321669	0.724008	0.186851	0.224533	0.536277	0.35312	0.955178	0.249086	0.587884	0.264649
Seita.3G069300	1.23242	1.54631	1.31717	0.840197	1.0074	0.598616	1.89366	1.74529	1.45069	0.913094	1.12129	1.36335
Seita.6G100100	19.708	20.5974	20.2762	23.8302	22.765	26.8761	19.0516	23.7486	18.7988	22.9318	18.6342	19.0142
Seita.9G329700	0	0	0	0	0	0	0	0	0	0	0	0
Seita.3G273000	0.086262	0.24711	0.048697	0.057981	0.182202	0	0.269015	0.249946	0.294838	0.046622	0.177011	0.241276
Seita.2G258200	0	0	0	0	0	0	0	0.072745	0	0	0	0.035204
Seita.4G217000	5.3423	5.79451	4.52374	3.37818	4.00512	3.94945	5.47652	4.72386	3.51221	2.92969	3.26712	2.98215
Seita.9G109500	0	0	0	0	0	0	0	0	0	0	0	0
Seita.2G107100	0	0.259146	0	0	0	0	0.060137	0	0	0	0	0
Seita.5G341200	0	0	0	0	0	0	0	0	0	0	0	0
Seita.5G438700	4.0472	4.17739	5.01823	2.9404	3.16628	3.53457	3.78579	4.01537	3.65023	3.81964	2.53578	3.24079
Seita.9G172100	0.190872	0.522626	0.63038	0.301813	0.316035	0.356723	0.169872	0.164212	0	0.148806	0.034839	0.099153
Seita.4G185700	31.7413	33.9679	38.1045	27.8041	23.4689	27.0264	30.9909	28.7952	25.225	21.3936	19.8927	25.0928
Seita.3G376700	9.30874	8.413	7.67541	8.3853	7.33629	8.80233	8.32503	7.58909	7.77226	6.29198	5.82238	6.62502
Seita.2G015400	0.216881	0.759631	0.825682	0.021291	0.06789	0.46423	0.115773	0.135577	0.373365	0	0.059359	0
Seita.9G009300	0	0	0	0	0	0	0	0	0	0	0	0
Seita.5G385100	34.7721	35.7537	27.7385	25.9075	29.5348	25.541	25.4434	53.9222	47.6752	38.7216	33.2883	40.4505
Seita.6G195100	16.8942	17.0176	24.9706	7.4918	7.89402	7.45012	12.678	21.5789	15.5252	5.49408	7.27187	8.10435
Seita.7G012700	0	0	0	0	0	0	0	0	0	0	0	0
Seita.9G374000	0	0	0	0	0	0	1.36365	0.362366	0	0.116192	0	0
Seita.3G321500	26.5098	34.6272	37.8007	23.8629	22.6194	23.1116	35.1252	35.5878	30.1677	20.7451	19.8123	22.6962
Seita.5G118800	0.490042	1.50099	2.69185	0.055489	0.201786	0.054399	1.62896	0.186977	0.28292	0	0.286192	0.112759
Seita.2G231400	2.64917	3.04917	2.36077	0.721793	1.31211	0.444553	1.63869	1.20328	1.60469	1.06757	0.791665	1.11536
Seita.6G058500	3.53201	5.87373	7.04365	1.37276	1.80878	2.24815	5.58965	5.99226	7.2484	1.75938	1.941	3.02091
Seita.7G181000	20.6996	20.8202	26.7689	23.535	19.957	22.1441	25.7989	24.6927	22.0989	16.0002	18.3652	17.7723
Seita.4G147000	3.87956	5.05225	5.45509	2.88059	2.89331	3.39843	5.11608	3.9411	3.48874	2.67678	3.08875	2.69719
Seita.2G017800	0	0	0	0	0	0	0	0	0	0	0	0
Seita.3G064300	13.3729	14.8922	12.5037	9.17089	9.15821	10.7557	11.6218	11.9393	11.5585	9.88507	11.9823	12.1735
Seita.5G133900	0	0	0	0	0	0	0	0	0	0	0	0
Seita.4G097200	3.4074	3.7148	3.45734	1.4662	2.20618	1.36909	1.99578	2.2773	2.81655	1.79285	1.83792	2.23611
Seita.4G208600	0	0	0	0	0	0	0	0	0	0	0	0
Seita.9G242300	0	0	0	0	0	0	0	0	0	0	0	0
Seita.5G365700	74.3934	64.1153	57.9653	131.516	122.505	127.754	47.6504	78.4248	75.2091	131.348	136.409	133.677
Seita.1G245700	32.2252	33.5197	43.4585	20.4536	21.3185	25.3903	37.6481	35.4217	38.3679	23.4777	22.6106	28.0706
Seita.1G212000	4.46671	5.52476	6.49805	0.824161	1.86583	1.63421	3.22634	3.79944	2.83378	1.57784	1.58334	1.42421
Seita.7G088300	0	0	0	0	0	0	0.040392	0	0	0	0	0
Seita.9G071800	0	0	0	0	0	0	0	0	0	0	0	0
Seita.9G204600	1.41527	1.67097	1.41186	1.12783	1.26514	1.15084	1.80601	1.20702	0.738843	0.87162	1.13148	0.734236
Seita.4G286200	5.36182	5.83559	7.72642	3.01921	3.05503	2.63885	10.6941	5.8209	5.59969	4.09893	3.88132	4.75544
Seita.J012800	2.9506	2.12685	0.507157	2.63633	1.69571	2.56634	0.304789	0.372055	0.358203	2.00314	0.085534	0.357148
Seita.1G221200	24.2889	25.9532	25.3601	26.5482	24.0108	30.2993	20.5937	22.1798	22.5188	19.3515	17.2614	17.3264
Seita.5G415400	4.6515	4.77636	3.28717	3.49755	3.46356	4.49324	2.40415	6.08885	4.54231	5.18384	4.35466	6.18672
Seita.5G440700	0	0	0	0	0	0	0	0	0	0	0	0
Seita.2G024000	0	0	0	0	0	0	0	0	0	0	0	0
Seita.5G050100	0.052524	0.341439	0.077953	0	0	0	0	0	0.027497	0.065598	0.107995	0
Seita.J009400	0	0	0	0	0	0	0	0	0	0	0	0
Seita.2G095800	0.063619	0.062778	0.068043	0.029986	0.013578	0	0.069309	0.12465	0	0	0.02805	0
Seita.9G291600	0	0	0	0	0	0	0	0	0	0	0	0
Seita.9G427400	6.78059	9.48143	11.9276	4.40959	4.3667	5.07147	9.43766	7.03747	7.64969	4.8799	5.29635	4.44319
Seita.7G128200	9.5785	8.08728	5.22988	13.3447	18.1191	8.85564	4.62403	5.51776	6.04902	13.7852	14.8223	9.21382
Seita.3G240000	1.18528	1.36173	1.39904	1.72125	1.51282	1.10186	1.72328	1.33898	1.54513	0.971184	1.07906	0.973365
Seita.3G056700	2.57629	2.21668	3.41136	0.355104	0.500916	1.37028	1.90432	1.82645	2.39961	1.00778	1.13857	0.431497
Seita.2G381400	2.42519	2.60728	2.48381	2.02853	2.00199	2.11172	2.78356	2.38563	1.96792	1.69549	1.46378	2.05111
Seita.7G033800	0	0	0	0	0	0	0	0	0	0	0	0
Seita.5G197700	0	0	0	0	0	0	0	0	0	0	0	0
Seita.6G090600	17.5711	17.0264	19.6345	16.8441	15.7078	18.5827	23.2793	20.938	19.0696	19.3811	18.3031	20.8762
Seita.9G353900	4.0411	4.88111	4.81608	3.22444	3.47639	3.23159	5.8307	5.92988	4.47911	3.36241	3.25705	3.26203
Seita.7G117600	5.11525	5.78365	6.41936	2.79376	3.92281	1.83262	3.50159	2.33662	3.71936	6.47766	2.76907	4.90104
Seita.9G037100	0.038065	0.0919	0.079686	0	0	0	0.08029	0	0.01935	0	0	0
Seita.3G290500	0.423011	0.463602	0.319982	0.34883	0.249148	0.128671	0.397676	0.628554	0.37951	0.043974	0.782966	0.50035
Seita.9G282900	0.717354	2.29332	1.2707	0	0	0	0.423173	1.30109	2.92704	0.19151	0.08482	0.376586
Seita.2G347500	27.666	34.4334	36.8693	19.8993	21.3654	25.8713	22.8043	20.6748	23.8075	15.9359	14.4541	15.4575
Seita.5G399000	0	0	0.115965	0	0.075467	0	0.058459	0.126965	0	0	0.197886	0.105416
Seita.7G290200	0.215462	0.583958	0.450378	0	0.126307	0.319058	0	0.172206	0.088826	0.296561	0	0
Seita.1G065700	2.76645	3.41954	3.09325	3.21736	3.52578	2.99479	2.65179	4.0416	5.34141	2.80731	5.08808	4.35785
Seita.3G050700	3.15056	3.10095	3.05877	2.50748	2.21178	2.80981	2.46651	1.46773	1.748	2.37376	2.4703	3.79693
Seita.7G068100	0	0	0	0	0	0	0	0	0	0	0	0
Seita.2G383800	0.214365	0.309146	0.187356	0.21319	0.167719	0.408575	0.285693	0.167887	0.515072	0.295018	0.225972	0.191401
Seita.8G246000	0	0	0	0	0	0	0	0	0	0	0	0
Seita.4G125500	0	0	0	0	0	0	0	0	0	0	0	0
Seita.7G021300	0	0	0	0	0	0	0	0	0	0	0	0
Seita.9G361000	0	0	0	0	0	0	0	0	0	0	0	0
Seita.3G146200	29.9561	33.848	29.8512	22.6274	25.8015	26.5745	48.4763	52.7327	43.4573	37.8988	37.1097	37.1711
Seita.9G467500	11.7385	13.0507	13.9774	8.65834	8.36591	9.62551	9.5922	11.4102	12.5495	8.20698	8.74857	10.3073
Seita.1G280400	5.91784	5.6551	5.64442	2.1898	3.37813	2.25168	6.89487	3.83028	4.6133	2.5811	3.00388	3.31608
Seita.J002200	0	0	0	0	0	0	0	0	0	0	0	0
Seita.1G317700	0	0	0	0	0	0	0	0	0	0	0	0
Seita.5G358700	0	0.08066	0	0	0	0.036296	0	0	0	0	0	0.044341
Seita.1G063700	0	0	0	0	0	0.081883	0.16052	0.059976	0	0.338985	0.732947	0.156668
Seita.8G249300	12.0091	13.0272	13.3147	4.43562	4.57791	5.12724	3.90808	6.31339	6.84242	3.59127	3.12377	3.08889
Seita.1G076600	0.019912	0.057689	0.249527	0	0	0	0.068998	0.394762	0.230562	0.135246	0.109457	0.086055
Seita.7G170500	8.01624	7.85951	9.44718	11.3988	9.07253	11.0846	9.53398	10.04	7.55775	9.44343	8.87495	10.1182
Seita.1G090300	0	0	0	0	0	0	0	0.048496	0	0	0	0
Seita.6G044900	3.43318	3.87871	1.7416	2.52795	3.25354	2.54438	3.50671	2.86078	2.02964	1.61761	2.24862	1.6417
Seita.2G299600	0	0	0	0	0	0	0	0	0	0	0	0
Seita.1G268000	26.8497	8.3006	5.34856	71.2804	52.874	87.473	9.01765	3.48368	7.59377	44.7286	48.4955	50.6884
Seita.9G544700	37.5288	60.5968	84.4166	27.3106	28.921	31.3851	78.8733	71.1889	72.8277	31.3652	25.2276	30.3117
Seita.3G016200	14.9234	15.0255	16.7102	13.3108	11.4144	13.5184	17.4739	16.5329	16.591	13.2932	11.8283	15.1045
Seita.1G275200	0.176445	0.11348	0	0.058774	0.06095	0.11265	0.094279	0	0.059934	0.057894	0.144802	0
Seita.5G115900	0	0	0	0	0	0	0	0	0	0	0	0
Seita.9G378800	396.762	422.319	457.371	360.858	370.21	351.892	408.824	505.453	478.727	324.174	313.995	325.798
Seita.3G153600	1.36454	2.16674	1.03053	0.466089	0.9575	0.968412	1.13534	0.840759	0.987656	1.13408	1.32158	0.86707
Seita.5G362300	0	0	0	0	0	0	0	0	0	0	0	0
Seita.7G179100	27.0987	35.0775	54.0825	7.35768	12.3777	12.4623	30.7323	39.2636	38.1034	11.457	9.58131	8.83675
Seita.3G395400	3.88712	3.2316	2.95225	3.03338	3.23261	3.00813	3.03196	3.56459	3.75844	2.67119	2.45721	3.34023
Seita.6G212300	4.62985	4.28641	5.81602	3.36219	3.46966	3.85123	5.8384	5.24759	4.12764	4.77555	5.49342	4.3487
Seita.9G019600	0.509338	1.08007	1.12493	0.029157	0.334226	0.54691	0.062152	0.522737	1.40595	0.029306	0.093149	0.045499
Seita.5G315300	2.54237	3.46955	5.04643	1.05433	1.3201	1.71324	5.0027	3.33088	3.26702	1.15944	1.53343	1.72681
Seita.3G155600	7.42139	9.67208	10.1666	6.18152	4.92301	7.11319	3.42359	5.61685	4.79349	4.60153	4.69614	4.29199
Seita.5G215400	6.14189	7.46283	9.62246	6.44328	6.40275	6.58035	9.31586	7.75652	8.85995	5.80138	6.5093	5.39001
Seita.5G183200	10.4392	11.6018	12.83	3.20019	4.53047	4.94083	5.25688	7.26042	7.33988	4.29026	3.2223	2.85915
Seita.2G434100	0	0	0	0	0	0	0	0	0	0.075195	0.122846	0.232945
Seita.4G046400	0.011251	0	0.023397	0	0.033057	0.03838	0.011996	0.0422	0	0.022174	0	0.034932
Seita.9G415900	35.7271	42.8177	41.4997	41.3981	49.6309	35.0429	49.7436	38.5568	31.5655	37.7036	38.0398	32.2012
Seita.7G184100	1.27571	2.48236	1.56627	0.806855	1.19562	1.47826	0.878114	1.24732	0.929058	1.16326	1.9732	3.80798
Seita.2G185700	0	0	0	0	0	0	0	0	0	0	0	0
Seita.9G504400	7.2909	7.01158	10.1934	3.38988	4.93026	4.85665	4.94051	6.43631	6.85158	3.36726	4.01144	3.62489
Seita.9G280500	10.8966	12.5459	12.3324	8.87286	11.6275	9.54594	13.7241	20.2646	16.3938	10.0757	10.319	12.4785
Seita.3G363600	0.070342	0.088571	0	0.027783	0.021191	0.057251	0	0.021744	0.051574	0.090234	0.06421	0
Seita.7G075100	10.0001	10.2537	10.5839	9.75568	9.6746	10.1553	10.7576	12.167	10.3619	7.59901	8.03557	7.81687
Seita.9G006200	0.920055	1.11278	1.58319	0.399496	0.143848	0.08354	1.20626	1.18884	0.846531	0.393358	0.604419	0.446527
Seita.2G159100	2.21486	2.0036	2.01017	0.923287	1.57015	1.01965	2.72812	2.25858	1.848	1.40136	1.31866	1.58489
Seita.7G233600	5.10848	5.3597	5.71441	5.59857	5.60891	5.53098	6.22531	4.51505	4.52929	4.48668	5.0779	5.08405
Seita.5G008900	0	0.078444	0.028499	0.013573	0.028435	0.019959	0.024706	0.029177	0.081753	0	0.029768	0.01412
Seita.5G217800	1.05918	2.04096	2.63325	1.27925	0.690929	2.02757	2.11015	2.98531	2.35046	1.80561	0.996159	1.72378
Seita.9G049400	0.129246	0.041899	0.071705	0.085148	0	0	0.112481	0.2173	0.411855	0.229749	0.041444	0.283745
Seita.5G345800	0	0	0	0	0	0	0.053521	0	0	0	0	0
Seita.9G558300	5.33465	6.27706	6.68538	5.50651	4.95413	5.42033	6.32511	6.57939	5.30474	3.97172	4.78857	4.47399
Seita.8G104900	52.1105	53.8183	162.252	21.0194	7.65835	13.6715	632.922	100.931	34.2868	61.732	7.68315	37.0781
Seita.1G104700	0	0	0	0	0	0	0	0	0	0	0	0
Seita.8G131500	0	0	0	0	0	0	0	0	0	0	0	0
Seita.4G165600	28.7543	32.2978	35.7681	22.5855	21.9019	17.5678	37.8341	52.3162	45.936	21.4295	18.9044	25.1805
Seita.9G421000	2.8745	4.49993	5.24931	3.80279	3.13425	3.22194	4.09134	7.88802	6.33953	3.22508	2.60351	3.63352
Seita.9G358100	0.1317	0.426613	0	0.515506	0.228465	0	0.291293	0.179985	0.16443	0.133877	0	0
Seita.9G512200	0.17664	0.186093	0.302548	0	0	0	1.5296	0.498471	0.255995	0.193106	0.035114	0.116591
Seita.3G142000	0	0	0	0	0	0	0	0	0	0	0	0
Seita.7G176900	1.66793	1.84141	2.12877	1.29728	1.84812	1.77325	2.13628	1.71019	1.46299	1.35513	1.47294	1.71805
Seita.6G018000	15.8112	16.66	14.6197	15.9783	15.2582	17.5383	14.2821	17.6559	15.3233	12.511	14.78	17.3817
Seita.9G114700	0	0	0	0	0	0	0	0	0	0	0	0
Seita.2G285700	0	0	0	0	0	0.184996	0	0	0	0	0	0
Seita.5G073600	0.662857	0.870704	0.806762	0.933572	0.925772	0.661349	2.73546	3.74481	3.12107	3.33232	4.1122	2.80564
Seita.5G207200	0.543644	1.03162	1.0159	0.507918	0.402799	0.452441	1.10237	1.3759	0.885975	0.328257	0.422217	0.323133
Seita.7G313900	0.113179	0.107071	0.08403	0.08481	0.085443	0.027008	0	0.09626	0.018898	0	0.090558	0.056384
Seita.7G079900	26.3484	18.571	12.911	34.3612	28.2871	35.7904	10.4058	11.8049	15.8278	35.9604	46.6761	42.6386
Seita.5G318500	0.04311	0	0	0.051981	0.045078	0	0	0	0	0	0	0
Seita.6G244100	0	0.022808	0	0	0	0	0.106179	0.050618	0.068353	0.118101	0.076259	0
Seita.8G022500	0	0	0	0	0	0	0	0	0	0	0	0
Seita.2G311500	0.12493	0	0.0241	0.063766	0.061674	0.062514	0	0.168949	0.059715	0.032047	0	0
Seita.4G270200	0	0	0	0	0	0	0.671181	0	0	0.019338	0.154232	0.166913
Seita.6G136600	0	0	0	0	0	0	0	0	0	0	0	0
Seita.5G445500	0	0	0	0	0	0	0	0	0	0.027843	0	0
Seita.4G115400	0	0	0	0	0	0	0	0	0	0	0	0
Seita.1G376800	1.62089	2.36365	3.10807	3.12919	2.53132	2.23754	2.70152	2.55913	2.27761	2.00412	1.72657	2.43053
Seita.1G144400	0	0	0	0	0	0	0	0	0	0.120529	0	0
Seita.2G076500	0	0	0.155782	0	0	0	0.629099	0.515152	0.514451	0.371669	0.917638	0.561046
Seita.4G151900	0	0	0	0	0	0	0	0	0	0	0	0
Seita.5G068200	12.4796	11.685	14.7912	12.5428	11.9932	11.0944	12.4239	14.0799	14.3632	11.0312	12.4516	10.0096
Seita.5G391700	0	0.116214	0	0	0	0	0	0	0	0	0	0
Seita.8G138100	0	0	0	0	0	0	0	0	0	0	0	0
Seita.3G230400	5.54932	5.8203	6.61559	3.38638	4.55198	3.79801	6.60154	6.76355	5.87396	3.60072	5.09216	4.20364
Seita.2G249100	0	0.030949	0	0	0	0	0	0	0	0	0	0
Seita.1G118300	103.35	86.0704	70.4857	141.399	143.827	122.877	80.1941	92.4166	96.9447	127.244	126.143	126.273
Seita.5G311100	0.284691	0.114151	0.187058	0	0.234347	0	0.334104	0	0	0.303647	0	0
Seita.7G218300	11.1319	12.1453	13.3087	11.6658	11.5717	11.0864	15.3071	15.3809	14.7492	11.1829	12.5473	13.5142
Seita.2G012900	0	0	0	0	0	0	0	0	0	0	0	0.052961
Seita.5G322900	0.971569	1.46217	1.38454	1.38742	1.13463	0.82105	0.86777	0.354147	0.724492	0.829267	1.94681	0.689213
Seita.9G542700	0	0	0	0	0	0	0	0	0	0	0	0
Seita.2G112200	3.23723	2.5673	2.5924	1.15776	0.966827	2.15976	0.181627	1.00628	1.60705	2.22229	2.79311	2.60993
Seita.2G166100	0	0	0	0	0	0	0	0	0	0	0	0
Seita.9G144700	0	0.072717	0.188869	0	0	0	0	0	0	0	0	0
Seita.9G489700	0	0	0	0.022403	0	0	0.051894	0	0	0	0	0
Seita.4G009500	14.0657	14.2335	14.3957	8.08268	7.67574	11.0193	7.57637	10.8855	12.6707	7.69993	9.16903	8.88388
Seita.4G279200	0.311503	0.460854	0.63596	0.278866	0.37546	0.065799	0.972436	0.731958	0.498822	0.255445	0.162003	0.111115
Seita.4G148100	19.9239	22.9413	21.7949	23.6425	21.6837	22.9005	19.7308	23.3636	20.4905	19.2381	20.4552	22.7176
Seita.9G382300	0	0	0	0	0	0	0	0	0	0	0	0
Seita.1G152200	0	0	0	0	0	0	0	0	0	0	0	0
Seita.1G033500	0	0	0	0	0	0	0	0	0	0	0	0
Seita.5G324500	3.03663	2.72674	1.5224	1.32863	1.59183	1.6027	1.81575	1.61065	2.71607	1.78712	2.06433	2.6113
Seita.3G226200	0	0	0	0	0	0	0	0	0	0	0	0
Seita.1G018400	0.248644	0.247002	0.251456	0.011142	0.127877	0.063912	0.011836	0.102301	0.134033	0.033597	0	0.046366
Seita.2G326200	0	0	0	0	0	0	0	0	0	0	0	0
Seita.2G214600	0.079437	0	0.166294	0	0	0	0	0.082573	0	0	0	0
Seita.6G073100	0.732563	1.37142	1.15239	0.373853	0.490849	0.848262	0.699941	0.46303	0.802759	0.106398	0.257522	0.55177
Seita.2G087900	0.450358	0.842844	0.818828	0.204781	0.043045	0.796992	0.153807	0.167989	0.293331	0.122672	0.090126	0.021375
Seita.4G010500	2.16005	2.54171	2.96806	1.79263	1.79219	0.719104	3.49049	2.56706	2.49935	1.43484	0.90313	1.26297
Seita.5G453200	3.06356	4.41598	5.49134	1.59885	1.3464	3.11102	2.70301	2.78558	4.66533	3.86207	2.55714	4.1085
Seita.2G293800	0	0	0	0	0	0.029932	0	0	0	0	0	0.024161
Seita.1G035900	50.4755	50.7874	63.5192	10.2468	16.298	14.3126	55.8481	29.5865	40.0393	23.6128	19.0446	20.9002
Seita.4G233900	0.220924	0.376911	0.325177	0.107363	0.150354	0.142316	0.094122	0.188409	0.128981	0	0.095052	0.039942
Seita.5G294000	3.58058	5.3935	5.45374	5.91663	4.07003	6.01466	6.97962	4.46447	3.62033	3.83139	2.60722	4.57119
Seita.2G352300	3.22735	4.4335	5.55328	3.80008	4.29321	2.38263	3.65209	2.37051	2.7545	2.91926	1.85881	3.33665
Seita.8G135500	0.037921	0.04944	0.02237	0.031282	0.046695	0.01495	0.017315	0.042943	0.046761	0.025112	0.043213	0.101296
Seita.6G139800	0	0.021737	0.01178	0	0.011753	0	0.029917	0	0	0.011278	0	0
Seita.7G311500	0.688688	0.799828	1.57593	0.286711	0.454525	0.188734	1.11555	1.27289	1.15342	0.276403	0.390251	0.442522
Seita.2G362500	0.369379	0.269143	0	0.423557	0.552357	0.57597	0.05018	0	0.52479	0.166919	0.360321	0.954347
Seita.6G027800	10.0051	10.9691	10.7975	10.4186	8.9785	11.1707	8.15413	8.51169	7.5523	6.68313	7.22943	7.5815
Seita.3G109900	29.963	46.9852	44.6651	23.5009	21.412	32.068	45.9516	75.5387	65.8991	49.4707	33.8545	45.9113
Seita.9G121300	5.94824	7.03026	6.27203	5.69954	5.82006	5.97604	5.90432	7.10696	5.98919	5.63765	5.88739	5.20011
Seita.8G084100	0	0	0	0	0	0	0	0	0	0	0	0
Seita.1G190500	19.7857	27.3481	26.2966	30.1227	30.0893	33.6021	30.6968	39.0625	42.9552	37.435	28.732	32.1306
Seita.9G091500	0	0	0	0	0	0	0	0	0	0	0	0
Seita.1G192800	0	0	0	0	0	0	0	0.026006	0	0	0	0
Seita.6G176700	27.9258	25.0206	22.0232	51.094	44.2137	46.4048	33.6251	35.6815	38.3331	46.008	40.3699	40.2783
Seita.5G170400	70.9646	80.5164	91.9349	56.8769	64.7669	67.6878	96.2012	75.1321	80.5515	67.519	57.6912	69.3481
Seita.1G102700	0.05584	0	0.019483	0	0	0	0.049614	0.019947	0	0.015525	0	0
Seita.8G137900	0	0	0	0	0	0	0	0	0	0	0	0
Seita.5G129800	0	0.288668	0.10647	0.069146	0.036215	0.033894	0.073944	0.101953	0	0.03475	0.073172	0.19782
Seita.3G384200	1.438	1.20568	1.29493	1.06139	0.723239	0.562375	0.864618	0.501652	0.738453	0.779888	1.09363	1.22681
Seita.8G076800	0	0	0	0	0	0	0	0	0	0	0	0
Seita.3G110100	19.3599	18.6751	27.6914	11.657	14.7301	9.02277	62.8375	15.0503	16.9373	9.81345	12.1312	6.77129
Seita.8G121900	2.70941	1.89424	3.07185	2.68312	2.01978	2.86831	0.913956	1.10972	1.32814	1.6087	1.58611	1.49929
Seita.6G125200	0	0	0	0	0	0	0	0	0	0	0	0
Seita.9G002000	32.2419	34.4312	34.5143	28.4827	26.9854	29.4889	35.0964	35.5442	30.6581	28.8159	24.9205	26.5806
Seita.9G152500	0	0	0	0	0	0	0	0	0	0	0	0
Seita.2G245300	0	0	0	0	0	0	0	0	0	0	0	0
Seita.9G248200	69.8124	77.4653	83.0663	51.1922	55.3687	62.2765	94.1693	76.9715	73.0891	58.1246	58.7824	65.4657
Seita.2G039000	14.7996	15.6	16.2151	12.1141	12.3561	13.0673	12.7572	11.4814	13.0997	12.8654	11.6216	12.5182
Seita.5G410300	0.58104	1.87917	1.29832	0.090902	0.359376	0.444177	0.200193	0.671096	0.705013	0.172109	0.095542	0.150868
Seita.3G270600	0.111262	0	0	0.061698	0.043788	0	0.044726	0	0	0	0.14944	0
Seita.6G035200	6.77644	8.19375	8.3538	1.63807	1.97471	2.5995	0.257028	2.1459	1.65074	0.891481	0.465436	1.25919
Seita.6G183100	0	0	0	0	0	0	0	0	0	0	0	0
Seita.1G280300	11.6045	14.2066	16.8133	9.20164	10.0212	10.6188	16.4937	15.6471	15.3116	8.70784	7.98102	11.4979
Seita.3G183200	31.5008	28.9447	29.117	27.2728	22.5219	27.3593	27.483	26.9322	27.9246	30.5437	26.7492	29.0278
Seita.5G031700	0.205843	0.086765	0.086204	0.406076	0.326944	0.313379	0.095791	0.276632	0.213136	0.31382	0.196457	0.2923
Setaria_italica_newGene_1651	6.08376	8.01433	5.74627	3.90317	4.30412	2.80133	0.948	1.41278	1.15725	0.884111	1.06851	2.07601
Setaria_italica_newGene_1653	0	0.170506	0	0	0.087502	0.785167	0.169511	0	0	0	0	0
Seita.3G040300	3.74514	2.45383	2.46383	1.01687	1.22206	1.16787	0.221869	1.13188	1.35503	1.83579	1.20602	1.56133
Seita.2G042800	28.0571	28.4461	30.3114	23.4501	24.209	31.6211	31.0511	27.4852	25.5894	40.8207	28.4522	43.5457
Seita.9G079800	25.8917	27.1601	27.6677	23.076	21.866	25.2297	28.7671	31.0367	28.1348	24.2258	21.6723	23.8117
Seita.5G090100	0	0	0	0	0	0	0	0	0	0	0	0
Seita.1G295700	0	0.030993	0.100777	0.031997	0.067034	0	0	0	0	0	0	0
Seita.7G017700	289.17	339.943	327.922	332.279	369.306	315.192	142.004	237.571	213.208	196.274	189.131	203.918
Seita.9G389700	9.98606	10.1648	10.7088	8.09828	8.26596	8.9827	12.4439	10.9329	12.7943	7.89462	8.01517	9.67314
Seita.2G006700	0.030231	0.029195	0	0	0	0	0	0.129586	0	0	0	0
Seita.8G215600	0	0	0	0	0	0	0	0	0	0	0	0
Seita.5G456100	29.1683	38.9829	66.8451	15.3257	21.1222	18.0348	42.7085	31.4698	42.2195	19.0606	12.7542	18.6059
Seita.2G218600	0	0	0.091117	0	0	0	0.061876	0	0	0	0.1269	0.120388
Seita.2G178900	0.038656	0.034344	0	0	0	0	0	0.041425	0.026201	0.035122	0.084104	0.040095
Seita.9G253400	0.083597	0.111214	0	0	0	0.025182	0	0.193261	0.300786	0	0	0.106889
Seita.1G190400	0	0	0	0	0	0	0	0	0	0	0	0
Seita.9G149900	0.11547	0.074341	0	0	0	0	0	0.082494	0.826737	0.038443	0	0.039922
Seita.1G217000	0	0	0.081572	0	0	0	0	0	0	0	0	0
Seita.5G080800	0	0	0	0	0	0	0	0	0	0	0	0
Seita.3G345300	0	0.0834	0.129714	0.056638	0	0	1.37966	1.47095	1.34839	1.5153	1.4979	1.96037
Seita.6G059900	0	0	0	0	0	0	0	0	0	0	0	0
Seita.9G211700	0	0	0	0	0	0	0	0	0	0	0	0
Seita.5G067300	0.621569	0.618514	0.817966	0.648255	0.830781	0.47034	5.37502	1.64664	2.69388	1.97614	2.33453	2.59972
Seita.4G071500	5.36104	4.14441	3.30232	4.41208	3.91842	3.89492	2.09679	1.8699	2.32747	3.2238	6.30652	4.20617
Seita.9G307800	4.88935	5.33562	5.31363	4.69051	5.26942	4.4974	3.34713	3.77297	4.0543	5.5136	4.09005	4.70064
Seita.9G310400	68.5023	76.8609	93.3992	45.7737	47.3665	53.6851	64.5271	65.4999	85.4611	68.8037	42.9893	68.2159
Seita.2G404500	2.27993	2.09878	1.37987	2.76444	3.76692	2.17461	1.18075	2.14246	1.70258	3.07302	6.08951	4.76003
Seita.5G174400	21.3267	26.0294	26.1436	24.2944	23.2657	26.957	25.0742	27.3958	25.88	23.3822	20.5816	25.0381
Setaria_italica_newGene_1024	0	0	0	0.013799	0	0	1.34223	7.82386	4.28753	0.419799	1.40234	1.51362
Seita.4G073900	0	0	0	0	0	0	0	0	0	0	0	0
Seita.6G201000	0	0	0.051948	0	0	0	0.053314	0.091257	0.028902	0	0	0
Seita.5G195000	5.05701	7.34771	8.08879	7.66919	12.6892	8.45377	12.6576	7.89074	9.95955	6.29242	4.81792	8.46525
Seita.2G356800	0.0873	0.063399	0.085616	0.034975	0.050739	0.050785	0.114887	0.104827	0.14365	0.065291	0.035676	0.033808
Seita.7G112000	2.0897	1.80771	0.323417	2.20926	3.42065	1.06924	0.065905	0.87447	0.670515	3.53652	2.99433	1.3611
Seita.5G263500	59.4883	55.1701	51.1873	67.3538	66.1499	65.3823	59.7851	51.1227	62.3551	68.1576	68.0693	72.7868
Seita.9G068000	0.412527	0.5957	0.222241	0.388421	0.404974	0.187582	0.475372	0.336313	0.431956	0	0.138195	0.257043
Seita.6G128000	4.04613	3.5564	4.56916	3.46024	3.97241	3.29871	4.56634	3.0189	2.97325	2.58721	2.39059	2.17263
Seita.3G055700	9.17339	16.8662	13.438	11.5024	14.1608	4.92716	17.9273	18.3733	11.4855	5.93671	3.88565	4.92482
Seita.3G131100	1.09332	1.31828	2.57031	0.426665	0.550614	0.541372	2.89192	0.90034	2.15277	0.739571	0.679515	1.62606
Seita.4G096300	0.935311	0.686647	0.718011	0.282605	0.386865	0.417032	0.300482	0.435716	1.13105	0.272563	0.442477	0.537362
Seita.J005200	73.6002	70.5535	51.3895	96.2694	86.8104	103.683	71.635	97.8294	103.942	104.325	91.9091	93.1178
Seita.2G040400	0.074137	0.06354	0.118107	0.004627	0.058626	0.059559	0	0	0.004783	0.007165	0	0.017825
Seita.1G312100	0.018396	0	0.049228	0.049446	0.068608	0	0.02674	0.027617	0.051654	0	0	0
Seita.7G293800	0.035772	0.064984	0.090596	0.105166	0.026125	0.024451	0.171584	0.280224	0.101646	0.088992	0.082049	0
Seita.4G287300	5.75441	5.66337	7.4901	6.12018	5.07488	6.41595	6.65235	5.36417	6.33308	4.17661	4.39367	4.31543
Seita.9G319600	118.849	134.018	130.696	92.1177	89.555	93.5108	124.198	139.906	118.147	92.2057	80.1314	81.696
Seita.5G163500	0.095284	0.054664	0	0	0	0	0	0.060659	0	0	0	0
Seita.3G276600	1.76171	1.95933	3.09525	1.06892	1.00525	1.20835	2.28716	1.29427	1.60371	0.482895	0.988499	1.15847
Seita.9G022900	1.37612	2.20793	3.92049	2.18803	1.98687	1.9722	3.22171	3.15848	2.52372	1.56863	1.25855	2.52712
Seita.3G289500	0.121094	0	0	0	0	0	0	0	0	0	0	0
Seita.8G140100	0	0	0.031452	0	0	0	0	0	0	0	0	0
Seita.4G132200	0.168226	0.815661	0.293203	0	0	0.066023	0.398433	0.061612	0.039253	0.264393	0.063422	1.33236
Seita.1G082700	0	0	0.226894	0	0	0	0	0	0	0	0.093926	0.090813
Seita.3G049300	1.23058	0.536598	0.972325	0.404238	0.48339	0.718533	0.637821	0.465008	1.0287	0.456454	0.581779	0.927813
Seita.9G213700	2.3572	2.56005	2.99493	2.75274	2.36454	2.55584	3.38736	3.07274	2.48058	2.92823	2.96288	2.39172
Seita.3G095300	0	0	0	0	0	0	0	0	0	0	0	0
Seita.8G219600	26.878	25.3073	19.1088	24.2106	20.9394	27.0084	21.3811	27.0865	24.616	23.2724	26.1608	27.3666
Seita.1G324500	6.35248	6.81852	6.55877	5.44978	4.10363	4.51858	9.47643	6.52234	7.11208	4.36125	5.29442	6.35168
Seita.3G163400	18.9783	27.4076	35.3361	10.101	11.5892	11.2484	18.2457	18.3781	21.3746	12.4219	8.21801	11.6894
Setaria_italica_newGene_3094	0	0	0	0.718534	0	0	18.6021	12.6043	11.3333	19.3017	23.3432	11.1046
Seita.5G174800	0	0	0.061127	0	0	0.195425	0.071295	0	0	0.065447	0	0.138716
Setaria_italica_newGene_3096	2.36372	1.83866	1.36502	3.5872	3.18054	5.56191	2.48704	2.68987	3.93294	4.72483	3.42487	4.27139
Setaria_italica_newGene_3097	2.42586	2.62826	3.34729	1.2392	1.45373	1.64522	2.9823	1.87268	2.14922	1.91887	0.972827	1.35047
Setaria_italica_newGene_3091	1.35255	1.91302	1.29285	1.95009	1.89796	2.20404	1.03736	1.70378	1.42238	1.99624	2.33177	2.07281
Setaria_italica_newGene_3092	0.126398	0.472979	0.397462	0.223977	0.340661	0.291213	0.033974	0.044847	0	0.063865	0.034839	0
Setaria_italica_newGene_3093	0.701842	1.09971	1.68243	1.12969	0.744852	1.07361	0.058114	0.810024	0.336759	0.217602	0.462294	0.511521
Seita.3G148500	4.09163	5.1804	5.35739	4.55313	2.74531	4.1987	4.70237	3.28279	4.36742	3.21221	5.29305	4.34567
Seita.9G483800	0	0.07128	0.098865	0	0	0	0	0	0	0.094338	0	0.095056
Seita.6G215300	2.1883	2.31495	3.50693	1.78706	1.53655	2.0879	0.885104	1.0092	1.82169	0.571126	0.681801	0.995974
Setaria_italica_newGene_3099	5.77401	7.98256	5.642	5.38953	4.67998	5.18441	5.98558	5.53251	4.00683	3.53662	4.60488	4.37083
Seita.9G575000	8.35496	9.21128	9.23721	8.77484	9.09879	8.07082	10.4893	9.50468	8.04292	7.12715	7.16111	7.76601
Seita.7G051500	5.42087	4.68121	4.28097	6.53344	5.19531	6.49775	3.43546	3.43253	2.84393	4.09604	4.37947	3.8775
Seita.6G055100	0.024918	0.120319	0.052163	0	0.052046	0.024355	0	0	0	0	0	0
Seita.1G048000	0	0	0.034255	0	0.068356	0	0	0	0	0	0	0
Seita.1G373600	1.51125	2.26305	12.7208	0.385558	0.675238	0.256141	46.9578	6.59865	7.56063	1.0327	0.850817	3.97138
Seita.1G326900	0.11926	0.572775	0.489569	0	0.083404	0.078059	0	0.279568	0.708287	0	0	0
Seita.4G159000	72.4274	77.7389	75.2473	43.5531	46.2071	33.4832	68.9086	41.7256	41.9809	29.7152	46.0596	37.3199
Seita.5G180000	19.4471	21.6313	18.9396	24.4792	21.9404	23.6591	15.3113	18.095	17.4568	22.972	21.4128	21.863
Seita.1G208200	0	0.077606	0	0	0	0.102008	0.465832	0.11496	0.334873	0.077512	0.23437	0.399962
Seita.3G026700	0.187345	0	0	0	0.079512	0.262605	0.202352	0	0.23821	0	0.127277	0
Seita.2G354400	0.344412	0.27045	0	0	0	0.144957	0	0	0.305576	0.136648	0.067173	0.19014
Seita.2G180700	0	0	0	0	0	0	0	0	0	0	0	0
Seita.4G048100	1.00766	1.57591	0.66436	1.34782	1.43268	1.88372	1.52199	2.42448	2.63575	2.77863	2.37123	2.20536
Seita.8G221800	0	0	0	0	0	0	0	0	0	0	0	0
Seita.5G377900	1.14844	0.745213	1.06683	0.583746	0.555269	0.624588	0.834048	0.949731	0.76585	0.617418	0.685599	0.674381
Seita.9G314400	12.8096	11.8766	16.6387	8.92599	8.63882	8.85619	18.5898	11.6906	14.3466	10.007	10.2116	11.026
Seita.9G056100	1.79941	1.42605	2.0245	0.953989	0.761464	1.0966	1.42439	1.34612	1.26311	1.12871	1.04019	0.91963
Seita.9G005000	32.009	34.7128	39.1572	26.929	26.0862	34.7464	37.2225	35.8895	38.4735	28.1416	22.3919	29.5045
Seita.7G241500	0	0.034893	0.037723	0	0	0	0.015639	0.007859	0.014698	0.008329	0	0.02282
Seita.8G155300	0.494779	0.555221	0.483849	0.530845	0.349967	0.678495	0	0	0	0	0.08981	0.149204
Seita.4G077100	3.47309	3.77078	5.1642	2.01286	1.99087	1.80181	4.95064	4.71988	3.9607	2.36867	2.27778	2.77855
Seita.7G323100	87.5747	148.017	170.632	70.2952	80.1439	70.9931	111.997	181.924	142.688	75.1615	62.0585	71.0152
Seita.5G382300	12.6258	13.8623	20.7007	4.42831	5.79173	4.04681	8.34294	10.9723	9.08921	3.90591	4.00248	3.53002
Seita.7G058300	0.589311	0.259105	0.574693	4.23401	3.1216	4.2206	0	0.47227	0.266081	3.49347	6.33622	3.29503
Seita.1G309200	0.088014	0.157941	0.271791	0.175921	0.11146	0.104829	0.253847	0.448021	0.321772	0.126864	0.014805	0.062379
Seita.9G316800	0	0	0	0	0	0	0	0	0	0	0	0
Seita.7G167600	0	0	0	0.026949	0	0.026288	0.021615	0	0.013603	0.054175	0.186082	0.076445
Seita.9G064800	21.567	23.5416	20.8035	20.42	20.1349	22.4648	19.1361	23.9551	20.7545	17.6868	18.9476	20.8266
Seita.1G005600	24.6228	24.6413	34.3277	21.5472	20.7756	17.792	34.5314	28.7248	28.5049	10.2613	8.3915	8.52627
Seita.5G271000	22.366	30.5222	47.8148	16.2116	18.1283	21.7296	47.3166	45.8388	47.7285	18.3068	19.942	21.1866
Seita.1G041400	0	0.012684	0.047889	0	0	0	0.056016	0.042039	0.073435	0	0	0
Seita.8G186000	18.9976	24.5683	20.2063	7.7715	8.03036	11.5193	9.51351	15.5213	13.187	6.91229	5.6286	6.07885
Seita.3G286500	28.8204	33.7895	43.6732	19.3787	20.9212	22.6935	46.459	29.1378	30.5146	22.3135	20.7855	25.9688
Seita.5G202600	0	0	0	0	0	0	0	0	0	0	0	0
Seita.3G135900	0.104341	0	0	0	0	0.048334	0.041125	0.035505	0	0	0	0
Seita.9G294600	104.935	96.1442	80.0571	111.385	124.207	108.932	84.6492	119.513	128.621	134.773	132.966	115.425
Seita.5G021900	0.083286	0.68014	0.42122	0	0.024256	0.022626	0.172764	0.143445	0.277331	0	0	0.028587
Seita.9G447700	39.6974	41.0021	37.1453	37.6385	36.9951	39.8936	39.1965	40.2148	39.4753	39.1521	39.7371	39.5879
Seita.2G140900	10.7223	17.7322	22.6162	6.44778	11.1491	9.66204	12.3349	8.81253	11.5672	12.1756	8.63776	18.7385
Seita.4G220200	8.29302	6.857	6.98455	7.64676	7.34765	8.40625	5.9388	6.12039	6.29836	6.48978	5.81464	6.55793
Seita.1G135000	0	0	0	0	0	0	0	0	0	0	0	0
Seita.8G108800	0	0	0	0	0	0	0	0	0	0	0	0
Seita.1G043800	2.74612	3.69656	4.46344	5.01574	10.3091	3.55678	4.65942	6.70785	4.56856	4.40659	4.63675	6.60215
Seita.3G120900	2.64921	5.94465	11.2005	1.42769	1.08384	1.03678	7.46606	6.16435	2.79815	2.07099	3.80966	4.18159
Seita.9G518700	9.52174	11.5503	11.1289	9.45237	10.0336	9.89086	11.7625	10.7177	10.3529	8.91136	8.6054	10.3575
Seita.1G246800	8.30405	8.65863	7.79172	8.20637	9.2954	9.82948	17.4171	14.1857	13.3222	11.7614	11.4674	13.8604
Seita.3G101000	0	0	0	0	0.02707	0.012667	0.026982	0.013888	0	0	0.028339	0
Seita.8G128500	0	0	0	0	0	0	0	0	0	0	0	0
Seita.2G067200	0	0	0	0	0	0	0	0	0	0	0	0
Seita.8G144900	6.35556	6.12023	5.76005	4.04012	5.34552	3.89573	6.99241	5.56089	4.84315	3.54618	5.83862	4.12678
Setaria_italica_newGene_2321	0	0.392145	0	0	0	0	0	0	0	0	0	0
Setaria_italica_newGene_2320	0.217551	0.206638	0	0	0.65587	0	0	0	0.137475	0	0.287789	0
Setaria_italica_newGene_2323	1.25775	1.15477	1.18422	1.06171	0.731802	1.94158	1.14342	1.3406	1.45629	0.345811	0.934922	0.849837
Setaria_italica_newGene_2322	1.44582	1.65881	1.53412	0.943606	0.967479	1.29076	2.01468	0.866514	0.787857	1.07584	1.18341	1.36624
Seita.8G252700	45.8594	41.9377	43.7572	55.6618	63.3338	56.9729	36.4753	55.1755	49.3571	58.717	55.6955	50.9156
Setaria_italica_newGene_2329	0.165893	0	0	0.353416	0.636681	0.780202	0	0	0.170175	0.614285	0.245967	0.572851
Seita.7G109100	0	0	0	0	0	0	0	0	0	0	0	0
Seita.2G280900	0	0	0	0	0	0	0	0	0	0	0	0
Seita.5G455100	7.19781	7.74155	6.76731	7.0809	7.4762	8.36278	6.40439	7.30295	5.70864	6.19687	6.75092	6.56198
Seita.8G061300	0	0	0	0	0	0	0	0	0	0	0	0
Seita.1G053100	0	0	0	0	0	0	0	0	0	0.018454	0.040086	0.018972
Seita.1G097300	0.946393	0.724395	0.68273	0.659719	0.403969	0.398294	0.680587	0.433435	0.765637	0.324377	0.331413	0.421174
Seita.3G087100	10.1124	16.442	30.7651	2.3253	2.65187	2.06617	16.2398	4.60634	4.78322	1.80836	1.17243	2.1523
Seita.4G036200	0.147053	0.118344	0.121769	0	0.076532	0.047911	0.026131	0.066099	0.149508	0.036841	0	0.158373
Seita.7G155200	0	0	0	0	0	0	0	0	0	0	0	0
Seita.9G068100	2.16288	3.20911	3.75996	2.2944	2.48512	2.91977	5.25323	3.26773	3.84221	2.79233	2.27651	3.01735
Seita.6G113000	5.23008	4.92371	4.77942	4.18896	4.62296	4.19674	4.69743	4.96533	4.72528	3.90944	4.59154	4.7843
Seita.7G287600	0.435526	1.4201	0.909776	0	0.32346	0.091206	1.11303	1.85752	0.971566	0.922783	0	0.495174
Seita.9G187900	65.5412	58.9422	47.1933	75.4597	75.9994	70.8995	48.4201	47.946	44.271	61.7608	83.285	60.8066
Seita.7G055500	0	0	0	0	0	0	0	0	0	0	0	0
Seita.5G334100	0	0	0	0	0	0	0	0	0	0	0	0
Seita.6G220500	1.84718	1.36068	2.19656	0.390526	0.841231	0.848233	1.28146	1.36902	1.77478	0.710931	0.413481	1.75902
Seita.5G276800	4.15816	4.33045	5.08141	2.88276	2.92256	2.40439	2.74097	5.22275	4.64068	2.23956	1.48662	2.24939
Seita.2G335900	13.3153	11.3198	11.1531	7.76051	7.64464	7.11791	9.32162	14.9026	11.4787	5.81425	7.56724	7.61736
Seita.1G008600	6.99662	8.81288	7.49515	4.94406	7.28314	5.36852	7.53517	7.38623	7.23377	5.15989	6.39253	6.42945
Seita.7G243900	110.414	98.8147	83.3983	107.253	109.809	104.877	69.5969	98.0498	95.4854	106.466	112.874	105.973
Seita.8G032000	0.138031	0.702164	0.397919	0	0	0.067006	0.221244	0	0	0.069393	0.335893	1.68067
Seita.5G321700	21.2983	27.4884	28.0518	18.1905	17.0406	18.9094	30.2837	26.6763	24.8941	16.0416	17.7687	20.0611
Seita.9G043900	20.075	22.9063	21.4429	13.7666	16.1007	14.6287	23.6874	15.1979	15.4466	17.6713	18.3535	17.9325
Seita.9G299600	0.383248	0.401163	0.391001	0.130461	0.292984	0.112055	0.476676	0.502618	0.409503	0.137709	0	0.162989
Seita.2G432500	0.054109	0.104509	0.218239	0	0.075346	0	0.219481	0	0.036675	0	0.037567	0.035919
Seita.2G111800	0	0	0	0	0	0	0	0	0	0	0	0
Seita.5G449500	0.462517	1.13705	1.62606	0	0.114904	0.467513	0	0.07579	0	0	0	0
Seita.8G151100	0.282596	0.635663	0.656878	0.126261	0.137288	0.166064	0.506982	0.30407	0.327421	0.082016	0.084443	0.113344
Seita.2G078600	54.1406	45.4454	14.0144	213.727	174.29	131.094	16.8382	17.0241	32.537	124.249	187.858	197.094
Seita.4G005600	113.442	116.598	117.709	126.954	127.986	125.8	105.661	118.942	111.306	108.041	103.708	95.7294
Setaria_italica_newGene_881	5.6227	6.272	6.38588	5.83385	5.37004	5.80404	6.17746	6.44898	5.77563	4.03044	3.99866	3.80007
Setaria_italica_newGene_880	0.10517	0	0	0.078642	0.054917	0.051398	0	0.054227	0.133478	0.207188	0.51628	0.109084
Seita.7G105900	0	0.018985	0	0	0	0.057581	0	0	0	0	0	0
Setaria_italica_newGene_884	2.73554	3.2235	3.67689	2.01686	3.03231	2.23434	6.4413	5.44823	3.48456	4.19883	4.03584	4.15167
Seita.1G158700	22.7931	20.901	21.8473	26.1443	21.56	28.1416	19.3488	22.1967	20.8015	23.0194	22.5222	24.289
Seita.2G155900	3.66884	5.52581	5.87914	2.86936	3.35383	3.45049	1.94573	1.46951	1.37982	0.559602	0.779072	0.99062
Seita.7G278100	0	0	0	0	0.092296	0	0	0	0	0	0	0
Seita.8G094500	0	0	0	0	0	0	0	0	0	0	0	0
Seita.2G373200	0	0	0.039441	0	0	0	0	0	0	0	0	0
Seita.7G326200	0	0	0	0	0	0	0	0	0	0	0	0
Seita.8G207000	5.01212	6.56382	7.09977	4.7653	3.54332	4.93773	5.85971	4.70676	5.91585	4.1828	3.37164	3.27144
Seita.1G285400	0.021406	0.060129	0.012702	0.01545	0.013635	0.013387	0	0.091036	0.01143	0.012118	0.056193	0
Seita.9G441700	51.5177	44.1771	43.8236	50.3426	54.0899	46.1847	59.691	52.1313	60.9463	57.2825	58.1871	54.807
Seita.2G437000	1.90364	2.49987	2.62175	1.41675	1.23673	1.42653	2.23786	2.26748	1.89013	0.943431	1.16956	1.15096
Seita.4G052100	0	0	0	0	0	0	0	0	0.192887	0	0	0
Seita.9G505300	69.6156	73.4927	69.4003	67.1983	79.1846	65.8579	77.4592	83.0553	80.8385	68.798	79.5265	66.5409
Seita.5G154200	6.87128	8.11475	10.1198	3.83148	4.06741	4.82076	10.6664	9.19179	8.04399	3.65117	4.5668	3.96482
Seita.2G331100	12.1185	15.159	14.199	11.3079	11.313	13.5804	15.6457	16.381	14.0252	14.8649	15.4316	16.2957
Seita.7G203700	10.6126	11.0724	14.0449	1.91641	4.0426	2.421	9.07937	7.38286	9.70849	7.79164	4.4989	6.58385
Seita.9G103000	21.9634	17.8938	16.8045	22.7026	22.3328	23.492	22.1277	22.7738	21.9021	21.1341	22.8656	24.2098
Seita.4G224000	1.1812	0.721526	1.08332	1.69404	1.3594	1.005	1.42823	2.17821	2.0302	1.95566	1.65508	2.18084
Seita.9G496500	18.1823	21.4033	17.5618	12.3409	20.7427	11.1788	18.9438	18.3869	19.4228	17.2216	17.9516	19.3443
Seita.5G054800	0	0.198014	0.108303	0	0.162089	0	0.110135	0	0	0	0.056374	0
Seita.9G174400	31.4732	26.9188	30.1587	42.549	37.8917	42.3233	25.9504	27.449	30.1075	31.8738	31.7345	32.3365
Seita.5G432000	0.291115	0.29725	0.229803	0.271184	0.392188	0.611519	0.028294	0.314963	0.155559	0.312902	0.239301	0.158851
Seita.5G328700	0	0	0	0	0	0	0	0	0	0	0	0
Seita.5G221100	0	0	0	0	0	0	0	0	0	0	0	0
Seita.2G267200	12.4848	13.1998	16.2996	9.76629	10.0573	9.80267	14.7609	16.7161	17.416	11.2383	10.4234	11.8839
Seita.6G016100	0.702587	0.770919	1.12129	0.633134	0.675341	0.669747	1.90485	0.992394	1.30223	0.847256	0.823859	0.785121
Seita.7G158200	0	0	0	0	0	0	0	0	0	0	0	0
Seita.7G333600	0.50435	1.35207	2.82176	0.357755	0.572585	0.263808	2.29446	1.86372	2.79145	0.238856	0.398428	0.700371
Seita.5G465100	15.8927	15.6748	14.4156	15.4753	14.1466	16.6868	15.9663	16.8872	16.9088	16.2966	16.6564	19.8426
Seita.1G003600	34.0067	35.9695	36.363	24.8867	28.4031	24.6547	33.2008	30.3013	32.3807	20.7783	21.8432	28.0833
Seita.6G209000	1.04148	0.496353	1.41362	0.210883	0.317353	0.315674	2.09016	0.302351	1.59313	0.362465	1.40108	1.37819
Seita.6G120000	0	0	0	0	0	0	0	0	0	0	0	0
Seita.9G520600	0	0	0	0	0	0	0	0	0	0	0	0
Seita.8G065100	28.4804	25.6407	29.8016	22.636	24.1125	25.365	22.7351	37.9684	48.9626	32.9325	31.9965	33.5908
Seita.7G187700	0.222275	0.289423	0.229798	0.075136	0.229667	0.236384	0	0.280388	0.184496	0.13387	0.193395	0.310563
Seita.6G135000	23.8877	31.6612	79.7161	8.58651	6.93905	7.36254	165.581	26.2858	25.4463	13.0453	5.5741	28.8065
Seita.2G091000	0	0	0	0	0	0	0	0	0	0	0	0
Seita.9G432700	5.06744	7.75526	9.78476	4.66864	3.52859	4.36623	9.30819	7.60326	6.66469	4.13235	3.74814	4.44653
Seita.5G402700	0	0	0	0	0	0	0	0	0	0	0	0
Seita.2G037500	112.003	124.826	152.71	85.4466	89.8725	102.976	151.115	120.944	131.544	96.3152	89.74	105.386
Seita.5G446500	118.026	107.54	96.6119	145.356	173.212	112.457	99.2089	118.263	107.73	141.803	145.593	117.6
Seita.8G122100	4.49553	4.41586	5.49985	3.79405	3.93902	3.22619	7.32182	5.60216	5.5048	4.33192	3.87842	4.35364
Seita.9G526600	0.541951	1.40418	1.96759	0.166996	0.492967	0.250917	1.9307	0.757465	0.394229	0.084145	0.139627	0.426687
Seita.4G266100	2.03463	2.14454	2.91908	0.964643	2.01582	1.08508	0.63092	1.95054	1.88289	1.61735	1.03573	2.47955
Seita.9G389800	0.0363	0	0	0	0	0	0	0	0	0	0	0
Seita.4G007600	6.12597	7.94224	9.64449	1.15376	1.52488	2.33801	4.66465	4.95932	6.72768	12.0049	13.0938	9.51027
Seita.3G231100	15.5685	15.0096	14.3986	12.5624	13.7169	16.842	18.0905	18.0699	19.2588	15.3115	12.0479	13.1604
Seita.1G145300	0	0	0	0	0	0	0	0	0	0	0	0
Seita.6G194900	0	0	0	0	0	0	0	0	0	0	0	0
Seita.3G249300	129.326	136.104	167.288	101.714	100.556	114.282	140.987	134.646	137.313	97.7807	88.9422	107.695
Seita.8G231400	0	0	0	0	0	0	0	0	0	0	0	0
Seita.2G444100	16.4644	18.3294	18.4348	16.1083	15.7589	17.0566	19.1754	19.1941	20.4555	18.9651	18.0491	18.1436
Seita.6G036800	0.352608	0.255321	0.444981	0.301625	0.28508	0.254763	0.262128	0.448132	0.442371	0.182542	0.253392	0.475551
Seita.9G233600	0.955694	1.41505	1.36784	0.221076	0	0.701667	2.73302	0.656111	0.925873	0.842447	0.861438	0.858994
Seita.3G189700	3.23215	3.85936	2.89002	3.443	3.95542	2.94582	3.29427	3.29359	2.45491	4.54211	5.31909	4.55265
Seita.2G407300	0	0	0	0	0	0	0	0	0	0	0	0
Seita.5G470100	1.04312	1.09623	0.275133	0.995451	0.273662	0	0	0	0	0	0	0
Seita.2G118200	43.1916	50.4118	49.3245	43.961	44.0331	44.1888	67.2307	70.8419	60.1616	49.8914	54.7481	49.9814
Seita.3G372400	10.0829	10.8003	9.86651	7.45297	7.81067	5.70304	28.4211	29.9877	28.5322	22.4166	19.0608	20.2692
Seita.1G193200	0	0	0	0	0.034685	0	0	0	0	0	0	0
Seita.7G188700	4.45069	5.15795	4.83512	0.549023	0.766462	0.359269	6.29634	3.88425	4.51238	1.00476	0.642097	1.37913
Seita.5G116700	0	0	0	0	0	0	0	0	0	0	0	0
Seita.9G231600	5.40092	6.88122	8.27665	4.36243	3.81729	6.40183	7.16458	6.80454	5.08109	3.92886	3.24136	4.83939
Seita.3G246300	44.0457	40.8762	76.9248	58.0447	39.4529	62.0782	39.3168	39.4831	46.2449	30.4541	36.9743	53.7635
Seita.5G051000	0.356169	0.19887	0.106125	0.412035	0.158015	0.311645	0.320056	0.22712	0.278555	0.263658	0.245132	0.206322
Seita.7G026200	0	0	0	0	0	0	0	0	0	0	0	0
Seita.9G334200	0	0	0	0	0	0	0	0	0	0	0	0
Seita.6G070100	0	0	0	0	0	0	0.098197	0.065572	0	0.137383	0.057986	0.016191
Seita.2G101600	0	0	0	0	0	0	0	0	0	0	0	0
Seita.1G219100	0	0	0	0	0	0	0	0	0	0	0	0
Seita.3G005700	0.417749	0.46704	0.486981	0.788548	0.904837	1.45177	0.910792	0.402064	0.717701	0.579081	0.456735	0.702236
Seita.9G170400	0	0	0	0	0	0	0	0	0	0	0	0
Seita.5G436800	0	0	0.022336	0	0	0	0	0.024175	0	0	0	0
Seita.5G114700	50.5265	36.7329	34.2501	57.4586	57.8422	55.601	43.5927	49.5716	52.1069	61.924	68.5762	66.9026
Seita.9G120900	0	0	0	0	0	0	0	0	0	0.036634	0	0.044381
Seita.5G463000	0	0.016001	0.173428	0	0	0	0	0	0	0	0	0
Seita.3G010300	1.72096	1.69433	1.00378	1.90448	2.35425	0.988696	1.25868	1.06389	0.929807	1.6355	1.83933	1.57165
Seita.1G273500	3.92376	4.16282	8.50252	1.84114	2.29798	1.23473	1.68465	3.35572	6.58729	6.16364	2.37248	4.45849
Seita.3G323800	0	0	0	0	0	0	0	0	0	0	0	0
Seita.9G376700	0	0	0	0	0	0	0	0	0	0	0	0
Seita.2G237100	9.18379	10.3053	13.7302	7.74195	7.43245	7.7668	14.5114	9.23507	8.93784	8.39722	8.19456	9.47531
Seita.2G261200	9.10932	9.892	9.18107	8.53777	9.26104	9.62664	5.13289	6.12467	6.35733	4.41652	4.12375	5.46651
Seita.7G183700	40.5836	38.3988	39.0097	44.2535	40.0282	45.192	33.4673	41.602	38.3526	40.6678	35.5398	40.9926
Seita.8G189600	17.2316	17.253	19.1519	13.1345	13.1314	11.6849	10.9858	11.4165	11.4874	9.17399	11.2532	11.2058
Seita.4G055100	3.48751	3.0404	4.95089	3.26177	3.00953	2.52944	2.20253	2.29216	3.04308	1.87021	2.0088	2.18738
Seita.4G091300	15.0737	14.6349	10.6519	12.0862	16.0801	10.7871	7.80689	20.1426	14.4773	5.84698	6.68272	8.89292
Seita.5G283700	0	0	0	0	0	0	0	0	0	0	0	0
Seita.4G215300	3.64479	4.80309	8.83276	0.847081	0.754742	1.85533	3.47145	5.87733	5.58371	2.1449	1.57187	1.36376
Seita.1G363500	28.7823	49.1498	59.9288	17.6144	21.6707	27.0021	50.9109	57.9177	67.7872	21.3885	26.4805	28.1241
Seita.2G246400	0	0	0	0	0	0	0	0	0	0	0	0
Seita.5G150000	0	0	0	0	0	0	0	0	0	0	0	0
Seita.2G395600	24.6709	27.7501	36.5207	22.4014	25.4771	22.588	33.1224	25.1699	22.4754	16.3215	16.0212	17.149
Seita.7G048700	0	0	0	0	0	0	0	0	0	0	0	0
Seita.9G077300	1.64028	1.24673	2.34489	0.924327	0.72012	0.775954	1.41791	1.25274	1.75699	0.815468	1.17984	0.904352
Seita.4G280300	27.7702	29.7705	29.6291	24.3562	28.4042	24.8311	34.2491	37.8558	35.0662	27.2916	28.8716	29.454
Seita.4G109500	0	0	0	0	0	0	0	0	0	0	0	0
Seita.5G248900	0.829189	0.950609	0.894271	0.945253	1.06705	0.666244	1.21363	0.56398	0.410184	0.606517	1.0145	0.912701
Seita.5G417300	1.8865	3.01786	3.21075	0.891915	1.26877	1.31959	3.21493	2.5691	2.41886	1.11911	0.953261	1.17682
Seita.6G161300	0	0	0	0.07934	0	0	0	0	0	0	0	0
Seita.3G126600	0.852938	0.875523	0.9798	0.832054	1.07979	0.814222	1.26205	0.644768	0.840967	0.544324	1.0551	0.554009
Seita.9G429900	9.17692	9.00115	9.67544	7.94223	7.63132	7.706	10.3122	9.2713	6.949	7.73001	10.7022	8.8005
Seita.5G243100	1.98084	1.36695	2.96117	2.46891	2.01761	2.29446	2.50472	1.43637	0.785679	1.23326	1.75313	1.40841
Seita.2G228700	5.07851	5.47436	4.87899	4.38047	4.73693	2.97532	4.78082	3.98085	8.32433	5.50074	4.23997	9.45099
Seita.4G242700	0.189583	0.174973	0.223125	0.088251	0.20131	0.053388	0.125378	0.119401	0.267418	0.126022	0.163174	0.347247
Seita.5G163400	0.525364	0.459144	0.299832	0.086616	0.066896	0.474726	0.155941	0.135653	0.232817	0.277734	0.186598	0.181334
Seita.1G226100	0	0	0	0	0	0	0	0	0	0	0	0
Seita.9G035400	0.253198	0.198827	0.135715	0.30538	0.279561	0.366574	0.529721	0.302798	0.459409	0.221722	0.3514	0.618707
Seita.3G367900	0.133384	0	0.032575	0	0	0	0	0	0	0	0	0
Seita.9G330000	6.09665	8.74799	10.1481	4.2128	3.81121	2.98773	8.66547	3.91058	2.06836	2.93039	2.61277	3.85736
Seita.9G271000	5.75539	7.92611	11.0942	4.6095	4.23929	4.10183	10.7354	7.07692	6.66509	5.32666	5.17573	5.74188
Seita.3G056000	9.22178	9.39904	9.55359	7.39591	8.47233	5.94631	6.13919	8.81658	8.28212	4.59157	4.93494	6.24265
Seita.6G084800	46.3269	54.536	59.9321	50.5622	46.8285	48.216	47.1382	61.6557	59.416	48.2925	41.3051	43.0469
Seita.9G213800	0	0	0	0	0	0.047104	0	0.052637	0.299672	0	0	0
Seita.3G378000	0	0	0	0	0	0	0	0	0	0	0	0
Seita.9G461200	31.1574	24.6094	26.5731	38.6923	36.4248	37.0609	24.6325	27.4309	29.7361	37.858	37.838	35.1737
Seita.3G009700	0	0	0	0.055627	0	0	0	0	0	0	0.019625	0.01929
Seita.9G206300	0.993163	0.655242	1.89125	0.334734	0.695199	0.555919	1.11567	0.683027	0.852884	1.1081	0.567298	1.00278
Seita.9G374700	4.20751	5.55724	5.42171	4.6948	4.88453	5.26362	6.09209	4.95955	5.0736	4.99974	4.40939	4.372
Seita.8G219100	0	0	0	0	0	0	0	0	0	0	0	0
Seita.7G068800	0	0	0	0	0	0	0	0	0	0	0	0
Seita.1G065000	1.0284	1.47469	2.99911	0.71919	0.576713	1.02383	1.41499	1.29231	1.62677	0.831429	0.290677	1.92274
Seita.3G400700	0	0	0	0	0	0	0	0	0	0	0	0
Seita.3G038300	0.900355	0.555822	1.3225	0	0.502663	0.095243	0.763513	0.700531	1.23429	1.01478	0.377954	0.440097
Seita.6G082400	0.170221	0.340517	0.391531	0.252872	0.34108	0.380303	3.11284	2.03994	2.1739	1.14665	1.04766	0.852181
Seita.2G233300	7.6905	8.44348	11.6005	4.21157	4.76833	3.90114	11.827	7.94977	9.31233	3.61111	4.06375	4.93038
Seita.1G372300	8.3109	7.32344	9.0388	9.42005	14.1346	13.9276	21.6113	14.9557	15.0266	18.9917	15.1591	16.2899
Seita.9G551400	3.26409	2.51957	1.52552	4.19809	4.17292	2.23613	0.47883	0.441652	1.55842	2.28397	3.70208	1.97806
Seita.2G153400	34.7322	35.7125	35.4609	28.8333	29.4424	30.431	36.4845	40.6061	36.8803	26.4396	25.9607	26.7687
Seita.2G197200	0.854816	0.984713	1.05659	1.49801	1.05658	1.06085	2.30454	1.44488	0.89137	1.00826	1.65713	2.57649
Seita.8G220200	1.72208	2.96105	3.08173	1.58653	1.45422	1.48731	1.77498	1.84922	1.72229	0.98427	0.708015	1.13556
Seita.4G140800	20.6679	22.6577	23.6064	14.864	16.6241	16.3425	23.3337	21.9929	20.8783	16.5984	15.6882	14.8897
Setaria_italica_newGene_419	5.17997	0	0	0	2.82899	3.09226	4.53837	2.94625	4.49868	2.76706	2.72533	3.36013
Seita.8G185600	0	0	0	0	0	0	0	0	0	0	0	0
Seita.2G057400	0.154254	0.17686	0.263717	0.038777	0.106891	0.22528	0.304617	0.169351	0.173763	0.22327	0.159403	0.169435
Setaria_italica_newGene_412	0	0	0	0	0	0	0.489413	0.387723	0.560799	0.041532	0.429332	0.184519
Seita.7G035300	1.43788	2.3331	2.59813	0.689384	0.784702	0.834835	2.19698	2.96673	3.00243	1.38508	0.904396	1.05446
Setaria_italica_newGene_411	0.392045	0.28909	0	0.257565	0.061715	0.261438	0.596743	0.155817	0	0.26648	0.145937	0.138716
Seita.4G051900	260.819	313.593	411.042	151.372	150.777	161.443	589.017	441.844	498.48	196.756	167.986	179.539
Seita.3G335600	8.57445	9.16687	10.2023	9.95926	8.58647	10.6532	10.0789	11.0015	13.0824	9.13319	8.5388	9.45221
Seita.2G160400	0	0	0.036232	0	0	0	0.693239	0.810986	0.626392	0.468141	0.48591	0.552354
Seita.9G073100	122.139	108.622	137.513	81.109	90.2183	72.6291	133.924	173.459	140.222	94.8787	80.7435	79.9268
Seita.7G149500	0	0	0	0	0	0	0	0	0	0	0	0
Seita.6G108600	0	0	0.008674	0	0	0	0	0	0	0.008455	0	0
Seita.9G483100	7.97693	8.37224	9.64416	1.13558	3.20205	0.750073	6.12525	17.5637	13.9576	2.63421	2.38997	1.67309
Seita.4G142400	0	0	0	0	0	0	0	0	0	0	0	0
Seita.1G028100	0.479884	0.74485	0.686529	0.037084	0.120492	0.266559	0.440866	0.328801	0.17752	0.063295	0.068749	0
Seita.7G265100	1.81577	3.06383	5.3358	0.375723	0.608995	0.756716	3.14606	1.75161	2.56492	0.579815	0.935661	0.71913
Seita.4G044900	8.95813	9.52467	9.35567	7.39657	6.659	6.31852	8.66443	8.6066	9.66336	6.63441	6.74406	6.52625
Seita.9G417400	3.71909	3.57052	2.75013	3.98493	3.69646	3.31819	2.26048	2.47101	2.562	3.54519	3.72378	3.6914
Seita.4G065000	43.2142	42.2397	47.2257	35.7922	35.2043	40.9025	47.5805	41.7482	48.8862	38.1606	41.9791	51.758
Seita.9G325000	14.5708	16.0341	15.899	10.0108	10.2934	9.95442	15.8491	29.8432	23.6235	10.5955	7.83158	8.8501
Seita.7G172200	0.060585	0.025841	0.063414	0.030202	0	0.059217	0	0	0	0.161496	0	0.157099
Seita.5G241500	0.152715	0.254879	0.524986	0.121582	0.712481	0.521783	0.200764	0.289311	0.474788	0.591676	0.4281	0.497579
Seita.7G077400	0.083121	0.185072	0.291205	0	0	0	0.086051	0.074922	0.092406	0.050023	0.030293	0.057477
Seita.5G399900	2.14701	1.80133	3.19868	1.08288	1.33482	1.60466	2.20484	1.82744	2.28662	1.11686	1.11861	1.76464
Seita.9G396700	0	0	0	0	0	0	0	0	0	0	0	0.158745
Seita.3G014100	1492.98	1429.73	1311.04	1581.54	1096.44	1952.01	739.339	1156.56	1005.61	1322.52	1210.27	1355.31
Seita.1G349400	0.175617	0.01746	0.252579	0	0.113292	0	0.231579	0.155001	0.514691	0.090592	0.118604	0.243788
Seita.7G140100	0	0	0	0	0	0	0	0	0	0	0	0
Seita.1G031000	16.6905	17.913	18.8553	21.3211	19.1717	22.7554	15.6238	15.192	13.9996	16.2808	15.6879	15.6201
Seita.7G296900	34.898	34.6997	28.7072	36.06	29.021	38.3202	19.0757	35.3179	35.5754	32.4948	29.1474	32.5178
Seita.6G142300	2.71302	2.75252	2.80885	2.90793	2.28294	3.15205	3.96219	2.30154	1.87705	2.35112	2.7178	2.15061
Seita.6G215200	0.305104	0.241361	0.45189	0.249674	0.157876	0.398451	0.411005	0.39132	0.365122	0.101918	0.271213	0.234173
Seita.8G250400	0	0	0	0	0	0	0	0	0	0	0	0
Seita.8G145500	0	0	0	0	0	0	0	0	0	0	0	0
Seita.2G056500	9.38544	10.6489	9.71312	10.3935	11.9354	10.7582	11.4693	14.8816	8.83596	8.65183	10.0852	12.9617
Seita.1G111400	5.59886	6.50721	6.95994	5.14461	5.34894	4.84663	6.50054	5.43347	4.76889	3.74368	3.34686	3.70575
Seita.3G070600	14.1129	14.8924	13.6315	12.3238	12.6406	12.8036	15.6128	12.8009	12.6244	12.4176	13.1982	13.2079
Seita.3G397700	4.67874	3.18002	2.52123	7.0452	6.03423	6.16056	3.63992	2.1427	3.46813	5.43192	6.34215	6.75845
Seita.2G222700	0	0	0	0	0	0	0	0	0	0	0	0
Seita.8G250500	31.3383	31.1267	26.33	30.0928	31.8146	28.0561	27.9381	43.2659	29.2901	29.2115	31.7488	30.0113
Seita.8G031600	1.0372	1.4257	1.22509	1.07486	1.50533	2.37005	1.2358	1.30051	0.937198	1.47687	1.02471	1.09213
Seita.3G338600	0.017042	0.032915	0	0	0	0	0	0.061544	0.082366	0.048102	0	0.03237
Seita.5G201300	1.15999	1.4585	1.48569	0.721787	0.820419	0.917667	3.17106	1.05632	1.4987	0.823488	1.61557	1.20278
Setaria_italica_newGene_1248	0.409608	0.200892	0.444444	0.150616	0.045077	0.058678	0	0	0.026622	0	0	0
Seita.5G071900	1.22967	1.59288	1.8314	1.35459	0.980108	1.41109	0.673907	1.07351	0.946126	0.688484	0.419445	0.223611
Setaria_italica_newGene_1243	0.972335	1.34727	1.88834	1.78716	1.5212	1.61596	4.26648	5.42307	5.05792	3.64718	3.81114	4.71292
Seita.9G532400	0.076408	0.202444	0.176311	0.031511	0.09388	0.057682	0.133413	0.180782	0.089716	0	0.058969	0.064956
Setaria_italica_newGene_1240	1.81698	1.89984	2.57832	2.35987	2.65954	1.49223	1.25823	0.994647	1.35472	0.820397	0.874238	1.10715
Setaria_italica_newGene_1247	1.37582	1.08483	1.07025	0.275809	0.481576	0.531815	0.044577	0.062296	0.095545	0.022895	0.045683	0.034914
Seita.8G242600	8.60596	9.08298	8.82388	4.8217	4.87371	5.58524	2.07642	2.16651	2.1855	2.69883	3.60594	3.20567
Setaria_italica_newGene_1245	0	0	0	0	0	0	1.24176	0.668408	0.428132	0.398273	1.00442	0.647867
Seita.8G078700	0	0	0	0	0	0	0.048015	0	0.107523	0	0.070425	0.11001
Seita.2G313000	17.2927	17.3158	17.9838	13.8305	13.3782	17.449	17.7121	21.7581	19.9065	18.5706	17.4863	22.508
Seita.8G024200	0	0	0	0	0	0	0	0	0	0.10783	0	0
Seita.4G272500	0.364987	0.244144	0.097553	0.154478	0.218909	0.21835	0.276435	0.210536	0.121397	0.324076	0.362839	0.1382
Seita.9G512500	0.083247	0.189828	0.237855	0.051761	0.115709	0.029194	0.14524	0.03244	0.058066	0.278484	0.033097	0.125594
Seita.5G443200	6.50824	6.57153	6.72831	5.50978	4.69555	5.7474	4.37022	5.21046	4.83	4.16721	4.65027	4.95845
Seita.6G160800	0	0	0	0	0	0	0	0	0	0	0	0
Seita.9G040100	0	0.050995	0	0	0	0.017736	0.132528	0.103905	0.25773	0.051038	0.032669	0.119766
Seita.7G231300	0.759642	0.833103	0.660581	0.894953	1.11457	0.793618	0.898109	1.48952	1.45313	0.848306	1.13489	1.12915
Seita.5G362400	0.069825	0.048423	0.026577	0.063288	0.039776	0.024818	0.013355	0.054419	0.012907	0.025445	0.041641	0.182069
Seita.3G023700	5.60874	7.18427	6.44221	5.67052	6.05178	4.73016	6.68266	6.728	7.73599	5.32947	5.76571	6.13381
Seita.5G084500	0	0	0	0	0	0	0	0	0	0	0	0
Seita.4G153400	0	0	0	0	0	0	0	0	0	0	0	0
Seita.7G206100	0	0	0	0	0.028635	0	0.141118	0.023452	0.055265	0	0	0.106868
Seita.5G357300	0.277248	0.232081	0.343541	0.157196	0.083176	0.21044	0.294957	0.394437	0.186872	0.158569	0.162013	0.190885
Seita.7G031100	5.82798	7.58137	6.78309	4.51567	4.07269	5.43321	6.46397	6.75247	5.76207	4.28749	3.9287	4.51295
Seita.8G009800	3.15681	3.11188	3.95709	1.87569	2.19929	2.00798	2.70543	3.98685	3.52747	2.21516	2.90612	1.9897
Seita.7G119500	41.361	39.5335	34.6708	49.5013	43.57	56.754	33.7138	61.6225	61.6351	56.8365	44.8918	46.7601
Seita.5G157000	15.409	14.1229	12.8745	19.7619	20.8196	20.6623	7.66622	7.69143	9.18754	11.1253	10.6676	12.0707
Seita.6G061000	0	0	0	0	0	0	0	0	0	0	0	0
Seita.5G317600	1.2461	1.3494	1.6829	0	0	0	7.5706	3.33981	5.11227	0.3561	0	0.463325
Seita.2G108000	0.085795	0.056172	0.106443	0.043494	0.120387	0.035533	0.093024	0.030958	0.071157	0.041411	0.055645	0.06013
Seita.2G083200	0	0	0	0	0	0	0	0.360447	0.273574	0.195274	0	0.126292
Seita.2G164400	20.3005	21.3537	21.308	18.6627	18.1611	19.8831	20.6511	25.4018	22.0032	19.4643	18.296	19.2544
Seita.8G083000	41.3363	53.7976	49.6527	41.4413	39.9768	40.3508	23.6886	28.3027	20.8616	20.1876	18.3994	19.0997
Seita.4G249200	1.84097	1.98077	1.93101	1.94251	2.07072	2.03533	2.21822	1.03277	1.68948	1.6342	2.33977	1.83723
Seita.2G159800	0	0	0	0	0	0	0	0	0	0	0	0
Seita.6G104600	4.63008	12.3359	11.772	2.5669	2.23536	3.56628	13.0674	10.1064	16.7397	2.68953	2.90073	4.15499
Seita.7G303400	3.81215	2.89763	3.47626	3.30685	3.57466	4.81727	1.15708	1.23744	1.43312	1.08933	1.42965	1.42949
Seita.7G261900	0	0	0	0	0	0	0	0	0	0	0	0
Seita.1G034900	2.77434	1.78894	2.94526	4.05511	4.62288	4.13099	2.59495	1.05161	2.56116	3.32597	2.8529	2.63933
Seita.8G104000	0.484038	0.391839	0.312162	0.602148	0.481146	0.401467	0.72793	0.426389	0.306164	0.402797	0.737502	0.588396
Seita.7G238500	0	0	0	0	0	0	0	0	0	0.03202	0.162009	0
Seita.7G294500	2.43993	3.23271	5.0472	1.48278	2.01927	2.22742	3.75056	4.25159	3.96122	1.10502	2.56671	2.35374
Seita.5G054900	17.2427	18.4861	23.6959	9.70498	10.3777	12.5758	27.4903	19.0536	21.4996	10.9422	10.6995	12.9554
Seita.2G328900	0	0	0	0	0	0	0	0	0	0	0	0
Seita.2G216100	1.04023	1.05684	0.850618	1.05976	1.0491	0.798948	1.04201	1.02114	0.757554	0.785429	0.873326	1.01595
Seita.1G172400	181.652	150.482	110.858	222.465	218.686	185.135	138.563	164.637	167.28	232.341	250.378	209.75
Seita.1G121300	0	0	0	0	0	0	0	0	0	0	0	0
Seita.1G152500	0	0	0	0	0	0	0	0	0	0	0	0
Seita.9G082800	6.61991	7.33127	9.87975	3.51762	3.91521	4.3826	10.2355	9.54682	9.10538	4.89537	4.87509	5.69995
Seita.9G259100	10.7196	10.5688	11.946	11.8544	12.3362	12.5521	13.3706	10.5472	11.439	10.2007	10.8871	10.7904
Seita.9G580900	2.65571	3.99081	4.73631	1.74602	1.83166	2.04686	3.27309	3.80043	3.70158	1.94874	2.01929	1.75889
Seita.3G104600	23.3972	29.5544	39.1694	4.96226	7.37929	6.01746	26.483	18.6112	19.4495	9.27937	8.45622	11.7691
Seita.8G133800	0	0	0	0	0	0	0	0	0	0	0	0
Seita.7G174200	0	0	0	0	0	0	0	0	0	0	0	0
Seita.4G240200	0.038961	0.131031	0.162444	0.064667	0	0.019009	0.347233	0.237452	0.08544	0	0.021334	0.347444
Seita.9G577600	1.50035	2.30407	2.37061	1.10311	1.35234	1.25871	2.1099	1.60781	1.66288	1.08053	1.10189	1.31007
Seita.6G244600	109.837	97.9443	89.3207	151.283	144.08	148.739	98.1634	117.267	116.758	149.08	142.986	141.986
Seita.9G486300	93.1662	75.0043	105.885	116.483	113.455	121.236	106.811	66.4761	77.3533	115.526	112.644	124.616
Seita.6G210800	6.64118	5.36272	5.83582	6.03324	4.96436	5.11003	5.40095	9.35087	8.66725	4.62674	5.10793	5.40561
Seita.4G270900	7.46948	6.67483	8.49457	5.23861	5.51457	5.09761	9.64898	5.65344	5.18076	4.98098	4.58731	4.67509
Seita.9G255300	0	0	0	0	0	0	0	0	0	0	0	0
Seita.4G082800	0.061945	0.087955	0.100525	0	0	0	0.051198	0	0	0	0.052501	0
Seita.4G257800	16.7184	16.1673	18.246	17.5922	19.151	16.0376	12.8525	13.0799	12.7078	17.2244	14.2909	18.3573
Seita.3G352600	0.226423	0.061755	0.218225	0.133104	0.098027	0.180691	0.256346	0.244516	0.136459	0.087965	0.375666	0.27054
Seita.2G127100	1.26821	1.87806	1.39463	0.74211	0.655093	1.22247	1.1035	1.87513	1.05264	0.517131	0.135168	0.28332
Seita.3G382300	11.486	11.8682	11.3038	10.3397	9.47279	10.801	14.0725	11.2313	9.66245	9.60627	8.61515	9.58135
Seita.2G400200	9.69435	16.6641	23.1938	3.26184	6.12104	5.74739	17.9758	17.4043	20.3167	5.71969	6.06963	7.55921
Seita.2G252600	9.07075	11.071	13.5432	7.23703	7.17635	6.65084	11.7099	9.8689	10.6346	8.02875	7.22215	8.46246
Seita.4G029500	0	0	0	0	0	0	0	0	0	0	0	0
Seita.3G116400	0.996244	0.844254	1.67325	1.00014	1.32917	1.49176	0.601114	0.45057	0.299126	0.598246	0.062799	0.198192
Seita.5G043200	5.17645	6.9766	6.45468	3.63888	3.67286	3.94823	5.61437	10.3807	7.50422	4.45002	3.83468	4.01806
Seita.2G074600	0	0	0	0	0	0	0	0	0	0	0	0
Seita.5G107800	0	0	0	0	0	0.034252	0	0	0	0	0	0
Seita.5G311600	128.167	140.158	123.938	95.2366	69.9838	111.549	60.7992	78.0803	97.2927	106.364	101.041	96.6626
Seita.5G063100	0	0	0	0	0	0	0	0	0	0	0	0
Seita.5G052000	0.014205	0.027436	0.148684	0.084975	0	0	0.060581	0	0.028884	0	0.062122	0.088402
Seita.2G420300	0.025088	0	0.012626	0.065759	0.029555	0	0.017337	0.013338	0.023754	0.015739	0.036041	0
Seita.9G000700	0	0	0	0.043346	0	0	0	0	0	0.344553	0	0
Seita.7G328500	0.097185	0.323757	0	0.592349	0.145816	0.268192	0.262499	0.04999	0.274773	0.306024	0	0.08165
Seita.6G078800	0	0	0	0	0	0	0	0	0	0	0	0
Seita.5G322200	0	0	0	0	0	0	0	0	0	0	0.040482	0
Seita.4G012200	2.14154	4.79073	4.9162	1.1136	1.86337	2.02965	3.20321	5.92779	5.79096	1.80779	2.01159	2.14503
Seita.J020200	6.77578	6.23595	7.26771	11.8298	11.3451	11.7741	3.5522	5.57342	4.32252	7.55572	6.97742	9.13409
Seita.3G350600	0.574631	0.561411	0.99826	0.290959	0.585048	0.258194	0.550158	0.51576	0.462806	0.220172	0.192872	0.361475
Seita.4G200800	0	0.093462	0.059674	0.14529	0.142896	0.067684	0.13343	0.221431	0.056832	0.184494	0.182433	0.086536
Seita.9G232400	0	0	0	0	0	0	0	0	0	0	0.060773	0
Seita.4G222100	17.2941	21.0667	24.2385	11.4155	12.1175	14.1759	23.1139	23.1339	21.6488	11.9797	11.4486	13.4903
Seita.2G250600	4.76731	4.92676	4.84031	4.31938	4.15704	4.00672	5.42788	5.09219	4.62271	3.79652	3.52925	3.7527
Seita.5G289000	1.84227	1.32194	1.8065	2.21748	1.39593	1.77905	1.08954	1.05369	1.94272	1.6358	1.76543	1.65005
Seita.2G114900	5.5049	8.49871	9.13248	4.34368	5.06553	3.96972	13.2626	7.30132	5.81366	6.12849	5.8746	6.60175
Seita.2G046900	0.275882	0.448009	0.189602	0	0.118974	0.324554	0.729842	0.401239	0	0	0	0.289656
Seita.9G165900	1.67689	2.54339	4.8346	1.53935	1.61804	1.89962	3.3595	2.53913	2.97013	1.04729	0.961206	1.50629
Seita.1G199500	0	0	0	0	0	0	0	0	0	0	0	0
Seita.4G121700	0	0	0	0	0	0	0	0	0	0	0	0
Seita.7G237300	3.83116	7.48441	6.3834	2.65792	3.41373	2.21063	5.72376	4.67128	3.11701	2.18188	2.52002	1.86745
Seita.9G005200	0.142931	0.157788	0.201713	0.284463	0.128191	0.226086	0.282972	0.255038	0.072658	0.143234	0.29062	0.042438
Seita.3G226500	0.105587	0	0.145547	0.150576	0.08807	0.437026	0.499029	0.154645	0.160312	0.168861	0.136325	0.554806
Seita.2G171400	4.62824	3.13767	2.15694	1.19567	1.46958	1.98685	5.25958	6.75043	4.14796	2.21578	1.98465	1.61416
Seita.5G469900	24.5056	26.049	23.9865	24.3235	23.6704	25.796	26.1557	25.2001	22.2322	22.8011	23.7766	24.7602
Seita.2G326500	0	0	0	0	0	0	0	0	0	0	0	0
Seita.5G048600	0.192487	0.485012	0.619422	0.125962	0.306346	0.031442	0.520258	0.336451	0.466832	0.03436	0.191276	0.390331
Seita.8G118900	2.16256	1.82992	2.2719	0.567932	0.609539	0.978029	0.387981	0.764096	1.42457	0.820536	0.714132	0.825398
Seita.8G080800	0.251775	0.232481	0.189754	0.164366	0.13157	0.210406	0.273284	0.118581	0.265153	0.204643	0.156763	0.204053
Seita.9G093800	0	0	0	0	0	0	0.065878	0	0	0	0	0
Seita.4G225500	54.7352	61.7755	34.7681	41.4948	70.3787	68.5836	39.2207	67.7845	54.9135	47.0575	51.8208	65.108
Seita.4G134300	0	0	0	0	0	0	0	0	0	0	0	0
Seita.9G228200	10.1241	9.57948	9.75666	7.16281	5.14343	11.3955	8.47104	10.8044	10.6072	7.16403	10.149	13.8609
Seita.3G192300	9.4123	11.9915	15.7818	7.96762	7.09448	8.31627	17.5357	6.43097	8.31791	5.43357	4.69648	6.17385
Seita.6G075000	0	0.008946	0	0	0	0	0	0	0	0	0	0.014855
Seita.6G183600	0	0.090248	0.056981	0	0	0.071655	0.145103	0	0	0.027277	0.059518	0.028232
Seita.3G183500	1.65423	1.73614	1.67774	1.13425	0.894748	0.767553	2.24935	3.17415	3.04886	1.72139	1.96196	1.2971
Seita.5G124100	28.2658	23.1309	14.2981	19.9971	24.8128	17.7543	13.3227	15.0291	29.0296	28.8342	30.2611	33.0334
Seita.3G215700	62.7879	68.1269	69.7257	56.388	58.4437	54.87	58.138	66.1205	57.4887	47.1778	44.6456	45.3218
Seita.6G028000	23.9231	23.2178	38.4929	27.36	28.8362	31.7204	10.0155	5.99891	12.4719	37.2114	23.7403	49.8695
Seita.1G200900	0	0	0	0	0	0	0	0	0	0	0	0
Seita.1G192300	11.8319	12.129	12.3933	11.3476	11.9458	12.823	12.81	13.8956	14.1701	9.92872	11.3853	14.0355
Seita.2G360600	0	0	0	0	0	0	0	0	0	0	0	0
Setaria_italica_newGene_2206	0.62306	0.470823	0.710655	0.395889	0.878856	0.405501	5.34898	4.39241	4.3841	2.99205	3.35413	3.56599
Seita.2G290300	1.93159	1.7931	2.35318	1.12652	0.786774	0.59734	1.68916	0.901195	1.74656	0.82443	0.915134	1.57261
Setaria_italica_newGene_2202	1.89709	0.873555	3.12912	3.44325	3.8829	1.70279	2.62823	2.2471	1.7957	2.33806	3.07802	0.791764
Setaria_italica_newGene_2203	0.023143	0	0	0.044337	0	0.073414	0.321024	0.0439	0	0	0	0
Setaria_italica_newGene_2200	2.07946	2.63458	2.29027	2.20374	1.86895	1.81875	1.31251	1.79941	2.42306	1.96613	2.69741	1.97957
Seita.2G019800	0	0	0	0	0	0	0	0	0	0	0	0
Seita.9G253300	0	0	0	0	0	0	0	0	0	0	0	0
Seita.2G352900	3116.89	2499.36	1681.99	3618.99	3717.5	2887.88	1935.97	2376.45	2695.8	3736.5	4283.53	3174.33
Seita.9G149000	0.477592	0.779125	0.89167	0.167926	0.058634	0.382119	0.179579	0.238052	0.939162	0.139155	0	0
Seita.3G257800	3.67123	3.79678	3.50736	3.12457	2.51637	2.47173	4.09029	2.15742	2.48232	1.78028	2.15812	2.22696
Seita.4G042600	36.8809	39.1899	38.1836	34.1752	34.6045	36.627	43.3988	44.5452	41.1532	35.4198	33.4411	37.8868
Seita.5G080300	4.73877	5.46607	7.26314	0.863546	1.16322	1.40881	2.56207	2.60098	2.81642	0.905288	1.32982	1.267
Seita.3G179700	1.28666	1.41936	1.27659	1.85096	0.991434	1.40873	1.20458	1.87082	1.87592	1.31138	1.26656	1.49003
Seita.2G034500	0.790823	0.426601	0.311892	0	0.073671	0	0.20178	0.391879	1.30606	0.92206	0.083526	1.55584
Seita.4G206400	0	0.275375	0.245273	0.102319	0	0	0.392725	0.261596	0.443016	0	0	0.370688
Seita.2G123900	0.517483	0.397587	0.334512	0.18976	0.407165	0.206462	0.031851	0	0.104801	0	0	0
Seita.2G039900	0	0	0.273221	0	0	0.045759	0	0.100338	0.113452	0.14991	0.138645	0.966285
Seita.4G139300	3.99738	7.63788	10.8649	2.13455	3.42692	2.8342	10.5574	11.9637	9.899	3.74715	3.58006	3.80064
Seita.2G116500	0	0	0	0	0	0	0	0	0	0	0	0
Seita.3G042200	177.671	177.409	143.832	266.132	283.473	241.219	163.407	251.876	263.624	281.278	238.321	257.905
Seita.3G255400	0.280307	0.128808	0.066011	0.110347	0.077273	0.056987	0.158041	0.179604	0.02361	0.143228	0.081031	0.076873
Seita.8G019400	54.512	94.454	110.027	70.241	57.682	57.3807	97.3413	99.6356	79.2266	83.1056	89.1731	120.702
Seita.5G037000	0.068944	0.180862	0.261567	0.027848	0.065634	0.068253	0.239383	0.204288	0.294091	0.135615	0.150604	0.028826
Seita.9G436600	7.65976	4.93931	3.76357	8.75842	6.70581	9.23322	5.79183	6.9205	6.09828	10.18	8.13035	7.58527
Seita.3G310000	26.0017	23.1339	18.0501	35.3345	27.893	37.4184	12.1133	18.2441	18.7986	29.8779	31.5067	38.4189
Seita.9G272600	0	0	0	0	0	0	0	0	0	0	0	0
Seita.5G454900	0	0	0	0	0	0	0	0	0	0	0	0
Seita.1G207300	0	0	0	0	0	0	0	0	0	0	0	0
Seita.2G203700	0.136384	0.180662	0	0	0	0	0	0	0.068406	0	0	0.128257
Seita.2G042100	13.3843	15.7985	16.144	11.3859	10.5177	10.8416	15.5149	14.2702	13.7432	9.91841	11.2874	10.0188
Seita.9G369400	18.7403	17.5959	13.6914	16.9525	18.6266	15.2817	13.1583	13.7932	14.5764	16.9471	17.4437	19.0167
Seita.2G224800	0.565932	0.828262	1.11115	0.546986	0.678872	0.534683	0.826713	0.582494	0.832509	0.599116	0.613618	0.724
Setaria_italica_newGene_792	0.243109	0.456734	0.282649	0.290554	0.163544	0.149286	0	0	0	0	0	0
Setaria_italica_newGene_795	0.803222	0.73322	0.531764	0.673757	0.422944	0.49498	0.687388	0.54877	0.617927	0.439088	0.387052	0.665601
Seita.8G053700	0.007199	0	0	0	0	0	0.303975	0.34373	0.39046	0	0	0
Seita.6G087600	0.092566	0.32868	0.319021	0.037255	0.029008	0.031653	0	0	0.201474	0.01866	0.081571	0.019379
Seita.1G005100	4.79744	7.01971	5.96009	5.52605	7.16699	4.59372	7.13511	6.41227	6.91616	5.57348	5.38689	5.46044
Seita.7G131700	5.47607	12.7241	14.6766	1.18321	1.06134	1.16674	1.36472	3.59641	7.79484	2.40861	1.42325	1.28795
Seita.9G051000	0.574474	1.53869	1.98293	0.192921	0.255564	0.186336	1.66235	0.935665	1.3033	0.330801	0.383876	0.451162
Seita.9G268800	5.85413	6.65311	5.41018	1.87911	3.04418	1.63823	2.99668	3.15601	3.82095	2.23788	2.37016	2.96801
Seita.J029400	0.342289	0.422761	0.467293	0.051073	0.407665	0.196326	0.576727	1.68782	1.40548	0.707172	1.04073	1.20217
Seita.2G004800	1.52735	1.60348	2.97878	0.39418	0.472033	0.667202	1.83154	2.23658	1.81331	0.632368	0.487963	0.562455
Seita.7G046000	3.85695	3.68419	5.02867	2.7443	3.40842	3.70673	3.43936	5.47699	5.41011	4.57194	4.21309	4.15221
Seita.9G426800	4.41675	5.43474	5.57547	4.19632	5.25464	4.24033	2.86174	2.38463	3.13587	4.75012	5.26355	6.25125
Seita.3G161300	0	0	0	0	0	0	0	0	0	0	0	0
Seita.4G071200	0	0.172073	0.119041	0	0.023995	0.067221	0.134566	0.018924	0.161177	0.023024	0.050239	0.047661
Seita.7G007000	21.5234	21.9497	20.6893	11.6954	12.015	13.8328	12.5442	17.9671	15.737	10.3093	9.64476	10.5901
Seita.9G307300	13.986	15.404	15.7328	8.28662	12.6842	11.659	15.9204	17.8899	15.207	13.6295	14.3984	14.5933
Seita.6G217800	0	0	0	0	0	0	0	0	0	0	0	0
Seita.9G189400	4.18385	4.23165	4.96716	3.85598	4.85999	3.32879	4.09206	2.01482	1.79404	2.53067	4.22332	2.75918
Seita.1G300700	12.1617	12.3102	9.9588	10.1369	10.4232	11.706	10.6445	11.3448	10.5145	11.371	10.9258	11.3623
Seita.1G331000	0.16979	0.127781	0.027699	1.7724	1.02266	2.83274	0	0.141794	0.180263	0.72716	0.282151	0.96215
Seita.9G192800	0.782824	0.64412	0.658763	0.392947	0.619171	0.442665	0.107249	0.537472	0.225138	1.16181	0.173917	0.502161
Seita.4G141200	0	0	0	0	0	0	0	0	0	0	0	0
Setaria_italica_newGene_2977	0.220651	0.273485	0.380309	0.037038	0.308051	0.108812	0	0	0.075287	0	0	0
Seita.1G324200	0.16063	0.093293	1.11937	0	0.050529	0	0.244514	0.272204	0.29301	0.048485	0	0.150383
Seita.7G080300	6.09988	6.97842	5.99673	12.6431	9.56545	11.7169	2.6976	5.03267	5.19172	4.6754	5.91737	8.05603
Setaria_italica_newGene_2790	0	0.222995	0.208253	0.325782	0.215095	0.35487	0.265033	0.209321	0.253466	0	0.277863	0.299756
Seita.7G291100	0.386068	0.639377	0.52315	0.087292	0.307315	0.139205	0.026671	0.093825	0	0	0	0.012973
Seita.5G195900	3.41926	4.35047	3.68601	2.34901	2.4968	2.51249	3.65034	3.23181	2.53978	1.92344	2.28097	2.39235
Seita.5G298600	0	0	0	0	0	0	0	0	0	0	0	0
Seita.2G356100	0	0	0	0	0	0	0	0	0	0	0	0
Seita.9G294100	0	0	0	0	0	0	0	0	0	0	0	0
Seita.5G202700	2.94303	3.42808	4.13989	1.10462	1.18943	2.25692	1.71085	2.23688	3.52934	1.68566	0.872259	1.49629
Seita.3G175700	0.227637	0.148382	1.13051	0.080333	0.084969	0.095826	2.32695	0.423588	0.555314	0.091905	0.183391	0.248383
Seita.9G068700	14.4758	17.1963	18.3664	12.6006	13.3791	14.987	15.177	17.1937	16.2648	11.0145	9.56671	12.8168
Seita.4G130100	0.132943	0.126712	0.081101	0.023192	0.024294	0.108617	0.131051	0.160235	0.228224	0.065879	0.118206	0.024128
Setaria_italica_newGene_2795	2.17128	1.42005	1.81729	2.07486	1.60423	1.93265	1.36059	2.47191	2.0243	2.05258	1.70886	1.33993
Seita.4G019200	3.14303	3.58607	3.82043	2.81708	2.56621	3.67116	3.83365	4.53086	4.70165	3.57593	3.09635	2.6736
Seita.7G272600	19.5929	15.9605	13.8313	14.8972	14.29	16.8332	14.5987	13.125	12.0722	12.9851	13.836	12.9852
Seita.2G144800	0	0	0	0	0	0	0	0	0	0	0	0
Seita.2G287800	37.3039	46.9065	47.1385	38.6417	34.1115	38.103	47.5844	47.7447	46.2575	34.9913	34.6063	33.628
Seita.9G445400	0	0	0	0	0	0	0	0	0	0	0	0
Seita.4G048600	0	0.040436	0	0	0	0	0	0	0	0	0.091558	0
Seita.5G393800	1.40253	1.57977	3.30154	1.51801	1.01128	1.46197	3.2543	1.25398	1.89236	0.89929	1.15498	1.14449
Seita.3G173700	4.11207	7.2921	9.62374	3.45779	4.66767	4.31231	6.81745	7.95872	6.86451	2.87703	3.41201	4.15547
Seita.7G165100	0.099779	0.057673	0.095007	0.209636	0.2845	0.163085	0.572884	0.292194	0.624909	0.227885	0.36892	0.466883
Seita.7G306300	10.169	30.4128	18.9612	11.5588	12.4634	12.1688	17.7933	6.87447	5.8305	6.58229	5.86354	9.02299
Seita.7G129300	11.2696	13.7452	15.3801	9.51606	10.5287	8.74264	13.0506	18.1673	16.193	8.34781	7.71963	9.54322
Seita.5G273700	6.37896	7.81439	10.5728	8.65895	6.54841	6.31507	6.60055	7.14107	4.60894	4.48335	5.29395	4.84831
Seita.5G161900	1.96401	1.39103	1.58286	1.43178	0.982628	1.30205	1.67834	1.49236	2.00565	1.56175	1.7589	1.46476
Seita.7G124300	0	0.076669	0	0	0	0	0.126967	0	0	0	0	0
Seita.9G476100	17.3644	27.5398	39.1809	9.17802	9.61059	14.0288	29.7071	20.3058	18.0848	10.736	8.18633	10.4352
Seita.3G289200	8.75727	10.511	18.5788	6.2964	6.31599	9.36053	8.20682	8.0492	10.0203	7.73113	7.16801	10.0024
Seita.9G562500	0	0	0	0	0	0	0	0	0	0	0	0
Seita.1G072700	1.41415	1.9319	5.56226	0.549702	1.09381	0.142929	3.49059	0.897759	1.21001	0.218234	0.294867	0.51166
Seita.5G009000	0.999811	1.2609	1.14882	0.42046	0.64954	0.506694	3.49459	2.45558	2.54617	1.62627	2.00174	1.89789
Seita.1G133500	17.6711	22.6455	22.4863	7.42476	10.1646	11.6256	14.4607	29.1412	21.0173	11.6449	10.9072	11.0584
Seita.9G503200	1.40976	1.53104	1.60491	1.5752	1.37538	1.44866	1.34997	0.984821	1.12417	0.805962	0.825291	1.24812
Seita.4G026500	2.88525	3.49686	4.08786	3.05546	2.87543	2.55515	4.30849	2.46876	3.01293	2.49542	3.21257	2.98561
Seita.7G255500	3.29058	3.38535	4.27131	2.95503	2.7633	3.1025	4.86339	4.12679	4.23071	2.84442	3.26886	3.57008
Seita.5G271700	8.5765	12.5749	21.9756	7.55187	7.56475	7.99942	16.0068	10.5048	15.837	6.7917	6.71507	6.56203
Seita.9G274600	31.286	38.184	39.7147	32.5378	32.2713	32.8357	35.0002	32.7049	30.4923	24.079	24.33	27.3474
Seita.3G119200	39.5906	45.5105	36.7629	43.1745	51.8622	40.5724	41.7275	61.5185	66.1935	50.5356	50.1768	60.9194
Seita.5G359300	0.03152	0.055365	0	0.057229	0.008793	0.014237	0	0.025617	0.025956	0	0.029746	0.034177
Seita.1G329200	15.5373	17.3731	15.8117	23.7119	22.5618	23.0987	11.7521	21.3981	21.9279	22.8521	23.4028	20.5553
Seita.3G388800	0	0	0	0	0	0	0	0	0	0	0	0
Seita.2G297200	0	0	0	0	0	0	0	0	0	0	0	0
Seita.3G135200	0.066961	0.129404	0.210501	0.022279	0	0.021841	0.138738	0	0.068155	0	0	0.022868
Seita.1G352200	177.005	138.895	124.802	181.756	185.545	175.97	158.802	166.956	177.464	208.496	215.231	200.639
Seita.1G007000	1.46413	1.42654	1.65725	0.880651	0.572999	0.906642	1.16113	1.76997	0.965279	0.879283	1.21054	1.18151
Seita.8G157400	0.099114	0.108898	0.127484	0.028597	0.052088	0.037124	0.038193	0.094409	0.014581	0.038516	0.163429	0.170402
Seita.4G075000	14.2907	18.5173	19.7857	16.8579	14.8339	14.1664	18.7274	16.4057	15.5285	14.1507	10.3431	15.6489
Seita.1G274000	0.651334	0.761961	1.06147	0.401466	0.606207	1.28025	1.56142	0.946359	1.19587	0.548357	0.684238	1.06218
Seita.3G168100	0	0	0	0	0	0	0	0	0	0	0	0
Seita.5G018900	0	0	0	0	0	0	0	0	0	0	0	0
Seita.1G055400	4.84961	5.43487	5.77056	4.7403	3.83876	4.59226	4.4248	5.73376	4.5785	3.81813	5.28738	3.65645
Seita.2G067900	15.4838	14.4524	13.5784	17.3164	14.3009	16.4554	11.8738	10.2157	10.7485	14.72	10.8933	9.31335
Seita.9G522700	0	0	0	0	0	0	0	0	0	0	0	0
Seita.3G081600	0	0	0	0	0	0	0.175604	0.072682	0.099146	0	0	0.033327
Seita.4G166600	0	0	0	0	0	0	0	0	0	0	0	0
Seita.5G015500	2.1363	2.24776	3.08058	2.01207	2.10781	1.8572	2.73753	1.78228	2.34194	1.22555	1.47428	2.52505
Seita.7G053800	0	0	0	0	0	0	0	0	0	0	0	0
Seita.5G336400	0	0	0	0	0	0	0	0	0	0	0	0
Seita.4G001900	18.4559	27.1248	26.9242	18.7548	16.7808	23.6935	12.2862	19.0489	13.1628	14.8707	11.3789	15.3503
Seita.5G278500	0.325007	0.533819	0.346658	0.123947	0.270601	0.19816	1.36511	1.39582	1.57045	0.830721	1.29442	0.936683
Seita.2G418600	5.7806	7.70425	8.02227	2.52703	3.78896	4.10734	7.53629	8.34501	9.47394	4.04705	2.39894	2.83227
Seita.8G008200	0.796693	1.24714	0.966346	0.418708	0.671387	0.339078	0.935205	0.746628	0.939384	0.352127	0.29146	0.2341
Seita.8G111500	0	0	0	0	0	0	0.055287	0	0	0	0	0
Seita.7G241200	0.133536	0.204589	0.1987	0	0.027611	0.078028	0.400332	0.300496	0.280031	0.041377	0.070719	0.057787
Seita.8G079000	2.88992	3.81369	3.08737	1.82717	3.0604	2.22131	0.048495	0.163285	0.274881	0.011395	0.103976	0.046666
Seita.7G099500	1.26173	0.968361	1.23931	1.14674	1.36543	1.1757	1.39151	1.51596	1.70793	1.36781	0.991969	1.1016
Seita.6G100700	0	0	0	0	0	0	0	0	0	0	0	0
Seita.2G093600	0	0	0	0	0	0	0	0	0	0	0	0
Seita.9G458400	8.33235	8.48097	7.98935	10.8994	9.13456	10.1584	5.675	6.22298	6.25585	8.15638	8.81892	9.35216
Seita.5G258800	25.8924	28.6258	29.7703	20.4218	21.2974	23.4977	36.6108	37.1142	33.1467	32.7753	32.3138	31.0497
Seita.1G122500	0.181091	0.05678	0.172523	0.131895	0.075117	0.158038	0	0.114148	0.089466	0.057742	0.076603	0.106214
Seita.5G382800	64.7193	48.672	40.7383	67.9738	62.6605	68.2252	17.8133	31.7555	35.0888	71.7034	92.1066	79.467
Seita.4G285800	0	0	0	0	0	0.045285	0	0.086887	0.023552	0.022363	0	0
Seita.7G152100	0.169039	0.245108	0.696697	0.278216	0.295501	0.148649	0.810585	0.112202	0.088307	0	0.300942	0.109084
Seita.2G308400	0.345846	0.486783	0.325199	0.444074	0.559045	0.444471	0.328846	0.175553	0.353712	0.56078	0.307502	0.350453
Seita.6G113700	0.965234	0.991814	1.2221	0	0.22294	0.042961	1.13623	1.38245	0.520071	0.445211	0.338738	0.352211
Seita.5G334800	1.11082	1.32061	1.78376	0.692854	0.932268	0.86768	1.95866	1.13044	1.15154	0.792008	1.21116	0.907441
Seita.6G079800	0	0	0	0	0	0	0	0	0	0	0	0
Seita.1G143200	0	0	0	0	0	0	0	0	0	0	0	0
Seita.1G291900	0	0	0.030513	0.02943	0.104863	0	0	0	0.194316	0	0	0.066159
Seita.5G002100	1.58618	1.65984	1.45832	1.83852	1.77722	2.03132	2.33317	1.91722	1.78836	1.41497	2.01234	2.77585
Seita.4G119400	1.4049	1.02672	1.63154	1.49978	1.09876	1.05169	1.99839	1.89893	0.950669	1.18795	1.27038	1.55224
Seita.1G008100	8.58321	8.73524	10.0581	9.04213	7.86978	7.46903	6.52254	6.81902	6.95993	3.63205	4.63387	4.03004
Seita.9G398700	0	0	0	0	0	0	0	0	0	0	0	0
Seita.8G096800	0.662319	0.329191	1.49982	0.055351	0.05798	0	20.4854	18.3687	25.7764	14.1666	12.908	16.5331
Seita.7G232400	0	0	0	0	0	0	0.023043	0	0	0	0	0
Seita.5G232400	11.8746	16.1563	16.814	8.28176	10.2377	9.64059	15.2266	12.1052	10.6261	8.15352	8.27087	8.7503
Seita.2G174300	0	0	0	0	0	0	0	0	0	0	0	0
Seita.4G060600	0.048106	0.354516	0.232119	0	0.633574	0.124759	0.170738	0.03276	0.268236	0.320633	0.087658	0.921967
Seita.2G140000	11.1736	11.6565	11.9792	9.89456	8.72354	10.8158	9.59641	12.801	11.0077	9.49163	9.13849	10.5127
Seita.8G063400	0	0	0	0	0	0	0	0	0	0	0	0
Seita.9G447000	14.9427	14.2476	14.9217	11.9114	11.4508	11.8477	14.0793	12.2279	11.1532	13.8349	13.669	13.0089
Seita.4G166000	0.012027	0.053114	0.044808	0.012194	0.012774	0.029847	0.052163	0.052429	0.086964	0.03673	0.039761	0
Seita.7G253900	0.950511	0.949604	2.12836	0.357347	0.805515	0.622804	0	0.367147	0	0.262341	0	0.104481
Seita.6G230700	0	0.049083	0.029272	0	0.059057	0	0.049908	0.153825	0.048824	0.036449	0.043595	0
Seita.9G485300	0.469049	0.547082	0.821602	0.157357	0.086481	0.134794	0.752492	0.201044	0.464024	0.083194	0.201249	0.038052
Seita.7G285500	0.169211	0.219767	0.311757	0	0.274796	0	0.248429	0.623343	0.15715	0	0	0.049464
Seita.5G430500	0.398898	0.391364	1.25307	0.069146	0.34223	0.169131	0.282647	0.440477	0.553159	0.138769	0.132063	0
Seita.2G373900	4.25066	5.43258	6.66848	1.15711	2.0814	2.51513	2.58375	3.58156	4.39678	2.81463	1.56659	2.97532
Seita.1G162700	0	0	0	0	0	0	0	0	0	0	0	0
Seita.9G385700	0	0	0	0	0	0	0	0	0	0	0	0
Seita.2G098400	0	0	0	0	0	0	0	0	0	0	0	0
Seita.3G003200	97.9504	106.721	106.992	87.4151	81.9276	86.6979	97.2586	134.127	105.745	87.9704	81.0024	79.6042
Seita.6G019600	0	0	0	0	0	0	0	0	0	0	0	0
Seita.6G003600	21.1696	22.7629	22.7269	18.7141	18.0713	19.4217	26.3387	24.8235	21.8987	16.6789	18.0334	19.5715
Seita.2G417200	0.204561	0.153199	0.1193	0.134086	0.209466	0.143451	0.185836	0.064968	0.151185	0.182262	0.255853	0.128396
Seita.1G174200	37.6477	44.0827	43.4029	34.6241	35.6336	35.6372	44.6969	50.7947	48.2415	34.9231	33.5431	39.5311
Seita.2G129200	10.5458	10.5326	11.7061	8.59919	8.1523	10.2229	10.4059	10.7725	9.54716	8.54279	7.64559	8.68073
Seita.1G053800	9.36192	11.4857	14.3291	4.05377	3.78821	5.0561	3.07908	4.53739	7.49033	6.12302	4.09886	6.42767
Seita.2G307600	13.4116	16.2364	18.3136	12.7405	11.9895	16.4898	15.6773	15.0824	14.2842	13.4082	12.7181	15.486
Seita.7G215200	39.4492	49.6502	51.1241	17.7257	15.2008	23.3991	32.0282	64.1733	47.1269	23.5824	15.8031	27.3229
Seita.5G304300	0	0.290605	0	0	0.036131	0	0	0	0	0	0.26301	0
Seita.3G087600	0	0	0	0	0	0	0.465854	0.036018	0	0	0.036502	0
Seita.4G036900	0.199581	0.086562	0.172779	0.161085	0.038618	0.17792	0.577505	0.775043	1.08614	0.561475	0.371566	0.760586
Seita.8G153400	0	0	0	0	0	0	0	0	0	0	0	0
Seita.3G353400	0.206822	0.351528	0.727591	0.283192	0.838167	0.481379	0.016811	0.265351	0.243896	0.057851	0.178607	0
Setaria_italica_newGene_1417	2.42607	1.22792	1.66924	3.04481	3.12592	3.56176	0.929277	1.27291	0.859824	3.16505	2.24696	2.53423
Seita.2G134600	67.9488	71.944	65.0837	76.9311	71.8631	74.8217	53.1118	84.9498	83.3083	77.1784	68.5511	75.2812
Seita.4G212200	24.9147	24.8643	20.2807	44.5021	41.3704	40.3124	15.9908	24.9199	25.945	25.6058	22.4888	25.2978
Seita.3G237200	0.41519	0.44083	0.554097	0.182729	0.401109	0.286671	1.05319	0.295395	0.81497	0.386727	0.35455	0.301158
Seita.2G031200	13.2969	13.1573	10.6736	6.44817	6.1386	6.17765	8.11029	8.18931	7.24806	5.57799	8.29034	6.36698
Seita.2G063100	0	0	0	0	0	0	0	0	0	0	0	0
Seita.8G151800	1.9039	3.43703	3.8	2.2176	2.68626	2.28155	4.48948	4.30032	0.069523	3.69399	3.55893	4.55696
Seita.5G449200	0	0	0	0	0	0	0.030739	0.227472	0.330643	0	0	0.029903
Seita.5G110800	0	0	0	0	0	0	0	0	0	0	0	0
Seita.4G005100	0.715406	0.717972	1.39256	0.41801	0.706403	0.630901	0.541944	0.68305	0.520182	0.799662	1.34725	0.988063
Seita.3G088800	0	0	0	0	0	0	0	0	0	0	0	0
Seita.2G337400	0	0	0	0	0	0	0	0	0	0	0	0
Seita.3G191500	1.76058	1.92928	1.54443	2.04065	2.13597	2.25612	1.43266	1.33856	1.41193	1.21202	1.74033	1.71871
Seita.6G159000	2.91207	3.56906	1.07446	4.84591	10.1855	4.36473	2.35169	1.75393	1.92495	4.75932	5.47348	4.68728
Seita.7G331500	1.43533	1.64471	2.84336	0.652215	1.44277	0.631314	1.91244	0.669883	0.871027	1.26312	0.839108	0.592555
Seita.9G101700	0	0.092621	0	0	0	0	0	0	0	0	0.066553	0.042092
Seita.6G192300	2.68613	2.71967	3.82843	2.40539	3.20217	2.8045	4.30792	3.52665	3.18933	2.45758	2.17158	2.41403
Seita.9G222100	1.62181	1.40053	2.06423	1.48671	1.32602	1.62858	0.923293	1.24032	1.99171	1.73095	1.56447	2.10039
Seita.3G216700	0	0	0	0	0	0	0	0	0	0	0	0
Seita.2G331800	2.2537	2.97818	2.7668	3.1582	2.04126	1.88648	2.47736	2.15799	3.36639	2.61021	1.87466	2.51047
Seita.5G049400	14.331	15.0756	16.9325	12.4661	12.0818	14.527	14.523	16.6895	17.1319	13.2865	14.0901	15.0335
Seita.4G224900	0.737738	0.761102	1.14052	0.354681	0.605132	0.216936	1.7643	1.03221	1.11102	0.329377	0.194412	0.503709
Seita.9G103700	0	0	0	0	0.076334	0	0	0	0	0	0	0
Seita.4G196900	0	0	0	0	0	0	0	0	0	0	0	0
Seita.7G097100	859.944	892.886	1627.89	625.692	637.268	719.467	2263.48	573.378	733.816	454.938	440.483	585.741
Seita.4G239100	2.92535	3.58973	6.48771	0.503083	0.799878	1.46218	5.13747	3.6099	3.33591	1.01373	1.01318	1.34882
Seita.9G496200	0.104947	0.045069	0.183183	0.026173	0.085111	0.040541	0.046213	0.133562	0.151122	0.052614	0.141017	0.124827
Seita.6G016800	0	0	0	0	0	0	0	0	0	0	0	0
Seita.2G267500	0	0.046669	0.040094	0	0	0	0.049974	0	0	0	0	0
Seita.8G067400	10.3914	10.28	11.4132	9.60433	9.16244	10.2147	9.24328	9.34515	9.16436	8.64655	9.19099	9.64198
Seita.9G176500	15.8249	15.0126	17.2188	12.688	12.2353	15.2612	12.9154	14.4915	14.485	11.5215	11.8565	15.6439
Seita.7G019900	0.437116	0.600791	1.00215	0.538915	0.390206	0.489846	1.20016	2.09743	1.21922	0.876365	0.944045	0.924029
Seita.6G051700	5.87674	7.87192	8.76822	2.71361	3.62908	3.83211	7.8004	7.78258	6.12581	3.10023	2.91691	4.2703
Seita.3G372300	0	0	0	0	0	0.025124	0	0	0	0	0	0
Seita.2G377100	0	0	0	0	0	0	0	0	0	0	0	0
Seita.8G065800	0	0	0	0	0	0	0.033632	0	0	0	0	0
Seita.8G233700	0	0	0	0	0	0	0	0	0	0	0	0
Seita.4G203600	0	0.034613	0	0	0	0	0	0	0.03644	0.124874	0.078373	0
Seita.2G272500	54.9507	57.0804	62.163	43.5581	42.344	51.2948	68.5973	72.4197	74.4177	54.0815	51.2319	57.9485
Seita.3G256400	6.81318	6.73144	8.73226	5.4403	6.78399	7.20452	7.71077	7.39787	6.33005	5.56217	6.36107	6.21197
Seita.6G020200	0	0	0	0	0	0	0	0	0	0	0.084057	0
Seita.1G219800	0	0	0	0	0	0	0	0	0	0	0.144372	0
Seita.3G349700	0.091656	0.16696	0.211063	0.175974	0.079037	0.095681	0.242067	0.067351	0.100709	0.1114	0.022923	0.052331
Seita.2G191500	8.96496	9.561	8.17587	7.00836	6.61092	6.98392	7.9697	9.58746	8.36728	7.34349	5.64092	6.17458
Seita.6G097200	9.32656	8.34312	9.22766	1.92851	2.7469	3.21624	4.97776	6.28272	9.71882	2.88594	3.06775	3.3346
Seita.3G313600	0	0	0	0	0	0	0	0	0	0	0	0
Seita.2G274900	0	0.064152	0	0	0	0	0	0	0	0	0	0
Seita.2G138600	0.593555	0.407694	0.376419	0	0.062805	0.339355	0.192354	0.823177	0.411887	0	0.291489	0.186919
Seita.7G192200	2.9312	4.72235	5.68513	2.82509	2.4412	2.08412	5.41783	3.30838	3.52786	1.97599	2.85163	2.20694
Seita.4G093800	12.2982	14.8126	14.6255	6.46085	8.31235	6.01829	16.4991	10.0281	9.20462	7.54145	10.5504	10.5498
Seita.3G244200	0.560545	0.537235	0.438175	1.34015	1.36971	1.66169	0.376467	0.908624	1.05604	1.2895	1.86374	1.88521
Seita.5G152700	3.41025	4.66741	5.76332	1.23413	1.83176	2.21061	3.44436	3.11594	3.38894	0.910348	0.730445	1.23232
Seita.3G228600	1.6	1.58579	2.03112	1.3263	1.49728	1.67171	1.77774	0.666775	0.954668	1.34902	2.41707	1.6054
Seita.9G233100	4.7054	5.9488	6.23297	5.18388	4.79684	5.38606	6.94438	6.59719	6.94534	5.21911	4.79948	4.9989
Seita.2G103500	0	0	0	0	0	0	0	0	0	0	0	0
Seita.4G282800	0	0	0	0	0	0	0	0	0	0	0	0
Seita.J010200	0.017954	0	0	0	0	0	0	0	0.036506	0	0	0
Seita.6G211900	0.039343	0	0.126062	0	0	0.078478	0.042803	0	0	0.12096	0	0
Seita.4G264400	2.1813	2.36221	1.4436	1.31692	1.39122	1.49069	0.940831	0.475281	0.735475	1.11275	0.909859	0.847388
Seita.7G134700	0	0	0.129564	0	0	0	0	0	0	0	0	0.393273
Seita.1G239900	0	0.014842	0	0	0	0.097966	0	0	0	0	0	0.177424
Seita.5G450000	0	0	0	0	0	0	0	0	0	0	0	0
Seita.8G170600	5.76675	6.75866	7.00799	5.87446	5.06974	6.16841	6.24197	5.90522	5.56123	4.54752	6.94397	5.81175
Seita.5G363000	11.8829	11.7118	9.12203	3.03561	4.28833	1.76698	6.29081	7.36787	8.15174	2.42264	1.80871	1.85981
Seita.9G370400	0	0.443125	0.107113	0	0	0	0	0	0	0	0	0
Seita.9G269400	0	0	0	0	0	0	0	0	0	0	0	0
Seita.1G224400	1.92528	1.53863	1.96524	0.679728	0.789998	1.13001	0.872456	1.32336	1.68141	0.889644	1.50222	1.19446
Seita.1G334000	0	0	0	0	0	0	0	0	0	0	0	0
Seita.9G143100	0.380485	0.083046	0.300416	0.100158	0.366732	0.285894	0.100727	0.226855	0.151834	0.204142	0.212686	0.339392
Seita.2G219400	0	0	0	0.076269	0	0	0	0	0	0	0	0
Seita.5G169000	0	0	0	0	0	0	0	0	0	0	0	0
Seita.9G284300	5.15582	5.44623	6.59795	3.26521	3.51539	3.65828	6.12734	5.10848	4.44106	3.98214	3.80848	4.35365
Seita.3G369400	0	0	0	0	0.112205	0	0	0	0.054616	0	0	0.054419
Seita.7G071700	0	0	0	0	0	0	0.052949	0	0	0	0	0
Seita.9G332700	0	0	0	0	0	0	0	0	0	0	0	0
Seita.1G313100	0	0	0	0	0.140916	0	0	0	0	0	0	0
Seita.9G028300	391.974	311.69	237.412	536.853	546.877	426.363	176.631	384.449	384.223	599.012	672	553.566
Seita.2G228000	0	0.13613	0.12691	0.198526	0.20641	0.127182	0.078825	0	0.397875	0.444527	0.125018	0.306731
Seita.6G198300	0	0	0	0	0	0	0	0	0	0	0	0
Seita.8G169200	9.63125	8.20038	9.78705	7.9901	8.03037	9.07502	14.6448	11.5804	10.6254	9.96146	10.839	9.08322
Seita.3G210700	0	0.027576	0	0	0	0	0	0	0	0	0	0
Seita.9G410900	0.283206	0.073481	0.144978	0	0	0	0.315978	0.06385	0.232864	0.081937	0.190632	0.080259
Seita.3G209600	6.00378	11.6571	8.64865	7.22691	9.68985	8.05847	1.35118	8.97798	12.4578	12.4729	8.93101	12.7751
Seita.3G061400	0.211263	0.34354	0.056612	0	0.232186	0.269455	0	0	0	0.072902	0	0
Seita.2G397300	0.258259	0.288444	0.282075	0.033585	0.034007	0	0.291851	0.085769	0.171241	0.067515	0	0.208473
Seita.9G407500	44.5618	47.4171	38.0576	49.9726	44.158	51.7793	36.2347	40.7873	35.7869	41.2537	45.3151	46.2947
Seita.7G039800	0	0	0	0	0	0	0	0	0	0	0	0
Seita.3G323300	9.43751	9.47969	10.2127	9.70682	9.40149	10.76	7.73497	9.58252	10.2982	8.21588	7.36447	9.71493
Seita.2G020400	0	0	0	0	0	0	0	0	0	0	0	0
Seita.4G058400	0	0	0	0.047757	0	0	0.382809	0.203613	0.243354	0.200005	0.086178	0.090416
Seita.4G087300	201.442	203.243	253.479	209.322	219.254	192.972	296.611	271.181	264.267	221.791	208.476	220.769
Seita.6G084100	3.58094	4.89641	4.9797	2.75452	4.07564	3.46814	2.66477	4.50524	3.71355	2.15693	2.75615	3.24316
Seita.9G391000	0	0.041147	0	0	0	0	0	0	0	0	0	0.08898
Seita.2G231800	0.064021	0.050728	0.092455	0.053991	0	0.017467	0	0.063336	0	0.082812	0.018814	0.005423
Seita.9G410100	0	0	0	0	0	0	0.0431	0	0	0	0	0
Seita.7G277000	6.01729	5.80053	5.78784	5.925	5.03974	5.43659	5.82784	5.65977	5.13789	4.00071	3.67791	3.94442
Seita.5G366500	0.360595	0	0.359073	0.208752	0	0.143561	0	0.132823	0	0	0	0
Seita.9G309000	14.0637	17.347	28.4958	10.14	10.4979	10.2317	17.1278	9.71171	16.0775	7.32821	5.75742	10.9079
Seita.9G553100	2.69035	3.08664	3.12218	2.16916	2.24426	2.61973	2.36125	3.62394	4.52396	3.72959	3.22181	4.46364
Seita.7G037400	0.545985	0.647646	0.556187	0.19312	0.21697	0.229503	0.589465	0.835738	0.681705	0.451025	0	0.470321
Seita.3G009000	0.273395	0.148469	0.491383	0.241561	0.167493	0.111735	0.076141	0.098523	0.023098	0.065494	0.055019	0.023486
Seita.8G226300	29.8504	74.5147	106.88	14.3153	18.8839	8.78982	67.1199	17.3062	16.4462	19.8209	40.1597	11.9081
Seita.2G151300	12.9892	13.2378	11.8799	13.0901	12.4591	13.324	13.5839	13.6013	12.5664	12.1718	12.6391	11.8785
Seita.8G044600	0	0	0	0	0	0	0	0	0	0	0	0
Seita.3G176700	0.107219	0.130518	1.06875	0	0.100919	0.035667	0	0.036208	0	0.067718	0	0
Seita.5G267300	7.62786	9.05306	8.02848	6.16803	8.93493	6.32341	10.0485	11.8432	11.4026	6.13903	9.1091	5.03134
Seita.9G033500	3.10161	4.34684	5.16986	0.945768	1.56733	2.30444	5.79283	3.68292	3.3087	1.02556	1.53453	1.48603
Seita.3G294100	12.3187	16.6534	14.5795	9.78745	8.55364	11.7107	8.36939	9.25066	11.3345	11.59	9.04646	12.1191
Seita.4G173700	0	0	0	0	0	0	0	0	0	0	0	0
Seita.4G109200	15.4253	12.499	13.7077	7.76901	8.88423	7.92559	9.74976	12.1128	8.94902	4.80131	3.89925	5.94605
Seita.9G059900	0	0	0	0	0	0	0	0	0	0	0	0
Seita.1G077100	3.4189	2.43801	4.46801	1.96436	2.33942	2.4602	1.80884	1.88714	1.64161	4.45422	1.9721	3.96238
Seita.3G054300	87.3448	74.9096	73.9311	95.8898	92.3381	113.39	76.721	91.8956	95.2312	85.4612	72.5982	87.7023
Seita.9G429200	0.408112	0.536567	0.963658	0.110872	0.394937	0.523155	0.892585	0.59424	0.635357	0.471009	0.381953	0.550603
Seita.6G026100	0.051398	0.105671	0.107598	0.017082	0.026064	0.066984	0	0.055325	0	0	0	0
Seita.5G373300	0	0	0	0	0	0	0	0	0	0	0	0
Seita.4G140300	0	0	0.14444	0	0	0	1.74986	0	0	0	0	0
Seita.3G128500	4.07231	4.86681	4.46997	5.59488	6.76802	4.84511	3.30252	3.00161	3.30647	3.20997	3.81993	4.01231
Seita.3G315600	2.36142	3.11076	3.69562	2.04899	2.18639	2.03278	4.14	3.43528	3.09372	2.14956	2.31051	2.00693
Seita.9G515800	0.041065	0.039658	0.107459	0.020471	0.156559	0.031395	0.186081	0.139039	0.172425	0.071948	0.067197	0.096052
Seita.6G200300	21.2412	26.3524	34.7568	8.64334	12.5455	10.885	27.7701	20.5018	24.6868	7.84758	6.67037	8.56658
Seita.3G285900	0	0	0	0	0	0	0	0	0	0	0	0
Seita.4G051200	0	0	0	0.133338	0.029152	0.087146	0	0	0	0	0.097479	0.138716
Seita.9G568400	16.084	15.923	15.9809	19.783	19.7303	21.4779	17.1779	18.3352	14.8557	17.6326	15.8146	19.0871
Seita.9G330700	23.3564	24.8563	21.8476	14.0711	9.94648	18.2279	7.36838	45.6744	39.6903	21.5168	20.0566	22.6372
Seita.1G067500	0	0	0	0	0	0	0	0	0	0	0	0
Seita.3G012600	0	0.088637	0	0	0	0	0	0	0	0	0	0
Seita.1G271600	0.021876	0	0	0	0	0	0	0	0	0.04246	0.191019	0
Seita.8G209000	0	0.046503	0	0	0	0	0	0	0	0	0	0
Seita.3G287500	0	0	0	0	0	0	0	0	0	0	0	0
Seita.4G246300	0	0.157268	0	0	0	0.189923	0	0.026463	0.07144	0.158615	0.219019	0.239362
Seita.7G172500	0	0	0	0	0	0	0	0	0	0	0	0
Seita.7G319700	0.277307	0.287872	0.174505	0.300391	0.240034	0.186247	0.152587	0.133344	0.184261	0.378423	0.194533	0.222322
Seita.8G143200	0	0	0	0	0	0	0	0	0	0	0	0
Seita.3G061500	5.41888	5.74398	6.04641	5.7261	4.19852	5.31905	5.21705	6.2013	5.74208	4.84417	4.52852	5.16981
Seita.1G113100	19.1094	21.6754	22.9205	13.0095	13.895	15.6032	25.1895	21.7089	23.0425	16.9947	13.9629	19.2369
Seita.2G075300	0.172103	0.023523	0.151281	0.196201	0.262606	0.112202	0.879884	0.190383	0.650962	0.210572	0.240829	0.385967
Setaria_italica_newGene_1864	2.59228	5.5795	2.90267	0.614899	0.641131	1.14489	0	0.249195	0.157613	0	0	0
Seita.1G065900	3.38248	5.91108	9.07792	2.51139	3.82703	2.32051	11.8804	10.2163	9.93107	4.86021	3.34164	4.73153
Seita.3G391000	0.33418	0.967221	2.29057	0.381332	0.825349	0.274672	2.10911	1.65815	1.08961	0.693686	0.612675	0.869885
Seita.3G151200	0	0	0	0	0	0	0	0	0	0	0	0
Seita.5G360900	7.62457	6.78151	5.88657	3.12528	3.02465	3.26429	2.61953	2.96871	2.67171	3.73547	3.69399	4.09873
Seita.8G162800	0.173877	0.165492	0	0.121007	0.06053	0.256438	0	0	0	0.290409	0	0
Seita.9G071400	2.80149	2.24523	3.45427	2.20344	1.95978	1.94078	3.68	2.23488	2.48395	2.31076	2.39459	1.92357
Seita.4G027000	2.57793	2.25232	2.42868	2.47692	2.82241	2.53033	2.44584	2.55614	1.93131	2.48183	2.76257	3.25382
Seita.9G563200	0	0	0	0	0	0	0	0	0	0.138145	0.042913	0
Seita.9G530300	0	0	0	0	0	0	0	0	0	0	0	0
Seita.9G296500	0	0	0	0	0	0	0	0	0	0	0	0
Seita.5G001100	0	0	0.185981	0.066339	0	0.144524	0.080401	0	0.450991	0.085695	0.080831	0.076683
Seita.3G118300	0	0	0	0	0	0	0	0	0	0	0	0
Setaria_italica_newGene_596	1.1975	1.96062	1.41973	0.764069	0.984915	1.09634	1.18189	1.02346	1.16924	0.869057	0.552259	0.649611
Setaria_italica_newGene_595	0	0	0	0	0	0	12.382	11.1395	8.84943	9.9168	10.1329	12.6452
Seita.1G155800	0.528219	0.968444	0.544561	0.506453	0.652962	0.957859	2.2252	0.745351	0.550692	0.141286	0.487764	0.290559
Seita.7G098900	0	0	0	0	0	0	0	0	0	0	0	0
Seita.2G299800	0.634909	0.689987	1.123	0.243567	0.422736	0.665026	1.02439	0.758271	0.688921	0.385058	0.500926	0.40269
Setaria_italica_newGene_598	0	0	0	0	0	0	0.213886	0.899725	0.401275	0.290677	0.205848	0.268224
Seita.1G128400	11.7362	11.5843	12.3587	10.3017	9.13795	10.629	12.5145	10.5124	10.3911	9.54763	10.2611	11.4724
Seita.2G391300	0	0.15787	0.101442	0.096509	0	0.00842	0.016793	0	0	0.032607	0	0.051986
Seita.9G073800	1.62527	2.23113	2.31551	1.37597	1.13225	1.64573	2.51081	3.05619	2.38623	1.44486	1.55245	1.49463
Seita.7G224600	17.135	23.2267	44.0668	7.60596	6.22084	6.43819	50.951	34.7274	27.2891	11.1933	8.42374	14.1217
Seita.7G268400	0.085208	0.016457	0.053513	0	0	0.065517	0.126037	0.072197	0.042466	0.211365	0.216029	0.040065
Seita.7G033400	0	0.040361	0.153984	0	0	0	0.26617	0.614775	0.466265	0	0	0.086697
Seita.5G213600	0	0	0	0	0	0	0	0	0	0	0	0
Seita.8G048600	3.95594	4.85541	4.8978	2.65185	3.11428	3.05162	2.49844	1.48091	2.56302	1.13597	0.985848	1.27366
Seita.5G347600	11.764	12.6504	12.3799	10.4254	10.7143	10.8099	13.1288	11.5153	13.3299	11.2501	11.1657	12.6097
Seita.3G290900	0	0	0	0	0	0	0	0	0	0	0	0
Seita.1G308000	0.250853	0.413207	0.208608	0.303475	0.521817	0.459388	0.509703	0.225798	0.165749	0.244222	0.169679	0.189207
Seita.5G238300	0	0.043094	0	0	0	0	0	0	0	0	0	0
Seita.6G106300	0	0	0	0	0	0	0	0	0	0	0	0
Seita.5G320300	0	0	0	0	0	0	0	0	0	0	0	0
Seita.1G186800	1.42367	1.84854	2.11991	1.19412	1.20884	1.17053	1.59165	1.56519	1.52677	1.08631	1.24043	1.12365
Seita.7G081100	34.0009	53.1773	53.5881	27.4807	28.9647	33.1115	55.2097	55.4997	54.5396	21.7094	26.3336	33.1353
Seita.1G288100	5.43792	4.50554	6.15712	6.29229	6.92552	5.28151	3.68819	2.45137	4.11649	16.8009	8.64762	14.8789
Seita.5G039900	1.18689	1.72217	1.61187	1.68396	1.87704	1.49138	1.82709	1.46775	2.08746	1.238	1.70931	2.23926
Seita.7G301300	0	0	0	0	0	0	0	0.098183	0.090045	0	0	0
Seita.9G039100	19.9291	31.7197	56.4174	9.64938	14.1121	11.6949	72.7832	21.4695	23.0394	10.2299	8.52124	14.8407
Seita.3G096500	0.357492	0.386184	0.155361	0.198427	0.197067	0.149852	0.341206	0.218089	0.312337	0.113549	0.024777	0.117134
Seita.1G349300	64.7061	59.1995	55.0797	79.6382	78.4685	79.9224	60.2277	69.1905	64.4714	71.1871	78.0155	70.8816
Seita.6G240500	0	0	0	0	0	0	0	0	0	0	0	0
Setaria_italica_newGene_729	15.6295	17.0726	17.466	11.8089	17.9138	12.8755	8.86709	11.1262	9.22606	8.58568	9.43048	10.5805
Seita.8G056800	11.5657	11.5258	13.2804	5.27817	5.7145	8.17417	8.26292	11.6503	12.5293	7.56147	6.80002	6.55005
Seita.4G119800	565.632	596.89	516.783	702.705	751.152	777.009	585.891	839.556	693.55	820.41	694.675	803.354
Seita.1G123200	0	0	0	0	0	0	0	0	0	0	0	0
Seita.1G170300	0	0	0	0	0	0	0	0	0	0	0	0
Seita.2G131000	120.879	123.772	111.24	164.275	169.627	159.689	121.644	172.414	160.43	171.005	159.371	161.647
Seita.2G172500	1.1347	0.945417	1.47345	0.566531	0.633334	0.541702	1.3555	0.527329	0.564434	0.471528	0.395806	0.268744
Seita.2G058200	0	0	0	0	0.078506	0.330269	0	0	0.038213	0	0.12328	0.038985
Seita.4G253900	15.6723	15.3873	16.5344	11.7783	11.9543	12.2405	15.873	13.8048	14.048	11.3593	12.6546	14.3583
Seita.7G238200	2.28145	3.26031	2.43519	1.4704	1.64429	1.76225	3.09746	2.93455	3.96964	1.49082	1.30636	1.65681
Seita.2G294400	0	0.198333	0.175587	0	0.125393	0.100592	0	0	0.034878	0.13499	0.037506	0.035582
Seita.6G030000	12.7841	17.25	14.6756	4.29161	6.27349	4.59013	24.5375	23.3878	21.1015	13.2055	19.7094	21.8067
Setaria_italica_newGene_629	1.50717	1.40257	0.922238	1.41345	1.59451	1.15011	1.57679	1.11759	1.21388	1.74867	2.1445	1.12372
Seita.3G204900	24.179	19.4174	9.92168	28.8351	53.3901	29.9633	23.4402	23.54	29.3562	93.6006	138.926	68.2726
Seita.5G071000	0.141886	0.167236	0.255965	0.169852	0.057007	0.082338	0.377771	0.063063	0.068089	0	0.080169	0
Seita.7G176500	0.651748	0.571184	0.938536	0.761363	1.33301	1.05983	1.12264	1.28887	0.604774	1.0469	0.707062	1.24325
Seita.5G423600	67.96	77.4779	65.3833	72.7526	70.5863	82.5428	79.8659	71.8014	70.0554	80.2548	83.7945	89.8191
Setaria_italica_newGene_623	0	0	0	0	0	0	1.30035	1.58637	1.49448	0.707094	0.18133	0.316341
Setaria_italica_newGene_625	0.281898	0.319584	0.075681	0.519933	0.407072	0.273922	0.402196	0.919922	0.185786	0.770508	0.188689	0
Seita.2G256900	0.074386	0.347438	0.425404	0.094654	0.021984	0.060751	0.44058	0.180615	0.388217	0.041477	0	0.109644
Seita.9G136800	96.3698	103.991	126.378	74.2147	75.1177	90.6986	117.291	106.836	109.742	92.9797	80.2357	93.9929
Seita.3G145200	11.8298	13.1735	16.7889	4.78061	6.76779	6.28563	13.2904	10.3009	14.6711	13.6657	6.23173	13.4347
Seita.9G484200	0.795461	1.14794	1.64261	0.329614	0.515869	0.21871	2.00396	0.89215	0.712303	0.267006	0.448235	0.556078
Seita.3G395800	0	0	0	0	0	0	0	0	0	0	0	0
Seita.2G162500	5.71782	7.19746	5.82919	5.2666	5.04171	5.67261	8.75217	7.97143	7.20552	6.20714	6.74518	6.64013
Seita.9G186900	8.94163	9.70427	8.41753	3.69388	5.93098	4.23841	9.86212	4.20692	7.6676	5.43647	4.95394	6.0175
Seita.9G539300	53.167	64.646	63.6445	28.6535	30.6252	34.5394	54.5983	57.6023	53.7516	35.6926	31.4519	32.5353
Seita.5G379300	0	0	0	0	0	0	0	0	0	0	0	0
Seita.5G386700	0.073688	0	0	0	0	0	0.542365	0.833884	0.25547	0.240239	0.355022	1.32581
Seita.4G255500	0	0.195335	0	0	0	0	0.273174	0	0	0	0	0.131588
Seita.2G032800	0.364984	0.200688	0.716301	0.171632	0.296895	0.241429	0.496158	0.960264	0.629213	0.412563	0.447591	0.289575
Seita.2G311900	11.1415	12.1745	10.9127	15.8491	17.4994	15.3671	10.0291	15.6278	12.6074	12.2361	14.2884	13.4832
Seita.3G206500	8.55131	13.0615	32.4074	10.6588	5.9205	9.49365	10.3326	1.9448	2.0835	3.87812	6.74192	12.0247
Seita.2G086600	9.11293	10.4845	12.5927	7.1974	8.17083	7.46523	3.53013	8.45544	18.3072	9.02313	6.93411	9.06429
Seita.5G445900	24.9669	28.3092	28.3085	25.1697	25.5314	27.2496	34.5556	28.7919	23.5079	20.5214	23.1407	22.2787
Seita.3G380800	1.31561	0.575116	0.743625	0.282381	0.523187	0.506557	0.419927	1.18947	3.08817	0.731727	0.525132	2.13923
Seita.3G184800	38.4766	41.8563	44.388	31.8026	33.0784	30.9943	42.0249	37.7899	33.3747	30.325	31.9035	34.9756
Seita.9G138400	39.7262	40.3103	37.1684	40.814	35.9061	41.3545	32.4036	50.7488	48.2487	46.7787	45.6738	47.0874
Seita.2G400300	0.177284	0.303445	0.120794	0.186097	0.132249	0.17254	0.160037	0.081421	0.229596	0.02538	0.068948	0.039403
Seita.9G161800	0.126513	0.180914	0.142238	0.455895	0.327163	0.071543	0.106629	0.016586	0	0.054468	0.042447	0.188956
Seita.2G076900	0	0	0	0	0	0	0	0	0	0	0	0
Seita.2G210200	0	0.349793	0.491114	0	0	0	0	0	0	0	0.060924	0
Seita.7G094100	17.0988	19.804	17.7308	22.0107	19.6048	19.2678	20.1801	21.1132	21.0576	17.7068	17.977	20.9216
Seita.6G249700	25.9266	28.687	26.2406	29.6126	26.897	30.7373	37.6541	37.9169	34.6968	31.8688	34.4978	31.0421
Seita.2G083500	18.509	23.7333	25.8258	17.4014	16.5257	19.6217	26.9323	22.0857	19.7694	15.4376	15.8598	16.9898
Seita.8G083700	2.3398	2.11511	1.95292	1.01889	1.26996	1.48976	4.47039	3.46069	3.23071	2.72652	4.17628	3.78421
Seita.4G249900	0	0	0	0	0	0	0	0	0	0	0	0
Seita.2G252100	1.85633	1.01538	1.22968	2.16035	1.84745	1.22052	7.55268	7.96997	5.97526	7.6177	7.50189	7.31721
Seita.2G048600	0	0	0	0	0	0	0	0	0	0	0	0
Seita.3G267000	19.3724	19.2515	23.7553	16.5693	15.9775	16.6078	19.6761	21.8003	19.2951	16.6253	16.7631	16.2734
Seita.7G235200	17.1443	17.4231	16.9988	19.6584	17.6192	22.0825	15.5534	18.2378	17.9052	16.5445	15.553	18.9204
Seita.9G155100	0	0	0.228939	0.186118	0	0	0	0	0.415961	0	0	0
Seita.9G219900	14.8339	14.2439	14.6668	11.8202	10.3554	13.4184	10.8523	15.1496	12.1242	9.77993	9.03257	9.10084
Seita.2G173300	2.90539	4.62481	4.9215	4.05266	3.01415	4.35933	4.50297	5.20048	4.82225	3.55964	3.61084	3.70189
Seita.2G328000	0	0	0	0	0	0	0	0	0	0	0	0
Seita.6G172300	0	0	0	0	0	0	0	0	0	0	0	0
Seita.9G131000	3.10255	2.93958	2.72748	3.43571	3.12721	4.12854	3.80092	4.73598	3.84985	3.66211	3.60866	4.23604
Seita.5G089000	87.1264	97.5017	107.779	50.2095	51.0074	50.1886	66.6395	91.5114	84.9285	40.4751	33.3824	45.4746
Seita.1G179300	13.4563	15.9353	14.3245	10.6753	11.1856	11.0751	13.013	13.7783	13.8987	8.94245	9.42351	10.0661
Seita.6G186900	4.24784	7.48692	7.07579	4.76272	4.82802	6.15946	13.4053	11.5648	9.86546	7.4403	7.34091	8.05827
Seita.3G190200	5.87919	7.00656	8.05974	5.51516	6.05107	5.61039	6.0854	6.00454	5.87239	5.10967	4.87976	4.73931
Seita.1G183500	0	0	0	0	0	0	0	0	0	0	0	0
Seita.2G002500	0	0	0	0	0	0	0	0	0	0	0	0
Seita.3G268200	0	0	0	0	0	0	0	0	0	0	0	0
Seita.3G269600	2089.08	1735.88	1405.07	2663.53	2845.99	2716.6	2100.5	2445.23	2707.24	3136.77	2768.54	3019.32
Seita.7G000100	0	0	0	0	0	0	0	0	0	0	0	0
Seita.1G380700	2.76145	3.05997	4.27881	2.26658	1.53759	1.83109	3.04901	3.42719	2.45246	2.31238	1.41551	1.37315
Seita.5G048100	0.102994	0.056528	0	0	0.053423	0	0.026538	0.444245	0.104713	0.17288	0.309665	0.282736
Seita.9G093300	4.2044	4.17841	4.80995	4.52427	3.33191	4.60338	3.43043	4.4654	4.21675	4.84164	3.6641	4.76032
Seita.1G062000	1.27488	1.26885	1.20595	1.2804	1.53796	0.964045	0.21075	0.218762	0.724544	0.60549	0.741745	1.41448
Seita.7G191000	2.81574	3.07317	2.19958	0.884915	0.691742	0.891966	2.09521	1.2866	0.883376	0.915372	0.839918	0.23404
Seita.8G191300	0	0	0	0	0	0	0	0	0	0	0	0
Seita.2G362900	0	0	0	0	0	0	0	0	0	0.03537	0	0
Seita.6G246100	27.7406	32.9314	37.2402	22.5208	23.6118	25.5244	35.2233	32.2876	32.8074	23.2324	20.2205	25.6833
Seita.2G341200	1.09421	1.81052	1.97853	0.208768	0.405516	0.612965	0.324153	0.542427	0.910229	0.391969	0.176041	0.254146
Seita.5G447500	0	0	0	0	0	0	0	0	0	0	0	0
Seita.3G352100	77.8245	72.3427	73.4025	80.2659	80.7814	86.2766	47.9644	99.2053	85.4491	83.2931	79.2255	78.238
Seita.3G304300	16.0228	15.2545	14.6283	19.3161	13.4771	18.0957	14.4245	17.1936	12.4259	13.6038	14.9427	14.2059
Seita.4G099700	0.200686	0.13571	0.477362	0.104879	0.146794	0.091443	0.365492	0.222927	0.177923	0.275549	0.111744	0.4281
Seita.4G181700	20.738	33.9487	41.0488	13.9656	14.7513	16.8283	41.3769	36.5116	39.3182	13.1476	15.5795	20.6304
Seita.3G076000	2.07006	2.6016	2.80093	1.18416	1.28059	2.09185	2.20086	2.30431	1.89374	1.40252	1.42897	0.993793
Seita.5G129400	19.239	15.8665	17.5182	22.8269	20.2015	23.0341	12.9094	16.8635	16.4391	19.5928	20.066	20.7501
Seita.1G259400	1.56518	2.31961	2.00505	0.738991	1.22165	1.32709	0.855387	1.2483	4.11537	1.41244	0.4099	2.33104
Seita.4G200100	7.90989	8.20972	7.75833	7.65837	7.13994	7.30761	7.33682	7.02501	6.82211	6.36895	7.16699	6.82553
Seita.3G044900	0	0	0	0	0	0.109934	0	0	0	0	0	0
Seita.9G165000	14.4261	21.0362	28.963	3.9553	6.93863	8.44542	26.1691	17.9066	18.2287	5.83163	6.01998	8.10501
Seita.1G085600	0	0.013606	0	0	0	0	0.309891	0.24811	0.477799	0.404828	0.803604	0.50956
Seita.3G063800	0.053358	0	0.039047	0.012356	0.012986	0.010311	0.026516	0.127038	0.016034	0	0	0
Seita.5G136000	15.5622	14.5756	14.5357	18.3067	18.69	22.7237	17.2805	14.0093	14.3785	13.7977	13.6492	17.5928
Seita.7G123200	0	0	0	0	0	0	0	0	0	0	0	0
Seita.2G389900	17.2774	16.7177	18.8087	16.8345	15.7236	17.0104	17.1561	21.045	19.0518	18.2577	18.9235	19.6993
Seita.7G027000	0	0	0	0	0	0	0	0	0	0	0	0
Seita.2G044600	12.3794	13.375	14.0379	14.6704	13.9387	16.0368	13.1925	17.7808	15.2869	12.9334	13.8576	15.8365
Seita.3G140700	42.474	45.7565	53.7366	37.4218	28.2952	36.013	46.5029	52.4706	51.778	36.6492	29.149	38.6748
Seita.5G092300	3.29517	5.06554	6.6411	1.23573	1.53261	1.79767	1.91954	1.95005	3.60121	5.04059	2.04491	4.56919
Seita.9G228500	3.97213	3.18759	2.10452	2.64555	3.20627	4.89808	5.17439	4.95239	6.14887	4.03789	6.54772	5.88345
Seita.2G000900	11.695	12.6589	16.0296	8.1168	8.13348	8.00852	14.3314	11.5446	10.7989	6.9082	7.58191	6.35457
Seita.8G213800	0	0	0	0	0	0	0	0	0	0	0	0
Seita.4G120100	105.26	119.507	119.633	73.9095	64.7859	96.9078	103.637	114.024	106.007	86.3788	96.9644	101.615
Seita.4G084300	122.16	82.8668	63.2769	213.241	181.559	203.852	60.509	104.497	106.983	200.266	233.839	192.012
Seita.3G133300	18.1556	22.5724	38.56	13.2307	13.2106	10.5667	66.504	16.053	13.0503	14.649	15.8551	19.2611
Seita.9G474200	7.98595	12.8478	12.6764	9.67475	10.3277	10.1902	12.2839	9.66861	8.24829	6.71372	9.73725	9.67049
Seita.1G354500	0.134153	0	0	0	0	0	0.165579	0.11832	0	0.269376	0.344064	0.071935
Seita.9G053700	0.051915	0.037601	0	0	0.081326	0.08319	0.08124	0.067472	0.052605	0	0.141804	0.118732
[truncated: 33,748 more rows]

## Sheet: New_Gene_Function.anno
#GeneID	COG_class	COG_class_annotation	GO_annotation	KEGG_annotation	KEGG_pathway_annotation	KOG_class	KOG_class_annotation	Pfam_annotation	Swissprot_annotation	eggNOG_class	eggNOG_class_annotation	nr_annotation
Setaria_italica_newGene_1322	--	--	Biological Process: anaerobic respiration (GO:0009061);; Cellular Component: plastid (GO:0009536);; Biological Process: peptidyl-cysteine oxidation (GO:0018171);; Biological Process: detection of hypoxia (GO:0070483);;	--	--	--	--	--	--	--	--	uncharacterized protein LOC110435812 [Sorghum bicolor]
Setaria_italica_newGene_2429	[O]	Posttranslational modification, protein turnover, chaperones	Cellular Component: vacuolar membrane (GO:0005774);; Cellular Component: Golgi apparatus (GO:0005794);; Cellular Component: plasma membrane (GO:0005886);; Cellular Component: plasmodesma (GO:0009506);;	--	--	[C]	Energy production and conversion	SPFH domain / Band 7 family	Hypersensitive-induced response protein 4 OS=Arabidopsis thaliana OX=3702 GN=HIR4 PE=1 SV=1	O	Posttranslational modification, protein turnover, chaperones	Hypersensitive-induced response protein 4 [Dichanthelium oligosanthes]
Setaria_italica_newGene_2716	--	--	--	--	--	--	--	--	--	S	Function unknown	uncharacterized protein LOC101761309 [Setaria italica]
Setaria_italica_newGene_2410	--	--	--	--	--	--	--	--	--	--	--	uncharacterized protein LOC111257290 [Setaria italica]
Setaria_italica_newGene_1762	--	--	--	--	--	--	--	--	--	--	--	hypothetical protein SETIT_026987mg [Setaria italica]
Setaria_italica_newGene_2215	[O]	Posttranslational modification, protein turnover, chaperones	Cellular Component: membrane (GO:0016020);;	--	--	[C]	Energy production and conversion	--	Hypersensitive-induced response protein-like protein 1 OS=Oryza sativa subsp. japonica OX=39947 GN=HIRL1 PE=2 SV=1	O	Posttranslational modification, protein turnover, chaperones	Hypersensitive-induced response protein 1 [Dichanthelium oligosanthes]
Setaria_italica_newGene_143	--	--	--	--	--	--	--	--	--	S	Function unknown	protein ALP1-like [Zea mays]
Setaria_italica_newGene_2386	--	--	--	--	--	--	--	--	--	S	Function unknown	uncharacterized protein LOC101758532 [Setaria italica]
Setaria_italica_newGene_705	--	--	Molecular Function: glutathione transferase activity (GO:0004364);; Cellular Component: cytoplasm (GO:0005737);; Biological Process: glutathione metabolic process (GO:0006749);; Biological Process: toxin catabolic process (GO:0009407);;	--	--	--	--	No apical meristem-associated C-terminal domain	Glutathione S-transferase T3 OS=Arabidopsis thaliana OX=3702 GN=GSTT3 PE=2 SV=1	--	--	glutathione S-transferase T3-like [Setaria italica]
Setaria_italica_newGene_2408	--	--	Cellular Component: integral component of membrane (GO:0016021);;	--	--	--	--	--	--	--	--	hypothetical protein SETIT_038383mg [Setaria italica]
Setaria_italica_newGene_1028	[L]	Replication, recombination and repair	Molecular Function: uracil DNA N-glycosylase activity (GO:0004844);; Cellular Component: nucleus (GO:0005634);; Cellular Component: mitochondrion (GO:0005739);; Biological Process: base-excision repair (GO:0006284);;	K03648|3.18201e-12|spen:107008743|K03648 uracil-DNA glycosylase [EC:3.2.2.27] | (RefSeq) uracil-DNA glycosylase, mitochondrial	Base excision repair (ko03410)	[L]	Replication, recombination and repair	--	Uracil-DNA glycosylase, mitochondrial OS=Arabidopsis thaliana OX=3702 GN=UNG PE=1 SV=1	L	Replication, recombination and repair	Uracil-DNA glycosylase mitochondrial [Zea mays]
Setaria_italica_newGene_191	--	--	--	--	--	--	--	Myb/SANT-like DNA-binding domain	--	S	Function unknown	uncharacterized protein LOC101775428 [Setaria italica]
Setaria_italica_newGene_1025	--	--	Molecular Function: DNA binding (GO:0003677);; Molecular Function: protein dimerization activity (GO:0046983);;	--	--	[L]	Replication, recombination and repair	BED zinc finger	Zinc finger BED domain-containing protein RICESLEEPER 2 OS=Oryza sativa subsp. japonica OX=39947 GN=Os03g0733400 PE=2 SV=1	S	Function unknown	zinc finger BED domain-containing protein RICESLEEPER 2 [Setaria italica]
Setaria_italica_newGene_2912	--	--	--	--	--	--	--	--	--	S	Function unknown	protein ALP1-like isoform X1 [Setaria italica]
Setaria_italica_newGene_2850	--	--	Cellular Component: plastid (GO:0009536);; Cellular Component: integral component of membrane (GO:0016021);;	--	--	--	--	--	--	S	Function unknown	PREDICTED: uncharacterized protein LOC103717701 [Phoenix dactylifera]
Setaria_italica_newGene_1048	--	--	--	--	--	--	--	--	--	--	--	uncharacterized protein LOC101770340 isoform X3 [Setaria italica]
Setaria_italica_newGene_668	--	--	--	--	--	--	--	--	--	--	--	hypothetical protein PAHAL_H02607 [Panicum hallii]
Setaria_italica_newGene_1994	[R]	General function prediction only	Molecular Function: oxidoreductase activity (GO:0016491);; Biological Process: oxidation-reduction process (GO:0055114);;	--	--	[GQ]	--	--	--	S	Function unknown	uncharacterized protein LOC107629742 isoform X3 [Arachis ipaensis]
Setaria_italica_newGene_1596	--	--	Molecular Function: glutathione transferase activity (GO:0004364);; Cellular Component: cytoplasm (GO:0005737);; Biological Process: glutathione metabolic process (GO:0006749);;	K03083|4.62891e-165|sita:101756966|K03083 glycogen synthase kinase 3 beta [EC:2.7.11.26] | (RefSeq) glutathione S-transferase T3-like	--	--	--	No apical meristem-associated C-terminal domain	Glutathione S-transferase T3 OS=Arabidopsis thaliana OX=3702 GN=GSTT3 PE=2 SV=1	--	--	glutathione S-transferase T3-like [Setaria italica]
Setaria_italica_newGene_2626	--	--	Molecular Function: ubiquitin activating enzyme activity (GO:0004839);; Molecular Function: ubiquitin-protein transferase activity (GO:0004842);; Molecular Function: ATP binding (GO:0005524);; Cellular Component: nucleus (GO:0005634);; Cellular Component: cytosol (GO:0005829);; Biological Process: protein ubiquitination (GO:0016567);; Biological Process: modification-dependent protein catabolic p…	K03178|1.59136e-88|sita:101779341|K03178 ubiquitin-activating enzyme E1 [EC:6.2.1.45] | (RefSeq) ubiquitin-activating enzyme E1 3-like	Ubiquitin mediated proteolysis (ko04120)	[O]	Posttranslational modification, protein turnover, chaperones	Ubiquitin-activating enzyme E1 FCCH domain	Ubiquitin-activating enzyme E1 3 OS=Triticum aestivum OX=4565 GN=UBA3 PE=1 SV=1	H	Coenzyme transport and metabolism	hypothetical protein SETIT_025512mg [Setaria italica]
Setaria_italica_newGene_734	--	--	--	--	--	--	--	--	--	--	--	uncharacterized protein LOC101782935 [Setaria italica]
Setaria_italica_newGene_2541	--	--	Cellular Component: integral component of membrane (GO:0016021);;	--	--	--	--	--	Protein trichome birefringence-like 16 OS=Arabidopsis thaliana OX=3702 GN=TBL16 PE=2 SV=1	--	--	proline-rich receptor-like protein kinase PERK9 [Setaria italica]
Setaria_italica_newGene_1396	--	--	Cellular Component: integral component of membrane (GO:0016021);;	--	--	--	--	--	--	--	--	hypothetical protein SETIT_014841mg [Setaria italica]
Setaria_italica_newGene_2120	--	--	--	--	--	--	--	--	--	--	--	uncharacterized protein LOC101763450 [Setaria italica]
Setaria_italica_newGene_1084	--	--	Molecular Function: acid phosphatase activity (GO:0003993);; Biological Process: dephosphorylation (GO:0016311);; Molecular Function: metal ion binding (GO:0046872);;	--	--	[G]	Carbohydrate transport and metabolism	--	Probable inactive purple acid phosphatase 1 OS=Arabidopsis thaliana OX=3702 GN=PAP1 PE=2 SV=1	S	Function unknown	hypothetical protein SETIT_021558mg [Setaria italica]
Setaria_italica_newGene_2981	--	--	Molecular Function: DNA binding (GO:0003677);; Molecular Function: protein dimerization activity (GO:0046983);;	--	--	--	--	hAT family C-terminal dimerisation region;; BED zinc finger;; Protein of unknown function (DUF 659)	--	S	Function unknown	uncharacterized protein LOC8056199 [Sorghum bicolor]
Setaria_italica_newGene_1180	--	--	Biological Process: flavonoid biosynthetic process (GO:0009813);; Cellular Component: intracellular membrane-bounded organelle (GO:0043231);; Biological Process: flavonoid glucuronidation (GO:0052696);; Molecular Function: quercetin 3-O-glucosyltransferase activity (GO:0080043);; Molecular Function: quercetin 7-O-glucosyltransferase activity (GO:0080044);;	--	--	[GC]	--	--	UDP-glucosyltransferase UGT13248 OS=Hordeum vulgare subsp. vulgare OX=112509 PE=2 SV=1	S	Function unknown	UDP-glycosyltransferase 74F2 [Setaria italica]
Setaria_italica_newGene_3324	--	--	--	--	--	--	--	--	--	S	Function unknown	PREDICTED: protein PTST, chloroplastic-like [Oryza brachyantha]
Setaria_italica_newGene_2047	--	--	--	--	--	--	--	--	--	--	--	hypothetical protein SETIT_027158mg [Setaria italica]
Setaria_italica_newGene_265	--	--	--	--	--	--	--	--	--	--	--	hypothetical protein SETIT_023776mg [Setaria italica]
Setaria_italica_newGene_2620	[O]	Posttranslational modification, protein turnover, chaperones	Molecular Function: nucleic acid binding (GO:0003676);; Molecular Function: ATP-dependent RNA helicase activity (GO:0004004);; Molecular Function: ATP binding (GO:0005524);; Biological Process: RNA secondary structure unwinding (GO:0010501);;	--	--	[O]	Posttranslational modification, protein turnover, chaperones	NifU-like domain	NifU-like protein 4, mitochondrial OS=Arabidopsis thaliana OX=3702 GN=NIFU4 PE=2 SV=1	L	Replication, recombination and repair	vegetative cell wall protein gp1 [Setaria italica]
Setaria_italica_newGene_55	--	--	--	--	--	--	--	--	--	--	--	Holliday junction resolvase MOC1, chloroplastic-like [Setaria italica]
Setaria_italica_newGene_3079	--	--	--	--	--	[L]	Replication, recombination and repair	DDE superfamily endonuclease;; gag-polypeptide of LTR copia-type;; Transposase DDE domain;; Plant transposon protein;; Myb/SANT-like DNA-binding domain	Protein ALP1-like OS=Arabidopsis thaliana OX=3702 GN=At3g55350 PE=2 SV=1	S	Function unknown	uncharacterized protein LOC101780464 [Setaria italica]
Setaria_italica_newGene_1249	--	--	--	--	--	--	--	Plant mobile domain	--	S	Function unknown	uncharacterized protein LOC110436933 [Sorghum bicolor]
Setaria_italica_newGene_2536	--	--	Molecular Function: RNA polymerase II regulatory region sequence-specific DNA binding (GO:0000977);; Molecular Function: transcription factor activity, sequence-specific DNA binding (GO:0003700);; Cellular Component: nucleus (GO:0005634);; Biological Process: regulation of transcription from RNA polymerase II promoter (GO:0006357);; Molecular Function: protein dimerization activity (GO:0046983);;	--	--	[L]	Replication, recombination and repair	--	Putative AC transposase OS=Zea mays OX=4577 PE=2 SV=2	S	Function unknown	Pleiotropic drug resistance ABC transporter family protein [Zea mays]
Setaria_italica_newGene_707	--	--	Molecular Function: serine-type carboxypeptidase activity (GO:0004185);; Cellular Component: vacuole (GO:0005773);; Cellular Component: peroxisome (GO:0005777);; Molecular Function: transferase activity, transferring acyl groups other than amino-acyl groups (GO:0016747);; Biological Process: secondary metabolic process (GO:0019748);; Biological Process: proteolysis involved in cellular protein ca…	K16296|1.38658e-71|sita:101782082|K16296 serine carboxypeptidase-like clade I [EC:3.4.16.-] | (RefSeq) uncharacterized LOC101782082	--	[OE]	--	Serine carboxypeptidase	Serine carboxypeptidase 1 OS=Oryza sativa subsp. japonica OX=39947 GN=CBP1 PE=2 SV=1	E	Amino acid transport and metabolism	uncharacterized protein LOC101782082 isoform X2 [Setaria italica]
Setaria_italica_newGene_1575	--	--	--	--	--	[L]	Replication, recombination and repair	--	Zinc finger BED domain-containing protein RICESLEEPER 2 OS=Oryza sativa subsp. japonica OX=39947 GN=Os03g0733400 PE=2 SV=1	S	Function unknown	zinc finger BED domain-containing protein RICESLEEPER 2-like [Setaria italica]
Setaria_italica_newGene_2313	--	--	--	--	--	--	--	--	--	--	--	hypothetical protein SETIT_012224mg [Setaria italica]
Setaria_italica_newGene_2977	--	--	--	--	--	--	--	--	--	--	--	hypothetical protein OsI_24223 [Oryza sativa Indica Group]
Setaria_italica_newGene_320	--	--	--	--	--	--	--	--	--	S	Function unknown	uncharacterized protein LOC111256636 [Setaria italica]
Setaria_italica_newGene_2066	--	--	--	--	--	--	--	--	--	L	Replication, recombination and repair	GDSL esterase/lipase At2g42990 isoform X2 [Setaria italica]
Setaria_italica_newGene_625	--	--	--	--	--	--	--	--	--	P	Inorganic ion transport and metabolism	hypothetical protein SETIT_034792mg [Setaria italica]
Setaria_italica_newGene_1070	--	--	Molecular Function: DNA binding (GO:0003677);; Molecular Function: protein dimerization activity (GO:0046983);;	--	--	[L]	Replication, recombination and repair	Domain of unknown function (DUF4413);; Retrotransposon gag protein	Zinc finger BED domain-containing protein RICESLEEPER 2 OS=Oryza sativa subsp. japonica OX=39947 GN=Os03g0733400 PE=2 SV=1	S	Function unknown	hypothetical protein SETIT_005177mg, partial [Setaria italica]
Setaria_italica_newGene_2957	--	--	Molecular Function: nucleic acid binding (GO:0003676);; Molecular Function: zinc ion binding (GO:0008270);;	--	--	--	--	Plant mobile domain;; MuDR family transposase;; MULE transposase domain;; Plant mobile domain	Serine/threonine-protein phosphatase 7 long form homolog OS=Arabidopsis thaliana OX=3702 GN=MAIL3 PE=2 SV=1	S	Function unknown	hypothetical protein SETIT_004992mg [Setaria italica]
Setaria_italica_newGene_2099	--	--	Molecular Function: nucleic acid binding (GO:0003676);; Cellular Component: plastid (GO:0009536);; Biological Process: DNA integration (GO:0015074);; Cellular Component: membrane (GO:0016020);;	--	--	[R]	General function prediction only	gag-polypeptide of LTR copia-type	Retrovirus-related Pol polyprotein from transposon RE2 OS=Arabidopsis thaliana OX=3702 GN=RE2 PE=4 SV=1	L	Replication, recombination and repair	uncharacterized protein LOC110431234 [Sorghum bicolor]
Setaria_italica_newGene_1281	--	--	Cellular Component: integral component of membrane (GO:0016021);;	--	--	--	--	--	--	--	--	hypothetical protein SETIT_014786mg [Setaria italica]
Setaria_italica_newGene_1269	--	--	--	--	--	--	--	--	--	--	--	hypothetical protein SETIT_014589mg [Setaria italica]
Setaria_italica_newGene_2492	--	--	Molecular Function: DNA binding (GO:0003677);; Cellular Component: intracellular membrane-bounded organelle (GO:0043231);;	--	--	[L]	Replication, recombination and repair	hAT family C-terminal dimerisation region	Zinc finger BED domain-containing protein RICESLEEPER 2 OS=Oryza sativa subsp. japonica OX=39947 GN=Os03g0733400 PE=2 SV=1	S	Function unknown	PREDICTED: zinc finger BED domain-containing protein RICESLEEPER 2-like [Brachypodium distachyon]
Setaria_italica_newGene_1640	--	--	--	--	--	--	--	--	--	--	--	hypothetical protein SETIT_012825mg [Setaria italica]
Setaria_italica_newGene_1890	--	--	--	--	--	--	--	--	--	--	--	phosphatase and actin regulator 2-like [Setaria italica]
Setaria_italica_newGene_1033	--	--	--	--	--	--	--	--	--	--	--	hypothetical protein SETIT_026885mg [Setaria italica]
Setaria_italica_newGene_2953	--	--	--	--	--	--	--	--	--	--	--	uncharacterized protein LOC111257985 [Setaria italica]
Setaria_italica_newGene_2944	--	--	--	--	--	--	--	--	--	S	Function unknown	putative reverse transcriptase [Sorghum bicolor]
Setaria_italica_newGene_1883	--	--	--	--	--	--	--	Domain of unknown function (DUF4216)	--	P	Inorganic ion transport and metabolism	PREDICTED: uncharacterized protein LOC4346486 [Oryza sativa Japonica Group]
Setaria_italica_newGene_2633	--	--	--	--	--	--	--	--	--	--	--	uncharacterized protein LOC111256202 [Setaria italica]
Setaria_italica_newGene_1978	--	--	Molecular Function: structural constituent of ribosome (GO:0003735);; Biological Process: translation (GO:0006412);; Cellular Component: integral component of membrane (GO:0016021);; Biological Process: transmembrane transport (GO:0055085);;	--	--	[C]	Energy production and conversion	Mitochondrial carrier protein	Mitochondrial adenine nucleotide transporter ADNT1 OS=Arabidopsis thaliana OX=3702 GN=ADNT1 PE=1 SV=1	S	Function unknown	hypothetical protein PAHAL_H02528 [Panicum hallii]
Setaria_italica_newGene_2309	--	--	Biological Process: developmental process (GO:0032502);;	--	--	--	--	--	--	--	--	uncharacterized protein LOC111255755 isoform X1 [Setaria italica]
Setaria_italica_newGene_1537	--	--	--	--	--	--	--	--	--	--	--	hypothetical protein SETIT_038383mg [Setaria italica]
Setaria_italica_newGene_1285	--	--	--	--	--	--	--	Transposase family tnp2;; Domain of unknown function (DUF4218);; Transposase-associated domain;; Domain of unknown function (DUF4216)	--	S	Function unknown	transposon protein, putative, CACTA, En/Spm sub-class [Oryza sativa Japonica Group]
Setaria_italica_newGene_2590	--	--	Molecular Function: GTPase activator activity (GO:0005096);; Biological Process: intracellular protein transport (GO:0006886);; Cellular Component: plastid (GO:0009536);; Cellular Component: endomembrane system (GO:0012505);; Molecular Function: Rab GTPase binding (GO:0017137);; Biological Process: regulation of vesicle fusion (GO:0031338);; Biological Process: activation of GTPase activity (GO:0…	--	--	[R]	General function prediction only	--	--	--	--	hypothetical protein SETIT_039358mg [Setaria italica]
Setaria_italica_newGene_1248	--	--	--	--	--	--	--	--	--	S	Function unknown	hypothetical protein PAHAL_I03632 [Panicum hallii]
Setaria_italica_newGene_758	--	--	Molecular Function: nucleic acid binding (GO:0003676);;	--	--	--	--	Protein of unknown function (DUF 659)	--	S	Function unknown	uncharacterized protein LOC101752579 [Setaria italica]
Setaria_italica_newGene_162	--	--	Molecular Function: metal ion binding (GO:0046872);;	--	--	[R]	General function prediction only	--	Zinc finger CCCH domain-containing protein 11 OS=Oryza sativa subsp. japonica OX=39947 GN=Os01g0834700 PE=2 SV=2	S	Function unknown	hypothetical protein PAHAL_E01062 [Panicum hallii]
Setaria_italica_newGene_2910	--	--	--	--	--	--	--	--	--	--	--	receptor kinase-like protein Xa21 [Setaria italica]
Setaria_italica_newGene_3044	--	--	--	--	--	--	--	--	--	--	--	hypothetical protein SETIT_033328mg [Setaria italica]
Setaria_italica_newGene_71	--	--	--	--	--	--	--	--	--	S	Function unknown	uncharacterized protein LOC111256743 [Setaria italica]
Setaria_italica_newGene_3107	--	--	--	--	--	--	--	--	--	L	Replication, recombination and repair	WAT1-related protein At1g68170 [Setaria italica]
Setaria_italica_newGene_555	--	--	Biological Process: regulation of transcription, DNA-templated (GO:0006355);;	--	--	--	--	FAR1 DNA-binding domain	--	--	--	protein FAR1-RELATED SEQUENCE 5 [Setaria italica]
Setaria_italica_newGene_1964	--	--	--	--	--	--	--	--	--	--	--	hypothetical protein SETIT_028577mg [Setaria italica]
Setaria_italica_newGene_697	[M]	Cell wall/membrane/envelope biogenesis	Molecular Function: 3-beta-hydroxy-delta5-steroid dehydrogenase activity (GO:0003854);; Molecular Function: hydroxyacylglutathione hydrolase activity (GO:0004416);; Cellular Component: endoplasmic reticulum membrane (GO:0005789);; Cellular Component: plasma membrane (GO:0005886);; Biological Process: steroid biosynthetic process (GO:0006694);; Cellular Component: plasmodesma (GO:0009506);; Cellul…	--	--	[IE]	--	3-beta hydroxysteroid dehydrogenase/isomerase family;; Reticulon	3beta-hydroxysteroid-dehydrogenase/decarboxylase isoform 1 OS=Arabidopsis thaliana OX=3702 GN=3BETAHSD/D1 PE=2 SV=1	M	Cell wall/membrane/envelope biogenesis	3beta-hydroxysteroid-dehydrogenase/decarboxylase [Setaria italica]
Setaria_italica_newGene_131	--	--	Molecular Function: DNA binding (GO:0003677);; Molecular Function: protein kinase activity (GO:0004672);; Molecular Function: ATP binding (GO:0005524);; Cellular Component: mitochondrion (GO:0005739);; Biological Process: protein phosphorylation (GO:0006468);; Biological Process: proteolysis (GO:0006508);; Molecular Function: cysteine-type peptidase activity (GO:0008234);; Cellular Component: int…	--	--	--	--	Transposase family tnp2;; Domain of unknown function (DUF4218);; Domain of unknown function (DUF4216);; Transposase-associated domain	--	S	Function unknown	transposon protein, putative, CACTA, En/Spm sub-class [Oryza sativa Japonica Group]
Setaria_italica_newGene_2008	--	--	Molecular Function: DNA binding (GO:0003677);; Molecular Function: RNA binding (GO:0003723);; Molecular Function: RNA-directed DNA polymerase activity (GO:0003964);; Biological Process: RNA-dependent DNA biosynthetic process (GO:0006278);; Biological Process: DNA recombination (GO:0006310);;	--	--	--	--	--	--	--	--	hypothetical protein ZEAMMB73_Zm00001d051086 [Zea mays]
Setaria_italica_newGene_1397	--	--	--	--	--	--	--	--	--	S	Function unknown	hypothetical protein SETIT_014015mg [Setaria italica]
Setaria_italica_newGene_2203	--	--	--	--	--	[L]	Replication, recombination and repair	--	Putative AC9 transposase OS=Zea mays OX=4577 PE=4 SV=1	S	Function unknown	hypothetical protein PAHAL_F02965 [Panicum hallii]
Setaria_italica_newGene_1271	--	--	--	--	--	--	--	--	--	--	--	hypothetical protein SETIT_014758mg [Setaria italica]
Setaria_italica_newGene_1791	--	--	Cellular Component: membrane (GO:0016020);;	--	--	--	--	--	--	--	--	uncharacterized protein LOC101771030 [Setaria italica]
Setaria_italica_newGene_486	--	--	Molecular Function: DNA binding (GO:0003677);; Molecular Function: transposase activity (GO:0004803);; Biological Process: transposition, DNA-mediated (GO:0006313);; Molecular Function: zinc ion binding (GO:0008270);;	--	--	--	--	MULE transposase domain;; Transposase, Mutator family	--	S	Function unknown	transposon protein, putative, Mutator sub-class [Oryza sativa Japonica Group]
Setaria_italica_newGene_563	--	--	Cellular Component: integral component of membrane (GO:0016021);;	--	--	[L]	Replication, recombination and repair	DDE superfamily endonuclease;; Plant transposon protein;; Transposase DDE domain	--	S	Function unknown	putative nuclease HARBI1 [Setaria italica]
Setaria_italica_newGene_1532	--	--	Molecular Function: DNA binding (GO:0003677);; Molecular Function: protein dimerization activity (GO:0046983);;	--	--	[L]	Replication, recombination and repair	--	Putative AC transposase OS=Zea mays OX=4577 PE=2 SV=2	S	Function unknown	hypothetical protein SETIT_012250mg [Setaria italica]
Setaria_italica_newGene_536	--	--	--	--	--	--	--	Cleavage site for pathogenic type III effector avirulence factor Avr	RPM1-interacting protein 4 OS=Arabidopsis thaliana OX=3702 GN=RIN4 PE=1 SV=1	S	Function unknown	hypothetical protein SETIT_008331mg, partial [Setaria italica]
Setaria_italica_newGene_1061	--	--	--	--	--	[L]	Replication, recombination and repair	DDE superfamily endonuclease;; Transposase DDE domain;; Plant transposon protein	Protein ALP1-like OS=Arabidopsis thaliana OX=3702 GN=At3g55350 PE=2 SV=1	S	Function unknown	putative nuclease HARBI1 [Setaria italica]
Setaria_italica_newGene_3273	--	--	Cellular Component: mitochondrion (GO:0005739);; Biological Process: negative regulation of translation (GO:0017148);; Molecular Function: ribosomal large subunit binding (GO:0043023);; Biological Process: negative regulation of ribosome biogenesis (GO:0090071);;	--	--	[S]	Function unknown	--	Protein Iojap-related, mitochondrial OS=Arabidopsis thaliana OX=3702 GN=At1g67620 PE=2 SV=1	S	Function unknown	uncharacterized protein LOC100193217 [Zea mays]
Setaria_italica_newGene_1222	--	--	--	--	--	--	--	Transposase family tnp2	--	S	Function unknown	uncharacterized protein LOC111257556 [Setaria italica]
Setaria_italica_newGene_3157	--	--	Cellular Component: membrane (GO:0016020);;	--	--	--	--	--	--	S	Function unknown	uncharacterized protein LOC110434653 [Sorghum bicolor]
Setaria_italica_newGene_337	--	--	Molecular Function: RNA polymerase II transcription factor activity, sequence-specific DNA binding (GO:0000981);; Molecular Function: DNA binding (GO:0003677);; Cellular Component: nucleoplasm (GO:0005654);; Cellular Component: cytoplasm (GO:0005737);; Biological Process: regulation of transcription from RNA polymerase II promoter (GO:0006357);; Cellular Component: integral component of membrane …	--	--	--	--	Domain of unknown function (DUF4371)	--	S	Function unknown	OSIGBa0126J24.6 [Oryza sativa]
Setaria_italica_newGene_678	[X]	Mobilome: prophages, transposons	Biological Process: Group III intron splicing (GO:0000374);; Cellular Component: mitochondrion (GO:0005739);; Biological Process: mRNA processing (GO:0006397);; Cellular Component: plastid (GO:0009536);; Biological Process: seed germination (GO:0009845);; Biological Process: vegetative to reproductive phase transition of meristem (GO:0010228);; Biological Process: growth (GO:0040007);;	--	--	[R]	General function prediction only	Type II intron maturase	Nuclear intron maturase 1, mitochondrial OS=Arabidopsis thaliana OX=3702 GN=NMAT1 PE=1 SV=1	S	Function unknown	nuclear intron maturase 1, mitochondrial [Setaria italica]
Setaria_italica_newGene_2570	--	--	Cellular Component: plastid (GO:0009536);;	--	--	[R]	General function prediction only	gag-polypeptide of LTR copia-type;; Retrotransposon gag protein;; GAG-pre-integrase domain	Retrovirus-related Pol polyprotein from transposon RE1 OS=Arabidopsis thaliana OX=3702 GN=RE1 PE=2 SV=1	L	Replication, recombination and repair	uncharacterized protein LOC105915065 [Setaria italica]
Setaria_italica_newGene_1739	--	--	Biological Process: maltose metabolic process (GO:0000023);; Biological Process: transport (GO:0006810);; Cellular Component: chloroplast inner membrane (GO:0009706);; Cellular Component: integral component of membrane (GO:0016021);;	--	--	--	--	--	Maltose excess protein 1-like, chloroplastic OS=Oryza sativa subsp. japonica OX=39947 GN=Os04g0602400 PE=2 SV=2	U	Intracellular trafficking, secretion, and vesicular transport	hypothetical protein SETIT_0109062mg, partial [Setaria italica]
Setaria_italica_newGene_1401	--	--	--	--	--	--	--	Myb/SANT-like DNA-binding domain	--	S	Function unknown	uncharacterized protein LOC101763315 [Setaria italica]
Setaria_italica_newGene_721	--	--	--	--	--	--	--	--	--	--	--	uncharacterized protein LOC111257130 [Setaria italica]
Setaria_italica_newGene_699	[I]	Lipid transport and metabolism	Biological Process: lipid metabolic process (GO:0006629);; Cellular Component: membrane (GO:0016020);; Molecular Function: lipase activity (GO:0016298);;	K01054|6.79602e-80|sita:101780690|K01054 acylglycerol lipase [EC:3.1.1.23] | (RefSeq) caffeoylshikimate esterase-like	--	[I]	Lipid transport and metabolism	Serine aminopeptidase, S33;; alpha/beta hydrolase fold	Caffeoylshikimate esterase OS=Arabidopsis thaliana OX=3702 GN=CSE PE=1 SV=1	I	Lipid transport and metabolism	caffeoylshikimate esterase-like [Setaria italica]
Setaria_italica_newGene_1019	--	--	--	--	--	--	--	--	--	--	--	uncharacterized protein LOC101769333 [Setaria italica]
Setaria_italica_newGene_2768	--	--	--	--	--	--	--	--	--	S	Function unknown	uncharacterized protein LOC101760966 isoform X1 [Setaria italica]
Setaria_italica_newGene_2923	--	--	Molecular Function: nucleotide binding (GO:0000166);; Cellular Component: integral component of membrane (GO:0016021);; Molecular Function: ATPase activity, coupled to transmembrane movement of substances (GO:0042626);; Biological Process: transmembrane transport (GO:0055085);;	--	--	[A]	RNA processing and modification	--	Protein GLE1 OS=Arabidopsis thaliana OX=3702 GN=GLE1 PE=1 SV=1	S	Function unknown	hypothetical protein SETIT_031586mg [Setaria italica]
Setaria_italica_newGene_2745	--	--	Molecular Function: protein serine/threonine kinase activity (GO:0004674);; Molecular Function: ATP binding (GO:0005524);; Biological Process: protein phosphorylation (GO:0006468);;	K14510|9.10901e-31|sita:101754395|K14510 serine/threonine-protein kinase CTR1 [EC:2.7.11.1] | (RefSeq) uncharacterized LOC101754395	Plant hormone signal transduction (ko04075)	[T]	Signal transduction mechanisms	--	Serine/threonine-protein kinase CTR1 OS=Arabidopsis thaliana OX=3702 GN=CTR1 PE=1 SV=1	T	Signal transduction mechanisms	hypothetical protein SETIT_029013mg [Setaria italica]
Setaria_italica_newGene_1387	--	--	Cellular Component: mitochondrion (GO:0005739);;	--	--	--	--	--	--	--	--	uncharacterized protein LOC101783277 [Setaria italica]
Setaria_italica_newGene_735	[D]	Cell cycle control, cell division, chromosome partitioning	Molecular Function: ATP binding (GO:0005524);; Cellular Component: nucleus (GO:0005634);; Cellular Component: chromosome (GO:0005694);; Biological Process: chromosome organization (GO:0051276);;	K06636|1.40683e-119|sita:101773711|K06636 structural maintenance of chromosome 1 | (RefSeq) structural maintenance of chromosomes protein 1	--	[D]	Cell cycle control, cell division, chromosome partitioning	RecF/RecN/SMC N terminal domain	Structural maintenance of chromosomes protein 1 OS=Arabidopsis thaliana OX=3702 GN=SMC1 PE=2 SV=2	D	Cell cycle control, cell division, chromosome partitioning	hypothetical protein SETIT_0131292mg, partial [Setaria italica]
Setaria_italica_newGene_701	--	--	--	--	--	--	--	Myb/SANT-like DNA-binding domain	--	S	Function unknown	uncharacterized protein LOC101753128 [Setaria italica]
Setaria_italica_newGene_1560	--	--	--	--	--	--	--	Putative gypsy type transposon	--	S	Function unknown	uncharacterized protein LOC101756817 [Setaria italica]
Setaria_italica_newGene_1234	--	--	Molecular Function: nucleotide binding (GO:0000166);; Molecular Function: catalytic activity (GO:0003824);; Cellular Component: mitochondrion (GO:0005739);; Biological Process: transcription, DNA-templated (GO:0006351);; Cellular Component: membrane (GO:0016020);; Biological Process: protein metabolic process (GO:0019538);;	--	--	--	--	Domain of unknown function (DUF4218);; Transposase family tnp2;; Potato inhibitor I family	--	S	Function unknown	transposon protein, putative, CACTA, En/Spm sub-class [Oryza sativa Japonica Group]
Setaria_italica_newGene_1243	--	--	--	--	--	--	--	--	--	--	--	hypothetical protein SETIT_014716mg [Setaria italica]
Setaria_italica_newGene_2717	--	--	Cellular Component: mitochondrial inner membrane (GO:0005743);; Biological Process: intracellular protein transport (GO:0006886);; Molecular Function: protein transmembrane transporter activity (GO:0008320);; Cellular Component: integral component of membrane (GO:0016021);; Cellular Component: mitochondrial membrane part (GO:0044455);;	K17795|3.6811e-10|sbi:SORBI_07g019440|K17795 mitochondrial import inner membrane translocase subunit TIM17 | (RefSeq) SORBIDRAFT_07g019440, Sb07g019440; hypothetical protein	--	--	--	--	--	--	--	hypothetical protein SETIT_038365mg [Setaria italica]
Setaria_italica_newGene_445	--	--	--	--	--	--	--	--	--	--	--	uncharacterized protein LOC111258499 [Setaria italica]
Setaria_italica_newGene_2789	--	--	Cellular Component: integral component of membrane (GO:0016021);;	--	--	--	--	--	--	--	--	hypothetical protein SETIT_020293mg [Setaria italica]
Setaria_italica_newGene_2176	--	--	Biological Process: posttranscriptional tethering of RNA polymerase II gene DNA at nuclear periphery (GO:0000973);; Molecular Function: RNA binding (GO:0003723);; Molecular Function: nucleocytoplasmic transporter activity (GO:0005487);; Biological Process: RNA export from nucleus (GO:0006405);; Biological Process: protein import into nucleus (GO:0006606);; Molecular Function: nuclear localization…	K14297|2.20323e-53|sita:101785049|K14297 nuclear pore complex protein Nup98-Nup96 | (RefSeq) nuclear pore complex protein NUP98A-like	RNA transport (ko03013)	[YU]	--	--	Nuclear pore complex protein NUP98B OS=Arabidopsis thaliana OX=3702 GN=NUP98B PE=1 SV=1	U	Intracellular trafficking, secretion, and vesicular transport	nuclear pore complex protein NUP98A isoform X2 [Setaria italica]
Setaria_italica_newGene_314	--	--	--	--	--	--	--	--	--	--	--	hypothetical protein SETIT_032216mg [Setaria italica]
Setaria_italica_newGene_2135	--	--	Cellular Component: vacuolar membrane (GO:0005774);; Biological Process: ion transport (GO:0006811);; Cellular Component: integral component of membrane (GO:0016021);; Biological Process: transmembrane transport (GO:0055085);;	K03452|5.84721e-86|sita:101764831|K03452 magnesium/proton exchanger | (RefSeq) magnesium/proton exchanger 1	--	[PT]	--	Sodium/calcium exchanger protein	Magnesium/proton exchanger 2 OS=Oryza sativa subsp. japonica OX=39947 GN=MHX2 PE=3 SV=2	P	Inorganic ion transport and metabolism	magnesium/proton exchanger 1 [Setaria italica]
Setaria_italica_newGene_2933	--	--	--	--	--	--	--	Protein of unknown function (DUF1618)	--	--	--	uncharacterized protein LOC101753878 [Setaria italica]
Setaria_italica_newGene_2322	--	--	Biological Process: regulation of cell growth (GO:0001558);; Molecular Function: calcium-dependent cysteine-type endopeptidase activity (GO:0004198);; Cellular Component: endoplasmic reticulum membrane (GO:0005789);; Cellular Component: integral component of plasma membrane (GO:0005887);; Biological Process: embryo development ending in seed dormancy (GO:0009793);; Biological Process: regulation …	--	--	[OT]	--	Calpain family cysteine protease	Calpain-type cysteine protease DEK1 OS=Zea mays OX=4577 GN=DEK1 PE=1 SV=2	O	Posttranslational modification, protein turnover, chaperones	hypothetical protein SETIT_033839mg [Setaria italica]
Setaria_italica_newGene_1482	--	--	--	--	--	--	--	Zinc knuckle	--	--	--	uncharacterized protein LOC105914714 [Setaria italica]
Setaria_italica_newGene_1754	--	--	Molecular Function: starch binding (GO:2001070);;	K14861|8.0683e-65|sita:101763330|K14861 nucleolar pre-ribosomal-associated protein 1 | (RefSeq) uncharacterized LOC101763330	--	[S]	Function unknown	--	--	S	Function unknown	hypothetical protein SETIT_028638mg [Setaria italica]
Setaria_italica_newGene_1760	[K]	Transcription	Molecular Function: DNA binding (GO:0003677);; Biological Process: regulation of transcription, DNA-templated (GO:0006355);; Molecular Function: zinc ion binding (GO:0008270);;	--	--	[J]	Translation, ribosomal structure and biogenesis	Zinc knuckle;; 'Cold-shock' DNA-binding domain	Glycine-rich protein 2 OS=Nicotiana sylvestris OX=4096 GN=GRP-2 PE=2 SV=1	K	Transcription	glycine-rich protein 2-like [Setaria italica]
Setaria_italica_newGene_739	--	--	Molecular Function: nucleic acid binding (GO:0003676);; Molecular Function: zinc ion binding (GO:0008270);;	--	--	--	--	Plant mobile domain	Serine/threonine-protein phosphatase 7 long form homolog OS=Arabidopsis thaliana OX=3702 GN=MAIL3 PE=2 SV=1	S	Function unknown	serine/threonine-protein phosphatase 7 long form homolog [Setaria italica]
Setaria_italica_newGene_2979	--	--	Cellular Component: intracellular part (GO:0044424);; Molecular Function: organic cyclic compound binding (GO:0097159);; Molecular Function: heterocyclic compound binding (GO:1901363);;	K03106|4.88326e-26|mtr:MTR_4g010050|K03106 signal recognition particle subunit SRP54 [EC:3.6.5.4] | (RefSeq) signal recognition particle 54 kDa protein	Protein export (ko03060)	[U]	Intracellular trafficking, secretion, and vesicular transport	--	Signal recognition particle 54 kDa protein 2 OS=Hordeum vulgare OX=4513 GN=SRP54-2 PE=2 SV=1	U	Intracellular trafficking, secretion, and vesicular transport	signal recognition particle 54 kDa protein [Medicago truncatula]
Setaria_italica_newGene_1778	--	--	--	--	--	--	--	--	--	--	--	hypothetical protein SETIT_013078mg [Setaria italica]
Setaria_italica_newGene_1519	[R]	General function prediction only	Biological Process: mRNA splicing, via spliceosome (GO:0000398);; Cellular Component: Prp19 complex (GO:0000974);; Cellular Component: DNA replication factor A complex (GO:0005662);; Cellular Component: precatalytic spliceosome (GO:0071011);; Cellular Component: catalytic step 2 spliceosome (GO:0071013);; Cellular Component: Cul4-RING E3 ubiquitin ligase complex (GO:0080008);;	K12862|0|zma:100282926|K12862 pleiotropic regulator 1 | (RefSeq) AY106137, GRMZM2G017089; uncharacterized LOC100282926	Spliceosome (ko03040)	[A]	RNA processing and modification	--	Protein pleiotropic regulatory locus 1 OS=Arabidopsis thaliana OX=3702 GN=PRL1 PE=1 SV=1	A	RNA processing and modification	protein pleiotropic regulatory locus 1 [Sorghum bicolor]
Setaria_italica_newGene_1721	--	--	--	--	--	--	--	--	--	--	--	hypothetical protein SETIT_012897mg [Setaria italica]
Setaria_italica_newGene_45	--	--	--	--	--	--	--	--	--	--	--	uncharacterized protein LOC111256593 [Setaria italica]
Setaria_italica_newGene_3039	--	--	Cellular Component: mitochondrion (GO:0005739);;	--	--	--	--	--	--	--	--	hypothetical protein SETIT_033323mg [Setaria italica]
Setaria_italica_newGene_2771	--	--	Cellular Component: integral component of membrane (GO:0016021);;	--	--	--	--	--	--	--	--	hypothetical protein SETIT_031466mg [Setaria italica]
Setaria_italica_newGene_2097	--	--	--	--	--	--	--	--	--	S	Function unknown	hypothetical protein SETIT_027664mg [Setaria italica]
Setaria_italica_newGene_2920	--	--	--	--	--	--	--	SWIM zinc finger	Protein FAR-RED IMPAIRED RESPONSE 1 OS=Arabidopsis thaliana OX=3702 GN=FAR1 PE=1 SV=1	S	Function unknown	hypothetical protein BRADI_1g43921v3 [Brachypodium distachyon]
Setaria_italica_newGene_328	--	--	--	--	--	--	--	--	--	--	--	hypothetical protein SETIT_025738mg [Setaria italica]
Setaria_italica_newGene_2519	--	--	--	--	--	--	--	MuDR family transposase	--	--	--	uncharacterized protein LOC106804525 [Setaria italica]
Setaria_italica_newGene_2144	--	--	Cellular Component: integral component of membrane (GO:0016021);;	--	--	[S]	Function unknown	Domain of unknown function (DUF4149)	--	S	Function unknown	hypothetical protein SETIT_028426mg [Setaria italica]
Setaria_italica_newGene_1494	[O]	Posttranslational modification, protein turnover, chaperones	Molecular Function: ATP binding (GO:0005524);; Cellular Component: mitochondrion (GO:0005739);; Biological Process: protein folding (GO:0006457);; Biological Process: response to heat (GO:0009408);; Molecular Function: heat shock protein binding (GO:0031072);; Molecular Function: metal ion binding (GO:0046872);; Molecular Function: unfolded protein binding (GO:0051082);;	K03686|3.45818e-49|sita:101768381|K03686 molecular chaperone DnaJ | (RefSeq) chaperone protein DnaJ-like	--	[O]	Posttranslational modification, protein turnover, chaperones	DnaJ central domain	Chaperone protein dnaJ GFA2, mitochondrial OS=Arabidopsis thaliana OX=3702 GN=GFA2 PE=2 SV=1	O	Posttranslational modification, protein turnover, chaperones	chaperone protein dnaJ GFA2, mitochondrial [Setaria italica]
Setaria_italica_newGene_3015	--	--	--	--	--	--	--	--	--	S	Function unknown	hypothetical protein SETIT_019966mg, partial [Setaria italica]
Setaria_italica_newGene_147	--	--	Molecular Function: RNA polymerase II transcription factor activity, sequence-specific DNA binding (GO:0000981);; Molecular Function: DNA binding (GO:0003677);; Cellular Component: nucleoplasm (GO:0005654);; Cellular Component: cytoplasm (GO:0005737);; Biological Process: regulation of transcription from RNA polymerase II promoter (GO:0006357);; Molecular Function: protein dimerization activity (…	--	--	--	--	hAT family C-terminal dimerisation region	--	--	--	hypothetical protein SETIT_023888mg [Setaria italica]
Setaria_italica_newGene_1672	--	--	--	K03106|1.32371e-06|pda:103695524|K03106 signal recognition particle subunit SRP54 [EC:3.6.5.4] | (RefSeq) signal recognition particle 54 kDa protein 2-like	Protein export (ko03060)	--	--	--	--	--	--	hypothetical protein SETIT_019877mg [Setaria italica]
Setaria_italica_newGene_2428	--	--	Cellular Component: integral component of membrane (GO:0016021);;	--	--	--	--	--	--	--	--	hypothetical protein SETIT_040802mg [Setaria italica]
Setaria_italica_newGene_1395	--	--	--	--	--	--	--	Myb/SANT-like DNA-binding domain	--	S	Function unknown	uncharacterized protein LOC101777908 [Setaria italica]
Setaria_italica_newGene_1328	--	--	--	--	--	--	--	--	--	S	Function unknown	hypothetical protein PAHAL_C04894 [Panicum hallii]
Setaria_italica_newGene_2387	--	--	Molecular Function: binding (GO:0005488);;	--	--	--	--	Protein of unknown function (DUF 659);; hAT family C-terminal dimerisation region	--	S	Function unknown	hypothetical protein PAHAL_A01659 [Panicum hallii]
Setaria_italica_newGene_2265	--	--	--	--	--	[R]	General function prediction only	PPR repeat;; PPR repeat family	Pentatricopeptide repeat-containing protein At4g35130, chloroplastic OS=Arabidopsis thaliana OX=3702 GN=PCMP-H27 PE=3 SV=1	S	Function unknown	pentatricopeptide repeat-containing protein At4g35130, chloroplastic [Setaria italica]
Setaria_italica_newGene_3003	--	--	--	--	--	--	--	--	--	--	--	hypothetical protein SETIT_038383mg [Setaria italica]
Setaria_italica_newGene_2094	--	--	Molecular Function: RNA polymerase II transcription factor activity, sequence-specific DNA binding (GO:0000981);; Molecular Function: DNA binding (GO:0003677);; Cellular Component: nucleoplasm (GO:0005654);; Cellular Component: cytoplasm (GO:0005737);;	--	--	--	--	hAT family C-terminal dimerisation region;; Domain of unknown function (DUF4371)	40S ribosomal protein S9-2 OS=Arabidopsis thaliana OX=3702 GN=RPS9C PE=1 SV=1	S	Function unknown	PREDICTED: zinc finger MYM-type protein 1-like [Oryza sativa Japonica Group]
Setaria_italica_newGene_2206	--	--	--	K05546|7.61008e-07|sita:101767458|K05546 alpha 1,3-glucosidase [EC:3.2.1.84] | (RefSeq) probable glucan 1,3-alpha-glucosidase	N-Glycan biosynthesis (ko00510);Protein processing in endoplasmic reticulum (ko04141)	--	--	--	--	--	--	hypothetical protein SETIT_019877mg [Setaria italica]
Setaria_italica_newGene_1342	[C]	Energy production and conversion	Molecular Function: fatty-acyl-CoA binding (GO:0000062);; Molecular Function: acyl-CoA dehydrogenase activity (GO:0003995);; Molecular Function: copper ion binding (GO:0005507);; Cellular Component: mitochondrial matrix (GO:0005759);; Molecular Function: electron carrier activity (GO:0009055);; Biological Process: fatty acid beta-oxidation using acyl-CoA dehydrogenase (GO:0033539);; Molecular Fun…	K03522|2.88635e-24|sita:101772665|K03522 electron transfer flavoprotein alpha subunit | (RefSeq) electron transfer flavoprotein subunit alpha, mitochondrial	--	[C]	Energy production and conversion	--	Electron transfer flavoprotein subunit alpha, mitochondrial OS=Oryza sativa subsp. japonica OX=39947 GN=ETFA PE=2 SV=1	--	--	hypothetical protein SETIT_015889mg [Setaria italica]
Setaria_italica_newGene_1054	--	--	--	--	--	--	--	--	--	--	--	hypothetical protein SETIT_004141mg [Setaria italica]
Setaria_italica_newGene_2724	--	--	Molecular Function: DNA binding (GO:0003677);; Biological Process: DNA recombination (GO:0006310);; Molecular Function: electron carrier activity (GO:0009055);; Cellular Component: plastid (GO:0009536);; Biological Process: DNA integration (GO:0015074);; Cellular Component: membrane (GO:0016020);; Biological Process: electron transport chain (GO:0022900);;	--	--	[R]	General function prediction only	gag-polypeptide of LTR copia-type;; Reverse transcriptase (RNA-dependent DNA polymerase)	Retrovirus-related Pol polyprotein from transposon RE2 OS=Arabidopsis thaliana OX=3702 GN=RE2 PE=4 SV=1	L	Replication, recombination and repair	putative gag-pol polyprotein [Oryza sativa Japonica Group]
Setaria_italica_newGene_2891	--	--	--	--	--	--	--	--	--	--	--	uncharacterized protein LOC101778336 [Setaria italica]
Setaria_italica_newGene_1842	--	--	Cellular Component: mitochondrial respiratory chain complex III (GO:0005750);; Biological Process: mitochondrial electron transport, ubiquinol to cytochrome c (GO:0006122);; Molecular Function: ubiquinol-cytochrome-c reductase activity (GO:0008121);; Molecular Function: electron transporter, transferring electrons within CoQH2-cytochrome c reductase complex activity (GO:0045153);; Biological Proc…	K00416|9.76368e-14|osa:4349859|K00416 ubiquinol-cytochrome c reductase subunit 6 | (RefSeq) cytochrome b-c1 complex subunit 6	Oxidative phosphorylation (ko00190)	[C]	Energy production and conversion	--	Cytochrome b-c1 complex subunit 6 OS=Solanum tuberosum OX=4113 PE=1 SV=2	C	Energy production and conversion	hypothetical protein SETIT_027870mg, partial [Setaria italica]
Setaria_italica_newGene_1659	--	--	Cellular Component: membrane (GO:0016020);;	--	--	--	--	--	--	S	Function unknown	hypothetical protein OsJ_08374 [Oryza sativa Japonica Group]
Setaria_italica_newGene_772	--	--	--	--	--	--	--	--	--	--	--	uncharacterized protein LOC101776486 isoform X2 [Setaria italica]
Setaria_italica_newGene_2896	--	--	--	--	--	--	--	--	--	--	--	putative E3 ubiquitin-protein ligase RING1b [Setaria italica]
Setaria_italica_newGene_2880	--	--	--	--	--	--	--	--	--	--	--	uncharacterized protein LOC111256498 [Setaria italica]
Setaria_italica_newGene_1157	--	--	Cellular Component: integral component of membrane (GO:0016021);; Molecular Function: hydrolase activity, acting on ester bonds (GO:0016788);;	--	--	--	--	Plant transposon protein;; DDE superfamily endonuclease	--	S	Function unknown	PREDICTED: uncharacterized protein LOC102716308 [Oryza brachyantha]
Setaria_italica_newGene_3206	--	--	Molecular Function: zinc ion binding (GO:0008270);;	--	--	--	--	--	--	S	Function unknown	uncharacterized protein LOC101763175 [Setaria italica]
Setaria_italica_newGene_446	--	--	Molecular Function: DNA binding (GO:0003677);; Molecular Function: glutathione transferase activity (GO:0004364);; Cellular Component: ribosome (GO:0005840);; Biological Process: glutathione metabolic process (GO:0006749);; Biological Process: toxin catabolic process (GO:0009407);;	--	--	--	--	No apical meristem-associated C-terminal domain	Glutathione S-transferase T3 OS=Arabidopsis thaliana OX=3702 GN=GSTT3 PE=2 SV=1	S	Function unknown	glutathione S-transferase T3-like [Setaria italica]
Setaria_italica_newGene_356	--	--	--	--	--	--	--	Myb/SANT-like DNA-binding domain	--	S	Function unknown	uncharacterized protein LOC101757202 [Setaria italica]
Setaria_italica_newGene_2182	[QV]	Secondary metabolites biosynthesis, transport and catabolism;; Defense mechanisms	Cellular Component: membrane (GO:0016020);; Molecular Function: oxidoreductase activity, acting on paired donors, with incorporation or reduction of molecular oxygen, NAD(P)H as one donor, and incorporation of one atom of oxygen (GO:0016709);; Biological Process: secondary metabolite biosynthetic process (GO:0044550);; Molecular Function: metal ion binding (GO:0046872);; Biological Process: defen…	--	--	[Q]	Secondary metabolites biosynthesis, transport and catabolism	Cytochrome P450	4-hydroxyphenylacetaldehyde oxime monooxygenase OS=Sorghum bicolor OX=4558 GN=CYP71E1 PE=1 SV=1	Q	Secondary metabolites biosynthesis, transport and catabolism	hypothetical protein SETIT_039491mg [Setaria italica]
Setaria_italica_newGene_2321	--	--	Molecular Function: zinc ion binding (GO:0008270);;	--	--	[BK]	--	--	DDT domain-containing protein PTM OS=Arabidopsis thaliana OX=3702 GN=PTM PE=1 SV=1	S	Function unknown	hypothetical protein SORBI_3008G033900 [Sorghum bicolor]
Setaria_italica_newGene_2484	--	--	Biological Process: anaerobic respiration (GO:0009061);; Cellular Component: plastid (GO:0009536);; Biological Process: peptidyl-cysteine oxidation (GO:0018171);; Biological Process: detection of hypoxia (GO:0070483);;	--	--	--	--	--	--	--	--	uncharacterized protein LOC110435812 [Sorghum bicolor]
Setaria_italica_newGene_672	--	--	Biological Process: dephosphorylation (GO:0016311);; Molecular Function: phosphatase activity (GO:0016791);;	--	--	--	--	--	--	--	--	hypothetical protein SETIT_027209mg [Setaria italica]
Setaria_italica_newGene_869	--	--	--	--	--	--	--	--	Thaumatin-like protein 1 OS=Prunus persica OX=3760 PE=2 SV=1	S	Function unknown	thaumatin-like protein 1b [Setaria italica]
Setaria_italica_newGene_1409	--	--	--	--	--	--	--	--	--	--	--	hypothetical protein SETIT_014729mg [Setaria italica]
Setaria_italica_newGene_1803	--	--	Molecular Function: DNA binding (GO:0003677);; Cellular Component: plastid (GO:0009536);;	--	--	[L]	Replication, recombination and repair	hAT family C-terminal dimerisation region;; Domain of unknown function (DUF4413)	Zinc finger BED domain-containing protein RICESLEEPER 2 OS=Oryza sativa subsp. japonica OX=39947 GN=Os03g0733400 PE=2 SV=1	S	Function unknown	zinc finger BED domain-containing protein RICESLEEPER 2-like [Setaria italica]
Setaria_italica_newGene_3153	--	--	--	--	--	--	--	--	--	--	--	hypothetical protein SETIT_033510mg [Setaria italica]
Setaria_italica_newGene_2617	--	--	--	--	--	--	--	--	--	--	--	uncharacterized protein LOC101757757 [Setaria italica]
Setaria_italica_newGene_1196	--	--	--	--	--	--	--	--	--	--	--	H/ACA ribonucleoprotein complex subunit 4-like [Setaria italica]
Setaria_italica_newGene_2491	--	--	--	--	--	--	--	--	--	--	--	hypothetical protein SETIT_039977mg [Setaria italica]
Setaria_italica_newGene_1600	--	--	--	--	--	[L]	Replication, recombination and repair	DDE superfamily endonuclease;; Plant transposon protein	--	S	Function unknown	uncharacterized protein LOC101761309 [Setaria italica]
Setaria_italica_newGene_2800	--	--	--	--	--	--	--	--	--	--	--	hypothetical protein SETIT_018931mg [Setaria italica]
Setaria_italica_newGene_1606	[J]	Translation, ribosomal structure and biogenesis	Biological Process: ribosomal small subunit assembly (GO:0000028);; Molecular Function: structural constituent of ribosome (GO:0003735);; Biological Process: translation (GO:0006412);; Cellular Component: cytosolic small ribosomal subunit (GO:0022627);; Molecular Function: metal ion binding (GO:0046872);;	K02978|5.60612e-46|obr:102702649|K02978 small subunit ribosomal protein S27e | (RefSeq) 40S ribosomal protein S27-like	Ribosome (ko03010)	[J]	Translation, ribosomal structure and biogenesis	Ribosomal protein S27	40S ribosomal protein S27 OS=Hordeum vulgare OX=4513 GN=RPS27 PE=3 SV=2	J	Translation, ribosomal structure and biogenesis	hypothetical protein SETIT_012352mg, partial [Setaria italica]
Setaria_italica_newGene_2729	--	--	Molecular Function: RNA binding (GO:0003723);; Molecular Function: RNA-directed DNA polymerase activity (GO:0003964);; Biological Process: RNA-dependent DNA biosynthetic process (GO:0006278);;	--	--	[R]	General function prediction only	Endonuclease/Exonuclease/phosphatase family	--	S	Function unknown	OSJNBa0088A01.7 [Oryza sativa Japonica Group]
Setaria_italica_newGene_44	--	--	--	--	--	--	--	Plant mobile domain	Serine/threonine-protein phosphatase 7 long form homolog OS=Arabidopsis thaliana OX=3702 GN=MAIL3 PE=2 SV=1	S	Function unknown	serine/threonine-protein phosphatase 7 long form homolog [Setaria italica]
Setaria_italica_newGene_524	--	--	--	--	--	--	--	--	--	--	--	hypothetical protein SETIT_009089mg [Setaria italica]
Setaria_italica_newGene_3112	--	--	--	--	--	--	--	--	--	--	--	hypothetical protein SETIT_033447mg [Setaria italica]
Setaria_italica_newGene_317	--	--	--	--	--	--	--	Domain of unknown function (DUF4094)	--	S	Function unknown	uncharacterized protein LOC101769101 isoform X2 [Setaria italica]
Setaria_italica_newGene_1254	--	--	--	--	--	--	--	--	--	--	--	uncharacterized protein LOC105914686 [Setaria italica]
Setaria_italica_newGene_929	--	--	--	--	--	--	--	Plant mobile domain;; Domain of unknown function	Serine/threonine-protein phosphatase 7 long form homolog OS=Arabidopsis thaliana OX=3702 GN=MAIL3 PE=2 SV=1	S	Function unknown	uncharacterized protein LOC101753820 [Setaria italica]
Setaria_italica_newGene_2347	--	--	--	--	--	--	--	--	--	--	--	hypothetical protein SETIT_040565mg [Setaria italica]
Setaria_italica_newGene_570	--	--	Molecular Function: nucleic acid binding (GO:0003676);;	--	--	--	--	MULE transposase domain;; SWIM zinc finger	--	S	Function unknown	transposon protein, putative, Mutator sub-class [Oryza sativa Japonica Group]
Setaria_italica_newGene_894	--	--	--	K10401|1.16792e-07|bdi:100833292|K10401 kinesin family member 18/19 | (RefSeq) kinesin-like protein KIF22	--	--	--	--	Kinesin-like protein KIN-6 OS=Oryza sativa subsp. japonica OX=39947 GN=KIN6 PE=2 SV=2	--	--	hypothetical protein PAHAL_D02143 [Panicum hallii]
Setaria_italica_newGene_2068	--	--	--	--	--	--	--	--	--	--	--	uncharacterized protein LOC101771981 [Setaria italica]
Setaria_italica_newGene_2539	--	--	--	--	--	--	--	--	--	--	--	hypothetical protein SETIT_038400mg [Setaria italica]
Setaria_italica_newGene_1236	--	--	Molecular Function: binding (GO:0005488);;	--	--	--	--	gag-polypeptide of LTR copia-type	--	L	Replication, recombination and repair	uncharacterized protein LOC101755057 [Setaria italica]
Setaria_italica_newGene_933	--	--	Biological Process: anaerobic respiration (GO:0009061);; Cellular Component: plastid (GO:0009536);; Biological Process: peptidyl-cysteine oxidation (GO:0018171);; Biological Process: detection of hypoxia (GO:0070483);;	--	--	--	--	--	--	--	--	uncharacterized protein LOC110435812 [Sorghum bicolor]
Setaria_italica_newGene_3197	--	--	--	--	--	--	--	--	--	S	Function unknown	uncharacterized protein LOC101775883 [Setaria italica]
Setaria_italica_newGene_1691	--	--	Molecular Function: nucleotide binding (GO:0000166);; Molecular Function: protein kinase activity (GO:0004672);; Cellular Component: mitochondrion (GO:0005739);; Cellular Component: membrane (GO:0016020);; Biological Process: phosphorylation (GO:0016310);;	--	--	--	--	--	Receptor kinase-like protein Xa21 OS=Oryza sativa subsp. indica OX=39946 GN=XA21 PE=1 SV=1	S	Function unknown	receptor kinase-like protein Xa21 [Setaria italica]
Setaria_italica_newGene_1516	--	--	--	--	--	--	--	--	--	--	--	hypothetical protein SETIT_011552mg [Setaria italica]
Setaria_italica_newGene_2365	[L]	Replication, recombination and repair	Molecular Function: RNA binding (GO:0003723);; Molecular Function: RNA-DNA hybrid ribonuclease activity (GO:0004523);; Biological Process: RNA phosphodiester bond hydrolysis, endonucleolytic (GO:0090502);;	--	--	--	--	Reverse transcriptase-like;; RNase H	--	L	Replication, recombination and repair	uncharacterized protein LOC101761603 [Setaria italica]
Setaria_italica_newGene_2795	--	--	Biological Process: regulation of transcription, DNA-templated (GO:0006355);; Molecular Function: zinc ion binding (GO:0008270);;	--	--	--	--	--	Protein FAR-RED IMPAIRED RESPONSE 1 OS=Arabidopsis thaliana OX=3702 GN=FAR1 PE=1 SV=1	--	--	protein FAR1-RELATED SEQUENCE 5-like [Spinacia oleracea]
Setaria_italica_newGene_401	--	--	Molecular Function: DNA binding (GO:0003677);; Molecular Function: RNA binding (GO:0003723);; Molecular Function: RNA-directed DNA polymerase activity (GO:0003964);; Molecular Function: aspartic-type endopeptidase activity (GO:0004190);; Biological Process: RNA-dependent DNA biosynthetic process (GO:0006278);; Biological Process: DNA recombination (GO:0006310);; Biological Process: proteolysis (G…	--	--	[R]	General function prediction only	Retroviral aspartyl protease;; Reverse transcriptase (RNA-dependent DNA polymerase);; Integrase core domain;; Retrotransposon gag protein;; gag-polyprotein putative aspartyl protease;; Aspartyl protease	RNA-directed DNA polymerase homolog OS=Oenothera berteroana OX=3950 PE=4 SV=1	L	Replication, recombination and repair	putative polyprotein [Oryza sativa Japonica Group]
Setaria_italica_newGene_1974	--	--	Molecular Function: malate dehydrogenase (decarboxylating) (NAD+) activity (GO:0004471);; Biological Process: malate metabolic process (GO:0006108);; Molecular Function: metal ion binding (GO:0046872);; Molecular Function: NAD binding (GO:0051287);; Biological Process: oxidation-reduction process (GO:0055114);;	K00029|7.86953e-07|obr:102722532|K00029 malate dehydrogenase (oxaloacetate-decarboxylating)(NADP+) [EC:1.1.1.40] | (RefSeq) NADP-dependent malic enzyme, chloroplastic	Pyruvate metabolism (ko00620);Carbon fixation in photosynthetic organisms (ko00710);Carbon metabolism (ko01200)	--	--	Malic enzyme, NAD binding domain	NADP-dependent malic enzyme, chloroplastic OS=Oryza sativa subsp. japonica OX=39947 GN=ME6 PE=2 SV=2	--	--	hypothetical protein SETIT_028473mg [Setaria italica]
Setaria_italica_newGene_1540	--	--	Biological Process: proteolysis (GO:0006508);; Molecular Function: cysteine-type peptidase activity (GO:0008234);;	--	--	--	--	--	--	--	--	uncharacterized protein LOC111258024 [Setaria italica]
Setaria_italica_newGene_1995	[R]	General function prediction only	Cellular Component: integral component of membrane (GO:0016021);; Molecular Function: oxidoreductase activity (GO:0016491);; Biological Process: oxidation-reduction process (GO:0055114);;	--	--	[GQ]	--	--	--	S	Function unknown	uncharacterized protein LOC107629742 isoform X3 [Arachis ipaensis]
Setaria_italica_newGene_866	--	--	--	--	--	--	--	--	--	--	--	hypothetical protein SETIT_005283mg [Setaria italica]
Setaria_italica_newGene_628	--	--	--	--	--	--	--	Myb/SANT-like DNA-binding domain	--	--	--	uncharacterized protein LOC103640013 [Zea mays]
Setaria_italica_newGene_642	--	--	Molecular Function: nucleic acid binding (GO:0003676);; Cellular Component: mitochondrion (GO:0005739);; Molecular Function: zinc ion binding (GO:0008270);;	--	--	--	--	--	--	S	Function unknown	hypothetical protein SORBI_3001G028301 [Sorghum bicolor]
Setaria_italica_newGene_1634	--	--	--	--	--	--	--	--	--	--	--	uncharacterized protein LOC111256202 [Setaria italica]
Setaria_italica_newGene_1802	--	--	Molecular Function: magnesium ion binding (GO:0000287);; Molecular Function: inorganic diphosphatase activity (GO:0004427);; Cellular Component: cytoplasm (GO:0005737);; Biological Process: phosphate-containing compound metabolic process (GO:0006796);; Cellular Component: membrane (GO:0016020);;	--	--	[C]	Energy production and conversion	--	Soluble inorganic pyrophosphatase OS=Zea mays OX=4577 GN=IPP PE=2 SV=1	C	Energy production and conversion	Soluble inorganic pyrophosphatase [Zea mays]
Setaria_italica_newGene_3109	--	--	Molecular Function: nucleic acid binding (GO:0003676);; Molecular Function: protein dimerization activity (GO:0046983);;	--	--	--	--	Protein of unknown function (DUF 659);; BED zinc finger;; hAT family C-terminal dimerisation region	--	S	Function unknown	uncharacterized protein LOC101757115 isoform X1 [Setaria italica]
Setaria_italica_newGene_2652	--		Molecular Function: protein serine/threonine kinase activity (GO:0004674);; Molecular Function: ATP binding (GO:0005524);; Biological Process: protein phosphorylation (GO:0006468);;	K04733|3.11964e-90|sbi:SORBI_01g033865|K04733 interleukin-1 receptor-associated kinase 4 [EC:2.7.11.1] | (RefSeq) SORBIDRAFT_01g033865, Sb01g033865; hypothetical protein	--	--	--	Protein kinase domain;; Protein tyrosine kinase;; ABC1 family	Wall-associated receptor kinase-like 22 OS=Arabidopsis thaliana OX=3702 GN=WAKL22 PE=2 SV=1	T	Signal transduction mechanisms	hypothetical protein SETIT_038634mg [Setaria italica]
Setaria_italica_newGene_1705	--	--	Cellular Component: integral component of membrane (GO:0016021);;	--	--	--	--	--	--	S	Function unknown	uncharacterized protein LOC101758463 [Setaria italica]
Setaria_italica_newGene_523	[I]	Lipid transport and metabolism	Molecular Function: phosphogluconate dehydrogenase (decarboxylating) activity (GO:0004616);; Biological Process: carbohydrate metabolic process (GO:0005975);; Molecular Function: zinc ion binding (GO:0008270);; Molecular Function: aldehyde-lyase activity (GO:0016832);; Molecular Function: NAD binding (GO:0051287);; Biological Process: oxidation-reduction process (GO:0055114);;	--	--	[R]	General function prediction only	NAD binding domain of 6-phosphogluconate dehydrogenase;; NAD-binding of NADP-dependent 3-hydroxyisobutyrate dehydrogenase	--	S	Function unknown	hypothetical protein SETIT_005728mg [Setaria italica]
Setaria_italica_newGene_3106	--	--	Cellular Component: integral component of membrane (GO:0016021);;	--	--	--	--	--	--	--	--	uncharacterized protein LOC105913859 [Setaria italica]
Setaria_italica_newGene_32	--	--	--	--	--	--	--	--	--	--	--	hypothetical protein SETIT_025598mg [Setaria italica]
Setaria_italica_newGene_2413	--	--	Biological Process: metabolic process (GO:0008152);; Molecular Function: hydrolase activity (GO:0016787);;	K17623|4.42639e-24|sita:101779112|K17623 pseudouridine 5'-phosphatase [EC:3.1.3.96] | (RefSeq) (DL)-glycerol-3-phosphatase 2-like	--	[R]	General function prediction only	--	(DL)-glycerol-3-phosphatase 2 OS=Arabidopsis thaliana OX=3702 GN=GPP2 PE=1 SV=1	S	Function unknown	(DL)-glycerol-3-phosphatase 2 [Setaria italica]
Setaria_italica_newGene_1715	--	--	--	--	--	--	--	--	--	--	--	OO_Ba0013J05-OO_Ba0033A15.31 [Oryza officinalis]
Setaria_italica_newGene_3097	--	--	Cellular Component: mitochondrion (GO:0005739);; Molecular Function: NADH dehydrogenase (ubiquinone) activity (GO:0008137);; Cellular Component: integral component of membrane (GO:0016021);; Biological Process: oxidation-reduction process (GO:0055114);;	--	--	--	--	--	--	--	--	hypothetical protein SETIT_031486mg [Setaria italica]
Setaria_italica_newGene_3294	--	--	Cellular Component: plastid (GO:0009536);;	--	--	[K]	Transcription	CCT motif	Protein CHLOROPLAST IMPORT APPARATUS 2 OS=Arabidopsis thaliana OX=3702 GN=CIA2 PE=1 SV=1	K	Transcription	hypothetical protein SETIT_017125mg [Setaria italica]
Setaria_italica_newGene_2335	--	--	Molecular Function: metal ion binding (GO:0046872);;	--	--	[R]	General function prediction only	--	Zinc finger CCCH domain-containing protein 8 OS=Oryza sativa subsp. japonica OX=39947 GN=Os01g0616400 PE=2 SV=2	S	Function unknown	uncharacterized protein LOC101767977 [Setaria italica]
Setaria_italica_newGene_2194	--	--	Cellular Component: nucleolus organizer region (GO:0005731);; Cellular Component: mitochondrion (GO:0005739);; Biological Process: male meiotic nuclear division (GO:0007140);; Biological Process: female meiotic nuclear division (GO:0007143);; Biological Process: megagametogenesis (GO:0009561);; Biological Process: gene silencing by RNA (GO:0031047);; Biological Process: histone H3-K9 demethylatio…	K11593|8.5997e-72|sita:101758764|K11593 eukaryotic translation initiation factor 2C | (RefSeq) protein argonaute MEL1-like	--	[J]	Translation, ribosomal structure and biogenesis	Mid domain of argonaute	Protein argonaute MEL1 OS=Oryza sativa subsp. japonica OX=39947 GN=MEL1 PE=2 SV=1	J	Translation, ribosomal structure and biogenesis	hypothetical protein SETIT_034423mg [Setaria italica]
Setaria_italica_newGene_2644	--	--	--	--	--	--	--	Plant mobile domain	Serine/threonine-protein phosphatase 7 long form homolog OS=Arabidopsis thaliana OX=3702 GN=MAIL3 PE=2 SV=1	--	--	hypothetical protein SETIT_020154mg [Setaria italica]
Setaria_italica_newGene_3021	--	--	--	--	--	--	--	--	--	--	--	hypothetical protein SETIT_018855mg [Setaria italica]
Setaria_italica_newGene_2078	--	--	Molecular Function: ADP binding (GO:0043531);;	--	--	[T]	Signal transduction mechanisms	NB-ARC domain	Disease resistance protein RPM1 OS=Arabidopsis thaliana OX=3702 GN=RPM1 PE=1 SV=1	S	Function unknown	hypothetical protein SETIT_028056mg, partial [Setaria italica]
Setaria_italica_newGene_2168	[O]	Posttranslational modification, protein turnover, chaperones	--	K03283|6.13053e-55|zma:100501536|K03283 heat shock 70kDa protein 1/8 | (RefSeq) heat shock protein 1	Spliceosome (ko03040);Protein processing in endoplasmic reticulum (ko04141);Endocytosis (ko04144)	[O]	Posttranslational modification, protein turnover, chaperones	Hsp70 protein;; NAD-specific glutamate dehydrogenase	Heat shock cognate 70 kDa protein OS=Petunia hybrida OX=4102 GN=HSP70 PE=2 SV=1	O	Posttranslational modification, protein turnover, chaperones	uncharacterized protein A4U43_C05F3570 [Asparagus officinalis]
Setaria_italica_newGene_527	--	--	Molecular Function: nucleic acid binding (GO:0003676);; Molecular Function: zinc ion binding (GO:0008270);;	--	--	--	--	MuDR family transposase;; SWIM zinc finger;; MULE transposase domain	--	S	Function unknown	hypothetical protein SETIT_008827mg, partial [Setaria italica]
Setaria_italica_newGene_2770	--	--	--	K01595|2.05618e-06|cic:CICLE_v10030580mg|K01595 phosphoenolpyruvate carboxylase [EC:4.1.1.31] | (RefSeq) hypothetical protein	Pyruvate metabolism (ko00620);Carbon fixation in photosynthetic organisms (ko00710);Carbon metabolism (ko01200)	--	--	--	Phosphoenolpyruvate carboxylase 4 OS=Arabidopsis thaliana OX=3702 GN=PPC4 PE=2 SV=1	--	--	--
Setaria_italica_newGene_2143	--	--	Molecular Function: DNA binding (GO:0003677);; Cellular Component: nucleus (GO:0005634);; Biological Process: regulation of transcription, DNA-templated (GO:0006355);;	--	--	[OK]	--	--	--	--	--	uncharacterized protein LOC101762274 [Setaria italica]
Setaria_italica_newGene_979	--	--	--	--	--	--	--	--	--	--	--	uncharacterized protein LOC103626888 [Zea mays]
Setaria_italica_newGene_3234	--	--	--	--	--	--	--	--	--	S	Function unknown	uncharacterized protein LOC101769341 [Setaria italica]
Setaria_italica_newGene_2433	--	--	--	--	--	--	--	--	--	S	Function unknown	hypothetical protein SETIT_013041mg [Setaria italica]
Setaria_italica_newGene_2278	--	--	--	--	--	--	--	--	--	--	--	hypothetical protein SETIT_040742mg [Setaria italica]
Setaria_italica_newGene_1819	[K]	Transcription	Molecular Function: nucleic acid binding (GO:0003676);; Molecular Function: zinc ion binding (GO:0008270);; Biological Process: DNA integration (GO:0015074);; Cellular Component: integral component of membrane (GO:0016021);;	--	--	--	--	Leucine rich repeat N-terminal domain;; gag-polypeptide of LTR copia-type;; Zinc knuckle;; Leucine rich repeat;; Leucine Rich repeats (2 copies);; Leucine Rich Repeat;; Leucine rich repeat N-terminal domain	LRR receptor-like serine/threonine-protein kinase EFR OS=Arabidopsis thaliana OX=3702 GN=EFR PE=1 SV=1	L	Replication, recombination and repair	OSJNBa0040D17.9 [Oryza sativa Japonica Group]
Setaria_italica_newGene_1283	--	--	Biological Process: DNA metabolic process (GO:0006259);; Biological Process: chromosome organization (GO:0051276);;	--	--	--	--	--	--	S	Function unknown	uncharacterized protein LOC103649663 [Zea mays]
Setaria_italica_newGene_2576	[J]	Translation, ribosomal structure and biogenesis	Biological Process: spliceosomal tri-snRNP complex assembly (GO:0000244);; Cellular Component: U4 snRNP (GO:0005687);; Cellular Component: U4atac snRNP (GO:0005690);; Cellular Component: U4/U6 x U5 tri-snRNP complex (GO:0046540);; Cellular Component: precatalytic spliceosome (GO:0071011);;	K12844|8.75115e-66|sbi:SORBI_04g029035|K12844 U4/U6 small nuclear ribonucleoprotein PRP31 | (RefSeq) SORBIDRAFT_04g029035, Sb04g029035; hypothetical protein	Spliceosome (ko03040)	[A]	RNA processing and modification	snoRNA binding domain, fibrillarin	U4/U6 small nuclear ribonucleoprotein Prp31 homolog OS=Arabidopsis thaliana OX=3702 GN=PRP31 PE=1 SV=1	J	Translation, ribosomal structure and biogenesis	hypothetical protein SORBI_3004G250800 [Sorghum bicolor]
Setaria_italica_newGene_3312	--	--	Cellular Component: integral component of membrane (GO:0016021);;	--	--	--	--	--	--	--	--	hypothetical protein SETIT_026885mg [Setaria italica]
Setaria_italica_newGene_1799	--	--	--	--	--	--	--	--	--	--	--	uncharacterized protein LOC111257290 [Setaria italica]
Setaria_italica_newGene_224	--	--	Molecular Function: DNA binding (GO:0003677);; Molecular Function: RNA binding (GO:0003723);; Molecular Function: RNA-directed DNA polymerase activity (GO:0003964);; Molecular Function: aspartic-type endopeptidase activity (GO:0004190);; Biological Process: RNA-dependent DNA biosynthetic process (GO:0006278);; Biological Process: DNA recombination (GO:0006310);; Biological Process: proteolysis (G…	--	--	[R]	General function prediction only	Reverse transcriptase (RNA-dependent DNA polymerase);; Retroviral aspartyl protease;; Retrotransposon gag protein;; Aspartyl protease;; Zinc knuckle;; Aspartyl protease;; Integrase core domain	RNA-directed DNA polymerase homolog OS=Oenothera berteroana OX=3950 PE=4 SV=1	L	Replication, recombination and repair	polyprotein [Zea mays]
Setaria_italica_newGene_1310	--	--	--	--	--	--	--	--	--	--	--	hypothetical protein SETIT_014728mg [Setaria italica]
Setaria_italica_newGene_3162	--	--	Cellular Component: endoplasmic reticulum membrane (GO:0005789);; Cellular Component: integral component of membrane (GO:0016021);;	--	--	--	--	Oligosaccaryltransferase	Dolichyl-diphosphooligosaccharide--protein glycosyltransferase subunit 4A OS=Oryza sativa subsp. japonica OX=39947 GN=OST4A PE=3 SV=1	S	Function unknown	hypothetical protein SETIT_033270mg, partial [Setaria italica]
Setaria_italica_newGene_239	--	--	--	--	--	--	--	--	--	--	--	hypothetical protein SETIT_024281mg [Setaria italica]
Setaria_italica_newGene_1550	--	--	--	--	--	--	--	--	--	--	--	hypothetical protein OsI_24223 [Oryza sativa Indica Group]
Setaria_italica_newGene_961	--	--	Molecular Function: peroxidase activity (GO:0004601);; Cellular Component: extracellular region (GO:0005576);; Biological Process: response to oxidative stress (GO:0006979);; Cellular Component: plant-type cell wall (GO:0009505);; Biological Process: plant-type cell wall organization (GO:0009664);; Molecular Function: heme binding (GO:0020037);; Biological Process: hydrogen peroxide catabolic pro…	K00430|3.83419e-129|sita:101753704|K00430 peroxidase [EC:1.11.1.7] | (RefSeq) peroxidase 1-like	Phenylpropanoid biosynthesis (ko00940)	--	--	Peroxidase	Peroxidase 1 OS=Zea mays OX=4577 GN=PER1 PE=1 SV=1	S	Function unknown	peroxidase 1-like, partial [Setaria italica]
Setaria_italica_newGene_1117	--	--	--	--	--	--	--	--	--	--	--	hypothetical protein SETIT_004855mg [Setaria italica]
Setaria_italica_newGene_1102	--	--	Molecular Function: phosphatidylinositol phospholipase C activity (GO:0004435);; Cellular Component: intracellular (GO:0005622);; Biological Process: lipid metabolic process (GO:0006629);; Biological Process: intracellular signal transduction (GO:0035556);;	--	--	--	--	Plant mobile domain	Serine/threonine-protein phosphatase 7 long form homolog OS=Arabidopsis thaliana OX=3702 GN=MAIL3 PE=2 SV=1	S	Function unknown	hypothetical protein SETIT_000373mg [Setaria italica]
Setaria_italica_newGene_1576	--	--	--	--	--	--	--	--	--	S	Function unknown	hypothetical protein SETIT_010501mg [Setaria italica]
Setaria_italica_newGene_2935	--	--	--	--	--	--	--	--	--	--	--	uncharacterized protein LOC103638563 [Zea mays]
Setaria_italica_newGene_2473	--	--	Molecular Function: DNA binding (GO:0003677);; Molecular Function: RNA binding (GO:0003723);; Molecular Function: RNA-directed DNA polymerase activity (GO:0003964);; Biological Process: RNA-dependent DNA biosynthetic process (GO:0006278);; Biological Process: DNA recombination (GO:0006310);; Molecular Function: zinc ion binding (GO:0008270);; Cellular Component: plastid (GO:0009536);; Biological …	--	--	[R]	General function prediction only	Retrotransposon gag protein	Uncharacterized mitochondrial protein AtMg00860 OS=Arabidopsis thaliana OX=3702 GN=AtMg00860 PE=4 SV=1	L	Replication, recombination and repair	gag-pol polyprotein [Zea mays]
Setaria_italica_newGene_3256	--	--	--	--	--	--	--	--	--	--	--	hypothetical protein SETIT_023861mg [Setaria italica]
Setaria_italica_newGene_3339	--	--	Biological Process: regulation of transcription, DNA-templated (GO:0006355);; Molecular Function: zinc ion binding (GO:0008270);;	--	--	--	--	FAR1 DNA-binding domain	Protein FAR1-RELATED SEQUENCE 5 OS=Arabidopsis thaliana OX=3702 GN=FRS5 PE=1 SV=1	S	Function unknown	protein FAR1-RELATED SEQUENCE 5-like [Setaria italica]
Setaria_italica_newGene_582	--	--	Biological Process: drug transmembrane transport (GO:0006855);; Molecular Function: drug transmembrane transporter activity (GO:0015238);; Molecular Function: antiporter activity (GO:0015297);; Cellular Component: integral component of membrane (GO:0016021);;	K03327|1.54593e-73|bdi:100836717|K03327 multidrug resistance protein, MATE family | (RefSeq) protein DETOXIFICATION 16	--	[R]	General function prediction only	MatE	Protein DETOXIFICATION 16 OS=Arabidopsis thaliana OX=3702 GN=DTX16 PE=2 SV=1	V	Defense mechanisms	hypothetical protein PAHAL_G01068 [Panicum hallii]
Setaria_italica_newGene_1068	--	--	--	--	--	--	--	--	--	--	--	uncharacterized protein LOC101753878 [Setaria italica]
Setaria_italica_newGene_3014	--	--	Molecular Function: triose-phosphate:phosphate antiporter activity (GO:0009670);; Molecular Function: phosphoenolpyruvate:phosphate antiporter activity (GO:0015121);; Cellular Component: integral component of membrane (GO:0016021);; Cellular Component: chloroplast membrane (GO:0031969);; Biological Process: carbohydrate transmembrane transport (GO:0034219);; Biological Process: triose phosphate t…	K15283|3.88698e-50|sita:105913871|K15283 solute carrier family 35, member E1 | (RefSeq) phosphoenolpyruvate/phosphate translocator 1, chloroplastic-like	--	[GE]	--	Triose-phosphate Transporter family	Phosphoenolpyruvate/phosphate translocator 2, chloroplastic OS=Oryza sativa subsp. japonica OX=39947 GN=PPT2 PE=2 SV=1	S	Function unknown	phosphoenolpyruvate/phosphate translocator 1, chloroplastic-like [Setaria italica]
Setaria_italica_newGene_3017	--	--	Molecular Function: potassium channel activity (GO:0005267);; Cellular Component: plant-type vacuole membrane (GO:0009705);; Cellular Component: integral component of membrane (GO:0016021);; Molecular Function: metal ion binding (GO:0046872);; Biological Process: potassium ion transmembrane transport (GO:0071805);;	K05389|2.28779e-30|sbi:SORBI_02g020740|K05389 potassium channel subfamily K, other eukaryote | (RefSeq) SORBIDRAFT_02g020740, Sb02g020740; hypothetical protein	--	[P]	Inorganic ion transport and metabolism	--	Two pore potassium channel c OS=Oryza sativa subsp. japonica OX=39947 GN=TPKC PE=3 SV=1	--	--	hypothetical protein PAHAL_B02224 [Panicum hallii]
Setaria_italica_newGene_464	--	--	--	--	--	--	--	--	--	--	--	uncharacterized protein LOC111257290 [Setaria italica]
Setaria_italica_newGene_612	--	--	--	--	--	--	--	--	--	--	--	hypothetical protein SETIT_007695mg [Setaria italica]
Setaria_italica_newGene_1616	--	--	Molecular Function: zinc ion binding (GO:0008270);;	--	--	--	--	--	--	--	--	uncharacterized protein LOC109944401 [Zea mays]
Setaria_italica_newGene_715	--	--	Molecular Function: RNA polymerase II regulatory region sequence-specific DNA binding (GO:0000977);; Molecular Function: transcription factor activity, sequence-specific DNA binding (GO:0003700);; Cellular Component: nucleus (GO:0005634);; Biological Process: regulation of transcription from RNA polymerase II promoter (GO:0006357);;	--	--	[L]	Replication, recombination and repair	--	Zinc finger BED domain-containing protein DAYSLEEPER OS=Arabidopsis thaliana OX=3702 GN=HAT PE=1 SV=1	S	Function unknown	zinc finger BED domain-containing protein RICESLEEPER 2-like [Setaria italica]
Setaria_italica_newGene_1247	--	--	Molecular Function: DNA binding (GO:0003677);; Molecular Function: RNA binding (GO:0003723);; Molecular Function: RNA-directed DNA polymerase activity (GO:0003964);; Molecular Function: aspartic-type endopeptidase activity (GO:0004190);; Biological Process: RNA-dependent DNA biosynthetic process (GO:0006278);; Biological Process: DNA recombination (GO:0006310);; Biological Process: proteolysis (G…	--	--	[R]	General function prediction only	Reverse transcriptase (RNA-dependent DNA polymerase);; Integrase core domain;; Chromo (CHRromatin Organisation MOdifier) domain	RNA-directed DNA polymerase homolog OS=Oenothera berteroana OX=3950 PE=4 SV=1	L	Replication, recombination and repair	polyprotein [Zea mays]
Setaria_italica_newGene_2739	--	--	--	--	--	--	--	--	--	--	--	hypothetical protein SETIT_018802mg [Setaria italica]
Setaria_italica_newGene_1722	--	--	Molecular Function: nucleic acid binding (GO:0003676);; Molecular Function: peptidase activity (GO:0008233);; Cellular Component: endomembrane system (GO:0012505);; Biological Process: DNA integration (GO:0015074);; Biological Process: protein metabolic process (GO:0019538);; Molecular Function: purine ribonucleoside binding (GO:0032550);; Molecular Function: adenyl ribonucleotide binding (GO:003…	--	--	[R]	General function prediction only	--	--	L	Replication, recombination and repair	PH01B001I13.11 [Phyllostachys edulis]
Setaria_italica_newGene_2180	--	--	Molecular Function: binding (GO:0005488);; Biological Process: transport (GO:0006810);; Cellular Component: membrane (GO:0016020);;	--	--	--	--	--	--	S	Function unknown	uncharacterized protein LOC109945318 [Zea mays]
Setaria_italica_newGene_14	--	--	--	--	--	--	--	--	--	--	--	uncharacterized protein LOC111257985 [Setaria italica]
Setaria_italica_newGene_2990	[O]	Posttranslational modification, protein turnover, chaperones	Molecular Function: DNA binding (GO:0003677);; Molecular Function: iron ion binding (GO:0005506);; Cellular Component: mitochondrion (GO:0005739);; Biological Process: transcription elongation from RNA polymerase II promoter (GO:0006368);; Biological Process: negative regulation of flower development (GO:0009910);; Biological Process: iron-sulfur cluster assembly (GO:0016226);; Biological Process…	--	--	[O]	Posttranslational modification, protein turnover, chaperones	NifU-like domain	NifU-like protein 5, mitochondrial OS=Arabidopsis thaliana OX=3702 GN=NIFU5 PE=2 SV=1	O	Posttranslational modification, protein turnover, chaperones	nifU-like protein 5, mitochondrial [Setaria italica]
Setaria_italica_newGene_1067	[J]	Translation, ribosomal structure and biogenesis	Biological Process: ribosomal large subunit assembly (GO:0000027);; Molecular Function: structural constituent of ribosome (GO:0003735);; Cellular Component: mitochondrial large ribosomal subunit (GO:0005762);; Biological Process: translation (GO:0006412);; Molecular Function: rRNA binding (GO:0019843);;	K02867|3.48272e-50|sita:101784969|K02867 large subunit ribosomal protein L11 | (RefSeq) 50S ribosomal protein L11-like	Ribosome (ko03010)	[J]	Translation, ribosomal structure and biogenesis	Ribosomal protein L11, N-terminal domain;; Ribosomal protein L11, RNA binding domain	50S ribosomal protein L11, chloroplastic OS=Cyanidium caldarium OX=2771 GN=rpl11 PE=3 SV=1	J	Translation, ribosomal structure and biogenesis	uncharacterized protein LOC101784969 [Setaria italica]
Setaria_italica_newGene_519	--	--	Molecular Function: RNA polymerase II regulatory region sequence-specific DNA binding (GO:0000977);; Molecular Function: transcription factor activity, sequence-specific DNA binding (GO:0003700);; Cellular Component: nucleus (GO:0005634);; Biological Process: regulation of transcription from RNA polymerase II promoter (GO:0006357);;	--	--	[L]	Replication, recombination and repair	hAT family C-terminal dimerisation region;; Domain of unknown function (DUF4413)	Zinc finger BED domain-containing protein RICESLEEPER 2 OS=Oryza sativa subsp. japonica OX=39947 GN=Os03g0733400 PE=2 SV=1	S	Function unknown	zinc finger BED domain-containing protein RICESLEEPER 2-like [Setaria italica]
Setaria_italica_newGene_3086	--	--	--	--	--	--	--	--	--	--	--	uncharacterized protein LOC111256491 [Setaria italica]
Setaria_italica_newGene_521	--	--	Biological Process: telomere maintenance (GO:0000723);; Molecular Function: DNA helicase activity (GO:0003678);; Biological Process: DNA repair (GO:0006281);; Biological Process: DNA duplex unwinding (GO:0032508);;	--	--	[D]	Cell cycle control, cell division, chromosome partitioning	Helitron helicase-like domain at N-terminus	--	L	Replication, recombination and repair	hypothetical protein PAHAL_F02343 [Panicum hallii]
Setaria_italica_newGene_1097	[C]	Energy production and conversion	Cellular Component: chloroplast thylakoid membrane (GO:0009535);; Biological Process: ATP synthesis coupled proton transport (GO:0015986);; Cellular Component: proton-transporting ATP synthase complex, catalytic core F(1) (GO:0045261);; Molecular Function: proton-transporting ATP synthase activity, rotational mechanism (GO:0046933);; Molecular Function: proton-transporting ATPase activity, rotati…	K02115|4.91872e-35|sita:105914360|K02115 F-type H+-transporting ATPase subunit gamma | (RefSeq) ATP synthase subunit gamma, chloroplastic-like	Oxidative phosphorylation (ko00190);Photosynthesis (ko00195)	[C]	Energy production and conversion	ATP synthase	ATP synthase subunit gamma, chloroplastic OS=Zea mays OX=4577 PE=1 SV=1	C	Energy production and conversion	hypothetical protein SETIT_032210mg, partial [Setaria italica]
Setaria_italica_newGene_2885	--	--	Molecular Function: dephospho-CoA kinase activity (GO:0004140);; Molecular Function: pantetheine-phosphate adenylyltransferase activity (GO:0004595);; Molecular Function: ATP binding (GO:0005524);; Biological Process: coenzyme A biosynthetic process (GO:0015937);; Cellular Component: integral component of membrane (GO:0016021);; Biological Process: phosphorylation (GO:0016310);; Biological Proces…	K02201|6.41071e-30|sita:101762227|K02201 pantetheine-phosphate adenylyltransferase [EC:2.7.7.3] | (RefSeq) phosphopantetheine adenylyltransferase 1-like	Pantothenate and CoA biosynthesis (ko00770)	[R]	General function prediction only	--	Phosphopantetheine adenylyltransferase 1 OS=Oryza sativa subsp. japonica OX=39947 GN=Os07g0179400 PE=2 SV=1	H	Coenzyme transport and metabolism	phosphopantetheine adenylyltransferase 1 [Setaria italica]
Setaria_italica_newGene_2646	--	--	Molecular Function: cytochrome-c oxidase activity (GO:0004129);; Cellular Component: mitochondrion (GO:0005739);; Biological Process: hydrogen ion transmembrane transport (GO:1902600);;	--	--	--	--	--	--	S	Function unknown	F-box protein PP2-B10 [Setaria italica]
Setaria_italica_newGene_3049	--	--	--	--	--	--	--	Myb/SANT-like DNA-binding domain	L10-interacting MYB domain-containing protein OS=Arabidopsis thaliana OX=3702 GN=LIMYB PE=1 SV=1	S	Function unknown	L10-interacting MYB domain-containing protein-like [Setaria italica]
Setaria_italica_newGene_1355	--	--	Biological Process: regulation of transcription, DNA-templated (GO:0006355);; Molecular Function: zinc ion binding (GO:0008270);; Cellular Component: integral component of membrane (GO:0016021);;	--	--	--	--	MULE transposase domain;; FAR1 DNA-binding domain;; SWIM zinc finger	Protein FAR1-RELATED SEQUENCE 5 OS=Arabidopsis thaliana OX=3702 GN=FRS5 PE=1 SV=1	--	--	protein FAR1-RELATED SEQUENCE 5-like [Setaria italica]
Setaria_italica_newGene_2486	--	--	--	--	--	--	--	--	--	--	--	uncharacterized protein LOC101769333 [Setaria italica]
Setaria_italica_newGene_1877	--	--	Molecular Function: binding (GO:0005488);;	--	--	--	--	MuDR family transposase	--	S	Function unknown	uncharacterized protein LOC101765631 [Setaria italica]
Setaria_italica_newGene_1052	--	--	--	--	--	--	--	--	--	--	--	hypothetical protein SETIT_003637mg [Setaria italica]
Setaria_italica_newGene_1324	--	--	Molecular Function: nucleotide binding (GO:0000166);; Biological Process: spliceosomal complex assembly (GO:0000245);; Molecular Function: RNA binding (GO:0003723);; Cellular Component: Cajal body (GO:0015030);; Cellular Component: viral nucleocapsid (GO:0019013);; Cellular Component: intracellular ribonucleoprotein complex (GO:0030529);;	K13161|4.40857e-30|sita:101759829|K13161 heterogeneous nuclear ribonucleoprotein R | (RefSeq) heterogeneous nuclear ribonucleoprotein R-like	--	[A]	RNA processing and modification	--	Heterogeneous nuclear ribonucleoprotein Q OS=Arabidopsis thaliana OX=3702 GN=LIF2 PE=1 SV=1	S	Function unknown	heterogeneous nuclear ribonucleoprotein Q [Setaria italica]
Setaria_italica_newGene_77	--	--	Cellular Component: mitochondrion (GO:0005739);;	--	--	[L]	Replication, recombination and repair	DDE superfamily endonuclease;; Plant transposon protein	Protein ALP1-like OS=Arabidopsis thaliana OX=3702 GN=At3g55350 PE=2 SV=1	S	Function unknown	protein ALP1-like [Setaria italica]
Setaria_italica_newGene_1846	--	--	--	--	--	--	--	--	--	--	--	uncharacterized protein LOC111258198 [Setaria italica]
Setaria_italica_newGene_765	--	--	--	--	--	--	--	--	--	--	--	hypothetical protein SETIT_008991mg [Setaria italica]
Setaria_italica_newGene_726	--	--	--	--	--	--	--	--	--	--	--	hypothetical protein SETIT_008897mg [Setaria italica]
Setaria_italica_newGene_1434	--	--	Molecular Function: Rho guanyl-nucleotide exchange factor activity (GO:0005089);; Biological Process: positive regulation of GTPase activity (GO:0043547);; Biological Process: regulation of pollen tube growth (GO:0080092);;	--	--	--	--	PRONE (Plant-specific Rop nucleotide exchanger)	Rop guanine nucleotide exchange factor 14 OS=Arabidopsis thaliana OX=3702 GN=ROPGEF14 PE=1 SV=1	--	--	hypothetical protein SETIT_020544mg [Setaria italica]
Setaria_italica_newGene_2196	--	--	Molecular Function: G-protein coupled receptor activity (GO:0004930);; Molecular Function: ionotropic glutamate receptor activity (GO:0004970);; Biological Process: ion transport (GO:0006811);; Biological Process: G-protein coupled receptor signaling pathway (GO:0007186);; Cellular Component: integral component of membrane (GO:0016021);; Biological Process: ionotropic glutamate receptor signaling…	K05387|5.21483e-64|sita:101774250|K05387 glutamate receptor, ionotropic, plant | (RefSeq) glutamate receptor 2.8-like	--	[PET]	--	--	Glutamate receptor 2.9 OS=Arabidopsis thaliana OX=3702 GN=GLR2.9 PE=2 SV=1	P	Inorganic ion transport and metabolism	glutamate receptor 2.2 [Setaria italica]
Setaria_italica_newGene_657	--	--	--	--	--	--	--	--	--	--	--	hypothetical protein SETIT_008932mg [Setaria italica]
Setaria_italica_newGene_1268	--	--	Molecular Function: nucleic acid binding (GO:0003676);; Molecular Function: protein dimerization activity (GO:0046983);;	--	--	--	--	Domain of unknown function (DUF4371);; hAT family C-terminal dimerisation region	--	S	Function unknown	zinc finger MYM-type protein 1-like isoform X1 [Setaria italica]
Setaria_italica_newGene_20	--	--	--	--	--	[L]	Replication, recombination and repair	Myb/SANT-like DNA-binding domain	L10-interacting MYB domain-containing protein OS=Arabidopsis thaliana OX=3702 GN=LIMYB PE=1 SV=1	--	--	outer envelope protein 80, chloroplastic isoform X1 [Setaria italica]
Setaria_italica_newGene_830	--	--	Molecular Function: RNA polymerase II transcription factor activity, sequence-specific DNA binding (GO:0000981);; Molecular Function: DNA binding (GO:0003677);; Cellular Component: nucleoplasm (GO:0005654);; Cellular Component: cytoplasm (GO:0005737);;	--	--	--	--	hAT family C-terminal dimerisation region;; Domain of unknown function (DUF4371)	--	S	Function unknown	zinc finger MYM-type protein 1-like [Zea mays]
Setaria_italica_newGene_2938	--	--	--	--	--	--	--	--	--	--	--	hypothetical protein SETIT_032216mg [Setaria italica]
Setaria_italica_newGene_671	--	--	--	--	--	--	--	--	--	--	--	hypothetical protein PAHAL_C03494 [Panicum hallii]
Setaria_italica_newGene_525	--	--	--	--	--	[L]	Replication, recombination and repair	Myb/SANT-like DNA-binding domain;; DDE superfamily endonuclease;; DDE superfamily endonuclease;; Plant transposon protein	Protein ALP1-like OS=Arabidopsis thaliana OX=3702 GN=At3g55350 PE=2 SV=1	S	Function unknown	protein ALP1-like [Setaria italica]
Setaria_italica_newGene_3192	--	--	--	--	--	--	--	--	--	--	--	L10-interacting MYB domain-containing protein [Zea mays]
Setaria_italica_newGene_1841	--	--	Cellular Component: membrane (GO:0016020);;	--	--	--	--	--	--	S	Function unknown	hypothetical protein BAE44_0000479 [Dichanthelium oligosanthes]
Setaria_italica_newGene_2451	--	--	Molecular Function: DNA binding (GO:0003677);; Cellular Component: plastid (GO:0009536);; Biological Process: primary metabolic process (GO:0044238);; Biological Process: cellular macromolecule metabolic process (GO:0044260);;	--	--	[L]	Replication, recombination and repair	Domain of unknown function (DUF4413);; hAT family C-terminal dimerisation region;; Domain of unknown function (DUF4413);; Tymovirus 45/70Kd protein	Zinc finger BED domain-containing protein RICESLEEPER 2 OS=Oryza sativa subsp. japonica OX=39947 GN=Os03g0733400 PE=2 SV=1	S	Function unknown	zinc finger BED domain-containing protein RICESLEEPER 2-like [Setaria italica]
Setaria_italica_newGene_2200	--	--	Cellular Component: nucleolus organizer region (GO:0005731);; Cellular Component: mitochondrion (GO:0005739);; Biological Process: male meiotic nuclear division (GO:0007140);; Biological Process: female meiotic nuclear division (GO:0007143);; Biological Process: megagametogenesis (GO:0009561);; Biological Process: gene silencing by RNA (GO:0031047);; Biological Process: histone H3-K9 demethylatio…	K11593|5.34794e-16|sita:101758764|K11593 eukaryotic translation initiation factor 2C | (RefSeq) protein argonaute MEL1-like	--	[J]	Translation, ribosomal structure and biogenesis	--	Protein argonaute MEL1 OS=Oryza sativa subsp. japonica OX=39947 GN=MEL1 PE=2 SV=1	--	--	hypothetical protein SETIT_038263mg [Setaria italica]
Setaria_italica_newGene_3155	--	--	Molecular Function: RNA polymerase II regulatory region sequence-specific DNA binding (GO:0000977);; Molecular Function: transcription factor activity, sequence-specific DNA binding (GO:0003700);; Cellular Component: nucleus (GO:0005634);; Biological Process: regulation of transcription from RNA polymerase II promoter (GO:0006357);;	--	--	[L]	Replication, recombination and repair	--	--	--	--	zinc finger BED domain-containing protein RICESLEEPER 2-like [Setaria italica]
Setaria_italica_newGene_3018	--	--	--	--	--	[L]	Replication, recombination and repair	--	--	S	Function unknown	uncharacterized protein LOC101757975 [Setaria italica]
Setaria_italica_newGene_554	--	--	Biological Process: regulation of transcription, DNA-templated (GO:0006355);;	--	--	--	--	--	Protein FAR1-RELATED SEQUENCE 5 OS=Arabidopsis thaliana OX=3702 GN=FRS5 PE=1 SV=1	S	Function unknown	protein FAR1-RELATED SEQUENCE 5 [Setaria italica]
Setaria_italica_newGene_2838	--	--	--	--	--	--	--	--	--	--	--	hypothetical protein SETIT_031727mg [Setaria italica]
Setaria_italica_newGene_2715	--	--	--	--	--	--	--	--	--	S	Function unknown	uncharacterized protein LOC101761309 [Setaria italica]
Setaria_italica_newGene_255	--	--	--	--	--	--	--	--	--	--	--	hypothetical protein SETIT_023919mg [Setaria italica]
Setaria_italica_newGene_1365	--	--	--	--	--	--	--	--	--	--	--	hypothetical protein PAHAL_F01994, partial [Panicum hallii]
Setaria_italica_newGene_1203	--	--	Molecular Function: protein serine/threonine kinase activity (GO:0004674);; Molecular Function: non-membrane spanning protein tyrosine kinase activity (GO:0004715);; Molecular Function: ATP binding (GO:0005524);; Biological Process: peptidyl-tyrosine phosphorylation (GO:0018108);; Molecular Function: metal ion binding (GO:0046872);;	K06632|1.43107e-16|sita:101766956|K06632 wee1-like protein kinase [EC:2.7.11.1] | (RefSeq) wee1-like protein kinase	--	--	--	--	Wee1-like protein kinase OS=Oryza sativa subsp. japonica OX=39947 GN=WEE1 PE=3 SV=1	T	Signal transduction mechanisms	wee1-like protein kinase [Setaria italica]
Setaria_italica_newGene_3221	--	--	--	--	--	--	--	--	--	--	--	hypothetical protein SETIT_025488mg [Setaria italica]
Setaria_italica_newGene_1905	[R]	General function prediction only	--	K06995|3.20701e-24|sita:101759151|K06995 uncharacterized protein | (RefSeq) uncharacterized LOC101759151	--	--	--	--	--	S	Function unknown	chimeric DELLA protein [Setaria italica]
Setaria_italica_newGene_3296	--	--	Cellular Component: nucleus (GO:0005634);; Molecular Function: zinc ion binding (GO:0008270);; Molecular Function: sequence-specific DNA binding (GO:0043565);; Biological Process: positive regulation of transcription, DNA-templated (GO:0045893);;	--	--	[R]	General function prediction only	Homeobox domain;; PHD-finger	Pathogenesis-related homeodomain protein OS=Arabidopsis thaliana OX=3702 GN=PRH PE=2 SV=1	S	Function unknown	pathogenesis-related homeodomain protein [Setaria italica]
Setaria_italica_newGene_2900	--	--	--	--	--	--	--	--	--	--	--	hypothetical protein SETIT_020438mg [Setaria italica]
Setaria_italica_newGene_3299	--	--	--	--	--	[L]	Replication, recombination and repair	--	Putative AC transposase OS=Zea mays OX=4577 PE=2 SV=2	S	Function unknown	hypothetical protein BAE44_0002553, partial [Dichanthelium oligosanthes]
Setaria_italica_newGene_2894	--	--	Cellular Component: integral component of membrane (GO:0016021);;	--	--	[S]	Function unknown	--	--	S	Function unknown	hypothetical protein BAE44_0000343 [Dichanthelium oligosanthes]
Setaria_italica_newGene_2892	[G]	Carbohydrate transport and metabolism	Molecular Function: magnesium ion binding (GO:0000287);; Molecular Function: pyruvate kinase activity (GO:0004743);; Biological Process: glycolytic process (GO:0006096);; Biological Process: lipid metabolic process (GO:0006629);; Cellular Component: chloroplast stroma (GO:0009570);; Biological Process: seed maturation (GO:0010431);; Molecular Function: kinase activity (GO:0016301);; Molecular Fun…	K00873|5.78329e-134|sita:105913521|K00873 pyruvate kinase [EC:2.7.1.40] | (RefSeq) pyruvate kinase isozyme A, chloroplastic-like	Glycolysis / Gluconeogenesis (ko00010);Purine metabolism (ko00230);Pyruvate metabolism (ko00620);Carbon metabolism (ko01200);Biosynthesis of amino acids (ko01230)	[G]	Carbohydrate transport and metabolism	Pyruvate kinase, barrel domain	Plastidial pyruvate kinase 1, chloroplastic OS=Arabidopsis thaliana OX=3702 GN=PKP1 PE=1 SV=1	G	Carbohydrate transport and metabolism	hypothetical protein SETIT_029221mg [Setaria italica]
Setaria_italica_newGene_3300	--	--	--	--	--	--	--	--	--	--	--	skin secretory protein xP2-like [Setaria italica]
Setaria_italica_newGene_596	--	--	Molecular Function: RNA polymerase II regulatory region sequence-specific DNA binding (GO:0000977);; Molecular Function: transcription factor activity, sequence-specific DNA binding (GO:0003700);; Cellular Component: nucleus (GO:0005634);; Biological Process: regulation of transcription from RNA polymerase II promoter (GO:0006357);; Molecular Function: protein dimerization activity (GO:0046983);;	--	--	[L]	Replication, recombination and repair	Domain of unknown function (DUF4413);; BED zinc finger;; hAT family C-terminal dimerisation region	Putative AC transposase OS=Zea mays OX=4577 PE=2 SV=2	S	Function unknown	Zinc finger BED domain-containing protein DAYSLEEPER [Zea mays]
Setaria_italica_newGene_2169	--	--	Molecular Function: zinc ion binding (GO:0008270);;	--	--	--	--	MuDR family transposase;; MULE transposase domain;; PB1 domain;; SWIM zinc finger	--	S	Function unknown	uncharacterized protein LOC101767957 [Setaria italica]
Setaria_italica_newGene_3310	--	--	Molecular Function: RNA polymerase II transcription factor activity, sequence-specific DNA binding (GO:0000981);; Molecular Function: DNA binding (GO:0003677);; Cellular Component: nucleoplasm (GO:0005654);; Cellular Component: cytoplasm (GO:0005737);; Biological Process: regulation of transcription from RNA polymerase II promoter (GO:0006357);; Molecular Function: protein dimerization activity (…	--	--	--	--	--	Probable CCR4-associated factor 1 homolog 6 OS=Arabidopsis thaliana OX=3702 GN=CAF1-6 PE=2 SV=1	--	--	hypothetical protein PAHAL_C01756 [Panicum hallii]
Setaria_italica_newGene_1777	--	--	--	--	--	--	--	--	--	S	Function unknown	hypothetical protein SETIT_010829mg [Setaria italica]
Setaria_italica_newGene_101	--	--	Molecular Function: DNA binding (GO:0003677);; Molecular Function: transposase activity (GO:0004803);; Biological Process: transposition, DNA-mediated (GO:0006313);;	--	--	--	--	--	--	S	Function unknown	hypothetical protein SETIT_024878mg, partial [Setaria italica]
Setaria_italica_newGene_2727	--	--	--	--	--	--	--	--	--	--	--	hypothetical protein SETIT_040295mg [Setaria italica]
Setaria_italica_newGene_2277	--	--	Molecular Function: RNA polymerase II transcription factor activity, sequence-specific DNA binding (GO:0000981);; Molecular Function: DNA binding (GO:0003677);; Cellular Component: nucleoplasm (GO:0005654);; Cellular Component: cytoplasm (GO:0005737);; Biological Process: regulation of transcription from RNA polymerase II promoter (GO:0006357);; Molecular Function: protein dimerization activity (…	--	--	--	--	--	--	S	Function unknown	hypothetical protein OsJ_21698 [Oryza sativa Japonica Group]
Setaria_italica_newGene_3219	--	--	--	K17338|1.36656e-44|sita:101760823|K17338 receptor expression-enhancing protein 1/2/3/4 | (RefSeq) uncharacterized LOC101760823	--	[V]	Defense mechanisms	--	Putative HVA22-like protein g OS=Arabidopsis thaliana OX=3702 GN=HVA22G PE=3 SV=2	U	Intracellular trafficking, secretion, and vesicular transport	hypothetical protein PAHAL_A01361 [Panicum hallii]
Setaria_italica_newGene_1636	--	--	--	--	--	--	--	--	--	--	--	transposon protein, putative, CACTA, En/Spm sub-class [Oryza sativa Japonica Group]
Setaria_italica_newGene_2268	--	--	--	--	--	--	--	--	--	S	Function unknown	hypothetical protein SETIT_038292mg [Setaria italica]
Setaria_italica_newGene_2918	--	--	--	--	--	[KT]	--	Plant transposase (Ptta/En/Spm family)	Protein FORGETTER 1 OS=Arabidopsis thaliana OX=3702 GN=FGT1 PE=1 SV=1	S	Function unknown	uncharacterized protein LOC101784930 [Setaria italica]
Setaria_italica_newGene_1018	--	--	Molecular Function: nucleic acid binding (GO:0003676);; Molecular Function: protein dimerization activity (GO:0046983);;	--	--	--	--	gag-polypeptide of LTR copia-type;; hAT family C-terminal dimerisation region	--	S	Function unknown	52 kDa repressor of the inhibitor of the protein kinase-like [Lactuca sativa]
Setaria_italica_newGene_2113	--	--	--	--	--	--	--	--	--	--	--	hypothetical protein SETIT_027171mg [Setaria italica]
Setaria_italica_newGene_1379	--	--	--	--	--	--	--	F-box-like	--	S	Function unknown	hypothetical protein PAHAL_F01817, partial [Panicum hallii]
Setaria_italica_newGene_703	--	--	Molecular Function: phospholipase activity (GO:0004620);; Biological Process: response to fungus (GO:0009620);; Biological Process: jasmonic acid biosynthetic process (GO:0009695);; Biological Process: lipid catabolic process (GO:0016042);; Molecular Function: galactolipase activity (GO:0047714);;	--	--	--	--	--	--	--	--	hypothetical protein SETIT_007646mg [Setaria italica]
Setaria_italica_newGene_1011	--	--	--	--	--	[L]	Replication, recombination and repair	DDE superfamily endonuclease;; Plant transposon protein	--	S	Function unknown	protein ALP1-like isoform X1 [Setaria italica]
Setaria_italica_newGene_1118	--	--	--	--	--	--	--	--	--	S	Function unknown	SAC3 family protein A [Dichanthelium oligosanthes]
Setaria_italica_newGene_986	--	--	--	--	--	--	--	--	--	--	--	uncharacterized protein LOC111257329 [Setaria italica]
Setaria_italica_newGene_2175	--	--	Molecular Function: binding (GO:0005488);; Cellular Component: mitochondrion (GO:0005739);;	--	--	--	--	--	--	L	Replication, recombination and repair	transposon protein, putative, unclassified [Oryza sativa Japonica Group]
Setaria_italica_newGene_1684	[T]	Signal transduction mechanisms	Molecular Function: protein kinase activity (GO:0004672);; Molecular Function: ATP binding (GO:0005524);; Cellular Component: mitochondrion (GO:0005739);; Biological Process: protein phosphorylation (GO:0006468);; Cellular Component: membrane (GO:0016020);;	--	--	--	--	Protein kinase domain;; Protein tyrosine kinase	Probable LRR receptor-like serine/threonine-protein kinase At3g47570 OS=Arabidopsis thaliana OX=3702 GN=At3g47570 PE=2 SV=1	--	--	hypothetical protein SETIT_0201163mg, partial [Setaria italica]
Setaria_italica_newGene_1521	--	--	Molecular Function: RNA polymerase II regulatory region sequence-specific DNA binding (GO:0000977);; Molecular Function: transcription factor activity, sequence-specific DNA binding (GO:0003700);; Cellular Component: nucleus (GO:0005634);; Biological Process: regulation of transcription from RNA polymerase II promoter (GO:0006357);; Molecular Function: protein dimerization activity (GO:0046983);;	--	--	[L]	Replication, recombination and repair	Domain of unknown function (DUF4413);; hAT family C-terminal dimerisation region	Zinc finger BED domain-containing protein RICESLEEPER 3 OS=Oryza sativa subsp. japonica OX=39947 GN=Os05g0583200 PE=2 SV=1	S	Function unknown	zinc finger BED domain-containing protein RICESLEEPER 2-like [Setaria italica]
Setaria_italica_newGene_213	--	--	--	--	--	--	--	--	--	--	--	uncharacterized protein LOC101767827 isoform X3 [Setaria italica]
Setaria_italica_newGene_2332	--	--	--	--	--	--	--	--	--	--	--	hypothetical protein SETIT_038334mg [Setaria italica]
Setaria_italica_newGene_1298	--	--	Cellular Component: integral component of membrane (GO:0016021);;	--	--	[L]	Replication, recombination and repair	DDE superfamily endonuclease;; Plant transposon protein;; Transposase DDE domain;; Myb/SANT-like DNA-binding domain	Protein ALP1-like OS=Arabidopsis thaliana OX=3702 GN=At3g55350 PE=2 SV=1	S	Function unknown	protein ALP1-like [Setaria italica]
Setaria_italica_newGene_985	--	--	--	--	--	--	--	--	--	--	--	uncharacterized protein LOC111257985 [Setaria italica]
Setaria_italica_newGene_2505	--	--	Cellular Component: integral component of membrane (GO:0016021);; Cellular Component: cullin-RING ubiquitin ligase complex (GO:0031461);; Molecular Function: ubiquitin protein ligase binding (GO:0031625);; Biological Process: protein ubiquitination involved in ubiquitin-dependent protein catabolic process (GO:0042787);; Molecular Function: ubiquitin protein ligase activity (GO:0061630);;	K03869|1.41683e-17|sita:101764930|K03869 cullin 3 | (RefSeq) cullin-3A-like	Ubiquitin mediated proteolysis (ko04120)	[D]	Cell cycle control, cell division, chromosome partitioning	--	Cullin-3B OS=Arabidopsis thaliana OX=3702 GN=CUL3B PE=1 SV=1	O	Posttranslational modification, protein turnover, chaperones	cullin-3A [Setaria italica]
Setaria_italica_newGene_3187	[IQR]	Lipid transport and metabolism;; Secondary metabolites biosynthesis, transport and catabolism;; General function prediction only	Cellular Component: plastid (GO:0009536);;	K15095|6.52639e-62|sita:101763059|K15095 (+)-neomenthol dehydrogenase [EC:1.1.1.208] | (RefSeq) (+)-neomenthol dehydrogenase-like	Monoterpenoid biosynthesis (ko00902)	[Q]	Secondary metabolites biosynthesis, transport and catabolism	short chain dehydrogenase;; Enoyl-(Acyl carrier protein) reductase;; KR domain	Short-chain dehydrogenase/reductase 2b OS=Arabidopsis thaliana OX=3702 GN=SDR2b PE=1 SV=1	S	Function unknown	hypothetical protein SETIT_030375mg [Setaria italica]
Setaria_italica_newGene_1793	--	--	--	--	--	--	--	--	--	--	--	uncharacterized protein LOC101784472 isoform X5 [Setaria italica]
Setaria_italica_newGene_2216	--	--	Molecular Function: DNA binding (GO:0003677);; Cellular Component: nucleus (GO:0005634);; Biological Process: regulation of transcription, DNA-templated (GO:0006355);; Molecular Function: zinc ion binding (GO:0008270);;	--	--	--	--	FAR1 DNA-binding domain;; MULE transposase domain;; SWIM zinc finger;; FAR1 DNA-binding domain	Protein FAR1-RELATED SEQUENCE 5 OS=Arabidopsis thaliana OX=3702 GN=FRS5 PE=1 SV=1	S	Function unknown	protein FAR1-RELATED SEQUENCE 5 [Setaria italica]
Setaria_italica_newGene_3118	--	--	--	K13346|8.64138e-10|sita:101755488|K13346 peroxin-10 | (RefSeq) uncharacterized LOC101755488	Peroxisome (ko04146)	--	--	Stress responsive A/B Barrel Domain	--	S	Function unknown	hypothetical protein BAE44_0007898 [Dichanthelium oligosanthes]
Setaria_italica_newGene_1913	--	--	Molecular Function: protein kinase activity (GO:0004672);; Molecular Function: calcium ion binding (GO:0005509);; Molecular Function: ATP binding (GO:0005524);; Biological Process: protein phosphorylation (GO:0006468);; Cellular Component: integral component of membrane (GO:0016021);; Molecular Function: polysaccharide binding (GO:0030247);;	--	--	--	--	Wall-associated receptor kinase galacturonan-binding	Wall-associated receptor kinase 2 OS=Arabidopsis thaliana OX=3702 GN=WAK2 PE=1 SV=1	T	Signal transduction mechanisms	wall-associated receptor kinase 4 [Setaria italica]
Setaria_italica_newGene_83	--	--	Molecular Function: calcium ion binding (GO:0005509);; Cellular Component: chloroplast (GO:0009507);; Cellular Component: photosystem II oxygen evolving complex (GO:0009654);; Biological Process: photosynthesis (GO:0015979);; Cellular Component: extrinsic component of membrane (GO:0019898);;	--	--	--	--	PsbP	PsbP domain-containing protein 2, chloroplastic OS=Arabidopsis thaliana OX=3702 GN=PPD2 PE=1 SV=1	--	--	hypothetical protein SETIT_025338mg, partial [Setaria italica]
Setaria_italica_newGene_471	--	--	Molecular Function: DNA binding (GO:0003677);; Cellular Component: nucleus (GO:0005634);;	--	--	--	--	--	--	S	Function unknown	uncharacterized protein LOC101782685 [Setaria italica]
Setaria_italica_newGene_1270	--	--	Cellular Component: integral component of membrane (GO:0016021);;	--	--	--	--	--	--	--	--	hypothetical protein SETIT_015489mg [Setaria italica]
Setaria_italica_newGene_2804	--	--	--	K17338|1.98539e-09|zma:100284353|K17338 receptor expression-enhancing protein 1/2/3/4 | (RefSeq) TIDP3734, GRMZM2G027241; uncharacterized LOC100284353	--	--	--	--	--	--	--	hypothetical protein SETIT_020678mg [Setaria italica]
Setaria_italica_newGene_579	--	--	Molecular Function: DNA binding (GO:0003677);; Biological Process: DNA recombination (GO:0006310);;	--	--	--	--	--	--	L	Replication, recombination and repair	retrotransposon protein, putative, Ty1-copia subclass [Oryza sativa Japonica Group]
Setaria_italica_newGene_1221	--	--	--	--	--	--	--	--	--	--	--	hypothetical protein SETIT_014842mg [Setaria italica]
Setaria_italica_newGene_1337	--	--	--	--	--	--	--	Myb/SANT-like DNA-binding domain	--	--	--	uncharacterized protein At2g29880-like [Setaria italica]
Setaria_italica_newGene_1651	--	--	--	--	--	--	--	--	--	--	--	hypothetical protein SETIT_013102mg [Setaria italica]
Setaria_italica_newGene_3321	--	--	Cellular Component: membrane (GO:0016020);;	--	--	--	--	Plant mobile domain	Serine/threonine-protein phosphatase 7 long form homolog OS=Arabidopsis thaliana OX=3702 GN=MAIL3 PE=2 SV=1	--	--	uncharacterized protein LOC111258229 [Setaria italica]
Setaria_italica_newGene_741	--	--	Molecular Function: RNA binding (GO:0003723);; Molecular Function: RNA-directed DNA polymerase activity (GO:0003964);; Cellular Component: mitochondrion (GO:0005739);; Biological Process: RNA-dependent DNA biosynthetic process (GO:0006278);;	--	--	[R]	General function prediction only	--	--	S	Function unknown	putative reverse transcriptase [Oryza sativa Japonica Group]
Setaria_italica_newGene_1781	--	--	--	--	--	--	--	Remorin, N-terminal region	--	--	--	uncharacterized protein LOC101752618 isoform X1 [Setaria italica]
Setaria_italica_newGene_3316	--	--	Molecular Function: transcription cofactor activity (GO:0003712);; Molecular Function: histone acetyltransferase activity (GO:0004402);; Cellular Component: nucleus (GO:0005634);; Biological Process: regulation of transcription, DNA-templated (GO:0006355);; Molecular Function: zinc ion binding (GO:0008270);; Biological Process: histone acetylation (GO:0016573);;	--	--	--	--	--	Probable histone acetyltransferase HAC-like 1 OS=Oryza sativa subsp. japonica OX=39947 GN=Os02g0137500 PE=3 SV=2	--	--	probable histone acetyltransferase HAC-like 1 [Setaria italica]
Setaria_italica_newGene_627	--	--	Molecular Function: DNA binding (GO:0003677);; Molecular Function: microtubule motor activity (GO:0003777);; Molecular Function: ATP binding (GO:0005524);; Cellular Component: nucleus (GO:0005634);; Cellular Component: microtubule (GO:0005874);; Biological Process: regulation of transcription, DNA-templated (GO:0006355);; Biological Process: microtubule-based movement (GO:0007018);; Molecular Fun…	--	--	[Z]	Cytoskeleton	SRF-type transcription factor (DNA-binding and dimerisation domain)	Kinesin-like protein KIN-13B OS=Oryza sativa subsp. japonica OX=39947 GN=KIN13B PE=2 SV=2	K	Transcription	uncharacterized protein LOC101758514 isoform X2 [Setaria italica]
Setaria_italica_newGene_928	--	--	--	--	--	[L]	Replication, recombination and repair	Myb/SANT-like DNA-binding domain;; DDE superfamily endonuclease;; Transposase DDE domain;; Plant transposon protein	Protein ALP1-like OS=Arabidopsis thaliana OX=3702 GN=At3g55350 PE=2 SV=1	S	Function unknown	protein ALP1-like [Setaria italica]
Setaria_italica_newGene_3088	--	--	Molecular Function: RNA polymerase II regulatory region sequence-specific DNA binding (GO:0000977);; Molecular Function: transcription factor activity, sequence-specific DNA binding (GO:0003700);; Cellular Component: nucleus (GO:0005634);; Biological Process: regulation of transcription from RNA polymerase II promoter (GO:0006357);;	--	--	[L]	Replication, recombination and repair	BED zinc finger;; Domain of unknown function (DUF4413);; hAT family C-terminal dimerisation region	Zinc finger BED domain-containing protein RICESLEEPER 2 OS=Oryza sativa subsp. japonica OX=39947 GN=Os03g0733400 PE=2 SV=1	S	Function unknown	hypothetical protein POPTR_0001s40220g [Populus trichocarpa]
Setaria_italica_newGene_2464	--	--	--	--	--	--	--	--	--	--	--	hypothetical protein SETIT_040544mg [Setaria italica]
Setaria_italica_newGene_1844	--	--	--	--	--	--	--	--	--	--	--	zinc finger MYM-type protein 1-like [Setaria italica]
Setaria_italica_newGene_3131	--	--	--	--	--	--	--	--	--	--	--	hypothetical protein SETIT_032998mg [Setaria italica]
Setaria_italica_newGene_1178	--	--	Cellular Component: proteasome complex (GO:0000502);;	K03036|2.0179e-99|sita:101785944|K03036 26S proteasome regulatory subunit N6 | (RefSeq) 26S proteasome non-ATPase regulatory subunit 11 homolog	Proteasome (ko03050)	[O]	Posttranslational modification, protein turnover, chaperones	--	26S proteasome non-ATPase regulatory subunit 11 homolog OS=Arabidopsis thaliana OX=3702 GN=RPN6 PE=1 SV=1	O	Posttranslational modification, protein turnover, chaperones	26S proteasome non-ATPase regulatory subunit 11 homolog, partial [Setaria italica]
Setaria_italica_newGene_617	--	--	--	--	--	--	--	--	--	--	--	GDSL esterase/lipase At2g42990 isoform X2 [Setaria italica]
Setaria_italica_newGene_1257	[O]	Posttranslational modification, protein turnover, chaperones	--	K08770|6.77883e-36|sita:101779400|K08770 ubiquitin C | (RefSeq) polyubiquitin-like	--	[OR]	--	--	Polyubiquitin OS=Phytophthora infestans OX=4787 PE=1 SV=2	O	Posttranslational modification, protein turnover, chaperones	polyubiquitin [Setaria italica]
Setaria_italica_newGene_1586	--	--	Cellular Component: protein phosphatase type 1 complex (GO:0000164);; Molecular Function: protein serine/threonine phosphatase inhibitor activity (GO:0004865);; Cellular Component: nucleus (GO:0005634);; Cellular Component: plastid (GO:0009536);; Biological Process: embryo development (GO:0009790);; Biological Process: negative regulation of phosphoprotein phosphatase activity (GO:0032515);;	K17553|8.46436e-33|sita:101763448|K17553 protein phosphatase 1 regulatory subunit 11 | (RefSeq) type 1 phosphatases regulator YPI1	--	--	--	Protein phosphatase inhibitor	Protein phosphatase 1 regulatory subunit INH3 OS=Arabidopsis thaliana OX=3702 GN=INH3 PE=1 SV=1	S	Function unknown	type 1 phosphatases regulator YPI1 [Setaria italica]
Setaria_italica_newGene_2777	--	--	--	--	--	--	--	--	--	S	Function unknown	cyclin-dependent protein kinase inhibitor EL2 [Setaria italica]
Setaria_italica_newGene_2669	--	--	--	--	--	[R]	General function prediction only	--	--	S	Function unknown	PREDICTED: uncharacterized protein LOC106865512 [Brachypodium distachyon]
Setaria_italica_newGene_1648	--	--	--	--	--	[R]	General function prediction only	--	--	--	--	uncharacterized protein LOC101770236 [Setaria italica]
Setaria_italica_newGene_2775	--	--	Biological Process: metabolic process (GO:0008152);; Molecular Function: hydrolase activity (GO:0016787);;	--	--	[R]	General function prediction only	--	--	S	Function unknown	uncharacterized protein LOC101756632 [Setaria italica]
Setaria_italica_newGene_2994	--	--	Molecular Function: zinc ion binding (GO:0008270);;	--	--	--	--	MuDR family transposase;; PB1 domain;; SWIM zinc finger;; MULE transposase domain;; Transposase, Mutator family	--	S	Function unknown	uncharacterized protein LOC101760320 isoform X1 [Setaria italica]
Setaria_italica_newGene_3223	--	--	--	--	--	--	--	--	--	--	--	hypothetical protein SETIT_023488mg [Setaria italica]
Setaria_italica_newGene_1081	--	--	Cellular Component: integral component of membrane (GO:0016021);;	--	--	--	--	--	--	--	--	PREDICTED: uncharacterized protein LOC4325276 [Oryza sativa Japonica Group]
Setaria_italica_newGene_1034	--	--	Cellular Component: cytosol (GO:0005829);;	--	--	--	--	--	--	--	--	hypothetical protein SETIT_004088mg, partial [Setaria italica]
Setaria_italica_newGene_1779	--	--	--	--	--	--	--	--	--	S	Function unknown	hypothetical protein SETIT_010829mg [Setaria italica]
Setaria_italica_newGene_698	--	--	--	--	--	--	--	--	--	--	--	hypothetical protein SETIT_007800mg [Setaria italica]
Setaria_italica_newGene_111	--	--	--	--	--	--	--	Plant transposon protein;; DDE superfamily endonuclease	--	S	Function unknown	uncharacterized protein LOC101777000 [Setaria italica]
Setaria_italica_newGene_2031	--	--	Molecular Function: RNA polymerase II regulatory region sequence-specific DNA binding (GO:0000977);; Molecular Function: transcription factor activity, sequence-specific DNA binding (GO:0003700);; Cellular Component: nucleus (GO:0005634);; Biological Process: regulation of transcription from RNA polymerase II promoter (GO:0006357);; Cellular Component: plastid (GO:0009536);;	--	--	[L]	Replication, recombination and repair	hAT family C-terminal dimerisation region;; Domain of unknown function (DUF4413)	Zinc finger BED domain-containing protein RICESLEEPER 2 OS=Oryza sativa subsp. japonica OX=39947 GN=Os03g0733400 PE=2 SV=1	S	Function unknown	zinc finger BED domain-containing protein RICESLEEPER 2-like isoform X2 [Setaria italica]
Setaria_italica_newGene_2202	--	--	Molecular Function: binding (GO:0005488);;	--	--	[L]	Replication, recombination and repair	hAT family C-terminal dimerisation region;; Domain of unknown function (DUF4413)	Zinc finger BED domain-containing protein RICESLEEPER 2 OS=Oryza sativa subsp. japonica OX=39947 GN=Os03g0733400 PE=2 SV=1	S	Function unknown	hypothetical protein PAHAL_F02965 [Panicum hallii]
Setaria_italica_newGene_1518	--	--	--	--	--	--	--	--	--	--	--	unknown [Zea mays]
Setaria_italica_newGene_1536	--	--	Molecular Function: binding (GO:0005488);;	--	--	--	--	--	--	S	Function unknown	hypothetical protein BAE44_0011081, partial [Dichanthelium oligosanthes]
Setaria_italica_newGene_3084	--	--	--	--	--	--	--	--	--	--	--	hypothetical protein SETIT_031434mg [Setaria italica]
Setaria_italica_newGene_1941	--	--	--	K00432|2.25469e-07|sita:101780768|K00432 glutathione peroxidase [EC:1.11.1.9] | (RefSeq) probable phospholipid hydroperoxide glutathione peroxidase	Glutathione metabolism (ko00480);Arachidonic acid metabolism (ko00590)	--	--	--	--	O	Posttranslational modification, protein turnover, chaperones	probable phospholipid hydroperoxide glutathione peroxidase [Setaria italica]
Setaria_italica_newGene_2992	--	--	Biological Process: anaerobic respiration (GO:0009061);; Cellular Component: plastid (GO:0009536);; Biological Process: peptidyl-cysteine oxidation (GO:0018171);; Biological Process: detection of hypoxia (GO:0070483);;	--	--	--	--	--	--	--	--	uncharacterized protein LOC110435812 [Sorghum bicolor]
Setaria_italica_newGene_1694	[M]	Cell wall/membrane/envelope biogenesis	Cellular Component: mitochondrion (GO:0005739);; Molecular Function: kinase activity (GO:0016301);;	--	--	--	--	Protein kinase domain;; Protein tyrosine kinase	Putative receptor-like protein kinase At3g47110 OS=Arabidopsis thaliana OX=3702 GN=At3g47110 PE=3 SV=1	S	Function unknown	receptor kinase-like protein Xa21 [Setaria italica]
Setaria_italica_newGene_1539	--	--	Cellular Component: plastid (GO:0009536);;	--	--	[L]	Replication, recombination and repair	DDE superfamily endonuclease;; Transposase DDE domain;; Plant transposon protein	Protein ALP1-like OS=Arabidopsis thaliana OX=3702 GN=At3g55350 PE=2 SV=1	S	Function unknown	putative nuclease HARBI1 [Setaria italica]
Setaria_italica_newGene_1927	--	--	--	--	--	--	--	--	L-Ala-D/L-amino acid epimerase OS=Populus trichocarpa OX=3694 GN=POPTR_0012s05040g PE=3 SV=2	--	--	CASP-like protein 4A1 [Setaria italica]
Setaria_italica_newGene_1245	--	--	Cellular Component: intracellular membrane-bounded organelle (GO:0043231);; Cellular Component: cytoplasmic part (GO:0044444);;	--	--	--	--	--	--	--	--	uncharacterized protein LOC110435967 [Sorghum bicolor]
Setaria_italica_newGene_1015	--	--	--	--	--	--	--	--	--	--	--	hypothetical protein SETIT_022673mg [Setaria italica]
Setaria_italica_newGene_2297	--	--	--	--	--	--	--	--	--	--	--	hypothetical protein SETIT_038093mg [Setaria italica]
Setaria_italica_newGene_3168	--	--	--	--	--	--	--	--	--	--	--	hypothetical protein SETIT_031693mg [Setaria italica]
Setaria_italica_newGene_1599	--	--	--	--	--	[L]	Replication, recombination and repair	Myb/SANT-like DNA-binding domain	--	S	Function unknown	uncharacterized protein LOC101782507 [Setaria italica]
Setaria_italica_newGene_3329	[L]	Replication, recombination and repair	Molecular Function: nucleic acid binding (GO:0003676);; Molecular Function: ATP binding (GO:0005524);; Biological Process: DNA recombination (GO:0006310);; Molecular Function: ATP-dependent helicase activity (GO:0008026);; Molecular Function: four-way junction helicase activity (GO:0009378);; Cellular Component: mediator complex (GO:0016592);; Biological Process: DNA duplex unwinding (GO:0032508)…	K10899|1.58226e-114|sita:101780639|K10899 ATP-dependent DNA helicase Q1 [EC:3.6.4.12] | (RefSeq) mediator of RNA polymerase II transcription subunit 34	--	[R]	General function prediction only	DEAD/DEAH box helicase	Mediator of RNA polymerase II transcription subunit 34 OS=Arabidopsis thaliana OX=3702 GN=MED34 PE=1 SV=1	L	Replication, recombination and repair	hypothetical protein PAHAL_H00070 [Panicum hallii]
Setaria_italica_newGene_2379	--	--	--	--	--	--	--	--	--	--	--	hypothetical protein SETIT_040782mg [Setaria italica]
Setaria_italica_newGene_3226	--	--	--	--	--	--	--	--	--	--	--	hypothetical protein PAHAL_I03686 [Panicum hallii]
Setaria_italica_newGene_188	--	--	Molecular Function: binding (GO:0005488);; Cellular Component: mitochondrion (GO:0005739);; Cellular Component: plastid (GO:0009536);; Biological Process: macromolecule metabolic process (GO:0043170);; Biological Process: primary metabolic process (GO:0044238);;	--	--	[R]	General function prediction only	Retroviral aspartyl protease;; Zinc knuckle	--	L	Replication, recombination and repair	uncharacterized protein LOC101784422 isoform X1 [Setaria italica]
Setaria_italica_newGene_2593	--	--	--	--	--	--	--	--	--	--	--	uncharacterized protein LOC101757757 [Setaria italica]
Setaria_italica_newGene_1552	--	--	Biological Process: macromolecule metabolic process (GO:0043170);; Biological Process: primary metabolic process (GO:0044238);;	--	--	--	--	--	--	--	--	uncharacterized protein LOC106804371, partial [Setaria italica]
Setaria_italica_newGene_1874	--	--	Biological Process: DNA metabolic process (GO:0006259);; Molecular Function: transferase activity (GO:0016740);; Biological Process: cellular macromolecule biosynthetic process (GO:0034645);; Biological Process: cellular protein metabolic process (GO:0044267);; Cellular Component: intracellular part (GO:0044424);; Molecular Function: organic cyclic compound binding (GO:0097159);; Molecular Functi…	--	--	--	--	--	--	S	Function unknown	hypothetical protein SETIT_027956mg [Setaria italica]
Setaria_italica_newGene_936	--	--	Cellular Component: integral component of membrane (GO:0016021);;	--	--	--	--	--	--	--	--	hypothetical protein SETIT_005236mg [Setaria italica]
Setaria_italica_newGene_267	--	--	Cellular Component: plasma membrane (GO:0005886);; Cellular Component: integral component of membrane (GO:0016021);;	--	--	[S]	Function unknown	--	UNC93-like protein 3 OS=Arabidopsis thaliana OX=3702 GN=At3g09470 PE=2 SV=1	S	Function unknown	hypothetical protein OsI_38767 [Oryza sativa Indica Group]
Setaria_italica_newGene_927	--	--	--	--	--	--	--	Myb/SANT-like DNA-binding domain	Zinc finger CCCH domain-containing protein 43 OS=Oryza sativa subsp. japonica OX=39947 GN=Os06g0520600 PE=2 SV=1	S	Function unknown	L10-interacting MYB domain-containing protein-like [Setaria italica]
Setaria_italica_newGene_845	--	--	Molecular Function: zinc ion binding (GO:0008270);;	--	--	--	--	--	--	S	Function unknown	hypothetical protein SETIT_004023mg [Setaria italica]
Setaria_italica_newGene_1740	--	--	--	--	--	--	--	--	GLABRA2 expression modulator OS=Arabidopsis thaliana OX=3702 GN=GEM PE=1 SV=1	S	Function unknown	hypothetical protein SETIT_035809mg [Setaria italica]
Setaria_italica_newGene_1959	[H]	Coenzyme transport and metabolism	Molecular Function: uroporphyrin-III C-methyltransferase activity (GO:0004851);; Cellular Component: chloroplast (GO:0009507);; Biological Process: siroheme biosynthetic process (GO:0019354);; Biological Process: methylation (GO:0032259);; Biological Process: oxidation-reduction process (GO:0055114);;	--	--	[H]	Coenzyme transport and metabolism	Tetrapyrrole (Corrin/Porphyrin) Methylases	Uroporphyrinogen-III C-methyltransferase OS=Cyanidium caldarium OX=2771 GN=cobA PE=3 SV=1	H	Coenzyme transport and metabolism	uncharacterized protein LOC101781750 [Setaria italica]
Setaria_italica_newGene_2213	--	--	--	--	--	--	--	Ribosomal protein L41	--	--	--	--
Setaria_italica_newGene_545	[X]	Mobilome: prophages, transposons	Molecular Function: DNA binding (GO:0003677);; Biological Process: DNA recombination (GO:0006310);; Cellular Component: plastid (GO:0009536);; Cellular Component: membrane (GO:0016020);;	--	--	[R]	General function prediction only	gag-polypeptide of LTR copia-type;; GAG-pre-integrase domain;; Retrotransposon gag protein	Retrovirus-related Pol polyprotein from transposon RE2 OS=Arabidopsis thaliana OX=3702 GN=RE2 PE=4 SV=1	L	Replication, recombination and repair	unknown [Oryza sativa Japonica Group]
Setaria_italica_newGene_2306	--	--	Biological Process: developmental process (GO:0032502);;	--	--	--	--	--	--	S	Function unknown	uncharacterized protein LOC111255881 [Setaria italica]
Setaria_italica_newGene_1448	--	--	--	--	--	--	--	--	Protein NLP2 OS=Oryza sativa subsp. japonica OX=39947 GN=NLP2 PE=2 SV=2	S	Function unknown	hypothetical protein SETIT_013186mg [Setaria italica]
Setaria_italica_newGene_2915	--	--	Molecular Function: DNA binding (GO:0003677);; Molecular Function: transcription factor activity, sequence-specific DNA binding (GO:0003700);; Cellular Component: nucleus (GO:0005634);; Biological Process: regulation of transcription, DNA-templated (GO:0006355);;	--	--	--	--	AP2 domain	Ethylene-responsive transcription factor CRF1 OS=Arabidopsis thaliana OX=3702 GN=CRF1 PE=1 SV=1	K	Transcription	pathogenesis-related genes transcriptional activator PTI6-like [Setaria italica]
Setaria_italica_newGene_3047	--	--	--	--	--	--	--	--	--	--	--	hypothetical protein SETIT_033470mg [Setaria italica]
Setaria_italica_newGene_2315	--	--	--	--	--	--	--	--	--	--	--	hypothetical protein SETIT_038376mg [Setaria italica]
Setaria_italica_newGene_1717	--	--	--	--	--	--	--	--	Glutathione S-transferase T3 OS=Arabidopsis thaliana OX=3702 GN=GSTT3 PE=2 SV=1	--	--	hypothetical protein PAHAL_D02778 [Panicum hallii]
Setaria_italica_newGene_1411	--	--	--	--	--	--	--	Myb/SANT-like DNA-binding domain;; Myb/SANT-like DNA-binding domain	L10-interacting MYB domain-containing protein OS=Arabidopsis thaliana OX=3702 GN=LIMYB PE=1 SV=1	S	Function unknown	L10-interacting MYB domain-containing protein-like [Setaria italica]
Setaria_italica_newGene_2766	--	--	--	--	--	[R]	General function prediction only	PPR repeat;; PPR repeat family;; PPR repeat	Pentatricopeptide repeat-containing protein At5g65560 OS=Arabidopsis thaliana OX=3702 GN=At5g65560 PE=2 SV=1	S	Function unknown	pentatricopeptide repeat-containing protein At1g62680, mitochondrial-like [Setaria italica]
Setaria_italica_newGene_1353	--	--	--	--	--	--	--	--	--	--	--	uncharacterized protein LOC101785971 isoform X4 [Setaria italica]
Setaria_italica_newGene_2903	--	--	--	--	--	--	--	--	--	S	Function unknown	chimeric DELLA protein [Setaria italica]
Setaria_italica_newGene_2117	--	--	Molecular Function: DNA binding (GO:0003677);; Molecular Function: RNA binding (GO:0003723);; Molecular Function: RNA-directed DNA polymerase activity (GO:0003964);; Molecular Function: aspartic-type endopeptidase activity (GO:0004190);; Biological Process: RNA-dependent DNA biosynthetic process (GO:0006278);; Biological Process: DNA recombination (GO:0006310);; Biological Process: proteolysis (G…	--	--	[R]	General function prediction only	Retroviral aspartyl protease;; Reverse transcriptase (RNA-dependent DNA polymerase);; Integrase core domain;; gag-polyprotein putative aspartyl protease;; Aspartyl protease	RNA-directed DNA polymerase homolog OS=Oenothera berteroana OX=3950 PE=4 SV=1	L	Replication, recombination and repair	reverse transcriptase [Corchorus capsularis]
Setaria_italica_newGene_1073	--	--	--	--	--	--	--	--	--	--	--	hypothetical protein SETIT_005636mg [Setaria italica]
Setaria_italica_newGene_219	--	--	Cellular Component: integral component of membrane (GO:0016021);;	--	--	--	--	--	--	--	--	hypothetical protein SETIT_023903mg [Setaria italica]
Setaria_italica_newGene_1601	--	--	--	--	--	--	--	Plant transposase (Ptta/En/Spm family)	--	S	Function unknown	uncharacterized protein LOC103628670 [Zea mays]
Setaria_italica_newGene_1231	--	--	Cellular Component: mitochondrion (GO:0005739);; Cellular Component: membrane (GO:0016020);;	--	--	[C]	Energy production and conversion	--	--	O	Posttranslational modification, protein turnover, chaperones	stomatin-like protein 2, mitochondrial [Setaria italica]
Setaria_italica_newGene_270	[Q]	Secondary metabolites biosynthesis, transport and catabolism	Biological Process: metabolic process (GO:0008152);; Molecular Function: ligase activity (GO:0016874);;	K01897|2.65333e-121|sita:101765538|K01897 long-chain acyl-CoA synthetase [EC:6.2.1.3] | (RefSeq) long chain acyl-CoA synthetase 4-like	Fatty acid biosynthesis (ko00061);Fatty acid degradation (ko00071);Fatty acid metabolism (ko01212);Peroxisome (ko04146)	[I]	Lipid transport and metabolism	AMP-binding enzyme;; 6-phosphofructo-2-kinase	Long chain acyl-CoA synthetase 4 OS=Arabidopsis thaliana OX=3702 GN=LACS4 PE=2 SV=1	I	Lipid transport and metabolism	long chain acyl-CoA synthetase 4 [Setaria italica]
Setaria_italica_newGene_319	--	--	--	--	--	--	--	Protein of unknown function (DUF1110)	--	S	Function unknown	uncharacterized protein LOC101770579 [Setaria italica]
Setaria_italica_newGene_669	--	--	--	--	--	--	--	--	--	--	--	armadillo repeat-containing X-linked protein 2-like [Setaria italica]
Setaria_italica_newGene_3067	--	--	Molecular Function: RNA polymerase II regulatory region sequence-specific DNA binding (GO:0000977);; Molecular Function: transcription factor activity, sequence-specific DNA binding (GO:0003700);; Cellular Component: nucleus (GO:0005634);; Biological Process: regulation of transcription from RNA polymerase II promoter (GO:0006357);; Cellular Component: plastid (GO:0009536);;	--	--	[L]	Replication, recombination and repair	hAT family C-terminal dimerisation region;; Domain of unknown function (DUF4413)	Putative AC transposase OS=Zea mays OX=4577 PE=2 SV=2	S	Function unknown	zinc finger BED domain-containing protein RICESLEEPER 2-like [Zea mays]
Setaria_italica_newGene_2155	--	--	Molecular Function: DNA binding (GO:0003677);; Molecular Function: peroxidase activity (GO:0004601);; Biological Process: DNA recombination (GO:0006310);; Molecular Function: electron carrier activity (GO:0009055);; Cellular Component: plastid (GO:0009536);; Biological Process: electron transport chain (GO:0022900);;	--	--	--	--	--	--	L	Replication, recombination and repair	retrotransposon protein, putative, unclassified [Oryza sativa Japonica Group]
Setaria_italica_newGene_1530	--	--	Molecular Function: DNA binding (GO:0003677);; Molecular Function: protein dimerization activity (GO:0046983);;	--	--	[L]	Replication, recombination and repair	hAT family C-terminal dimerisation region	Putative AC transposase OS=Zea mays OX=4577 PE=2 SV=2	S	Function unknown	hypothetical protein SETIT_012250mg [Setaria italica]
Setaria_italica_newGene_1603	--	--	--	--	--	--	--	--	--	--	--	hypothetical protein SETIT_012970mg [Setaria italica]
Setaria_italica_newGene_1127	--	--	--	--	--	[L]	Replication, recombination and repair	DDE superfamily endonuclease;; Transposase DDE domain;; Plant transposon protein	Protein ALP1-like OS=Arabidopsis thaliana OX=3702 GN=At3g55350 PE=2 SV=1	S	Function unknown	protein ALP1-like isoform X1 [Setaria italica]
Setaria_italica_newGene_482	--	--	--	--	--	[L]	Replication, recombination and repair	Myb/SANT-like DNA-binding domain;; DDE superfamily endonuclease	Zinc finger CCCH domain-containing protein 43 OS=Oryza sativa subsp. japonica OX=39947 GN=Os06g0520600 PE=2 SV=1	S	Function unknown	L10-interacting MYB domain-containing protein-like [Setaria italica]
Setaria_italica_newGene_1436	--	--	--	--	--	--	--	--	--	--	--	uncharacterized protein LOC101765870 isoform X1 [Setaria italica]
Setaria_italica_newGene_190	--	--	--	--	--	--	--	--	--	--	--	uncharacterized protein LOC101770340 isoform X5 [Setaria italica]
Setaria_italica_newGene_390	--	--	--	--	--	--	--	--	--	S	Function unknown	hypothetical protein SETIT_008706mg, partial [Setaria italica]
Setaria_italica_newGene_2725	--	--	--	--	--	--	--	--	--	--	--	hypothetical protein SETIT_038066mg [Setaria italica]
Setaria_italica_newGene_2210	--	--	Molecular Function: RNA polymerase II regulatory region sequence-specific DNA binding (GO:0000977);; Molecular Function: transcription factor activity, sequence-specific DNA binding (GO:0003700);; Cellular Component: nucleus (GO:0005634);; Biological Process: regulation of transcription from RNA polymerase II promoter (GO:0006357);; Cellular Component: plastid (GO:0009536);; Molecular Function: p…	--	--	[L]	Replication, recombination and repair	--	Putative AC transposase OS=Zea mays OX=4577 PE=2 SV=2	S	Function unknown	zinc finger BED domain-containing protein DAYSLEEPER-like [Setaria italica]
Setaria_italica_newGene_1378	--	--	--	--	--	--	--	--	--	--	--	hypothetical protein SETIT_018819mg [Setaria italica]
Setaria_italica_newGene_340	--	--	--	--	--	--	--	--	--	--	--	hypothetical protein SETIT_023934mg [Setaria italica]
Setaria_italica_newGene_778	--	--	--	--	--	[L]	Replication, recombination and repair	Plant transposon protein;; DDE superfamily endonuclease	--	S	Function unknown	uncharacterized protein LOC103646649 [Zea mays]
Setaria_italica_newGene_1107	--	--	Cellular Component: mitochondrial respiratory chain complex I (GO:0005747);; Cellular Component: integral component of membrane (GO:0016021);;	--	--	--	--	--	--	S	Function unknown	hypothetical protein SETIT_004637mg, partial [Setaria italica]
Setaria_italica_newGene_1197	--	--	Molecular Function: ligase activity (GO:0016874);; Molecular Function: protein heterodimerization activity (GO:0046982);;	--	--	--	--	--	Putative F-box protein At4g05475 OS=Arabidopsis thaliana OX=3702 GN=At4g05475 PE=4 SV=2	S	Function unknown	ubiquitin-protein ligase, putative, expressed [Triticum aestivum]
Setaria_italica_newGene_294	--	--	--	--	--	--	--	--	--	S	Function unknown	uncharacterized protein LOC111255723 [Setaria italica]
Setaria_italica_newGene_1437	--	--	Cellular Component: cytosol (GO:0005829);;	--	--	--	--	--	--	--	--	hypothetical protein SETIT_014191mg [Setaria italica]
Setaria_italica_newGene_1674	--	--	Biological Process: regulation of transcription, DNA-templated (GO:0006355);; Molecular Function: zinc ion binding (GO:0008270);; Cellular Component: plastid (GO:0009536);;	--	--	--	--	FAR1 DNA-binding domain;; MULE transposase domain;; SWIM zinc finger	Protein FAR1-RELATED SEQUENCE 7 OS=Arabidopsis thaliana OX=3702 GN=FRS7 PE=2 SV=1	S	Function unknown	protein FAR1-RELATED SEQUENCE 7 isoform X2 [Setaria italica]
Setaria_italica_newGene_2375	--	--	Biological Process: plant-type hypersensitive response (GO:0009626);; Biological Process: regulation of salicylic acid metabolic process (GO:0010337);; Cellular Component: membrane (GO:0016020);;	--	--	--	--	--	MACPF domain-containing protein CAD1 OS=Arabidopsis thaliana OX=3702 GN=CAD1 PE=2 SV=1	S	Function unknown	MACPF domain-containing protein CAD1 [Setaria italica]
Setaria_italica_newGene_2337	[IQR]	Lipid transport and metabolism;; Secondary metabolites biosynthesis, transport and catabolism;; General function prediction only	Molecular Function: NADPH dehydrogenase activity (GO:0003959);; Cellular Component: chloroplast (GO:0009507);; Biological Process: photosynthesis (GO:0015979);; Biological Process: chlorophyll biosynthetic process (GO:0015995);; Molecular Function: protochlorophyllide reductase activity (GO:0016630);; Molecular Function: pentaerythritol trinitrate reductase activity (GO:0018548);; Molecular Funct…	--	--	[Q]	Secondary metabolites biosynthesis, transport and catabolism	short chain dehydrogenase	Protochlorophyllide reductase B, chloroplastic OS=Hordeum vulgare OX=4513 GN=PORB PE=1 SV=1	S	Function unknown	hypothetical protein SETIT_039840mg, partial [Setaria italica]
Setaria_italica_newGene_1662	--	--	--	--	--	--	--	--	--	--	--	uncharacterized protein LOC111257985 [Setaria italica]
Setaria_italica_newGene_3173	--	--	--	--	--	--	--	--	--	S	Function unknown	hypothetical protein SETIT_031824mg [Setaria italica]
Setaria_italica_newGene_1889	--	--	--	--	--	--	--	--	--	--	--	uncharacterized protein LOC101770340 isoform X5 [Setaria italica]
Setaria_italica_newGene_2596	--	--	--	--	--	--	--	--	--	--	--	hypothetical protein SETIT_038228mg [Setaria italica]
Setaria_italica_newGene_1768	--	--	Molecular Function: nucleic acid binding (GO:0003676);; Molecular Function: zinc ion binding (GO:0008270);;	--	--	--	--	Plant mobile domain	Serine/threonine-protein phosphatase 7 long form homolog OS=Arabidopsis thaliana OX=3702 GN=MAIL3 PE=2 SV=1	S	Function unknown	hypothetical protein SETIT_016935mg [Setaria italica]
Setaria_italica_newGene_422	--	--	--	K00942|2.6356e-11|sita:101784157|K00942 guanylate kinase [EC:2.7.4.8] | (RefSeq) guanylate kinase 1-like	Purine metabolism (ko00230)	--	--	--	Guanylate kinase 1 OS=Oryza sativa subsp. japonica OX=39947 GN=GK1 PE=2 SV=2	F	Nucleotide transport and metabolism	hypothetical protein SETIT_021494mg [Setaria italica]
Setaria_italica_newGene_3164	--	--	--	--	--	--	--	--	--	--	--	hypothetical protein SETIT_033443mg [Setaria italica]
Setaria_italica_newGene_3181	--	--	--	--	--	--	--	--	--	L	Replication, recombination and repair	hypothetical protein BAE44_0017233, partial [Dichanthelium oligosanthes]
Setaria_italica_newGene_2388	--	--	Molecular Function: binding (GO:0005488);;	--	--	--	--	Protein of unknown function (DUF 659);; hAT family C-terminal dimerisation region	--	S	Function unknown	hypothetical protein PAHAL_A01659 [Panicum hallii]
Setaria_italica_newGene_128	--	--	--	--	--	--	--	--	--	--	--	hypothetical protein SETIT_007863mg [Setaria italica]
Setaria_italica_newGene_2758	--	--	--	--	--	--	--	--	--	--	--	hypothetical protein SETIT_040770mg [Setaria italica]
Setaria_italica_newGene_3137	--	--	Cellular Component: mitochondrion (GO:0005739);;	--	--	--	--	Plant transposon protein;; DDE superfamily endonuclease	DNA-directed RNA polymerase subunit beta&apos; OS=Lolium perenne OX=4522 GN=rpoC1 PE=3 SV=1	S	Function unknown	putative nuclease HARBI1 [Setaria italica]
Setaria_italica_newGene_369	--	--	Biological Process: flavonoid biosynthetic process (GO:0009813);; Cellular Component: intracellular membrane-bounded organelle (GO:0043231);; Biological Process: flavonoid glucuronidation (GO:0052696);; Molecular Function: quercetin 3-O-glucosyltransferase activity (GO:0080043);; Molecular Function: quercetin 7-O-glucosyltransferase activity (GO:0080044);;	K13691|4.2637e-43|sita:101766716|K13691 pathogen-inducible salicylic acid glucosyltransferase [EC:2.4.1.-] | (RefSeq) UDP-glycosyltransferase 74F2-like	--	[GC]	--	--	UDP-glucosyltransferase UGT13248 OS=Hordeum vulgare subsp. vulgare OX=112509 PE=2 SV=1	S	Function unknown	UDP-glycosyltransferase 74F2 [Setaria italica]
Setaria_italica_newGene_2070	--	--	--	--	--	--	--	--	--	S	Function unknown	unknown [Zea mays]
Setaria_italica_newGene_2546	--	--	Molecular Function: nucleic acid binding (GO:0003676);; Molecular Function: zinc ion binding (GO:0008270);;	--	--	--	--	--	--	S	Function unknown	hypothetical protein SETIT_015788mg [Setaria italica]
Setaria_italica_newGene_3051	--	--	--	--	--	--	--	--	--	--	--	hypothetical protein SETIT_032319mg [Setaria italica]
Setaria_italica_newGene_232	--	--	Cellular Component: intracellular (GO:0005622);; Biological Process: intracellular protein transport (GO:0006886);;	--	--	--	--	--	--	S	Function unknown	TOM1-like protein 9 [Setaria italica]
Setaria_italica_newGene_1289	[K]	Transcription	Cellular Component: integral component of membrane (GO:0016021);;	--	--	--	--	Leucine rich repeat;; Leucine Rich repeats (2 copies);; Leucine Rich Repeat;; Leucine Rich repeats (2 copies);; Leucine Rich Repeat	Receptor-like protein EIX1 OS=Solanum lycopersicum OX=4081 GN=EIX1 PE=2 SV=2	S	Function unknown	hypothetical protein SETIT_015813mg, partial [Setaria italica]
Setaria_italica_newGene_1679	[Q]	Secondary metabolites biosynthesis, transport and catabolism	Molecular Function: oxidoreductase activity (GO:0016491);; Biological Process: oxidation-reduction process (GO:0055114);;	--	--	[R]	General function prediction only	Aldo/keto reductase family	Deoxymugineic acid synthase 1 OS=Hordeum vulgare OX=4513 GN=DMAS1 PE=1 SV=1	S	Function unknown	hypothetical protein SETIT_012010mg, partial [Setaria italica]
Setaria_italica_newGene_1764	--	--	Biological Process: cellular protein metabolic process (GO:0044267);;	--	--	--	--	--	--	--	--	hypothetical protein SETIT_020353mg [Setaria italica]
Setaria_italica_newGene_1751	--	--	Molecular Function: catalytic activity (GO:0003824);; Molecular Function: binding (GO:0005488);; Biological Process: primary metabolic process (GO:0044238);; Biological Process: cellular macromolecule metabolic process (GO:0044260);;	--	--	[R]	General function prediction only	Endonuclease/Exonuclease/phosphatase family;; Reverse transcriptase (RNA-dependent DNA polymerase)	Probable LRR receptor-like serine/threonine-protein kinase At1g56130 OS=Arabidopsis thaliana OX=3702 GN=At1g56130 PE=2 SV=2	S	Function unknown	uncharacterized protein LOC109772182 [Aegilops tauschii subsp. tauschii]
Setaria_italica_newGene_1723	--	--	Molecular Function: nucleic acid binding (GO:0003676);; Molecular Function: aspartic-type endopeptidase activity (GO:0004190);; Biological Process: proteolysis (GO:0006508);; Biological Process: DNA integration (GO:0015074);;	--	--	--	--	--	--	S	Function unknown	uncharacterized protein LOC109738933 [Aegilops tauschii subsp. tauschii]
Setaria_italica_newGene_1782	[E]	Amino acid transport and metabolism	Molecular Function: DNA binding (GO:0003677);; Molecular Function: homoserine dehydrogenase activity (GO:0004412);; Biological Process: methionine biosynthetic process (GO:0009086);; Biological Process: threonine biosynthetic process (GO:0009088);; Biological Process: isoleucine biosynthetic process (GO:0009097);; Molecular Function: NADP binding (GO:0050661);; Biological Process: oxidation-reduc…	--	--	[E]	Amino acid transport and metabolism	--	Calmodulin-binding transcription activator 4 OS=Arabidopsis thaliana OX=3702 GN=CAMTA4 PE=1 SV=1	K	Transcription	calmodulin-binding transcription activator 4 [Setaria italica]
Setaria_italica_newGene_980	--	--	Cellular Component: membrane (GO:0016020);;	--	--	--	--	--	--	--	--	uncharacterized protein LOC101762048 isoform X1 [Setaria italica]
Setaria_italica_newGene_2931	--	--	--	K01194|4.27535e-32|sita:101777287|K01194 alpha,alpha-trehalase [EC:3.2.1.28] | (RefSeq) probable trehalase	Starch and sucrose metabolism (ko00500)	[G]	Carbohydrate transport and metabolism	--	Probable trehalase OS=Oryza sativa subsp. japonica OX=39947 GN=Os10g0521000 PE=2 SV=1	G	Carbohydrate transport and metabolism	trehalose [Triticum aestivum]
Setaria_italica_newGene_2988	--	--	Molecular Function: RNA polymerase II transcription factor activity, sequence-specific DNA binding (GO:0000981);; Molecular Function: DNA binding (GO:0003677);; Cellular Component: nucleoplasm (GO:0005654);; Cellular Component: cytoplasm (GO:0005737);; Biological Process: regulation of transcription from RNA polymerase II promoter (GO:0006357);; Molecular Function: protein dimerization activity (…	--	--	--	--	hAT family C-terminal dimerisation region	--	S	Function unknown	PREDICTED: uncharacterized protein LOC9270653 [Oryza sativa Japonica Group]
Setaria_italica_newGene_3307	--	--	--	--	--	--	--	Myb/SANT-like DNA-binding domain	--	S	Function unknown	uncharacterized protein LOC101761309 [Setaria italica]
Setaria_italica_newGene_84	--	--	--	--	--	--	--	--	--	--	--	uncharacterized protein LOC101774519 isoform X3 [Setaria italica]
Setaria_italica_newGene_1050	--	--	Molecular Function: hydrolase activity, hydrolyzing O-glycosyl compounds (GO:0004553);; Molecular Function: polysaccharide binding (GO:0030247);; Cellular Component: anchored component of plasma membrane (GO:0046658);;	--	--	--	--	--	--	S	Function unknown	glucan endo-1,3-beta-glucosidase 13 [Sorghum bicolor]
Setaria_italica_newGene_673	--	--	--	--	--	[R]	General function prediction only	gag-polypeptide of LTR copia-type	Retrovirus-related Pol polyprotein from transposon RE1 OS=Arabidopsis thaliana OX=3702 GN=RE1 PE=2 SV=1	L	Replication, recombination and repair	uncharacterized protein LOC101769071 [Setaria italica]
Setaria_italica_newGene_815	--	--	Molecular Function: nucleic acid binding (GO:0003676);;	--	--	--	--	--	--	--	--	zinc finger BED domain-containing protein RICESLEEPER 2-like [Setaria italica]
Setaria_italica_newGene_544	--	--	--	--	--	--	--	--	--	--	--	hypothetical protein SETIT_006794mg [Setaria italica]
Setaria_italica_newGene_423	--	--	--	--	--	--	--	--	--	--	--	hypothetical protein SETIT_008619mg, partial [Setaria italica]
Setaria_italica_newGene_1041	--	--	--	--	--	--	--	Myb/SANT-like DNA-binding domain	Zinc finger CCCH domain-containing protein 43 OS=Oryza sativa subsp. japonica OX=39947 GN=Os06g0520600 PE=2 SV=1	S	Function unknown	L10-interacting MYB domain-containing protein-like [Setaria italica]
Setaria_italica_newGene_1347	--	--	Molecular Function: double-stranded DNA binding (GO:0003690);; Cellular Component: mitochondrion (GO:0005739);; Biological Process: regulation of transcription, DNA-templated (GO:0006355);;	K15032|1.73416e-14|sita:101771895|K15032 mTERF domain-containing protein, mitochondrial | (RefSeq) uncharacterized LOC101771895	--	--	--	--	--	S	Function unknown	uncharacterized protein LOC101784574 [Setaria italica]
Setaria_italica_newGene_1749	--	--	--	--	--	--	--	--	--	--	--	hypothetical protein SETIT_012864mg [Setaria italica]
Setaria_italica_newGene_2402	--	--	--	--	--	--	--	--	--	--	--	hypothetical protein SETIT_015359mg [Setaria italica]
Setaria_italica_newGene_412	--	--	--	--	--	--	--	Domain of unknown function (DUF4218);; Domain of unknown function (DUF4216)	--	--	--	uncharacterized protein LOC109739939 [Aegilops tauschii subsp. tauschii]
Setaria_italica_newGene_1577	--	--	--	--	--	--	--	--	--	S	Function unknown	pollen-specific leucine-rich repeat extensin-like protein 3 [Setaria italica]
Setaria_italica_newGene_2759	--	--	--	--	--	--	--	--	--	--	--	hypothetical protein SETIT_038099mg [Setaria italica]
Setaria_italica_newGene_3166	--	--	Molecular Function: ATP binding (GO:0005524);; Biological Process: cell division (GO:0051301);;	K14571|8.10039e-18|sita:101761112|K14571 ribosome biogenesis ATPase | (RefSeq) cell division control protein 48 homolog C-like	Ribosome biogenesis in eukaryotes (ko03008)	--	--	--	--	O	Posttranslational modification, protein turnover, chaperones	hypothetical protein [Zea mays]
Setaria_italica_newGene_2814	--	--	Molecular Function: binding (GO:0005488);; Cellular Component: plastid (GO:0009536);;	--	--	[R]	General function prediction only	gag-polypeptide of LTR copia-type;; GAG-pre-integrase domain	Retrovirus-related Pol polyprotein from transposon RE2 OS=Arabidopsis thaliana OX=3702 GN=RE2 PE=4 SV=1	L	Replication, recombination and repair	uncharacterized protein LOC105913644 [Setaria italica]
Setaria_italica_newGene_683	--	--	Molecular Function: nucleic acid binding (GO:0003676);; Molecular Function: zinc ion binding (GO:0008270);;	--	--	--	--	--	--	--	--	hypothetical protein SETIT_005126mg, partial [Setaria italica]
Setaria_italica_newGene_3311	--	--	--	--	--	[L]	Replication, recombination and repair	DDE superfamily endonuclease	Protein ALP1-like OS=Arabidopsis thaliana OX=3702 GN=At3g55350 PE=2 SV=1	S	Function unknown	uncharacterized protein LOC101781701 isoform X1 [Setaria italica]
Setaria_italica_newGene_1620	--	--	Molecular Function: DNA binding (GO:0003677);; Cellular Component: nucleus (GO:0005634);; Biological Process: regulation of transcription, DNA-templated (GO:0006355);; Biological Process: auxin-activated signaling pathway (GO:0009734);;	K14484|3.72779e-49|sita:101754416|K14484 auxin-responsive protein IAA | (RefSeq) auxin-responsive protein IAA16-like	Plant hormone signal transduction (ko04075)	--	--	AUX/IAA family;; AUX/IAA family	Auxin-responsive protein IAA2 OS=Oryza sativa subsp. japonica OX=39947 GN=IAA2 PE=2 SV=1	K	Transcription	auxin-responsive protein IAA2 [Setaria italica]
Setaria_italica_newGene_2783	--	--	--	--	--	--	--	--	--	--	--	uncharacterized protein LOC101756396 [Setaria italica]
Setaria_italica_newGene_1451	[G]	Carbohydrate transport and metabolism	Molecular Function: nucleic acid binding (GO:0003676);; Molecular Function: RNA-DNA hybrid ribonuclease activity (GO:0004523);; Biological Process: RNA phosphodiester bond hydrolysis, endonucleolytic (GO:0090502);;	--	--	--	--	Reverse transcriptase-like;; RNase H;; Caulimovirus viroplasmin	Putative ribonuclease H protein At1g65750 OS=Arabidopsis thaliana OX=3702 GN=At1g65750 PE=3 SV=1	L	Replication, recombination and repair	hypothetical protein SETIT_014084mg [Setaria italica]
Setaria_italica_newGene_807	--	--	--	--	--	--	--	--	--	--	--	uncharacterized protein LOC111257290 [Setaria italica]
Setaria_italica_newGene_1225	--	--	--	--	--	--	--	--	--	S	Function unknown	hypothetical protein SETIT_015141mg, partial [Setaria italica]
Setaria_italica_newGene_3340	--	--	Biological Process: regulation of transcription, DNA-templated (GO:0006355);; Molecular Function: zinc ion binding (GO:0008270);;	--	--	--	--	MULE transposase domain	Protein FAR1-RELATED SEQUENCE 5 OS=Arabidopsis thaliana OX=3702 GN=FRS5 PE=1 SV=1	S	Function unknown	hypothetical protein SETIT_038652mg [Setaria italica]
Setaria_italica_newGene_3093	--	--	Molecular Function: DNA binding (GO:0003677);; Molecular Function: RNA binding (GO:0003723);; Molecular Function: RNA-directed DNA polymerase activity (GO:0003964);; Molecular Function: RNA-DNA hybrid ribonuclease activity (GO:0004523);; Biological Process: RNA-dependent DNA biosynthetic process (GO:0006278);; Biological Process: DNA recombination (GO:0006310);; Biological Process: DNA integratio…	--	--	[R]	General function prediction only	Reverse transcriptase (RNA-dependent DNA polymerase);; Retrotransposon gag protein	RNA-directed DNA polymerase homolog OS=Oenothera berteroana OX=3950 PE=4 SV=1	L	Replication, recombination and repair	retrotransposon protein, putative, Ty3-gypsy subclass [Oryza sativa Japonica Group]
Setaria_italica_newGene_3174	--	--	--	--	--	--	--	--	--	S	Function unknown	OSJNba0093F12.1 [Oryza sativa Japonica Group]
Setaria_italica_newGene_794	--	--	--	--	--	--	--	--	--	--	--	hypothetical protein SETIT_003656mg [Setaria italica]
Setaria_italica_newGene_1814	--	--	--	--	--	--	--	--	--	S	Function unknown	wiskott-Aldrich syndrome protein family member 1-like [Setaria italica]
Setaria_italica_newGene_724	--	--	--	--	--	--	--	--	--	--	--	hypothetical protein SETIT_009099mg [Setaria italica]
Setaria_italica_newGene_710	--	--	Molecular Function: zinc ion binding (GO:0008270);;	--	--	--	--	MuDR family transposase;; MULE transposase domain;; PB1 domain;; SWIM zinc finger;; Transposase, Mutator family	--	S	Function unknown	uncharacterized protein LOC101783633 [Setaria italica]
Setaria_italica_newGene_2986	--	--	--	--	--	--	--	--	--	S	Function unknown	hypothetical protein PAHAL_I03632 [Panicum hallii]
Setaria_italica_newGene_318	--	--	Biological Process: signal transduction (GO:0007165);;	--	--	--	--	Ethylene-responsive binding factor-associated repression;; Putative nuclear localisation signal	--	--	--	hypothetical protein SETIT_024832mg, partial [Setaria italica]
Setaria_italica_newGene_844	--	--	Molecular Function: zinc ion binding (GO:0008270);;	--	--	--	--	Plant mobile domain	Serine/threonine-protein phosphatase 7 long form homolog OS=Arabidopsis thaliana OX=3702 GN=MAIL3 PE=2 SV=1	S	Function unknown	hypothetical protein SETIT_031927mg, partial [Setaria italica]
Setaria_italica_newGene_2161	--	--	--	--	--	--	--	gag-polypeptide of LTR copia-type	--	L	Replication, recombination and repair	uncharacterized protein LOC101782924 [Setaria italica]
Setaria_italica_newGene_3284	--	--	--	--	--	[R]	General function prediction only	zinc-binding in reverse transcriptase	--	S	Function unknown	uncharacterized protein LOC100280033 isoform X1 [Zea mays]
Setaria_italica_newGene_1302	--	--	--	--	--	--	--	--	--	--	--	hypothetical protein SETIT_015932mg [Setaria italica]
Setaria_italica_newGene_1688	--	--	--	--	--	--	--	--	--	--	--	hypothetical protein SETIT_011535mg [Setaria italica]
Setaria_italica_newGene_881	--	--	Molecular Function: RNA polymerase II regulatory region sequence-specific DNA binding (GO:0000977);; Molecular Function: transcription factor activity, sequence-specific DNA binding (GO:0003700);; Cellular Component: nucleus (GO:0005634);; Biological Process: regulation of transcription from RNA polymerase II promoter (GO:0006357);; Biological Process: post-embryonic development (GO:0009791);; Mo…	--	--	[L]	Replication, recombination and repair	Domain of unknown function (DUF4413);; hAT family C-terminal dimerisation region;; BED zinc finger	Zinc finger BED domain-containing protein RICESLEEPER 2 OS=Oryza sativa subsp. japonica OX=39947 GN=Os03g0733400 PE=2 SV=1	S	Function unknown	zinc finger BED domain-containing protein RICESLEEPER 2 [Setaria italica]
Setaria_italica_newGene_1454	--	--	Molecular Function: microtubule motor activity (GO:0003777);; Molecular Function: ATP binding (GO:0005524);; Biological Process: microtubule-based movement (GO:0007018);; Molecular Function: microtubule binding (GO:0008017);;	K10405|1.12155e-100|sita:101782473|K10405 kinesin family member C1 | (RefSeq) kinesin-1-like	--	[Z]	Cytoskeleton	Microtubule binding	Kinesin-like protein KIN-14M OS=Arabidopsis thaliana OX=3702 GN=KIN14M PE=1 SV=1	U	Intracellular trafficking, secretion, and vesicular transport	kinesin-like protein KIN-14N isoform X3 [Setaria italica]
Setaria_italica_newGene_1602	--	--	--	--	--	--	--	--	--	--	--	uncharacterized protein LOC101779644 isoform X2 [Setaria italica]
Setaria_italica_newGene_1795	--	--	Cellular Component: membrane (GO:0016020);;	--	--	--	--	--	--	--	--	hypothetical protein SETIT_012117mg [Setaria italica]
Setaria_italica_newGene_439	--	--	--	--	--	[IQ]	--	--	3-oxoacyl-[acyl-carrier-protein] synthase II, chloroplastic OS=Arabidopsis thaliana OX=3702 GN=KAS2 PE=1 SV=1	--	--	--
Setaria_italica_newGene_2983	--	--	--	--	--	--	--	--	--	--	--	hypothetical protein PAHAL_E04007 [Panicum hallii]
Setaria_italica_newGene_1425	--	--	--	--	--	--	--	--	--	S	Function unknown	hypothetical protein SETIT_013474mg [Setaria italica]
Setaria_italica_newGene_2882	--	--	--	--	--	--	--	--	--	--	--	hypothetical protein BRADI_1g58471v3 [Brachypodium distachyon]
Setaria_italica_newGene_3040	--	--	--	--	--	--	--	--	--	--	--	hypothetical protein SETIT_033323mg [Setaria italica]
Setaria_italica_newGene_3110	--	--	Cellular Component: mitochondrion (GO:0005739);; Biological Process: proteolysis (GO:0006508);; Molecular Function: peptidase activity (GO:0008233);;	--	--	--	--	--	--	J	Translation, ribosomal structure and biogenesis	hypothetical protein OsJ_20079 [Oryza sativa Japonica Group]
Setaria_italica_newGene_3129	--	--	Molecular Function: RNA polymerase II regulatory region sequence-specific DNA binding (GO:0000977);; Molecular Function: transcription factor activity, sequence-specific DNA binding (GO:0003700);; Cellular Component: nucleus (GO:0005634);; Biological Process: regulation of transcription from RNA polymerase II promoter (GO:0006357);; Cellular Component: plastid (GO:0009536);;	--	--	[L]	Replication, recombination and repair	hAT family C-terminal dimerisation region;; Domain of unknown function (DUF4413);; BED zinc finger	Putative AC transposase OS=Zea mays OX=4577 PE=2 SV=2	S	Function unknown	zinc finger BED domain-containing protein RICESLEEPER 2-like [Zea mays]
Setaria_italica_newGene_3159	--	--	--	--	--	--	--	Myb/SANT-like DNA-binding domain;; Myb/SANT-like DNA-binding domain	L10-interacting MYB domain-containing protein OS=Arabidopsis thaliana OX=3702 GN=LIMYB PE=1 SV=1	S	Function unknown	L10-interacting MYB domain-containing protein-like [Setaria italica]
Setaria_italica_newGene_1939	--	--	Molecular Function: DNA binding (GO:0003677);; Molecular Function: protein dimerization activity (GO:0046983);;	--	--	--	--	Protein of unknown function (DUF 659)	--	S	Function unknown	hAT family dimerisation domain containing protein [Oryza sativa Japonica Group]
Setaria_italica_newGene_2177	--	--	Molecular Function: starch binding (GO:2001070);;	K14861|3.04521e-65|sita:101763330|K14861 nucleolar pre-ribosomal-associated protein 1 | (RefSeq) uncharacterized LOC101763330	--	[S]	Function unknown	--	--	S	Function unknown	uncharacterized protein LOC101763330 [Setaria italica]
Setaria_italica_newGene_880	--	--	--	--	--	--	--	--	--	--	--	uncharacterized protein LOC111257985 [Setaria italica]
Setaria_italica_newGene_2052	--	--	--	--	--	--	--	--	--	--	--	uncharacterized protein LOC111257290 [Setaria italica]
Setaria_italica_newGene_65	--	--	Molecular Function: RNA polymerase II regulatory region sequence-specific DNA binding (GO:0000977);; Molecular Function: transcription factor activity, sequence-specific DNA binding (GO:0003700);; Cellular Component: nucleus (GO:0005634);; Biological Process: regulation of transcription from RNA polymerase II promoter (GO:0006357);;	--	--	[L]	Replication, recombination and repair	hAT family C-terminal dimerisation region;; Domain of unknown function (DUF4413)	Zinc finger BED domain-containing protein RICESLEEPER 2 OS=Oryza sativa subsp. japonica OX=39947 GN=Os03g0733400 PE=2 SV=1	S	Function unknown	zinc finger BED domain-containing protein RICESLEEPER 2-like [Setaria italica]
Setaria_italica_newGene_1229	--	--	--	--	--	--	--	Plant mobile domain	--	S	Function unknown	aminotransferase-like [Oryza meyeriana var. granulata]
Setaria_italica_newGene_1885	--	--	Molecular Function: ADP binding (GO:0043531);;	K13457|7.53717e-170|sita:101771580|K13457 disease resistance protein RPM1 | (RefSeq) disease resistance protein RPM1-like	Plant-pathogen interaction (ko04626)	[T]	Signal transduction mechanisms	NB-ARC domain	Disease resistance protein RPP13 OS=Arabidopsis thaliana OX=3702 GN=RPP13 PE=2 SV=2	S	Function unknown	hypothetical protein SETIT_027736mg, partial [Setaria italica]
Setaria_italica_newGene_1335	--	--	Molecular Function: nucleic acid binding (GO:0003676);; Molecular Function: zinc ion binding (GO:0008270);;	--	--	--	--	--	--	S	Function unknown	serine/threonine-protein phosphatase 7 long form homolog [Setaria italica]
Setaria_italica_newGene_2793	--	--	--	--	--	--	--	--	--	--	--	PREDICTED: uncharacterized protein LOC4350092 isoform X2 [Oryza sativa Japonica Group]
Setaria_italica_newGene_3043	--	--	Cellular Component: ribosome (GO:0005840);; Molecular Function: hydrolase activity, acting on ester bonds (GO:0016788);;	--	--	--	--	No apical meristem-associated C-terminal domain;; Plant transposon protein;; DDE superfamily endonuclease;; Plant transposon protein	Glutathione S-transferase T3 OS=Arabidopsis thaliana OX=3702 GN=GSTT3 PE=2 SV=1	--	--	PREDICTED: uncharacterized protein LOC107278345 isoform X1 [Oryza sativa Japonica Group]
Setaria_italica_newGene_3193	--	--	--	--	--	--	--	Myb/SANT-like DNA-binding domain	--	--	--	hypothetical protein [Zea mays]
Setaria_italica_newGene_3303	--	--	--	--	--	--	--	--	--	M	Cell wall/membrane/envelope biogenesis	uncharacterized protein LOC101775915 isoform X2 [Setaria italica]
Setaria_italica_newGene_2594	--	--	Cellular Component: mitochondrion (GO:0005739);;	--	--	[L]	Replication, recombination and repair	DDE superfamily endonuclease;; DDE superfamily endonuclease	Protein ALP1-like OS=Arabidopsis thaliana OX=3702 GN=At3g55350 PE=2 SV=1	S	Function unknown	uncharacterized protein LOC101757849 [Setaria italica]
Setaria_italica_newGene_2273	--	--	Molecular Function: catalytic activity (GO:0003824);; Biological Process: metabolic process (GO:0008152);; Cellular Component: plastid (GO:0009536);;	--	--	--	--	--	L-Ala-D/L-amino acid epimerase OS=Populus trichocarpa OX=3694 GN=POPTR_0012s05040g PE=3 SV=2	--	--	hypothetical protein SETIT_038296mg [Setaria italica]
Setaria_italica_newGene_1350	--	--	--	--	--	--	--	--	--	--	--	hypothetical protein SETIT_016035mg [Setaria italica]
Setaria_italica_newGene_1607	--	--	--	--	--	--	--	--	--	--	--	uncharacterized protein LOC101763450 [Setaria italica]
Setaria_italica_newGene_1161	--	--	Molecular Function: triglyceride lipase activity (GO:0004806);; Cellular Component: mitochondrion (GO:0005739);; Biological Process: lipid metabolic process (GO:0006629);;	--	--	[I]	Lipid transport and metabolism	--	--	S	Function unknown	probable feruloyl esterase A [Setaria italica]
Setaria_italica_newGene_884	--	--	--	--	--	--	--	--	--	--	--	hypothetical protein SETIT_005209mg [Setaria italica]
Setaria_italica_newGene_1523	--	--	Molecular Function: serine-type endopeptidase inhibitor activity (GO:0004867);; Biological Process: response to wounding (GO:0009611);; Biological Process: negative regulation of endopeptidase activity (GO:0010951);;	--	--	--	--	--	--	--	--	hypothetical protein SETIT_011509mg [Setaria italica]
Setaria_italica_newGene_136	--	--	--	--	--	--	--	--	--	S	Function unknown	L10-interacting MYB domain-containing protein-like [Setaria italica]
Setaria_italica_newGene_3130	--	--	Molecular Function: hydrolase activity (GO:0016787);;	--	--	--	--	Plant mobile domain	Protein MAIN-LIKE 1 OS=Arabidopsis thaliana OX=3702 GN=MAIL1 PE=2 SV=1	S	Function unknown	protein MAIN-LIKE 1 [Setaria italica]
Setaria_italica_newGene_3308	--	--	Cellular Component: integral component of membrane (GO:0016021);;	--	--	[L]	Replication, recombination and repair	DDE superfamily endonuclease	--	S	Function unknown	putative nuclease HARBI1 [Setaria italica]
Setaria_italica_newGene_2188	--	--	--	--	--	--	--	--	--	--	--	hypothetical protein SETIT_040734mg [Setaria italica]
Setaria_italica_newGene_1131	[E]	Amino acid transport and metabolism	Molecular Function: L-aspartate:2-oxoglutarate aminotransferase activity (GO:0004069);; Biological Process: aromatic amino acid family biosynthetic process, prephenate pathway (GO:0009095);; Cellular Component: chloroplast stroma (GO:0009570);; Biological Process: embryo development ending in seed dormancy (GO:0009793);; Molecular Function: pyridoxal phosphate binding (GO:0030170);; Molecular Fun…	K15849|3.96253e-21|zma:100274472|K15849 bifunctional aspartate aminotransferase and glutamate/aspartate-prephenate aminotransferase [EC:2.6.1.1 2.6.1.78 2.6.1.79] | (RefSeq) pco075539; uncharacterized LOC100274472	Tyrosine metabolism (ko00350);Phenylalanine metabolism (ko00360);Phenylalanine, tyrosine and tryptophan biosynthesis (ko00400);Isoquinoline alkaloid biosynthesis (ko00950);Tropane, piperidine and pyridine alkaloid biosynthesis (ko00960);Biosynthesis of amino acids (ko01230)	[E]	Amino acid transport and metabolism	--	Bifunctional aspartate aminotransferase and glutamate/aspartate-prephenate aminotransferase OS=Petunia hybrida OX=4102 PE=1 SV=1	E	Amino acid transport and metabolism	glutamate-oxaloacetate transaminase5 [Zea mays]
Setaria_italica_newGene_2384	--	--	--	--	--	--	--	Plant transposon protein;; DDE superfamily endonuclease;; Plant transposon protein	--	S	Function unknown	putative nuclease HARBI1 [Asparagus officinalis]
Setaria_italica_newGene_2247	--	--	--	--	--	[L]	Replication, recombination and repair	DDE superfamily endonuclease	Zinc finger CCCH domain-containing protein 43 OS=Oryza sativa subsp. japonica OX=39947 GN=Os06g0520600 PE=2 SV=1	S	Function unknown	protein ALP1-like [Setaria italica]
Setaria_italica_newGene_2993	--	--	Biological Process: anaerobic respiration (GO:0009061);; Cellular Component: plastid (GO:0009536);; Biological Process: peptidyl-cysteine oxidation (GO:0018171);; Biological Process: detection of hypoxia (GO:0070483);;	--	--	--	--	--	--	L	Replication, recombination and repair	uncharacterized protein LOC110435812 [Sorghum bicolor]
Setaria_italica_newGene_2250	--	--	Molecular Function: RNA polymerase II regulatory region sequence-specific DNA binding (GO:0000977);; Molecular Function: transcription factor activity, sequence-specific DNA binding (GO:0003700);; Cellular Component: nucleus (GO:0005634);; Biological Process: regulation of transcription from RNA polymerase II promoter (GO:0006357);; Biological Process: post-embryonic development (GO:0009791);; Mo…	--	--	[L]	Replication, recombination and repair	Domain of unknown function (DUF4413);; hAT family C-terminal dimerisation region;; BED zinc finger	Zinc finger BED domain-containing protein RICESLEEPER 2 OS=Oryza sativa subsp. japonica OX=39947 GN=Os03g0733400 PE=2 SV=1	S	Function unknown	hypothetical protein SETIT_034159mg [Setaria italica]
Setaria_italica_newGene_1524	--	--	Molecular Function: nucleic acid binding (GO:0003676);; Molecular Function: zinc ion binding (GO:0008270);;	--	--	--	--	Plant mobile domain	Serine/threonine-protein phosphatase 7 long form homolog OS=Arabidopsis thaliana OX=3702 GN=MAIL3 PE=2 SV=1	--	--	hypothetical protein SETIT_020032mg, partial [Setaria italica]
Setaria_italica_newGene_1093	--	--	Molecular Function: RNA polymerase II regulatory region sequence-specific DNA binding (GO:0000977);; Molecular Function: transcription factor activity, sequence-specific DNA binding (GO:0003700);; Cellular Component: nucleus (GO:0005634);; Biological Process: regulation of transcription from RNA polymerase II promoter (GO:0006357);; Molecular Function: protein dimerization activity (GO:0046983);;	--	--	[L]	Replication, recombination and repair	Domain of unknown function (DUF4413);; hAT family C-terminal dimerisation region;; BED zinc finger	Zinc finger BED domain-containing protein RICESLEEPER 1 OS=Oryza sativa subsp. japonica OX=39947 GN=Os05g0239150 PE=3 SV=1	S	Function unknown	zinc finger BED domain-containing protein RICESLEEPER 1 isoform X2 [Setaria italica]
Setaria_italica_newGene_3265	--	--	--	--	--	--	--	--	--	--	--	hypothetical protein SETIT_022658mg [Setaria italica]
Setaria_italica_newGene_695	[G]	Carbohydrate transport and metabolism	--	--	--	[G]	Carbohydrate transport and metabolism	Myb/SANT-like DNA-binding domain	Beta-glucosidase 1 OS=Oryza sativa subsp. japonica OX=39947 GN=BGLU1 PE=2 SV=1	S	Function unknown	hypothetical protein SETIT_015672mg [Setaria italica]
Setaria_italica_newGene_2751	--	--	--	--	--	--	--	--	--	U	Intracellular trafficking, secretion, and vesicular transport	putative vacuolar protein sorting-associated protein 13A [Dichanthelium oligosanthes]
Setaria_italica_newGene_184	--	--	Molecular Function: binding (GO:0005488);;	--	--	--	--	Zinc knuckle	--	L	Replication, recombination and repair	glutenin, high molecular weight subunit PW212-like [Setaria italica]
Setaria_italica_newGene_722	--	--	Cellular Component: plasma membrane (GO:0005886);; Molecular Function: sodium ion transmembrane transporter activity (GO:0015081);; Cellular Component: integral component of membrane (GO:0016021);; Biological Process: sodium ion transmembrane transport (GO:0035725);;	--	--	[P]	Inorganic ion transport and metabolism	--	Cation transporter HKT4 OS=Oryza sativa subsp. japonica OX=39947 GN=HKT4 PE=1 SV=2	P	Inorganic ion transport and metabolism	putative cation transporter HKT7 [Dichanthelium oligosanthes]
Setaria_italica_newGene_1776	--	--	--	--	--	--	--	--	--	S	Function unknown	uncharacterized protein LOC101762465 isoform X1 [Setaria italica]
Setaria_italica_newGene_3158	--	--	Cellular Component: mitochondrion (GO:0005739);;	--	--	--	--	--	--	--	--	hypothetical protein SETIT_030673mg [Setaria italica]
Setaria_italica_newGene_1341	--	--	Cellular Component: spindle (GO:0005819);; Cellular Component: phragmoplast (GO:0009524);; Cellular Component: integral component of membrane (GO:0016021);; Molecular Function: microtubule minus-end binding (GO:0051011);; Biological Process: spindle assembly (GO:0051225);; Cellular Component: HAUS complex (GO:0070652);;	--	--	--	--	--	AUGMIN subunit 6 OS=Arabidopsis thaliana OX=3702 GN=AUG6 PE=1 SV=1	S	Function unknown	AUGMIN subunit 6 isoform X2 [Setaria italica]
Setaria_italica_newGene_361	--	--	Molecular Function: protein serine/threonine kinase activity (GO:0004674);; Molecular Function: ATP binding (GO:0005524);; Biological Process: protein phosphorylation (GO:0006468);; Cellular Component: integral component of membrane (GO:0016021);;	--	--	--	--	Leucine rich repeat N-terminal domain	LRR receptor-like serine/threonine-protein kinase FEI 1 OS=Arabidopsis thaliana OX=3702 GN=FEI1 PE=1 SV=1	T	Signal transduction mechanisms	LRR receptor-like serine/threonine-protein kinase FEI 1 [Setaria italica]
Setaria_italica_newGene_1334	--	--	Molecular Function: nucleotide binding (GO:0000166);; Molecular Function: tRNA-intron endonuclease activity (GO:0000213);; Cellular Component: tRNA-intron endonuclease complex (GO:0000214);; Biological Process: tRNA-type intron splice site recognition and cleavage (GO:0000379);; Molecular Function: nucleic acid binding (GO:0003676);; Molecular Function: aminoacyl-tRNA ligase activity (GO:0004812)…	K15193|1.39345e-11|sita:101754389|K15193 protein SPT2 | (RefSeq) protein SPT2 homolog	--	--	--	--	Probable tRNA-splicing endonuclease subunit Sen2 OS=Oryza sativa subsp. japonica OX=39947 GN=Os06g0530700 PE=2 SV=1	J	Translation, ribosomal structure and biogenesis	tRNA-splicing endonuclease subunit Sen2 isoform X1 [Zea mays]
Setaria_italica_newGene_476	--	--	Molecular Function: DNA binding (GO:0003677);; Molecular Function: RNA binding (GO:0003723);; Molecular Function: RNA-directed DNA polymerase activity (GO:0003964);; Molecular Function: aspartic-type endopeptidase activity (GO:0004190);; Biological Process: RNA-dependent DNA biosynthetic process (GO:0006278);; Biological Process: DNA recombination (GO:0006310);; Biological Process: proteolysis (G…	--	--	[R]	General function prediction only	Integrase core domain;; Reverse transcriptase (RNA-dependent DNA polymerase)	RNA-directed DNA polymerase homolog OS=Oenothera berteroana OX=3950 PE=4 SV=1	L	Replication, recombination and repair	putative gag-pol polyprotein [Oryza sativa Japonica Group]
Setaria_italica_newGene_59	--	--	--	--	--	--	--	--	--	--	--	uncharacterized protein LOC111258316 [Setaria italica]
Setaria_italica_newGene_934	--	--	--	K19026|8.56998e-34|sbi:SORBI_01g003422|K19026 spatacsin | (RefSeq) SORBIDRAFT_01g003422, Sb01g003422; hypothetical protein	--	--	--	--	--	S	Function unknown	uncharacterized protein LOC8057057 isoform X1 [Sorghum bicolor]
Setaria_italica_newGene_2746	--	--	--	K03083|1.8721e-26|sita:101756966|K03083 glycogen synthase kinase 3 beta [EC:2.7.11.26] | (RefSeq) glutathione S-transferase T3-like	--	--	--	--	--	--	--	glutathione S-transferase T3-like [Setaria italica]
Setaria_italica_newGene_972	--	--	Molecular Function: catalytic activity (GO:0003824);; Biological Process: DNA repair (GO:0006281);; Biological Process: seed development (GO:0048316);;	--	--	[L]	Replication, recombination and repair	--	Adenine DNA glycosylase OS=Arabidopsis thaliana OX=3702 GN=MYH PE=3 SV=1	--	--	uncharacterized protein LOC101776386 [Setaria italica]
Setaria_italica_newGene_613	--	--	--	--	--	--	--	--	--	S	Function unknown	hypothetical protein SETIT_019490mg, partial [Setaria italica]
Setaria_italica_newGene_693	--	--	--	--	--	--	--	--	--	--	--	uncharacterized protein At2g29880-like [Setaria italica]
Setaria_italica_newGene_1804	--	--	Molecular Function: RNA polymerase II regulatory region sequence-specific DNA binding (GO:0000977);; Molecular Function: transcription factor activity, sequence-specific DNA binding (GO:0003700);; Cellular Component: nucleus (GO:0005634);; Biological Process: regulation of transcription from RNA polymerase II promoter (GO:0006357);; Cellular Component: plastid (GO:0009536);;	--	--	[L]	Replication, recombination and repair	hAT family C-terminal dimerisation region;; Domain of unknown function (DUF4413)	Zinc finger BED domain-containing protein RICESLEEPER 2 OS=Oryza sativa subsp. japonica OX=39947 GN=Os03g0733400 PE=2 SV=1	S	Function unknown	zinc finger BED domain-containing protein RICESLEEPER 2-like [Setaria italica]
Setaria_italica_newGene_717	--	--	Cellular Component: integral component of membrane (GO:0016021);;	--	--	--	--	--	--	S	Function unknown	hypothetical protein SETIT_007724mg [Setaria italica]
Setaria_italica_newGene_1075	--	--	--	--	--	--	--	--	--	--	--	hypothetical protein SETIT_004419mg [Setaria italica]
Setaria_italica_newGene_1128	--	--	Biological Process: transport (GO:0006810);; Cellular Component: integral component of membrane (GO:0016021);;	--	--	--	--	--	--	S	Function unknown	hypothetical protein SETIT_035397mg [Setaria italica]
Setaria_italica_newGene_2150	--	--	Molecular Function: ATP binding (GO:0005524);; Cellular Component: cell (GO:0005623);; Molecular Function: ADP binding (GO:0043531);; Biological Process: cell redox homeostasis (GO:0045454);;	--	--	--	--	NB-ARC domain	Disease resistance protein RPM1 OS=Arabidopsis thaliana OX=3702 GN=RPM1 PE=1 SV=1	S	Function unknown	hypothetical protein SETIT_028148mg, partial [Setaria italica]
Setaria_italica_newGene_728	--	--	Molecular Function: nucleic acid binding (GO:0003676);; Cellular Component: nucleus (GO:0005634);; Molecular Function: zinc ion binding (GO:0008270);;	--	--	--	--	--	--	S	Function unknown	putative transcription factor bHLH041 [Setaria italica]
Setaria_italica_newGene_2744	--	--	Molecular Function: RNA polymerase II regulatory region sequence-specific DNA binding (GO:0000977);; Molecular Function: transcription factor activity, sequence-specific DNA binding (GO:0003700);; Cellular Component: nucleus (GO:0005634);; Biological Process: regulation of transcription from RNA polymerase II promoter (GO:0006357);; Biological Process: post-embryonic development (GO:0009791);; Mo…	--	--	[L]	Replication, recombination and repair	Domain of unknown function (DUF4413);; hAT family C-terminal dimerisation region;; BED zinc finger	Zinc finger BED domain-containing protein RICESLEEPER 2 OS=Oryza sativa subsp. japonica OX=39947 GN=Os03g0733400 PE=2 SV=1	S	Function unknown	zinc finger BED domain-containing protein RICESLEEPER 2 [Setaria italica]
Setaria_italica_newGene_723	--	--	Cellular Component: plasma membrane (GO:0005886);; Molecular Function: sodium ion transmembrane transporter activity (GO:0015081);; Cellular Component: integral component of membrane (GO:0016021);; Biological Process: sodium ion transmembrane transport (GO:0035725);;	--	--	[P]	Inorganic ion transport and metabolism	--	Cation transporter HKT4 OS=Oryza sativa subsp. japonica OX=39947 GN=HKT4 PE=1 SV=2	P	Inorganic ion transport and metabolism	putative cation transporter HKT7 [Dichanthelium oligosanthes]
Setaria_italica_newGene_3322	--	--	Molecular Function: DNA binding (GO:0003677);; Cellular Component: nucleus (GO:0005634);; Biological Process: procambium histogenesis (GO:0010067);; Biological Process: phloem or xylem histogenesis (GO:0010087);; Biological Process: positive regulation of transcription, DNA-templated (GO:0045893);;	--	--	--	--	--	--	S	Function unknown	dof zinc finger protein 1 [Setaria italica]
Setaria_italica_newGene_2805	--	--	--	--	--	--	--	--	--	S	Function unknown	hypothetical protein SETIT_024687mg [Setaria italica]
Setaria_italica_newGene_1064	--	--	--	--	--	--	--	--	--	--	--	uncharacterized protein LOC111257985 [Setaria italica]
Setaria_italica_newGene_2272	--	--	Molecular Function: RNA polymerase II regulatory region sequence-specific DNA binding (GO:0000977);; Molecular Function: transcription factor activity, sequence-specific DNA binding (GO:0003700);; Cellular Component: nucleus (GO:0005634);; Biological Process: regulation of transcription from RNA polymerase II promoter (GO:0006357);;	--	--	[L]	Replication, recombination and repair	hAT family C-terminal dimerisation region;; Domain of unknown function (DUF4413)	Zinc finger BED domain-containing protein RICESLEEPER 2 OS=Oryza sativa subsp. japonica OX=39947 GN=Os03g0733400 PE=2 SV=1	S	Function unknown	zinc finger BED domain-containing protein RICESLEEPER 2-like [Setaria italica]
Setaria_italica_newGene_3244	--	--	--	--	--	--	--	--	--	--	--	uncharacterized protein LOC111256641 [Setaria italica]
Setaria_italica_newGene_1899	--	--	--	--	--	--	--	--	--	--	--	transcription factor bHLH130 isoform X1 [Sorghum bicolor]
Setaria_italica_newGene_1821	--	--	--	--	--	--	--	--	--	--	--	hypothetical protein PAHAL_C00351, partial [Panicum hallii]
Setaria_italica_newGene_1193	--	--	--	--	--	--	--	--	--	S	Function unknown	hypothetical protein PAHAL_J01025 [Panicum hallii]
Setaria_italica_newGene_436	--	--	Cellular Component: mitochondrion (GO:0005739);;	--	--	--	--	Myb/SANT-like DNA-binding domain	--	S	Function unknown	uncharacterized protein LOC101783510 [Setaria italica]
Setaria_italica_newGene_1477	--	--	--	--	--	--	--	--	PH, RCC1 and FYVE domains-containing protein 1 OS=Arabidopsis thaliana OX=3702 GN=PRAF1 PE=1 SV=1	DZ	Cell cycle control, cell division, chromosome partitioning;; Cytoskeleton	Regulator of chromosome condensation (RCC1) family with FYVE zinc finger domain [Zea mays]
Setaria_italica_newGene_1082	--	--	--	--	--	--	--	Plant zinc cluster domain	WRKY transcription factor WRKY51 OS=Oryza sativa subsp. indica OX=39946 GN=WRKY51 PE=2 SV=1	K	Transcription	WRKY transcription factor WRKY51 [Setaria italica]
Setaria_italica_newGene_487	--	--	--	--	--	--	--	--	--	--	--	hypothetical protein SETIT_009048mg [Setaria italica]
Setaria_italica_newGene_298	--	--	--	--	--	--	--	--	Autonomous transposable element EN-1 mosaic protein OS=Zea mays OX=4577 PE=2 SV=1	S	Function unknown	unknown [Zea mays]
Setaria_italica_newGene_733	[D]	Cell cycle control, cell division, chromosome partitioning	Molecular Function: translation initiation factor activity (GO:0003743);; Molecular Function: GTPase activity (GO:0003924);; Molecular Function: GTP binding (GO:0005525);; Biological Process: translational initiation (GO:0006413);; Cellular Component: chloroplast stroma (GO:0009570);; Cellular Component: chloroplast envelope (GO:0009941);;	K02519|4.54007e-84|sita:101763010|K02519 translation initiation factor IF-2 | (RefSeq) translation initiation factor IF-2, chloroplastic-like	--	[J]	Translation, ribosomal structure and biogenesis	--	Translation initiation factor IF-2, chloroplastic OS=Arabidopsis thaliana OX=3702 GN=At1g17220 PE=2 SV=2	J	Translation, ribosomal structure and biogenesis	translation initiation factor IF-2, chloroplastic-like [Setaria italica]
Setaria_italica_newGene_2714	--	--	Molecular Function: RNA polymerase II regulatory region sequence-specific DNA binding (GO:0000977);; Molecular Function: transcription factor activity, sequence-specific DNA binding (GO:0003700);; Cellular Component: nucleus (GO:0005634);; Biological Process: regulation of transcription from RNA polymerase II promoter (GO:0006357);; Molecular Function: protein dimerization activity (GO:0046983);;	--	--	[L]	Replication, recombination and repair	hAT family C-terminal dimerisation region;; BED zinc finger	Putative AC9 transposase OS=Zea mays OX=4577 PE=4 SV=1	S	Function unknown	transposase [Zea mays]
Setaria_italica_newGene_2961	--	--	Molecular Function: nucleic acid binding (GO:0003676);; Biological Process: DNA integration (GO:0015074);;	--	--	[R]	General function prediction only	Reverse transcriptase (RNA-dependent DNA polymerase);; Retroviral aspartyl protease	Uncharacterized mitochondrial protein AtMg00860 OS=Arabidopsis thaliana OX=3702 GN=AtMg00860 PE=4 SV=1	L	Replication, recombination and repair	uncharacterized protein LOC109751026 [Aegilops tauschii subsp. tauschii]
Setaria_italica_newGene_1706	--	--	--	--	--	--	--	--	Cyclin-dependent kinase B1-1 OS=Oryza sativa subsp. japonica OX=39947 GN=CDKB1-1 PE=2 SV=1	S	Function unknown	hypothetical protein BAE44_0001042, partial [Dichanthelium oligosanthes]
Setaria_italica_newGene_2489	--	--	Biological Process: macromolecule metabolic process (GO:0043170);; Biological Process: primary metabolic process (GO:0044238);;	--	--	--	--	--	--	--	--	transposon protein, putative, CACTA, En/Spm sub-class [Oryza sativa Japonica Group]
Setaria_italica_newGene_146	--	--	--	--	--	--	--	Myb/SANT-like DNA-binding domain	L10-interacting MYB domain-containing protein OS=Arabidopsis thaliana OX=3702 GN=LIMYB PE=1 SV=1	S	Function unknown	hypothetical protein SETIT_024069mg [Setaria italica]
Setaria_italica_newGene_3092	--	--	Molecular Function: RNA polymerase II transcription factor activity, sequence-specific DNA binding (GO:0000981);; Molecular Function: DNA binding (GO:0003677);; Cellular Component: nucleoplasm (GO:0005654);; Cellular Component: cytoplasm (GO:0005737);;	--	--	--	--	--	--	S	Function unknown	hypothetical protein PAHAL_H00577 [Panicum hallii]
Setaria_italica_newGene_473	--	--	--	--	--	--	--	--	--	--	--	uncharacterized protein LOC111257131 [Setaria italica]
Setaria_italica_newGene_348	--	--	--	--	--	--	--	Myb/SANT-like DNA-binding domain	--	S	Function unknown	uncharacterized protein LOC111256395 [Setaria italica]
Setaria_italica_newGene_1416	--	--	--	--	--	--	--	--	--	--	--	uncharacterized protein LOC105914661 [Setaria italica]
Setaria_italica_newGene_1955	--	--	Molecular Function: DNA binding (GO:0003677);; Molecular Function: catalytic activity (GO:0003824);; Biological Process: DNA recombination (GO:0006310);; Cellular Component: plastid (GO:0009536);;	--	--	[R]	General function prediction only	--	--	L	Replication, recombination and repair	uncharacterized protein LOC111258175 [Setaria italica]
Setaria_italica_newGene_615	--	--	--	--	--	--	--	--	--	--	--	uncharacterized protein LOC101769333 [Setaria italica]
Setaria_italica_newGene_1797	--	--	Molecular Function: protein kinase activity (GO:0004672);; Molecular Function: ATP binding (GO:0005524);; Biological Process: protein phosphorylation (GO:0006468);; Cellular Component: integral component of membrane (GO:0016021);;	--	--	[L]	Replication, recombination and repair	DDE superfamily endonuclease	--	S	Function unknown	protein ALP1-like [Zea mays]
Setaria_italica_newGene_3176	--	--	--	--	--	--	--	--	Putative zinc finger protein CONSTANS-LIKE 11 OS=Arabidopsis thaliana OX=3702 GN=COL11 PE=1 SV=2	S	Function unknown	uncharacterized protein LOC111257403 [Setaria italica]
Setaria_italica_newGene_3227	--	--	Cellular Component: plastid (GO:0009536);;	--	--	[L]	Replication, recombination and repair	--	--	S	Function unknown	putative nuclease HARBI1 [Setaria italica]
Setaria_italica_newGene_1125	--	--	Cellular Component: integral component of membrane (GO:0016021);;	--	--	--	--	--	--	--	--	hypothetical protein SETIT_018784mg [Setaria italica]
Setaria_italica_newGene_2320	--	--	Molecular Function: proline dehydrogenase activity (GO:0004657);; Biological Process: proline catabolic process (GO:0006562);; Biological Process: oxidation-reduction process (GO:0055114);;	K00318|3.53179e-23|obr:102713309|K00318 proline dehydrogenase [EC:1.5.-.-] | (RefSeq) proline dehydrogenase 2, mitochondrial-like	Arginine and proline metabolism (ko00330)	--	--	--	Proline dehydrogenase 1, mitochondrial OS=Arabidopsis thaliana OX=3702 GN=POX1 PE=1 SV=2	E	Amino acid transport and metabolism	hypothetical protein PAHAL_I04116 [Panicum hallii]
Setaria_italica_newGene_405	--	--	Cellular Component: integral component of membrane (GO:0016021);;	--	--	--	--	--	--	--	--	uncharacterized protein LOC101782693 [Setaria italica]
Setaria_italica_newGene_2296	--	--	Molecular Function: protein kinase activity (GO:0004672);; Molecular Function: ATP binding (GO:0005524);; Biological Process: protein phosphorylation (GO:0006468);; Cellular Component: integral component of membrane (GO:0016021);;	--	--	--	--	--	--	--	--	hypothetical protein SETIT_040510mg [Setaria italica]
Setaria_italica_newGene_890	--	--	--	--	--	--	--	--	--	--	--	receptor-like kinase ARK1AS, partial [Hordeum vulgare subsp. vulgare]
Setaria_italica_newGene_3099	--	--	Cellular Component: integral component of membrane (GO:0016021);;	--	--	--	--	--	Kinesin-like protein KIN-14J OS=Oryza sativa subsp. japonica OX=39947 GN=KIN14J PE=2 SV=1	S	Function unknown	hypothetical protein SETIT_017406mg [Setaria italica]
Setaria_italica_newGene_905	--	--	--	--	--	--	--	Plant transposase (Ptta/En/Spm family)	--	S	Function unknown	uncharacterized protein LOC103638414 [Zea mays]
Setaria_italica_newGene_132	--	--	--	--	--	--	--	--	L-Ala-D/L-amino acid epimerase OS=Populus trichocarpa OX=3694 GN=POPTR_0012s05040g PE=3 SV=2	--	--	CASP-like protein 4A1 [Setaria italica]
Setaria_italica_newGene_3302	--	--	--	--	--	--	--	--	--	S	Function unknown	uncharacterized protein LOC101769341 [Setaria italica]
Setaria_italica_newGene_1092	--	--	Molecular Function: ion binding (GO:0043167);; Biological Process: macromolecule metabolic process (GO:0043170);; Biological Process: primary metabolic process (GO:0044238);;	--	--	[R]	General function prediction only	Reverse transcriptase (RNA-dependent DNA polymerase)	Putative ribonuclease H protein At1g65750 OS=Arabidopsis thaliana OX=3702 GN=At1g65750 PE=3 SV=1	S	Function unknown	uncharacterized protein LOC101781465 [Setaria italica]
Setaria_italica_newGene_2481	--	--	--	--	--	--	--	--	--	--	--	uncharacterized protein LOC111257138 [Setaria italica]
Setaria_italica_newGene_1758	--	--	--	--	--	[L]	Replication, recombination and repair	DDE superfamily endonuclease	Protein ALP1-like OS=Arabidopsis thaliana OX=3702 GN=At3g55350 PE=2 SV=1	S	Function unknown	uncharacterized protein LOC101781701 isoform X1 [Setaria italica]
Setaria_italica_newGene_1114	--	--	Biological Process: flavonoid metabolic process (GO:0009812);; Molecular Function: UDP-glucosyltransferase activity (GO:0035251);;	--	--	[GC]	--	--	UDP-glycosyltransferase 87A2 OS=Arabidopsis thaliana OX=3702 GN=UGT87A2 PE=1 SV=1	S	Function unknown	UDP-glycosyltransferase 87A2 [Dichanthelium oligosanthes]
Setaria_italica_newGene_975	--	--	--	--	--	--	--	--	--	--	--	uncharacterized protein LOC103638296 [Zea mays]
Setaria_italica_newGene_932	--	--	Biological Process: anaerobic respiration (GO:0009061);; Cellular Component: plastid (GO:0009536);; Biological Process: peptidyl-cysteine oxidation (GO:0018171);; Biological Process: detection of hypoxia (GO:0070483);;	--	--	--	--	--	--	--	--	uncharacterized protein LOC110435812 [Sorghum bicolor]
Setaria_italica_newGene_2545	--	--	Molecular Function: nucleic acid binding (GO:0003676);; Molecular Function: zinc ion binding (GO:0008270);;	--	--	--	--	Plant mobile domain	Serine/threonine-protein phosphatase 7 long form homolog OS=Arabidopsis thaliana OX=3702 GN=MAIL3 PE=2 SV=1	--	--	serine/threonine-protein phosphatase 7 long form homolog [Setaria italica]
Setaria_italica_newGene_2874	--	--	--	--	--	[L]	Replication, recombination and repair	DDE superfamily endonuclease	--	S	Function unknown	protein ALP1-like [Setaria italica]
Setaria_italica_newGene_335	--	--	Molecular Function: zinc ion binding (GO:0008270);;	--	--	--	--	MuDR family transposase;; MULE transposase domain;; SWIM zinc finger	--	S	Function unknown	uncharacterized protein LOC101759449 [Setaria italica]
Setaria_italica_newGene_700	--	--	Biological Process: mRNA processing (GO:0006397);;	--	--	[R]	General function prediction only	Type II intron maturase	Nuclear intron maturase 3, mitochondrial OS=Arabidopsis thaliana OX=3702 GN=NMAT3 PE=3 SV=2	S	Function unknown	hypothetical protein SETIT_008258mg, partial [Setaria italica]
Setaria_italica_newGene_3135	--	--	Molecular Function: ion binding (GO:0043167);; Molecular Function: organic cyclic compound binding (GO:0097159);; Molecular Function: heterocyclic compound binding (GO:1901363);;	--	--	[R]	General function prediction only	--	--	S	Function unknown	uncharacterized protein LOC101760247 isoform X1 [Setaria italica]
Setaria_italica_newGene_1024	--	--	Biological Process: protein polyubiquitination (GO:0000209);; Molecular Function: ATP binding (GO:0005524);; Cellular Component: nucleus (GO:0005634);; Cellular Component: cytoplasm (GO:0005737);; Biological Process: protein deubiquitination (GO:0016579);; Molecular Function: ubiquitin protein ligase binding (GO:0031625);; Biological Process: proteasome-mediated ubiquitin-dependent protein catabo…	K04649|7.69523e-17|osa:4327237|K04649 ubiquitin-conjugating enzyme (huntingtin interacting protein 2) [EC:2.3.2.23] | (RefSeq) P0482D04.9; ubiquitin-conjugating enzyme E2 27	Ubiquitin mediated proteolysis (ko04120)	[O]	Posttranslational modification, protein turnover, chaperones	Ubiquitin-conjugating enzyme	Elongation factor Ts, mitochondrial OS=Zea mays OX=4577 GN=EFTS PE=2 SV=1	O	Posttranslational modification, protein turnover, chaperones	ubiquitin-conjugating enzyme [Dendrocalamus latiflorus]
Setaria_italica_newGene_395	--	--	--	--	--	--	--	--	--	--	--	LRR receptor-like serine/threonine-protein kinase FLS2 isoform X2 [Setaria italica]
Setaria_italica_newGene_241	--	--	--	--	--	--	--	--	--	--	--	hypothetical protein PAHAL_I03326 [Panicum hallii]
Setaria_italica_newGene_1514	--	--	Biological Process: cellular process (GO:0009987);; Molecular Function: kinase activity (GO:0016301);;	K07198|4.8762e-42|sita:101757197|K07198 5'-AMP-activated protein kinase, catalytic alpha subunit [EC:2.7.11.11] | (RefSeq) SNF1-related protein kinase catalytic subunit alpha KIN10-like	Regulation of autophagy (ko04140)	[T]	Signal transduction mechanisms	--	Serine/threonine protein kinase OSK1 OS=Oryza sativa subsp. japonica OX=39947 GN=OSK1 PE=1 SV=1	T	Signal transduction mechanisms	serine/threonine protein kinase OSK1 [Setaria italica]
Setaria_italica_newGene_1290	--	--	Cellular Component: plastid (GO:0009536);;	--	--	--	--	Retrotransposon gag protein	--	L	Replication, recombination and repair	hypothetical protein OsJ_01904 [Oryza sativa Japonica Group]
Setaria_italica_newGene_2813	--	--	--	K10405|5.32679e-21|sita:101782473|K10405 kinesin family member C1 | (RefSeq) kinesin-1-like	--	--	--	--	--	S	Function unknown	kinesin-like protein KIN-14M [Setaria italica]
Setaria_italica_newGene_1922	--	--	Molecular Function: anaphase-promoting complex binding (GO:0010997);; Biological Process: regulation of catalytic activity (GO:0050790);; Biological Process: cell division (GO:0051301);; Molecular Function: ubiquitin-protein transferase activator activity (GO:0097027);;	K03363|2.07708e-115|sita:101767662|K03363 cell division cycle 20, cofactor of APC complex | (RefSeq) cell division cycle 20.2, cofactor of APC complex-like	Ubiquitin mediated proteolysis (ko04120)	[DO]	--	--	Cell division cycle 20.1, cofactor of APC complex OS=Arabidopsis thaliana OX=3702 GN=CDC20-1 PE=1 SV=1	D	Cell cycle control, cell division, chromosome partitioning	cell division cycle 20.2, cofactor of APC complex [Setaria italica]
Setaria_italica_newGene_3301	--	--	Cellular Component: plastid (GO:0009536);;	--	--	--	--	--	--	S	Function unknown	uncharacterized protein LOC101769341 [Setaria italica]
Setaria_italica_newGene_1219	[O]	Posttranslational modification, protein turnover, chaperones	--	--	--	--	--	Domain of unknown function (DUF3444)	Chaperone protein dnaJ 49 OS=Arabidopsis thaliana OX=3702 GN=ATJ49 PE=2 SV=2	O	Posttranslational modification, protein turnover, chaperones	uncharacterized protein LOC8071961 [Sorghum bicolor]
Setaria_italica_newGene_2130	--	--	--	--	--	--	--	--	--	--	--	hypothetical protein SETIT_026977mg [Setaria italica]
Setaria_italica_newGene_1047	--	--	--	--	--	--	--	--	--	--	--	uncharacterized protein LOC111257290 [Setaria italica]
Setaria_italica_newGene_607	--	--	--	--	--	--	--	--	Protein DEFECTIVE IN MERISTEM SILENCING 3 OS=Arabidopsis thaliana OX=3702 GN=DMS3 PE=1 SV=1	S	Function unknown	hypothetical protein SETIT_019490mg, partial [Setaria italica]
Setaria_italica_newGene_1785	--	--	--	--	--	[L]	Replication, recombination and repair	DDE superfamily endonuclease;; Transposase DDE domain;; Plant transposon protein	Protein ALP1-like OS=Arabidopsis thaliana OX=3702 GN=At3g55350 PE=2 SV=1	S	Function unknown	protein ALP1-like [Setaria italica]
Setaria_italica_newGene_1059	--	--	--	--	--	[L]	Replication, recombination and repair	DDE superfamily endonuclease;; Transposase DDE domain;; Plant transposon protein	Protein ALP1-like OS=Arabidopsis thaliana OX=3702 GN=At3g55350 PE=2 SV=1	S	Function unknown	uncharacterized protein LOC101786969 [Setaria italica]
Setaria_italica_newGene_2287	--	--	--	--	--	--	--	--	--	--	--	proline-rich receptor-like protein kinase PERK9 [Setaria italica]
Setaria_italica_newGene_2889	--	--	Biological Process: regulation of transcription, DNA-templated (GO:0006355);; Molecular Function: zinc ion binding (GO:0008270);;	--	--	--	--	FAR1 DNA-binding domain;; MULE transposase domain	Protein FAR1-RELATED SEQUENCE 7 OS=Arabidopsis thaliana OX=3702 GN=FRS7 PE=2 SV=1	S	Function unknown	hypothetical protein SETIT_029278mg [Setaria italica]
Setaria_italica_newGene_1240	--	--	Biological Process: metabolic process (GO:0008152);; Cellular Component: plastid (GO:0009536);; Cellular Component: integral component of membrane (GO:0016021);; Molecular Function: transferase activity, transferring acyl groups (GO:0016746);;	K13513|6.55382e-41|sita:101783877|K13513 lysocardiolipin and lysophospholipid acyltransferase [EC:2.3.1.- 2.3.1.51] | (RefSeq) probable 1-acyl-sn-glycerol-3-phosphate acyltransferase 5	Glycerolipid metabolism (ko00561);Glycerophospholipid metabolism (ko00564)	[I]	Lipid transport and metabolism	--	Probable 1-acyl-sn-glycerol-3-phosphate acyltransferase 5 OS=Arabidopsis thaliana OX=3702 GN=LPAT5 PE=2 SV=1	--	--	hypothetical protein SETIT_014504mg [Setaria italica]
Setaria_italica_newGene_2461	--	--	--	--	--	--	--	--	--	--	--	nucleophosmin-like [Setaria italica]
Setaria_italica_newGene_1417	--	--	--	--	--	--	--	--	--	--	--	hypothetical protein SETIT_019358mg [Setaria italica]
Setaria_italica_newGene_729	--	--	--	--	--	[L]	Replication, recombination and repair	Myb/SANT-like DNA-binding domain;; DDE superfamily endonuclease;; Transposase DDE domain;; Plant transposon protein	Protein ALP1-like OS=Arabidopsis thaliana OX=3702 GN=At3g55350 PE=2 SV=1	S	Function unknown	uncharacterized protein LOC101781701 isoform X1 [Setaria italica]
Setaria_italica_newGene_2480	--	--	--	--	--	[L]	Replication, recombination and repair	DDE superfamily endonuclease;; Transposase DDE domain;; Plant transposon protein	Protein ALP1-like OS=Arabidopsis thaliana OX=3702 GN=At3g55350 PE=2 SV=1	S	Function unknown	protein ALP1-like [Setaria italica]
Setaria_italica_newGene_2913	--	--	--	--	--	--	--	--	--	--	--	hypothetical protein SETIT_020541mg [Setaria italica]
Setaria_italica_newGene_3152	--	--	--	--	--	--	--	--	--	--	--	hypothetical protein SETIT_038590mg [Setaria italica]
Setaria_italica_newGene_1121	--	--	Cellular Component: mitochondrion (GO:0005739);;	--	--	[L]	Replication, recombination and repair	DDE superfamily endonuclease;; Plant transposon protein	Protein ALP1-like OS=Arabidopsis thaliana OX=3702 GN=At3g55350 PE=2 SV=1	S	Function unknown	protein ALP1-like [Setaria italica]
Setaria_italica_newGene_2414	--	--	Biological Process: regulation of transcription, DNA-templated (GO:0006355);;	--	--	--	--	Plant transposase (Ptta/En/Spm family)	--	S	Function unknown	uncharacterized protein LOC101779607 isoform X1 [Setaria italica]
Setaria_italica_newGene_2100	--	--	Molecular Function: nucleic acid binding (GO:0003676);; Cellular Component: plastid (GO:0009536);; Biological Process: DNA integration (GO:0015074);; Cellular Component: membrane (GO:0016020);;	--	--	[R]	General function prediction only	gag-polypeptide of LTR copia-type	Retrovirus-related Pol polyprotein from transposon RE2 OS=Arabidopsis thaliana OX=3702 GN=RE2 PE=4 SV=1	L	Replication, recombination and repair	uncharacterized protein LOC110431234 [Sorghum bicolor]
Setaria_italica_newGene_2323	--	--	--	--	--	--	--	--	--	S	Function unknown	transposon protein, putative, unclassified [Oryza sativa Japonica Group]
Setaria_italica_newGene_1278	[U]	Intracellular trafficking, secretion, and vesicular transport	Molecular Function: nucleic acid binding (GO:0003676);; Cellular Component: chloroplast thylakoid membrane (GO:0009535);; Biological Process: protein transport (GO:0015031);; Biological Process: DNA integration (GO:0015074);; Cellular Component: integral component of membrane (GO:0016021);;	--	--	--	--	Reverse transcriptase (RNA-dependent DNA polymerase);; SecY translocase	Preprotein translocase subunit SECY, chloroplastic OS=Oryza sativa subsp. japonica OX=39947 GN=SECY PE=2 SV=1	L	Replication, recombination and repair	uncharacterized protein LOC109940452 [Zea mays]
Setaria_italica_newGene_1712	--	--	--	--	--	--	--	--	--	--	--	hypothetical protein SETIT_011945mg [Setaria italica]
Setaria_italica_newGene_61	--	--	Cellular Component: mitochondrion (GO:0005739);;	--	--	--	--	--	--	S	Function unknown	hypothetical protein SETIT_024181mg [Setaria italica]
Setaria_italica_newGene_1017	--	--	--	--	--	--	--	--	--	--	--	hypothetical protein SORBI_3009G199401 [Sorghum bicolor]
Setaria_italica_newGene_971	--	--	Molecular Function: catalytic activity (GO:0003824);; Biological Process: DNA repair (GO:0006281);;	--	--	--	--	--	Adenine DNA glycosylase OS=Arabidopsis thaliana OX=3702 GN=MYH PE=3 SV=1	L	Replication, recombination and repair	hypothetical protein PAHAL_C00722 [Panicum hallii]
Setaria_italica_newGene_3202	--	--	--	--	--	--	--	--	--	S	Function unknown	uncharacterized protein LOC101764850 isoform X2 [Setaria italica]
Setaria_italica_newGene_278	--	--	--	--	--	--	--	--	--	--	--	hypothetical protein SETIT_024195mg [Setaria italica]
Setaria_italica_newGene_1753	--	--	--	--	--	--	--	--	--	--	--	hypothetical protein SETIT_012891mg [Setaria italica]
Setaria_italica_newGene_2067	--	--	--	--	--	--	--	--	--	--	--	hypothetical protein SETIT_027224mg [Setaria italica]
Setaria_italica_newGene_336	--	--	Molecular Function: zinc ion binding (GO:0008270);;	--	--	--	--	MuDR family transposase;; MULE transposase domain;; SWIM zinc finger	--	S	Function unknown	uncharacterized protein LOC101759449 [Setaria italica]
Setaria_italica_newGene_879	--	--	Molecular Function: DNA binding (GO:0003677);; Molecular Function: transposase activity (GO:0004803);; Biological Process: transposition, DNA-mediated (GO:0006313);; Molecular Function: zinc ion binding (GO:0008270);;	--	--	--	--	--	--	--	--	hypothetical protein OsI_17885 [Oryza sativa Indica Group]
Setaria_italica_newGene_3100	--	--	Cellular Component: integral component of membrane (GO:0016021);;	--	--	--	--	--	--	--	--	hypothetical protein SETIT_031725mg [Setaria italica]
Setaria_italica_newGene_1062	--	--	Cellular Component: integral component of membrane (GO:0016021);;	--	--	--	--	--	--	--	--	uncharacterized protein LOC101774053 isoform X1 [Setaria italica]
Setaria_italica_newGene_2548	--	--	--	--	--	--	--	--	--	--	--	LRR receptor-like serine/threonine-protein kinase FLS2 isoform X2 [Setaria italica]
Setaria_italica_newGene_1864	--	--	--	--	--	--	--	--	--	--	--	hypothetical protein SETIT_028529mg [Setaria italica]
Setaria_italica_newGene_2093	--	--	--	--	--	--	--	--	--	--	--	zinc finger MYM-type protein 1-like [Chenopodium quinoa]
Setaria_italica_newGene_277	--	--	--	--	--	--	--	--	--	--	--	hypothetical protein SETIT_024195mg [Setaria italica]
Setaria_italica_newGene_664	--	--	Molecular Function: RNA polymerase II transcription factor activity, sequence-specific DNA binding (GO:0000981);; Molecular Function: DNA binding (GO:0003677);; Cellular Component: nucleoplasm (GO:0005654);; Cellular Component: mitochondrion (GO:0005739);;	--	--	--	--	Domain of unknown function (DUF4371)	--	--	--	zinc finger MYM-type protein 1-like [Setaria italica]
Setaria_italica_newGene_1564	--	--	Biological Process: regulation of transcription, DNA-templated (GO:0006355);; Molecular Function: zinc ion binding (GO:0008270);;	--	--	--	--	MULE transposase domain;; FAR1 DNA-binding domain	Protein FAR1-RELATED SEQUENCE 5 OS=Arabidopsis thaliana OX=3702 GN=FRS5 PE=1 SV=1	S	Function unknown	hypothetical protein SETIT_009501mg [Setaria italica]
Setaria_italica_newGene_2125	--	--	Biological Process: signal transduction (GO:0007165);;	--	--	--	--	--	--	S	Function unknown	uncharacterized protein LOC111256772 [Setaria italica]
Setaria_italica_newGene_2290	--	--	Molecular Function: nucleic acid binding (GO:0003676);; Molecular Function: zinc ion binding (GO:0008270);;	--	--	--	--	--	--	S	Function unknown	serine/threonine-protein phosphatase 7 long form homolog [Setaria italica]
Setaria_italica_newGene_2719	--	--	--	--	--	--	--	--	--	S	Function unknown	ML domain protein isoform X1 [Zea mays]
Setaria_italica_newGene_2610	--	--	--	--	--	--	--	--	--	S	Function unknown	uncharacterized protein LOC101757975 [Setaria italica]
Setaria_italica_newGene_2189	--	--	Molecular Function: DNA binding (GO:0003677);; Molecular Function: protein dimerization activity (GO:0046983);;	--	--	--	--	Protein of unknown function (DUF 659);; hAT family C-terminal dimerisation region;; BED zinc finger	--	S	Function unknown	uncharacterized protein LOC101757413 [Setaria italica]
Setaria_italica_newGene_2764	--	--	--	--	--	--	--	--	--	S	Function unknown	uncharacterized protein LOC101773945 [Setaria italica]
Setaria_italica_newGene_2673	--	--	--	--	--	--	--	--	--	--	--	L10-interacting MYB domain-containing protein-like [Setaria italica]
Setaria_italica_newGene_2493	--	--	Biological Process: anaerobic respiration (GO:0009061);; Cellular Component: plastid (GO:0009536);; Biological Process: peptidyl-cysteine oxidation (GO:0018171);; Biological Process: detection of hypoxia (GO:0070483);;	--	--	--	--	--	--	--	--	uncharacterized protein LOC110435812 [Sorghum bicolor]
Setaria_italica_newGene_1021	--	--	Cellular Component: integral component of membrane (GO:0016021);;	--	--	--	--	--	--	S	Function unknown	uncharacterized protein LOC101769325 [Setaria italica]
Setaria_italica_newGene_2754	--	--	--	--	--	--	--	--	--	--	--	uncharacterized protein LOC101769474 [Setaria italica]
Setaria_italica_newGene_3255	--	--	--	--	--	--	--	--	--	--	--	hypothetical protein SETIT_018889mg [Setaria italica]
Setaria_italica_newGene_2237	--	--	Cellular Component: integral component of membrane (GO:0016021);;	--	--	--	--	PMR5 N terminal Domain	Protein trichome birefringence-like 16 OS=Arabidopsis thaliana OX=3702 GN=TBL16 PE=2 SV=1	--	--	LOW QUALITY PROTEIN: protein trichome birefringence-like 40 [Setaria italica]
Setaria_italica_newGene_1400	--	--	--	--	--	--	--	--	--	--	--	hypothetical protein PAHAL_I01497 [Panicum hallii]
Setaria_italica_newGene_2897	--	--	Molecular Function: metal ion binding (GO:0046872);;	--	--	[S]	Function unknown	--	E3 ubiquitin protein ligase DRIP1 OS=Arabidopsis thaliana OX=3702 GN=DRIP1 PE=1 SV=2	S	Function unknown	uncharacterized protein LOC101782772 [Setaria italica]
Setaria_italica_newGene_2818	--	--	Molecular Function: DNA binding (GO:0003677);; Molecular Function: peroxidase activity (GO:0004601);; Cellular Component: mitochondrion (GO:0005739);; Biological Process: DNA recombination (GO:0006310);; Molecular Function: electron carrier activity (GO:0009055);; Cellular Component: plastid (GO:0009536);; Biological Process: electron transport chain (GO:0022900);;	--	--	[R]	General function prediction only	Reverse transcriptase (RNA-dependent DNA polymerase);; GAG-pre-integrase domain;; Protein of unknown function (DUF295)	Retrovirus-related Pol polyprotein from transposon RE2 OS=Arabidopsis thaliana OX=3702 GN=RE2 PE=4 SV=1	L	Replication, recombination and repair	OSJNBa0061G20.2 [Oryza sativa Japonica Group]
Setaria_italica_newGene_1690	--	--	Molecular Function: RNA polymerase II regulatory region sequence-specific DNA binding (GO:0000977);; Molecular Function: transcription factor activity, sequence-specific DNA binding (GO:0003700);; Cellular Component: nucleus (GO:0005634);; Biological Process: regulation of transcription from RNA polymerase II promoter (GO:0006357);; Cellular Component: plastid (GO:0009536);;	--	--	[L]	Replication, recombination and repair	hAT family C-terminal dimerisation region;; Domain of unknown function (DUF4413)	Zinc finger BED domain-containing protein RICESLEEPER 2 OS=Oryza sativa subsp. japonica OX=39947 GN=Os03g0733400 PE=2 SV=1	S	Function unknown	zinc finger BED domain-containing protein RICESLEEPER 2-like [Setaria italica]
Setaria_italica_newGene_801	--	--	Molecular Function: DNA binding (GO:0003677);; Molecular Function: protein dimerization activity (GO:0046983);;	--	--	--	--	Protein of unknown function (DUF 659);; hAT family C-terminal dimerisation region	--	S	Function unknown	uncharacterized protein LOC101763125 [Setaria italica]
Setaria_italica_newGene_1748	--	--	Biological Process: regulation of transcription, DNA-templated (GO:0006355);;	--	--	--	--	Plant transposase (Ptta/En/Spm family)	--	S	Function unknown	uncharacterized protein LOC101764408 isoform X1 [Setaria italica]
Setaria_italica_newGene_96	--	--	Molecular Function: RNA polymerase II transcription factor activity, sequence-specific DNA binding (GO:0000981);; Molecular Function: DNA binding (GO:0003677);; Cellular Component: nucleoplasm (GO:0005654);; Cellular Component: cytoplasm (GO:0005737);; Biological Process: regulation of transcription from RNA polymerase II promoter (GO:0006357);; Cellular Component: integral component of membrane …	--	--	--	--	Domain of unknown function (DUF4371)	--	--	--	zinc finger MYM-type protein 1-like [Setaria italica]
Setaria_italica_newGene_2966	--	--	Cellular Component: integral component of membrane (GO:0016021);;	--	--	--	--	--	--	--	--	hypothetical protein SETIT_033166mg [Setaria italica]
Setaria_italica_newGene_2735	--	--	--	--	--	[L]	Replication, recombination and repair	Myb/SANT-like DNA-binding domain;; DDE superfamily endonuclease;; Plant transposon protein	Protein ALP1-like OS=Arabidopsis thaliana OX=3702 GN=At3g55350 PE=2 SV=1	S	Function unknown	protein ALP1-like [Setaria italica]
Setaria_italica_newGene_1774	--	--	Molecular Function: protein binding (GO:0005515);; Molecular Function: GTP binding (GO:0005525);; Cellular Component: cytoplasm (GO:0005737);; Biological Process: small GTPase mediated signal transduction (GO:0007264);; Cellular Component: membrane (GO:0016020);;	K04392|1.64268e-13|sita:101757217|K04392 Ras-related C3 botulinum toxin substrate 1 | (RefSeq) rac-like GTP-binding protein 3	Phagosome (ko04145);AGE-RAGE signaling pathway in diabetic complications (ko04933)	--	--	--	Rac-like GTP-binding protein 3 OS=Oryza sativa subsp. japonica OX=39947 GN=RAC3 PE=2 SV=1	S	Function unknown	rho-related protein from plants 1 rop1-like protein [Eleusine coracana]
Setaria_italica_newGene_1032	--	--	Cellular Component: integral component of membrane (GO:0016021);;	--	--	--	--	--	--	--	--	hypothetical protein SETIT_024814mg [Setaria italica]
Setaria_italica_newGene_2958	--	--	--	--	--	--	--	--	--	--	--	hypothetical protein SETIT_015359mg [Setaria italica]
Setaria_italica_newGene_3172	--	--	Cellular Component: plasma membrane (GO:0005886);; Biological Process: embryo sac development (GO:0009553);; Biological Process: pollen development (GO:0009555);; Biological Process: embryo development (GO:0009790);; Biological Process: guanosine tetraphosphate metabolic process (GO:0015969);; Cellular Component: integral component of membrane (GO:0016021);; Molecular Function: identical protein …	--	--	--	--	--	Protein GAMETE EXPRESSED 1 OS=Arabidopsis thaliana OX=3702 GN=GEX1 PE=1 SV=1	--	--	hypothetical protein SETIT_029488mg [Setaria italica]
Setaria_italica_newGene_2000	--	--	Cellular Component: integral component of membrane (GO:0016021);;	--	--	--	--	--	--	--	--	hypothetical protein SETIT_028598mg [Setaria italica]
Setaria_italica_newGene_601	--	--	Cellular Component: integral component of membrane (GO:0016021);;	--	--	--	--	--	--	--	--	hypothetical protein SETIT_007385mg [Setaria italica]
Setaria_italica_newGene_2234	--	--	--	--	--	--	--	--	--	--	--	hypothetical protein SETIT_038527mg [Setaria italica]
Setaria_italica_newGene_2595	--	--	--	--	--	--	--	--	--	--	--	hypothetical protein SETIT_040301mg [Setaria italica]
Setaria_italica_newGene_16	--	--	--	--	--	--	--	--	--	--	--	uncharacterized protein LOC111257290 [Setaria italica]
Setaria_italica_newGene_1340	--	--	--	--	--	--	--	--	--	--	--	uncharacterized protein LOC101773009 [Setaria italica]
Setaria_italica_newGene_2895	--	--	Molecular Function: DNA binding (GO:0003677);; Molecular Function: transcription factor activity, sequence-specific DNA binding (GO:0003700);; Cellular Component: nucleus (GO:0005634);; Biological Process: regulation of transcription, DNA-templated (GO:0006355);; Biological Process: positive regulation of flower development (GO:0009911);; Molecular Function: protein dimerization activity (GO:0046…	--	--	--	--	--	--	K	Transcription	uncharacterized protein LOC111256712 [Setaria italica]
Setaria_italica_newGene_3139	--	--	--	--	--	--	--	Myb/SANT-like DNA-binding domain	--	S	Function unknown	uncharacterized protein LOC101760633 [Setaria italica]
Setaria_italica_newGene_1704	--	--	Cellular Component: integral component of membrane (GO:0016021);;	--	--	--	--	--	--	S	Function unknown	uncharacterized protein LOC101758463 [Setaria italica]
Setaria_italica_newGene_1453	--	--	--	--	--	--	--	--	--	S	Function unknown	Os03g0325300 [Oryza sativa Japonica Group]
Setaria_italica_newGene_2549	--	--	--	--	--	--	--	--	--	S	Function unknown	uncharacterized protein LOC101759484 [Setaria italica]
Setaria_italica_newGene_1352	--	--	Cellular Component: integral component of membrane (GO:0016021);;	--	--	--	--	--	--	--	--	hypothetical protein SETIT_014639mg [Setaria italica]
Setaria_italica_newGene_102	--	--	--	--	--	--	--	--	--	--	--	hypothetical protein SETIT_025578mg [Setaria italica]
Setaria_italica_newGene_828	--	--	--	--	--	--	--	--	--	S	Function unknown	uncharacterized protein LOC105913935 [Setaria italica]
Setaria_italica_newGene_2123	--	--	--	--	--	--	--	--	Autonomous transposable element EN-1 mosaic protein OS=Zea mays OX=4577 PE=2 SV=1	S	Function unknown	unknown [Zea mays]
Setaria_italica_newGene_1628	--	--	Cellular Component: integral component of membrane (GO:0016021);;	--	--	[L]	Replication, recombination and repair	DDE superfamily endonuclease;; Transposase DDE domain;; Plant transposon protein	--	S	Function unknown	putative nuclease HARBI1 [Setaria italica]
Setaria_italica_newGene_689	--	--	--	--	--	--	--	--	--	--	--	hypothetical protein SETIT_007565mg [Setaria italica]
Setaria_italica_newGene_1501	--	--	--	--	--	--	--	--	--	--	--	uncharacterized protein LOC111256501 [Setaria italica]
Setaria_italica_newGene_2462	--	--	--	--	--	--	--	--	--	--	--	uncharacterized protein LOC101757757 [Setaria italica]
Setaria_italica_newGene_2893	--	--	Biological Process: telomere maintenance (GO:0000723);; Molecular Function: DNA helicase activity (GO:0003678);; Biological Process: DNA repair (GO:0006281);; Biological Process: DNA duplex unwinding (GO:0032508);;	--	--	--	--	--	--	--	--	hypothetical protein SETIT_008034mg [Setaria italica]
Setaria_italica_newGene_1676	--	--	--	--	--	--	--	--	--	S	Function unknown	uncharacterized protein LOC109764054 [Aegilops tauschii subsp. tauschii]
Setaria_italica_newGene_195	--	--	--	K03424|5.8025e-07|dosa:Os07t0157900-01|K03424 TatD DNase family protein [EC:3.1.21.-] | (RAP-DB) Os07g0157900; Deoxyribonuclease, TatD domain containing protein.	--	--	--	--	--	--	--	Os07g0157900 [Oryza sativa Japonica Group]
Setaria_italica_newGene_3314	--	--	--	--	--	--	--	--	--	--	--	hypothetical protein SETIT_024694mg [Setaria italica]
Setaria_italica_newGene_2249	--	--	Molecular Function: RNA polymerase II regulatory region sequence-specific DNA binding (GO:0000977);; Molecular Function: transcription factor activity, sequence-specific DNA binding (GO:0003700);; Cellular Component: nucleus (GO:0005634);; Biological Process: regulation of transcription from RNA polymerase II promoter (GO:0006357);; Biological Process: post-embryonic development (GO:0009791);; Mo…	--	--	[L]	Replication, recombination and repair	Domain of unknown function (DUF4413);; hAT family C-terminal dimerisation region	Zinc finger BED domain-containing protein RICESLEEPER 2 OS=Oryza sativa subsp. japonica OX=39947 GN=Os03g0733400 PE=2 SV=1	S	Function unknown	hypothetical protein SETIT_039438mg [Setaria italica]
Setaria_italica_newGene_1421	--	--	--	--	--	--	--	--	--	--	--	hypothetical protein SETIT_007744mg [Setaria italica]
Setaria_italica_newGene_3337	--	--	Molecular Function: DNA binding (GO:0003677);; Molecular Function: chromatin binding (GO:0003682);; Molecular Function: RNA binding (GO:0003723);; Molecular Function: RNA-directed DNA polymerase activity (GO:0003964);; Molecular Function: aspartic-type endopeptidase activity (GO:0004190);; Biological Process: RNA-dependent DNA biosynthetic process (GO:0006278);; Biological Process: DNA recombinat…	--	--	[R]	General function prediction only	Reverse transcriptase (RNA-dependent DNA polymerase);; Retroviral aspartyl protease;; gag-polyprotein putative aspartyl protease;; Aspartyl protease;; Aspartyl protease	Uncharacterized mitochondrial protein AtMg00860 OS=Arabidopsis thaliana OX=3702 GN=AtMg00860 PE=4 SV=1	L	Replication, recombination and repair	uncharacterized protein LOC100191316 isoform X1 [Zea mays]
[truncated: 155 more rows]
