# Supplementary material for: Integration of Metabolomics and Transcriptomics for Investigating the Tolerance of Foxtail Millet (Setaria italica) to Atrazine Stress
Source: Front Plant Sci. 2022 Jun 10;13:890550. doi: 10.3389/fpls.2022.890550 (PMC9226717; doi:10.3389/fpls.2022.890550)
Supplement: Supplementary file 7 [file Table_6.XLSX]

## Sheet: upregulated in GA2
#ID	gene_name	GCK1_FPKM	GCK1_count	GCK2_FPKM	GCK2_count	GCK3_FPKM	GCK3_count	GT1_FPKM	GT1_count	GT2_FPKM	GT2_count	GT3_FPKM	GT3_count	FDR	log2FC	regulated	COG_class	COG_class_annotation	GO_annotation	KEGG_annotation	KEGG_pathway_annotation	KOG_class	KOG_class_annotation	Pfam_annotation	Swiss_Prot_annotation	eggNOG_class	eggNOG_class_annotation	NR_annotation	GO_second_level_annotation
Seita.1G007900	Seita.1G007900	96.6828	8589	80.4704	7403	64.1862	5448	166.385	14826	163.329	13894	175.477	15949	7.20815e-10	1.35539	up	--	--	--	--	--	--	--	Protein of unknown function (DUF295)	Putative F-box protein At3g25750 OS=Arabidopsis thaliana OX=3702 GN=At3g25750 PE=4 SV=2	S	Function unknown	uncharacterized protein LOC101780429 [Setaria italica]	--
Seita.1G008000	Seita.1G008000	5.69794	326	6.27449	372	4.98787	273	8.21282	471	10.1841	558	9.97478	584	8.09913e-08	1.06149	up	--	--	--	--	--	--	--	Protein of unknown function (DUF295)	--	--	--	hypothetical protein SETIT_020020mg [Setaria italica]	--
Seita.1G009900	Seita.1G009900	2.26406	81	1.65582	61	1.21915	42	6.45624	229	6.70927	228	3.32063	121	9.40263e-06	1.76248	up	--	--	Cellular Component: cytoplasmic vesicle (GO:0016023);;	--	--	--	--	Arabinogalactan peptide	Arabinogalactan protein 16 OS=Arabidopsis thaliana OX=3702 GN=AGP16 PE=1 SV=1	S	Function unknown	arabinogalactan peptide 16 [Setaria italica]	--
Seita.1G012100	Seita.1G012100	2.85838	261	3.23762	306	3.43743	300	5.74312	526	5.05716	442	5.85451	547	3.46986e-15	1.1479	up	--	--	Biological Process: animal organ development (GO:0048513);;	--	--	--	--	F-box-like;; F-box domain	F-box/kelch-repeat protein At3g61590 OS=Arabidopsis thaliana OX=3702 GN=At3g61590 PE=1 SV=1	S	Function unknown	F-box/kelch-repeat protein At3g61590 [Setaria italica]	biological process: developmental process (GO:0032502)
Seita.1G015800	Seita.1G015800	0.411694	39	0.354982	35	0.297216	27	1.67611	159	1.13103	102	2.20221	213	2.58473e-11	2.31867	up	--	--	--	--	--	--	--	--	--	S	Function unknown	seed biotin-containing protein SBP65 [Setaria italica]	--
Seita.1G034900	Seita.1G034900	2.77434	159	1.78894	107	2.94526	162	4.05511	233	4.62288	254	4.13099	242	8.36495e-05	1.06357	up	--	--	--	--	--	--	--	Cotton fibre expressed protein;; Domain of unknown function (DUF4408)	--	S	Function unknown	PREDICTED: uncharacterized protein LOC105047980 [Elaeis guineensis]	--
Seita.1G041700	Seita.1G041700	41.3313	4095	35.9358	3687	31.9601	3025	66.1954	6577	70.3319	6671	65.3159	6620	1.2755e-10	1.20097	up	--	--	Biological Process: metabolic process (GO:0008152);; Cellular Component: plastid (GO:0009536);; Molecular Function: transferase activity, transferring hexosyl groups (GO:0016758);;	--	--	[GC]	Carbohydrate transport and metabolism;; Energy production and conversion	UDP-glucoronosyl and UDP-glucosyl transferase	UDP-glycosyltransferase 73C3 OS=Arabidopsis thaliana OX=3702 GN=UGT73C3 PE=2 SV=1	S	Function unknown	hypothetical protein SETIT_016382mg [Setaria italica]	biological process: metabolic process (GO:0008152);; cellular component: cell (GO:0005623);; cellular component: organelle (GO:0043226);; cellular component: cell part (GO:0044464);; molecular function: catalytic activity (GO:0003824)
Seita.1G041900	Seita.1G041900	36.4837	2404	35.1787	2401	22.5774	1422	51.0359	3373	55.6834	3514	47.5416	3205	9.78249e-05	1.00376	up	--	--	Biological Process: metabolic process (GO:0008152);; Cellular Component: plastid (GO:0009536);; Molecular Function: transferase activity, transferring hexosyl groups (GO:0016758);;	--	--	[GC]	Carbohydrate transport and metabolism;; Energy production and conversion	UDP-glucoronosyl and UDP-glucosyl transferase	UDP-glycosyltransferase 73C3 OS=Arabidopsis thaliana OX=3702 GN=UGT73C3 PE=2 SV=1	S	Function unknown	hypothetical protein SETIT_017028mg [Setaria italica]	biological process: metabolic process (GO:0008152);; cellular component: cell (GO:0005623);; cellular component: organelle (GO:0043226);; cellular component: cell part (GO:0044464);; molecular function: catalytic activity (GO:0003824)
Seita.1G042000	Seita.1G042000	6.70457	453	7.29934	511	8.06353	520	11.5717	784	16.2818	1053	9.72399	672	7.88185e-06	1.08669	up	--	--	Biological Process: metabolic process (GO:0008152);; Cellular Component: plastid (GO:0009536);; Molecular Function: transferase activity, transferring hexosyl groups (GO:0016758);;	--	--	[GC]	Carbohydrate transport and metabolism;; Energy production and conversion	UDP-glucoronosyl and UDP-glucosyl transferase	UDP-glycosyltransferase 73C1 OS=Arabidopsis thaliana OX=3702 GN=UGT73C1 PE=2 SV=1	S	Function unknown	UDP-glycosyltransferase 73C1 [Setaria italica]	biological process: metabolic process (GO:0008152);; cellular component: cell (GO:0005623);; cellular component: organelle (GO:0043226);; cellular component: cell part (GO:0044464);; molecular function: catalytic activity (GO:0003824)
Seita.1G050300	Seita.1G050300	8.20245	820	6.33825	656	5.07598	485	14.2058	1423	10.4703	1002	13.9607	1427	4.03595e-06	1.24399	up	[T]	Signal transduction mechanisms	--	--	--	[S]	Function unknown	Abhydrolase domain containing 18	--	S	Function unknown	protein ABHD18 [Setaria italica]	--
Seita.1G061100	Seita.1G061100	1.35089	27	1.91407	39	1.79229	34	2.73483	54	2.96655	56	3.10669	63	0.00147824	1.06298	up	--	--	--	--	--	--	--	--	--	--	--	hypothetical protein SETIT_018603mg [Setaria italica]	--
Seita.1G073600	Seita.1G073600	4.77255	630	3.90305	534	3.66609	463	6.58482	872	8.1102	1026	6.13886	830	5.31975e-06	1.06078	up	[O]	Posttranslational modification, protein turnover, chaperones	Cellular Component: plastid (GO:0009536);;	--	--	--	--	--	--	S	Function unknown	uncharacterized protein LOC101758555 [Setaria italica]	cellular component: cell (GO:0005623);; cellular component: organelle (GO:0043226);; cellular component: cell part (GO:0044464)
Seita.1G090500	Seita.1G090500	3.80466	640	2.82996	493	1.87121	301	8.55019	1441	7.03328	1132	7.3261	1260	9.32467e-08	1.63584	up	--	--	--	--	--	[R]	General function prediction only	--	--	S	Function unknown	uncharacterized protein LOC101783143 isoform X1 [Setaria italica]	--
Seita.1G093200	Seita.1G093200	77.8317	8447	80.4691	9043	75.5218	7830	137.254	14940	160.33	16661	116.671	12954	1.61962e-10	1.15558	up	[R]	General function prediction only	Molecular Function: nucleotide binding (GO:0000166);; Biological Process: translational initiation (GO:0006413);; Cellular Component: chloroplast stroma (GO:0009570);; Cellular Component: chloroplast envelope (GO:0009941);; Biological Process: regulation of proton transport (GO:0010155);; Biological Process: protein autophosphorylation (GO:0046777);;	--	--	[G]	Carbohydrate transport and metabolism	NAD(P)H-binding;; NmrA-like family;; Complex I intermediate-associated protein 30 (CIA30);; NAD dependent epimerase/dehydratase family	Uncharacterized protein At2g37660, chloroplastic OS=Arabidopsis thaliana OX=3702 GN=At2g37660 PE=1 SV=2	GM	Carbohydrate transport and metabolism;; Cell wall/membrane/envelope biogenesis	uncharacterized protein LOC101760180 [Setaria italica]	molecular function: binding (GO:0005488);; biological process: metabolic process (GO:0008152);; biological process: cellular process (GO:0009987);; cellular component: cell (GO:0005623);; cellular component: organelle (GO:0043226);; cellular component: organelle part (GO:0044422);; cellular component: cell part (GO:0044464);; biological process: biological regulation (GO:0065007)
Seita.1G095500	Seita.1G095500	4.49155	549	3.68322	466	3.92522	458	6.33157	775	8.11648	949	6.75628	844	4.13422e-08	1.1237	up	[H]	Coenzyme transport and metabolism	Molecular Function: L-aspartate oxidase activity (GO:0008734);; Molecular Function: electron carrier activity (GO:0009055);; Biological Process: NAD biosynthetic process (GO:0009435);; Cellular Component: chloroplast (GO:0009507);; Biological Process: oxidation-reduction process (GO:0055114);;	K00278|0|sita:101768425|K00278 L-aspartate oxidase [EC:1.4.3.16] | (RefSeq) L-aspartate oxidase, chloroplastic	Alanine, aspartate and glutamate metabolism (ko00250);; Nicotinate and nicotinamide metabolism (ko00760)	[C]	Energy production and conversion	FAD binding domain;; Fumarate reductase flavoprotein C-term;; FAD dependent oxidoreductase	L-aspartate oxidase, chloroplastic OS=Oryza sativa subsp. japonica OX=39947 GN=Os02g0134400 PE=3 SV=1	H	Coenzyme transport and metabolism	L-aspartate oxidase, chloroplastic [Setaria italica]	molecular function: catalytic activity (GO:0003824);; biological process: metabolic process (GO:0008152);; biological process: single-organism process (GO:0044699);; molecular function: electron carrier activity (GO:0009055);; biological process: cellular process (GO:0009987);; cellular component: cell (GO:0005623);; cellular component: organelle (GO:0043226);; cellular component: cell part (GO:0…
Seita.1G103200	Seita.1G103200	620.529	54377	531.615	48239	380.89	31888	1005.8	88402	894.15	75026	879.872	78884	4.24764e-06	1.14546	up	--	--	Cellular Component: vacuole (GO:0005773);; Biological Process: response to wounding (GO:0009611);;	--	--	[I]	Lipid transport and metabolism	--	--	S	Function unknown	uncharacterized protein LOC101765043 [Setaria italica]	cellular component: cell (GO:0005623);; cellular component: organelle (GO:0043226);; cellular component: cell part (GO:0044464);; biological process: response to stimulus (GO:0050896)
Seita.1G127100	Seita.1G127100	1.57	93	1.37361	84	1.24639	71	3.77312	224	2.71982	154	4.33917	262	1.01615e-08	1.60976	up	--	--	Molecular Function: DNA binding (GO:0003677);; Biological Process: regulation of transcription, DNA-templated (GO:0006355);;	--	--	--	--	--	--	S	Function unknown	hypothetical protein SETIT_020131mg, partial [Setaria italica]	molecular function: binding (GO:0005488);; biological process: biological regulation (GO:0065007)
Seita.1G135500	Seita.1G135500	0.225583	15	0.606751	42	0.387979	25	0.961497	64	0.903921	57	0.973775	66	0.00085093	1.36648	up	--	--	Cellular Component: integral component of plasma membrane (GO:0005887);; Biological Process: carbohydrate transport (GO:0008643);; Cellular Component: chloroplast (GO:0009507);; Molecular Function: sugar transmembrane transporter activity (GO:0051119);;	K15382|3.07705e-165|sita:101765850|K15382 solute carrier family 50 (sugar transporter) | (RefSeq) bidirectional sugar transporter SWEET4-like	--	[R]	General function prediction only	Sugar efflux transporter for intercellular exchange	Bidirectional sugar transporter SWEET4 OS=Oryza sativa subsp. japonica OX=39947 GN=SWEET4 PE=2 SV=1	U	Intracellular trafficking, secretion, and vesicular transport	bidirectional sugar transporter SWEET4 [Setaria italica]	cellular component: cell (GO:0005623);; cellular component: membrane (GO:0016020);; cellular component: membrane part (GO:0044425);; cellular component: cell part (GO:0044464);; biological process: single-organism process (GO:0044699);; biological process: localization (GO:0051179);; cellular component: organelle (GO:0043226);; molecular function: transporter activity (GO:0005215)
Seita.1G150700	Seita.1G150700	0.633124	42	1.00779	69	0.541366	34	1.26388	84	1.11319	70	1.42325	96	0.0037852	1.04085	up	--	--	--	--	--	--	--	Protein of unknown function (DUF1442)	--	S	Function unknown	uncharacterized protein LOC101785149 [Setaria italica]	--
Seita.1G174600	Seita.1G174600	1.60843	92	2.16158	124	0.858792	46	4.23475	238	3.70773	198	4.85742	274	6.96761e-06	1.61568	up	[V]	Defense mechanisms	Cellular Component: mitochondrion (GO:0005739);; Molecular Function: bis(5'-adenosyl)-pentaphosphatase activity (GO:0034432);;	K07766|3.406e-144|sita:101758966|K07766 diphosphoinositol-polyphosphate diphosphatase [EC:3.6.1.52] | (RefSeq) nudix hydrolase 12, mitochondrial	--	[T]	Signal transduction mechanisms	NUDIX domain	Nudix hydrolase 12, mitochondrial OS=Arabidopsis thaliana OX=3702 GN=NUDT12 PE=2 SV=1	L	Replication, recombination and repair	nudix hydrolase 12, mitochondrial isoform X1 [Setaria italica]	cellular component: cell (GO:0005623);; cellular component: organelle (GO:0043226);; cellular component: cell part (GO:0044464);; molecular function: catalytic activity (GO:0003824)
Seita.1G180700	Seita.1G180700	2.31941	213	2.29757	215	1.32068	115	4.13276	377	4.32097	374	3.51755	323	5.39172e-05	1.24868	up	--	--	Molecular Function: hydrolase activity, hydrolyzing O-glycosyl compounds (GO:0004553);; Cellular Component: nucleus (GO:0005634);; Cellular Component: cytoplasm (GO:0005737);; Biological Process: carbohydrate metabolic process (GO:0005975);; Cellular Component: anchored component of plasma membrane (GO:0046658);;	--	--	--	--	Glycosyl hydrolases family 17	Glucan endo-1,3-beta-glucosidase 14 OS=Arabidopsis thaliana OX=3702 GN=At2g27500 PE=1 SV=2	G	Carbohydrate transport and metabolism	glucan endo-1,3-beta-glucosidase 14 [Setaria italica]	molecular function: catalytic activity (GO:0003824);; cellular component: cell (GO:0005623);; cellular component: organelle (GO:0043226);; cellular component: cell part (GO:0044464);; biological process: metabolic process (GO:0008152);; cellular component: membrane (GO:0016020);; cellular component: membrane part (GO:0044425)
Seita.1G181900	Seita.1G181900	9.78884	671	8.02079	569	6.94472	455	13.7626	946	13.2418	869	13.7014	960	3.5991e-06	1.02339	up	--	--	Cellular Component: plastid (GO:0009536);; Molecular Function: heat shock protein binding (GO:0031072);; Molecular Function: unfolded protein binding (GO:0051082);;	--	--	--	--	--	Protein ORANGE-LIKE, chloroplastic OS=Arabidopsis thaliana OX=3702 GN=ORLIKE PE=1 SV=1	S	Function unknown	protein ORANGE-LIKE, chloroplastic [Setaria italica]	cellular component: cell (GO:0005623);; cellular component: organelle (GO:0043226);; cellular component: cell part (GO:0044464);; molecular function: binding (GO:0005488)
Seita.1G195600	Seita.1G195600	2.97194	127	2.01184	89	1.08607	45	5.07062	217	3.91971	160	4.47633	196	0.00133201	1.28888	up	[U]	Intracellular trafficking, secretion, and vesicular transport	Cellular Component: intracellular membrane-bounded organelle (GO:0043231);; Cellular Component: cytoplasmic part (GO:0044444);;	K10956|7.17233e-105|sita:101778307|K10956 protein transport protein SEC61 subunit alpha | (RefSeq) protein transport protein Sec61 subunit alpha-like	Protein export (ko03060);; Protein processing in endoplasmic reticulum (ko04141);; Phagosome (ko04145)	[UO]	Intracellular trafficking, secretion, and vesicular transport;; Posttranslational modification, protein turnover, chaperones	SecY translocase	Protein transport protein Sec61 subunit alpha OS=Pyrenomonas salina OX=3034 PE=2 SV=1	U	Intracellular trafficking, secretion, and vesicular transport	hypothetical protein SETIT_019987mg [Setaria italica]	cellular component: cell (GO:0005623);; cellular component: organelle (GO:0043226);; cellular component: cell part (GO:0044464)
Seita.1G198100	Seita.1G198100	1.01574	50	0.688529	35	0.825838	39	1.89245	93	2.03112	95	2.12531	107	2.00436e-06	1.48344	up	--	--	--	--	--	--	--	--	--	--	--	--	--
Seita.1G203000	Seita.1G203000	407.044	18280	340.422	15831	278.807	11963	632.959	28511	631.702	27164	579.417	26622	1.8904e-07	1.14711	up	[O]	Posttranslational modification, protein turnover, chaperones	Biological Process: glycerol ether metabolic process (GO:0006662);; Molecular Function: electron carrier activity (GO:0009055);; Cellular Component: chloroplast stroma (GO:0009570);; Biological Process: myo-inositol hexakisphosphate biosynthetic process (GO:0010264);; Molecular Function: protein disulfide oxidoreductase activity (GO:0015035);; Biological Process: electron transport chain (GO:0022…	--	--	[KDR]	Transcription;; Cell cycle control, cell division, chromosome partitioning;; General function prediction only	Thioredoxin	Thioredoxin-like 4, chloroplastic OS=Oryza sativa subsp. japonica OX=39947 GN=Os02g0567100 PE=2 SV=1	K	Transcription	thioredoxin-like 4, chloroplastic [Setaria italica]	biological process: metabolic process (GO:0008152);; biological process: single-organism process (GO:0044699);; molecular function: electron carrier activity (GO:0009055);; cellular component: cell (GO:0005623);; cellular component: organelle (GO:0043226);; cellular component: organelle part (GO:0044422);; cellular component: cell part (GO:0044464);; biological process: cellular process (GO:00099…
Seita.1G215700	Seita.1G215700	0.41763	88	0.297518	65	0.314874	63	0.669245	141	0.813269	163	0.806816	173	7.7879e-07	1.40318	up	--	--	Cellular Component: cytoplasmic vesicle (GO:0016023);;	--	--	[R]	General function prediction only	PPR repeat;; PPR repeat family;; PPR repeat;; DYW family of nucleic acid deaminases;; Pentatricopeptide repeat domain;; Pentacotripeptide-repeat region of PRORP	Pentatricopeptide repeat-containing protein At3g57430, chloroplastic OS=Arabidopsis thaliana OX=3702 GN=PCMP-H81 PE=2 SV=2	S	Function unknown	pentatricopeptide repeat-containing protein At4g14850 [Setaria italica]	--
Seita.1G223700	Seita.1G223700	3.27251	322	2.49025	294	1.22292	140	5.91225	518	5.83138	560	6.12174	572	4.89335e-05	1.35239	up	--	--	Cellular Component: nucleus (GO:0005634);; Cellular Component: cytoplasmic part (GO:0044444);; Molecular Function: protein dimerization activity (GO:0046983);;	--	--	--	--	Helix-loop-helix DNA-binding domain	Transcription factor bHLH128 OS=Arabidopsis thaliana OX=3702 GN=BHLH128 PE=1 SV=1	S	Function unknown	transcription factor bHLH128 [Setaria italica]	cellular component: cell (GO:0005623);; cellular component: organelle (GO:0043226);; cellular component: cell part (GO:0044464);; molecular function: binding (GO:0005488)
Seita.1G229000	Seita.1G229000	69.3946	3160	60.4851	2852	51.8	2254	117.33	5359	109.359	4768	114.805	5349	2.76735e-10	1.22099	up	--	--	Cellular Component: chloroplast thylakoid membrane (GO:0009535);;	--	--	[S]	Function unknown	--	--	S	Function unknown	uncharacterized protein LOC101775437 isoform X2 [Setaria italica]	cellular component: cell (GO:0005623);; cellular component: membrane (GO:0016020);; cellular component: organelle (GO:0043226);; cellular component: organelle part (GO:0044422);; cellular component: cell part (GO:0044464)
Seita.1G231200	Seita.1G231200	22.7288	2160	23.0222	2265	19.2662	1749	37.4592	3570	36.1811	3292	34.8284	3385	1.42115e-10	1.06796	up	--	--	Molecular Function: calcium ion binding (GO:0005509);; Cellular Component: mitochondrion (GO:0005739);; Cellular Component: plastid (GO:0009536);; Cellular Component: cytoplasmic vesicle (GO:0016023);;	--	--	[P]	Inorganic ion transport and metabolism	EF hand;; EF-hand domain pair;; EF-hand domain pair;; EF hand;; EF-hand domain	Calcium uptake protein, mitochondrial OS=Arabidopsis thaliana OX=3702 GN=MICU PE=2 SV=1	S	Function unknown	calcium uptake protein, mitochondrial [Setaria italica]	molecular function: binding (GO:0005488);; cellular component: cell (GO:0005623);; cellular component: organelle (GO:0043226);; cellular component: cell part (GO:0044464)
Seita.1G246700	Seita.1G246700	5.08343	256	4.60216	240	2.67155	129	10.4749	528	12.8746	620	10.4913	540	5.33868e-08	1.66199	up	--	--	--	--	--	--	--	GRAM domain	GEM-like protein 4 OS=Arabidopsis thaliana OX=3702 GN=At5g08350 PE=2 SV=1	S	Function unknown	GEM-like protein 4 [Setaria italica]	--
Seita.1G250200	Seita.1G250200	0.673835	58	0.419966	44	0.24857	23	1.32408	131	1.01191	91	1.78834	180	2.66707e-05	1.73801	up	[IQR]	Lipid transport and metabolism;; Secondary metabolites biosynthesis, transport and catabolism;; General function prediction only	Molecular Function: oxidoreductase activity (GO:0016491);; Biological Process: oxidation-reduction process (GO:0055114);;	K15095|0|sita:101784079|K15095 (+)-neomenthol dehydrogenase [EC:1.1.1.208] | (RefSeq) salutaridine reductase-like	Monoterpenoid biosynthesis (ko00902)	[Q]	Secondary metabolites biosynthesis, transport and catabolism	short chain dehydrogenase;; Enoyl-(Acyl carrier protein) reductase;; KR domain;; NAD dependent epimerase/dehydratase family	Salutaridine reductase OS=Papaver bracteatum OX=215227 GN=SALR PE=1 SV=1	S	Function unknown	salutaridine reductase [Setaria italica]	molecular function: catalytic activity (GO:0003824);; biological process: metabolic process (GO:0008152);; biological process: single-organism process (GO:0044699)
Seita.1G259500	Seita.1G259500	38.0672	2273	29.8155	1843	19.2767	1100	59.1715	3543	55.6771	3182	63.3496	3869	1.0961e-05	1.278	up	--	--	--	--	--	--	--	--	--	S	Function unknown	uncharacterized protein LOC101785824 [Setaria italica]	--
Seita.1G262000	Seita.1G262000	12.1552	1009	8.76648	759	6.53063	522	28.9215	2422	26.2042	2085	25.554	2184	1.66981e-10	1.77908	up	[G]	Carbohydrate transport and metabolism	Molecular Function: trehalose-phosphatase activity (GO:0004805);; Biological Process: trehalose biosynthetic process (GO:0005992);; Biological Process: response to cold (GO:0009409);; Biological Process: response to salt stress (GO:0009651);;	K01087|0|sita:101760189|K01087 trehalose 6-phosphate phosphatase [EC:3.1.3.12] | (RefSeq) probable trehalose-phosphate phosphatase 1	Starch and sucrose metabolism (ko00500)	[G]	Carbohydrate transport and metabolism	Trehalose-phosphatase;; haloacid dehalogenase-like hydrolase	Probable trehalose-phosphate phosphatase 1 OS=Oryza sativa subsp. japonica OX=39947 GN=TPP1 PE=1 SV=1	G	Carbohydrate transport and metabolism	probable trehalose-phosphate phosphatase 1 [Setaria italica]	molecular function: catalytic activity (GO:0003824);; biological process: metabolic process (GO:0008152);; biological process: cellular process (GO:0009987);; biological process: single-organism process (GO:0044699);; biological process: response to stimulus (GO:0050896)
Seita.1G268000	Seita.1G268000	26.8497	2628	8.3006	842	5.34856	501	71.2804	6996	52.874	4955	87.473	8758	0.00351135	1.71271	up	--	--	Cellular Component: integral component of membrane (GO:0016021);;	K14209|0|sita:101778437|K14209 solute carrier family 36 (proton-coupled amino acid transporter) | (RefSeq) amino acid transporter ANTL1-like	--	[E]	Amino acid transport and metabolism	Transmembrane amino acid transporter protein	Amino acid transporter AVT3B OS=Arabidopsis thaliana OX=3702 GN=AVT3B PE=2 SV=1	E	Amino acid transport and metabolism	amino acid transporter AVT3B [Setaria italica]	cellular component: membrane (GO:0016020);; cellular component: membrane part (GO:0044425)
Seita.1G271500	Seita.1G271500	1.50721	204	2.20363	308	0.90779	118	3.76889	511	4.89383	632	4.14411	573	6.08418e-07	1.66233	up	--	--	Cellular Component: plant-type vacuole (GO:0000325);; Cellular Component: vacuolar membrane (GO:0005774);; Cellular Component: integral component of membrane (GO:0016021);; Biological Process: transmembrane transport (GO:0055085);;	--	--	[R]	General function prediction only	Major Facilitator Superfamily;; SPX domain;; Sugar (and other) transporter	SPX domain-containing membrane protein Os02g45520 OS=Oryza sativa subsp. japonica OX=39947 GN=Os02g0678200 PE=2 SV=1	T	Signal transduction mechanisms	SPX domain-containing membrane protein Os02g45520 [Setaria italica]	cellular component: cell (GO:0005623);; cellular component: organelle (GO:0043226);; cellular component: cell part (GO:0044464);; cellular component: membrane (GO:0016020);; cellular component: organelle part (GO:0044422);; cellular component: membrane part (GO:0044425);; biological process: localization (GO:0051179)
Seita.1G272100	Seita.1G272100	4.11563	526	3.5524	470	3.32916	406	14.9629	1915	15.7535	1925	10.8254	1414	5.92372e-21	2.1749	up	--	--	--	--	--	--	--	Putative AtpZ or ATP-synthase-associated	--	--	--	hypothetical protein SETIT_018745mg [Setaria italica]	--
Seita.1G283800	Seita.1G283800	685.053	53365	571.771	46121	390.784	29083	965.007	75398	1001.15	74675	944.1	75242	2.74592e-05	1.10061	up	[F]	Nucleotide transport and metabolism	Biological Process: MAPK cascade (GO:0000165);; Molecular Function: ATP binding (GO:0005524);; Biological Process: pentose-phosphate shunt (GO:0006098);; Biological Process: rRNA processing (GO:0006364);; Biological Process: protein targeting to membrane (GO:0006612);; Molecular Function: phosphoribulokinase activity (GO:0008974);; Biological Process: response to cold (GO:0009409);; Cellular Comp…	K00855|0|sita:101764636|K00855 phosphoribulokinase [EC:2.7.1.19] | (RefSeq) phosphoribulokinase, chloroplastic	Carbon fixation in photosynthetic organisms (ko00710);; Carbon metabolism (ko01200)	[TZ]	Signal transduction mechanisms;; Cytoskeleton	Phosphoribulokinase / Uridine kinase family	Phosphoribulokinase, chloroplastic OS=Triticum aestivum OX=4565 PE=2 SV=1	F	Nucleotide transport and metabolism	phosphoribulokinase, chloroplastic [Setaria italica]	biological process: metabolic process (GO:0008152);; biological process: cellular process (GO:0009987);; biological process: signaling (GO:0023052);; biological process: single-organism process (GO:0044699);; biological process: response to stimulus (GO:0050896);; biological process: biological regulation (GO:0065007);; molecular function: binding (GO:0005488);; biological process: localization (…
Seita.1G287600	Seita.1G287600	7.11513	638	5.20943	485	4.21879	362	10.2624	923	12.0605	1035	9.287	851	2.40995e-05	1.19669	up	--	--	Molecular Function: carboxylic ester hydrolase activity (GO:0004091);; Cellular Component: cytoplasmic vesicle (GO:0016023);;	K19882|0|sita:101780322|K19882 O-palmitoleoyl-L-serine hydrolase [EC:3.1.1.98] | (RefSeq) pectin acetylesterase 8	--	[M]	Cell wall/membrane/envelope biogenesis	Pectinacetylesterase	Pectin acetylesterase 8 OS=Arabidopsis thaliana OX=3702 GN=PAE8 PE=2 SV=1	S	Function unknown	pectin acetylesterase 8 [Setaria italica]	--
Seita.1G296200	Seita.1G296200	212.951	16846	198.405	16252	164.05	12398	348.276	27633	348.856	26424	295.893	23947	3.63399e-08	1.10372	up	[I]	Lipid transport and metabolism	Biological Process: lipid metabolic process (GO:0006629);; Cellular Component: membrane (GO:0016020);; Molecular Function: oxidoreductase activity, acting on paired donors, with oxidation of a pair of donors resulting in the reduction of molecular oxygen to two molecules of water (GO:0016717);; Molecular Function: delta12-fatty acid dehydrogenase activity (GO:0016720);; Molecular Function: omega-…	K10256|0|sita:101783555|K10256 omega-6 fatty acid desaturase / acyl-lipid omega-6 desaturase (Delta-12 desaturase) [EC:1.14.19.6 1.14.19.22] | (RefSeq) fatty acid desaturase DES2	Biosynthesis of unsaturated fatty acids (ko01040);; Fatty acid metabolism (ko01212)	--	--	Fatty acid desaturase;; Domain of unknown function (DUF3474)	Fatty acid desaturase DES2 OS=Sorghum bicolor OX=4558 GN=DES2 PE=2 SV=1	I	Lipid transport and metabolism	fatty acid desaturase DES2 [Setaria italica]	biological process: metabolic process (GO:0008152);; biological process: single-organism process (GO:0044699);; cellular component: membrane (GO:0016020);; molecular function: catalytic activity (GO:0003824)
Seita.1G296300	Seita.1G296300	3.4757	88	2.16894	57	1.9053	46	4.7176	120	6.81116	165	4.745	123	0.000531018	1.29336	up	--	--	--	--	--	--	--	--	--	--	--	hypothetical protein SETIT_020442mg [Setaria italica]	--
Seita.1G307900	Seita.1G307900	0.754218	55	0.47029	36	0.809156	56	1.88985	137	1.46133	101	1.35643	100	3.07725e-05	1.42097	up	[J]	Translation, ribosomal structure and biogenesis	Biological Process: maltose metabolic process (GO:0000023);; Molecular Function: nucleotide binding (GO:0000166);; Molecular Function: RNA binding (GO:0003723);; Cellular Component: plastid (GO:0009536);; Biological Process: thylakoid membrane organization (GO:0010027);; Biological Process: starch biosynthetic process (GO:0019252);;	--	--	--	--	RNA recognition motif. (a.k.a. RRM, RBD, or RNP domain);; Peptidase inhibitor I9	Organelle RRM domain-containing protein 1, chloroplastic OS=Zea mays OX=4577 GN=ORRM1 PE=2 SV=1	S	Function unknown	organelle RRM domain-containing protein 1, chloroplastic isoform X1 [Setaria italica]	biological process: metabolic process (GO:0008152);; biological process: cellular process (GO:0009987);; biological process: single-organism process (GO:0044699);; molecular function: binding (GO:0005488);; cellular component: cell (GO:0005623);; cellular component: organelle (GO:0043226);; cellular component: cell part (GO:0044464);; biological process: cellular component organization or biogene…
Seita.1G313800	Seita.1G313800	4.61239	555	3.86493	480	3.29092	376	7.43456	893	5.82719	669	6.35536	781	1.64181e-05	1.03641	up	[T]	Signal transduction mechanisms	Molecular Function: phosphorelay sensor kinase activity (GO:0000155);; Molecular Function: phosphorelay response regulator activity (GO:0000156);; Biological Process: phosphorelay signal transduction system (GO:0000160);; Molecular Function: phosphoprotein phosphatase activity (GO:0004721);; Molecular Function: osmosensor activity (GO:0005034);; Molecular Function: ATP binding (GO:0005524);; Biol…	--	--	[T]	Signal transduction mechanisms	Histidine kinase-, DNA gyrase B-, and HSP90-like ATPase;; Response regulator receiver domain;; His Kinase A (phospho-acceptor) domain;; CHASE domain	Probable histidine kinase 6 OS=Oryza sativa subsp. japonica OX=39947 GN=HK6 PE=1 SV=1	T	Signal transduction mechanisms	probable histidine kinase 6 [Setaria italica]	molecular function: catalytic activity (GO:0003824);; molecular function: signal transducer activity (GO:0004871);; molecular function: molecular transducer activity (GO:0060089);; biological process: metabolic process (GO:0008152);; biological process: cellular process (GO:0009987);; biological process: signaling (GO:0023052);; biological process: single-organism process (GO:0044699);; biologica…
Seita.1G318800	Seita.1G318800	4.37182	276	3.32497	218	4.2749	258	5.15806	327	6.96067	421	7.36739	476	1.91294e-05	1.01054	up	[G]	Carbohydrate transport and metabolism	Cellular Component: plasma membrane (GO:0005886);; Molecular Function: silicate transmembrane transporter activity (GO:0015115);; Biological Process: silicate transport (GO:0015708);; Cellular Component: integral component of membrane (GO:0016021);; Cellular Component: Casparian strip (GO:0048226);;	K09874|0|sita:101783680|K09874 aquaporin NIP | (RefSeq) aquaporin NIP2-1	--	[G]	Carbohydrate transport and metabolism	Major intrinsic protein	Aquaporin NIP2-1 OS=Zea mays OX=4577 GN=NIP2-1 PE=2 SV=2	G	Carbohydrate transport and metabolism	hypothetical protein SETIT_017716mg [Setaria italica]	cellular component: cell (GO:0005623);; cellular component: membrane (GO:0016020);; cellular component: cell part (GO:0044464);; molecular function: transporter activity (GO:0005215);; biological process: localization (GO:0051179);; biological process: single-organism process (GO:0044699);; cellular component: membrane part (GO:0044425)
Seita.1G320900	Seita.1G320900	1.10498	37	1.02734	36	1.32784	42	1.95823	65	1.6333	52	2.46319	84	0.00164461	1.06122	up	[G]	Carbohydrate transport and metabolism	Molecular Function: sugar:proton symporter activity (GO:0005351);; Cellular Component: chloroplast envelope (GO:0009941);; Cellular Component: integral component of membrane (GO:0016021);; Biological Process: photosynthesis, light reaction (GO:0019684);; Biological Process: carbohydrate transmembrane transport (GO:0034219);;	--	--	[R]	General function prediction only	Sugar (and other) transporter;; Major Facilitator Superfamily	D-xylose-proton symporter-like 3, chloroplastic OS=Arabidopsis thaliana OX=3702 GN=At5g59250 PE=1 SV=2	G	Carbohydrate transport and metabolism	hypothetical protein SETIT_018202mg [Setaria italica]	molecular function: transporter activity (GO:0005215);; biological process: single-organism process (GO:0044699);; biological process: localization (GO:0051179);; cellular component: cell (GO:0005623);; cellular component: organelle (GO:0043226);; cellular component: organelle part (GO:0044422);; cellular component: cell part (GO:0044464);; cellular component: membrane (GO:0016020);; cellular com…
Seita.1G331000	Seita.1G331000	0.16979	13	0.127781	10	0.027699	2	1.7724	135	1.02266	75	2.83274	220	6.05225e-12	3.36783	up	[G]	Carbohydrate transport and metabolism	Molecular Function: alpha-amylase activity (GO:0004556);; Molecular Function: calcium ion binding (GO:0005509);; Biological Process: starch catabolic process (GO:0005983);; Biological Process: sucrose catabolic process (GO:0005987);; Biological Process: response to abscisic acid (GO:0009737);; Biological Process: response to gibberellin (GO:0009739);; Cellular Component: cytoplasmic vesicle (GO:0…	K01176|0|sita:101776395|K01176 alpha-amylase [EC:3.2.1.1] | (RefSeq) alpha-amylase type B isozyme-like	Starch and sucrose metabolism (ko00500)	[G]	Carbohydrate transport and metabolism	Alpha-amylase C-terminal beta-sheet domain;; Alpha amylase, catalytic domain;; Glycosyl hydrolase family 70	Alpha-amylase OS=Oryza sativa subsp. japonica OX=39947 GN=AMY1.1 PE=1 SV=2	G	Carbohydrate transport and metabolism	alpha-amylase type B isozyme [Setaria italica]	molecular function: catalytic activity (GO:0003824);; molecular function: binding (GO:0005488);; biological process: metabolic process (GO:0008152);; biological process: cellular process (GO:0009987);; biological process: single-organism process (GO:0044699);; biological process: response to stimulus (GO:0050896);; cellular component: extracellular region (GO:0005576)
Seita.1G331300	Seita.1G331300	128.537	14024	75.3826	8517	83.7159	8726	258.721	28312	264.876	27672	240.034	26793	2.96046e-10	1.65517	up	[C]	Energy production and conversion	Cellular Component: mitochondrion (GO:0005739);; Cellular Component: chloroplast stroma (GO:0009570);; Biological Process: response to nitrate (GO:0010167);; Biological Process: nitrate transport (GO:0015706);; Cellular Component: membrane (GO:0016020);; Biological Process: cysteine biosynthetic process (GO:0019344);; Molecular Function: heme binding (GO:0020037);; Biological Process: electron tr…	K00366|0|sita:101777206|K00366 ferredoxin-nitrite reductase [EC:1.7.7.1] | (RefSeq) ferredoxin--nitrite reductase, chloroplastic	Nitrogen metabolism (ko00910)	[P]	Inorganic ion transport and metabolism	Nitrite and sulphite reductase 4Fe-4S domain;; Nitrite/Sulfite reductase ferredoxin-like half domain	Ferredoxin--nitrite reductase, chloroplastic (Fragment) OS=Zea mays OX=4577 GN=NIR PE=2 SV=1	C	Energy production and conversion	ferredoxin--nitrite reductase, chloroplastic [Setaria italica]	cellular component: cell (GO:0005623);; cellular component: organelle (GO:0043226);; cellular component: cell part (GO:0044464);; cellular component: organelle part (GO:0044422);; biological process: response to stimulus (GO:0050896);; biological process: localization (GO:0051179);; cellular component: membrane (GO:0016020);; biological process: metabolic process (GO:0008152);; biological process…
Seita.1G339800	Seita.1G339800	3.06654	185	2.72403	170	3.03847	175	6.47764	391	4.13998	239	5.76304	355	1.51437e-06	1.18984	up	--	--	--	--	--	[K]	Transcription	--	--	S	Function unknown	uncharacterized protein LOC101775442 [Setaria italica]	--
Seita.1G349900	Seita.1G349900	3.78285	111	2.78852	85	2.60671	73	6.58574	193	3.77143	106	7.55784	226	0.00098433	1.17499	up	--	--	Cellular Component: mitochondrial intermembrane space (GO:0005758);; Biological Process: copper ion transport (GO:0006825);; Cellular Component: plastid (GO:0009536);; Biological Process: response to bacterium (GO:0009617);; Molecular Function: copper chaperone activity (GO:0016531);; Biological Process: response to copper ion (GO:0046688);;	K02260|1.55731e-36|osa:4330997|K02260 cytochrome c oxidase assembly protein subunit 17 | (RefSeq) OJ1695_H09.3; cytochrome c oxidase copper chaperone 1	Oxidative phosphorylation (ko00190)	[O]	Posttranslational modification, protein turnover, chaperones	Cytochrome C oxidase copper chaperone (COX17)	Cytochrome c oxidase copper chaperone 1 OS=Arabidopsis thaliana OX=3702 GN=COX17-1 PE=2 SV=1	O	Posttranslational modification, protein turnover, chaperones	hypothetical protein SETIT_019495mg, partial [Setaria italica]	cellular component: cell (GO:0005623);; cellular component: membrane-enclosed lumen (GO:0031974);; cellular component: organelle (GO:0043226);; cellular component: organelle part (GO:0044422);; cellular component: cell part (GO:0044464);; biological process: localization (GO:0051179);; biological process: response to stimulus (GO:0050896);; biological process: multi-organism process (GO:0051704);…
Seita.1G372100	Seita.1G372100	5.49144	835	4.69712	725	3.4679	533	8.19455	1261	7.75317	1157	7.37111	1168	4.62953e-06	1.08307	up	[T]	Signal transduction mechanisms	Molecular Function: protein kinase activity (GO:0004672);; Biological Process: cellular metabolic process (GO:0044237);;	--	--	--	--	U-box domain;; Protein kinase domain;; Protein tyrosine kinase	U-box domain-containing protein 33 OS=Arabidopsis thaliana OX=3702 GN=PUB33 PE=2 SV=2	O	Posttranslational modification, protein turnover, chaperones	U-box domain-containing protein 33 isoform X1 [Setaria italica]	molecular function: catalytic activity (GO:0003824);; biological process: metabolic process (GO:0008152);; biological process: cellular process (GO:0009987)
Seita.1G380000	Seita.1G380000	3.38937	249	2.814	214	3.89811	273	6.11656	450	6.41054	450	4.70535	353	4.41344e-06	1.08748	up	--	--	Molecular Function: peroxidase activity (GO:0004601);; Biological Process: response to oxidative stress (GO:0006979);; Cellular Component: plant-type cell wall (GO:0009505);; Biological Process: glucuronoxylan metabolic process (GO:0010413);; Cellular Component: cytoplasmic vesicle (GO:0016023);; Molecular Function: heme binding (GO:0020037);; Biological Process: xylan biosynthetic process (GO:00…	K00430|0|sita:101769255|K00430 peroxidase [EC:1.11.1.7] | (RefSeq) peroxidase 64-like	Phenylpropanoid biosynthesis (ko00940)	--	--	Peroxidase	Peroxidase 64 OS=Arabidopsis thaliana OX=3702 GN=PER64 PE=1 SV=1	G	Carbohydrate transport and metabolism	peroxidase 64 [Setaria italica]	molecular function: catalytic activity (GO:0003824);; molecular function: antioxidant activity (GO:0016209);; biological process: metabolic process (GO:0008152);; biological process: cellular process (GO:0009987);; biological process: single-organism process (GO:0044699);; biological process: response to stimulus (GO:0050896);; biological process: detoxification (GO:0098754);; cellular component:…
Seita.2G026700	Seita.2G026700	7.87878	679	2.83245	253	3.60882	297	10.4935	906	21.5691	1778	14.6642	1292	2.77087e-05	1.74494	up	--	--	Cellular Component: integral component of membrane (GO:0016021);; Cellular Component: cytoplasmic vesicle (GO:0016023);;	--	--	[E]	Amino acid transport and metabolism	Transmembrane amino acid transporter protein	Amino acid permease 6 OS=Arabidopsis thaliana OX=3702 GN=AAP6 PE=1 SV=1	E	Amino acid transport and metabolism	amino acid permease 6 [Setaria italica]	cellular component: membrane (GO:0016020);; cellular component: membrane part (GO:0044425)
Seita.2G039300	Seita.2G039300	13.556	813	10.2502	637	13.8242	792	22.2355	1338	32.3263	1856	18.8603	1157	3.32802e-06	1.25357	up	--	--	Molecular Function: 3-oxo-5-alpha-steroid 4-dehydrogenase activity (GO:0003865);; Biological Process: lipid metabolic process (GO:0006629);; Cellular Component: chloroplast envelope (GO:0009941);; Cellular Component: integral component of membrane (GO:0016021);; Cellular Component: cytoplasmic vesicle (GO:0016023);;	K10258|2.83077e-132|sita:101779125|K10258 very-long-chain enoyl-CoA reductase [EC:1.3.1.93] | (RefSeq) very-long-chain enoyl-CoA reductase-like	--	[I]	Lipid transport and metabolism	3-oxo-5-alpha-steroid 4-dehydrogenase	Steroid 5-alpha-reductase DET2 OS=Gossypium hirsutum OX=3635 GN=DET2 PE=1 SV=1	S	Function unknown	very-long-chain enoyl-CoA reductase [Setaria italica]	molecular function: catalytic activity (GO:0003824);; biological process: metabolic process (GO:0008152);; biological process: single-organism process (GO:0044699);; cellular component: cell (GO:0005623);; cellular component: organelle (GO:0043226);; cellular component: organelle part (GO:0044422);; cellular component: cell part (GO:0044464);; cellular component: membrane (GO:0016020);; cellular …
Seita.2G040300	Seita.2G040300	1.37909	82	2.06232	126	1.72024	97	2.85319	169	2.30347	130	3.48351	210	0.000111985	1.04186	up	--	--	--	--	--	--	--	Protein of unknown function, DUF594	--	--	--	uncharacterized protein LOC101782748 isoform X2 [Setaria italica]	--
Seita.2G050600	Seita.2G050600	2.52516	112	1.29929	60	1.285	55	10.7779	478	6.21994	264	8.79457	398	6.73799e-11	2.37325	up	--	--	--	--	--	--	--	--	--	--	--	--	--
Seita.2G050700	Seita.2G050700	2.36067	291	1.98528	253	0.772055	91	6.60009	815	5.04418	595	7.91184	996	5.61475e-07	1.97358	up	--	--	--	--	--	[P]	Inorganic ion transport and metabolism	Tesmin/TSO1-like CXC domain, cysteine-rich domain	Protein tesmin/TSO1-like CXC 2 OS=Arabidopsis thaliana OX=3702 GN=TCX2 PE=1 SV=1	S	Function unknown	protein tesmin/TSO1-like CXC 3 isoform X1 [Setaria italica]	--
Seita.2G061000	Seita.2G061000	0.153152	19	0.318202	37	0.117968	13	0.651613	75	0.843085	93	1.1032	119	4.23023e-07	2.0856	up	--	--	Cellular Component: nucleus (GO:0005634);; Biological Process: spindle assembly (GO:0051225);; Cellular Component: HAUS complex (GO:0070652);;	K16586|0|sita:101783164|K16586 HAUS augmin-like complex subunit 3 | (RefSeq) AUGMIN subunit 3-like	--	--	--	HAUS augmin-like complex subunit 3	AUGMIN subunit 3 OS=Arabidopsis thaliana OX=3702 GN=AUG3 PE=1 SV=1	S	Function unknown	AUGMIN subunit 3 isoform X1 [Setaria italica]	cellular component: cell (GO:0005623);; cellular component: organelle (GO:0043226);; cellular component: cell part (GO:0044464);; biological process: cellular process (GO:0009987);; biological process: single-organism process (GO:0044699);; biological process: cellular component organization or biogenesis (GO:0071840);; cellular component: macromolecular complex (GO:0032991);; cellular component:…
Seita.2G061700	Seita.2G061700	32.5257	920	24.8135	727	26.2185	708	46.9813	1332	47.925	1297	42.5943	1232	7.16674e-07	1.03303	up	--	--	--	--	--	--	--	--	--	S	Function unknown	hypothetical protein SETIT_031736mg [Setaria italica]	--
Seita.2G069800	Seita.2G069800	8.4116	786	9.21695	892	8.55915	765	14.1158	1323	22.2264	1989	16.2578	1555	8.53484e-10	1.31757	up	[MDT]	Cell wall/membrane/envelope biogenesis;; Cell cycle control, cell division, chromosome partitioning;; Signal transduction mechanisms	Molecular Function: ATP binding (GO:0005524);; Cellular Component: mitochondrion (GO:0005739);; Cellular Component: endoplasmic reticulum (GO:0005783);; Biological Process: response to abscisic acid (GO:0009737);; Molecular Function: nucleoside-triphosphatase activity (GO:0017111);;	--	--	[O]	Posttranslational modification, protein turnover, chaperones	Domain associated at C-terminal with AAA;; ATPase family associated with various cellular activities (AAA)	AAA-ATPase At3g28580 OS=Arabidopsis thaliana OX=3702 GN=At3g28580 PE=2 SV=1	O	Posttranslational modification, protein turnover, chaperones	AAA-ATPase At3g28580 isoform X1 [Setaria italica]	molecular function: binding (GO:0005488);; cellular component: cell (GO:0005623);; cellular component: organelle (GO:0043226);; cellular component: cell part (GO:0044464);; biological process: response to stimulus (GO:0050896);; molecular function: catalytic activity (GO:0003824)
Seita.2G078600	Seita.2G078600	54.1406	3435	45.4454	2986	14.0144	850	213.727	13599	174.29	10587	131.094	8508	0.000379678	1.87723	up	[O]	Posttranslational modification, protein turnover, chaperones	Biological Process: proteolysis (GO:0006508);; Molecular Function: cysteine-type peptidase activity (GO:0008234);;	--	--	[O]	Posttranslational modification, protein turnover, chaperones	Papain family cysteine protease;; Cathepsin propeptide inhibitor domain (I29)	Senescence-specific cysteine protease SAG39 OS=Oryza sativa subsp. japonica OX=39947 GN=SAG39 PE=2 SV=2	O	Posttranslational modification, protein turnover, chaperones	ervatamin-B [Setaria italica]	biological process: metabolic process (GO:0008152);; molecular function: catalytic activity (GO:0003824)
Seita.2G090200	Seita.2G090200	2.46551	161	1.55373	105	2.34915	146	4.35468	284	3.56834	222	5.93008	395	5.45796e-06	1.36591	up	--	--	Biological Process: amino acid transmembrane transport (GO:0003333);; Biological Process: response to nematode (GO:0009624);; Molecular Function: aromatic amino acid transmembrane transporter activity (GO:0015173);; Molecular Function: neutral amino acid transmembrane transporter activity (GO:0015175);; Biological Process: aromatic amino acid transport (GO:0015801);; Biological Process: neutral a…	K14209|0|sita:101780862|K14209 solute carrier family 36 (proton-coupled amino acid transporter) | (RefSeq) amino acid transporter ANT1	--	[E]	Amino acid transport and metabolism	Transmembrane amino acid transporter protein	Amino acid transporter ANT1 OS=Arabidopsis thaliana OX=3702 GN=ANT1 PE=1 SV=1	E	Amino acid transport and metabolism	hypothetical protein SETIT_030354mg [Setaria italica]	biological process: single-organism process (GO:0044699);; biological process: localization (GO:0051179);; biological process: response to stimulus (GO:0050896);; biological process: multi-organism process (GO:0051704);; molecular function: transporter activity (GO:0005215);; cellular component: membrane (GO:0016020);; cellular component: membrane part (GO:0044425)
Seita.2G094900	Seita.2G094900	0.80951	67	0.708847	59	0.469773	37	0.917169	77	1.11318	89	1.29869	110	0.0052696	1.00164	up	[G]	Carbohydrate transport and metabolism	Biological Process: glycogen biosynthetic process (GO:0005978);; Molecular Function: glucose-1-phosphate adenylyltransferase activity (GO:0008878);; Cellular Component: chloroplast (GO:0009507);; Biological Process: starch biosynthetic process (GO:0019252);;	K00975|0|sita:101786924|K00975 glucose-1-phosphate adenylyltransferase [EC:2.7.7.27] | (RefSeq) glucose-1-phosphate adenylyltransferase large subunit 1-like	Starch and sucrose metabolism (ko00500);; Amino sugar and nucleotide sugar metabolism (ko00520)	[M]	Cell wall/membrane/envelope biogenesis	Nucleotidyl transferase	Glucose-1-phosphate adenylyltransferase large subunit 4, chloroplastic/amyloplastic OS=Oryza sativa subsp. japonica OX=39947 GN=AGPL4 PE=1 SV=1	G	Carbohydrate transport and metabolism	glucose-1-phosphate adenylyltransferase large subunit 4, chloroplastic/amyloplastic [Setaria italica]	biological process: metabolic process (GO:0008152);; biological process: cellular process (GO:0009987);; biological process: single-organism process (GO:0044699);; molecular function: catalytic activity (GO:0003824);; cellular component: cell (GO:0005623);; cellular component: organelle (GO:0043226);; cellular component: cell part (GO:0044464)
Seita.2G095600	Seita.2G095600	2.09384	41	1.61476	33	0.731975	14	8.37753	165	4.17439	79	11.1663	224	1.07083e-06	2.23866	up	--	--	--	--	--	--	--	--	--	--	--	--	--
Seita.2G095700	Seita.2G095700	19.7944	509	11.8743	317	7.0755	174	45.9368	1185	26.8847	662	56.856	1496	1.01839e-05	1.78709	up	[J]	Translation, ribosomal structure and biogenesis	Cellular Component: cytosol (GO:0005829);; Biological Process: metabolic process (GO:0008152);; Molecular Function: zinc ion binding (GO:0008270);; Molecular Function: guanine deaminase activity (GO:0008892);;	--	--	[F]	Nucleotide transport and metabolism	Cytidine and deoxycytidylate deaminase zinc-binding region;; MafB19-like deaminase	tRNA(adenine(34)) deaminase, chloroplastic OS=Arabidopsis thaliana OX=3702 GN=TADA PE=1 SV=1	FJ	Nucleotide transport and metabolism;; Translation, ribosomal structure and biogenesis	uncharacterized protein LOC101761948 [Setaria italica]	cellular component: cell (GO:0005623);; cellular component: cell part (GO:0044464);; biological process: metabolic process (GO:0008152);; molecular function: binding (GO:0005488);; molecular function: catalytic activity (GO:0003824)
Seita.2G122700	Seita.2G122700	1.8104	110	1.26711	80	0.599752	35	5.40837	328	9.19723	533	2.46629	153	3.46834e-05	2.0177	up	--	--	Cellular Component: extracellular region (GO:0005576);; Biological Process: sexual reproduction (GO:0019953);;	--	--	--	--	Pollen allergen;; Lytic transglycolase	Expansin-B11 OS=Oryza sativa subsp. japonica OX=39947 GN=EXPB11 PE=2 SV=1	S	Function unknown	expansin-B11 isoform X1 [Setaria italica]	cellular component: extracellular region (GO:0005576);; biological process: reproduction (GO:0000003);; biological process: reproductive process (GO:0022414);; biological process: multi-organism process (GO:0051704)
Seita.2G132100	Seita.2G132100	1.82064	85	1.92656	93	1.45805	65	3.62825	170	3.94453	176	1.96673	94	0.00250998	1.10991	up	--	--	--	--	--	--	--	Plant protein of unknown function (DUF868)	--	S	Function unknown	uncharacterized protein LOC101754795 [Setaria italica]	--
Seita.2G136600	Seita.2G136600	1.41941	135	1.78951	176	1.69535	154	2.8414	271	3.30441	301	4.06077	395	3.18091e-11	1.37102	up	[Q]	Secondary metabolites biosynthesis, transport and catabolism	Molecular Function: iron ion binding (GO:0005506);; Molecular Function: oxidoreductase activity, acting on paired donors, with incorporation or reduction of molecular oxygen, 2-oxoglutarate as one donor, and incorporation of one atom each of oxygen into both donors (GO:0016706);; Biological Process: oxidation-reduction process (GO:0055114);;	--	--	[QR]	Secondary metabolites biosynthesis, transport and catabolism;; General function prediction only	2OG-Fe(II) oxygenase superfamily;; non-haem dioxygenase in morphine synthesis N-terminal	Protein DMR6-LIKE OXYGENASE 1 OS=Arabidopsis thaliana OX=3702 GN=DLO1 PE=1 SV=1	S	Function unknown	protein DMR6-LIKE OXYGENASE 1 [Setaria italica]	molecular function: binding (GO:0005488);; molecular function: catalytic activity (GO:0003824);; biological process: metabolic process (GO:0008152);; biological process: single-organism process (GO:0044699)
Seita.2G165000	Seita.2G165000	25.4835	1388	21.3834	1206	18.4059	958	38.3969	2098	44.2301	2307	29.9151	1667	2.07612e-05	1.08205	up	--	--	Cellular Component: mitochondrion (GO:0005739);; Cellular Component: chloroplast (GO:0009507);; Biological Process: nonphotochemical quenching (GO:0010196);; Cellular Component: membrane (GO:0016020);;	--	--	--	--	Protein of unknown function (DUF565)	Ycf20-like protein OS=Arabidopsis thaliana OX=3702 GN=At1g65420 PE=2 SV=2	S	Function unknown	ycf20-like protein [Setaria italica]	cellular component: cell (GO:0005623);; cellular component: organelle (GO:0043226);; cellular component: cell part (GO:0044464);; biological process: response to stimulus (GO:0050896);; cellular component: membrane (GO:0016020)
Seita.2G180200	Seita.2G180200	20.6625	2080	14.4556	1507	9.71811	935	39.3552	3974	44.3091	4271	29.7822	3068	3.19672e-06	1.53641	up	[I]	Lipid transport and metabolism	Molecular Function: iron ion binding (GO:0005506);; Biological Process: fatty acid biosynthetic process (GO:0006633);; Molecular Function: oxidoreductase activity, acting on paired donors, with oxidation of a pair of donors resulting in the reduction of molecular oxygen to two molecules of water (GO:0016717);; Molecular Function: heme binding (GO:0020037);; Molecular Function: sphingolipid delta-…	K13076|0|sita:101764528|K13076 Delta8-fatty-acid desaturase [EC:1.14.19.4] | (RefSeq) delta(8)-fatty-acid desaturase 2-like	--	[I]	Lipid transport and metabolism	Fatty acid desaturase;; Cytochrome b5-like Heme/Steroid binding domain	Acyl-lipid (9-3)-desaturase OS=Borago officinalis OX=13363 PE=1 SV=1	I	Lipid transport and metabolism	delta(8)-fatty-acid desaturase 2 [Setaria italica]	molecular function: binding (GO:0005488);; biological process: metabolic process (GO:0008152);; biological process: cellular process (GO:0009987);; biological process: single-organism process (GO:0044699);; molecular function: catalytic activity (GO:0003824)
Seita.2G191700	Seita.2G191700	0.429255	43	0.268127	28	0.300329	29	0.75839	76	0.758134	73	0.642175	66	0.000354678	1.3089	up	--	--	Cellular Component: mitochondrion (GO:0005739);;	--	--	--	--	--	--	S	Function unknown	uncharacterized protein LOC101786250 [Setaria italica]	cellular component: cell (GO:0005623);; cellular component: organelle (GO:0043226);; cellular component: cell part (GO:0044464)
Seita.2G203100	Seita.2G203100	1.34109	54	1.3893	58	1.89694	73	2.88644	117	5.67302	219	2.41643	100	0.000290642	1.42869	up	--	--	Cellular Component: cytoplasmic vesicle (GO:0016023);;	--	--	--	--	--	--	S	Function unknown	uncharacterized protein LOC101773174 [Setaria italica]	--
Seita.2G203300	Seita.2G203300	0.579732	76	0.672856	91	0.491258	62	0.843498	111	1.09478	137	0.948103	127	0.00032955	1.01447	up	--	--	Cellular Component: plastid (GO:0009536);;	--	--	[R]	General function prediction only	PPR repeat family;; PPR repeat;; PPR repeat;; Pentatricopeptide repeat domain;; Pentacotripeptide-repeat region of PRORP	Pentatricopeptide repeat-containing protein At2g36730 OS=Arabidopsis thaliana OX=3702 GN=PCMP-E44 PE=3 SV=1	S	Function unknown	pentatricopeptide repeat-containing protein At2g36730 [Setaria italica]	cellular component: cell (GO:0005623);; cellular component: organelle (GO:0043226);; cellular component: cell part (GO:0044464)
Seita.2G208400	Seita.2G208400	2.32415	322	2.06881	290	1.53105	197	4.76946	651	4.60822	596	3.88425	565	2.12402e-08	1.44315	up	--	--	--	--	--	--	--	Zinc-finger of C2H2 type;; Zinc-finger double-stranded RNA-binding	--	S	Function unknown	uncharacterized protein LOC101774153 isoform X1 [Setaria italica]	--
Seita.2G216300	Seita.2G216300	0.97664	42	0.564544	25	0.342004	14	1.29591	56	1.82079	75	1.42008	63	0.0044906	1.32223	up	--	--	Molecular Function: calmodulin binding (GO:0005516);; Cellular Component: mitochondrion (GO:0005739);; Cellular Component: plastid (GO:0009536);; Biological Process: auxin-activated signaling pathway (GO:0009734);;	--	--	--	--	Auxin responsive protein	Auxin-responsive protein SAUR50 OS=Arabidopsis thaliana OX=3702 GN=SAUR50 PE=1 SV=1	S	Function unknown	auxin-responsive protein SAUR72 [Setaria italica]	molecular function: binding (GO:0005488);; cellular component: cell (GO:0005623);; cellular component: organelle (GO:0043226);; cellular component: cell part (GO:0044464);; biological process: cellular process (GO:0009987);; biological process: signaling (GO:0023052);; biological process: single-organism process (GO:0044699);; biological process: response to stimulus (GO:0050896);; biological pro…
Seita.2G238900	Seita.2G238900	0.818129	86	1.02578	112	0.381064	39	1.53191	161	1.27321	128	1.81211	195	0.00215093	1.21659	up	--	--	Cellular Component: integral component of membrane (GO:0016021);;	--	--	--	--	Purine nucleobase transmembrane transport;; EamA-like transporter family;; UAA transporter family	Purine permease 3 OS=Arabidopsis thaliana OX=3702 GN=PUP3 PE=2 SV=1	--	--	purine permease 3 [Setaria italica]	cellular component: membrane (GO:0016020);; cellular component: membrane part (GO:0044425)
Seita.2G248000	Seita.2G248000	2.12745	124	1.98125	119	0.933928	52	4.51097	263	4.04165	225	3.18897	190	0.000250395	1.38711	up	--	--	Cellular Component: plasma membrane (GO:0005886);; Cellular Component: cytoplasmic vesicle (GO:0016023);; Cellular Component: anchored component of membrane (GO:0031225);; Cellular Component: pollen tube (GO:0090406);;	--	--	--	--	--	GPI-anchored protein LLG1 OS=Arabidopsis thaliana OX=3702 GN=LLG1 PE=1 SV=1	S	Function unknown	GPI-anchored protein LLG1 [Setaria italica]	cellular component: cell (GO:0005623);; cellular component: membrane (GO:0016020);; cellular component: cell part (GO:0044464);; cellular component: membrane part (GO:0044425)
Seita.2G250300	Seita.2G250300	5.34873	277	2.98213	160	3.22288	159	5.86794	304	7.72339	382	6.18161	327	0.00194763	1.02108	up	--	--	Molecular Function: calcium ion binding (GO:0005509);;	--	--	--	--	EF hand;; EF hand;; EF-hand domain pair;; EF-hand domain;; EF-hand domain pair	--	S	Function unknown	uncharacterized protein LOC101786117 [Setaria italica]	molecular function: binding (GO:0005488)
Seita.2G251600	Seita.2G251600	4.38439	356	3.95083	332	2.15297	167	10.9984	895	4.58428	357	11.031	916	0.000217964	1.46911	up	[G]	Carbohydrate transport and metabolism	Cellular Component: vacuole (GO:0005773);; Biological Process: sodium ion transport (GO:0006814);; Molecular Function: malate transmembrane transporter activity (GO:0015140);; Cellular Component: membrane (GO:0016020);; Biological Process: malate transmembrane transport (GO:0071423);;	K14445|6.01192e-82|zma:100383391|K14445 solute carrier family 13 (sodium-dependent dicarboxylate transporter), member 2/3/5 | (RefSeq) pco128969, GRMZM2G176430; uncharacterized LOC100383391	--	[P]	Inorganic ion transport and metabolism	Sodium:sulfate symporter transmembrane region	Tonoplast dicarboxylate transporter OS=Arabidopsis thaliana OX=3702 GN=TDT PE=2 SV=2	P	Inorganic ion transport and metabolism	hypothetical protein PAHAL_B03307 [Panicum hallii]	cellular component: cell (GO:0005623);; cellular component: organelle (GO:0043226);; cellular component: cell part (GO:0044464);; biological process: localization (GO:0051179);; molecular function: transporter activity (GO:0005215);; biological process: single-organism process (GO:0044699);; cellular component: membrane (GO:0016020)
Seita.2G251700	Seita.2G251700	130.598	13287	66.3485	6990	50.7964	4938	194.865	19885	127.204	12392	228.223	23755	0.000691887	1.30098	up	[G]	Carbohydrate transport and metabolism	Cellular Component: vacuole (GO:0005773);; Biological Process: sodium ion transport (GO:0006814);; Molecular Function: malate transmembrane transporter activity (GO:0015140);; Cellular Component: membrane (GO:0016020);; Biological Process: malate transmembrane transport (GO:0071423);;	K14445|0|sita:101769835|K14445 solute carrier family 13 (sodium-dependent dicarboxylate transporter), member 2/3/5 | (RefSeq) tonoplast dicarboxylate transporter-like	--	[P]	Inorganic ion transport and metabolism	Sodium:sulfate symporter transmembrane region;; Citrate transporter	Tonoplast dicarboxylate transporter OS=Arabidopsis thaliana OX=3702 GN=TDT PE=2 SV=2	P	Inorganic ion transport and metabolism	tonoplast dicarboxylate transporter [Setaria italica]	cellular component: cell (GO:0005623);; cellular component: organelle (GO:0043226);; cellular component: cell part (GO:0044464);; biological process: localization (GO:0051179);; molecular function: transporter activity (GO:0005215);; biological process: single-organism process (GO:0044699);; cellular component: membrane (GO:0016020)
Seita.2G259100	Seita.2G259100	5.03318	967	3.866	769	2.7912	512	10.133	1952	7.33654	1349	11.1652	2194	2.57435e-07	1.51804	up	--	--	--	--	--	--	--	--	--	--	--	hypothetical protein SETIT_038383mg [Setaria italica]	--
Seita.2G270000	Seita.2G270000	1.34761	61	1.88373	89	1.14137	50	2.40823	110	4.33278	188	1.77719	83	0.00621769	1.14418	up	--	--	--	--	--	--	--	--	--	S	Function unknown	uncharacterized protein LOC101783302 [Setaria italica]	--
Seita.2G275500	Seita.2G275500	5.26408	1050	4.26088	880	2.14586	409	10.1885	2038	6.98425	1334	11.6742	2382	4.71442e-05	1.46788	up	[G]	Carbohydrate transport and metabolism	Biological Process: salicylic acid metabolic process (GO:0009696);; Biological Process: shoot system morphogenesis (GO:0010016);; Biological Process: benzoate metabolic process (GO:0018874);; Biological Process: cellular response to water deprivation (GO:0042631);; Biological Process: para-aminobenzoic acid metabolic process (GO:0046482);; Molecular Function: indole-3-butyrate beta-glucosyltransf…	K13691|0|sita:101766716|K13691 pathogen-inducible salicylic acid glucosyltransferase [EC:2.4.1.-] | (RefSeq) UDP-glycosyltransferase 74F2-like	--	[GC]	Carbohydrate transport and metabolism;; Energy production and conversion	UDP-glucoronosyl and UDP-glucosyl transferase	UDP-glucosyltransferase UGT13248 OS=Hordeum vulgare subsp. vulgare OX=112509 PE=2 SV=1	S	Function unknown	UDP-glycosyltransferase 74F2 [Setaria italica]	biological process: metabolic process (GO:0008152);; biological process: cellular process (GO:0009987);; biological process: single-organism process (GO:0044699);; biological process: developmental process (GO:0032502);; biological process: response to stimulus (GO:0050896);; molecular function: catalytic activity (GO:0003824);; biological process: biological regulation (GO:0065007)
Seita.2G280300	Seita.2G280300	5.56536	162	3.83987	116	4.38175	122	14.5583	425	9.09147	253	15.5684	463	6.76817e-09	1.72369	up	--	--	--	--	--	--	--	--	Dehydration-responsive element-binding protein 1A OS=Oryza sativa subsp. indica OX=39946 GN=DREB1A PE=3 SV=1	--	--	hypothetical protein SETIT_033773mg [Setaria italica]	--
Seita.2G282600	Seita.2G282600	132.6	9489	108.878	8068	98.8999	6762	201.381	14454	159.385	10921	244.108	17872	1.17299e-06	1.12363	up	[M]	Cell wall/membrane/envelope biogenesis	Molecular Function: UDP-glucose 4-epimerase activity (GO:0003978);; Cellular Component: cytosol (GO:0005829);; Cellular Component: plasma membrane (GO:0005886);; Biological Process: response to stress (GO:0006950);; Biological Process: pollen development (GO:0009555);; Biological Process: UDP-L-arabinose biosynthetic process (GO:0033358);; Biological Process: capsule polysaccharide biosynthetic p…	K01784|0|sita:101754535|K01784 UDP-glucose 4-epimerase [EC:5.1.3.2] | (RefSeq) bifunctional UDP-glucose 4-epimerase and UDP-xylose 4-epimerase 1-like	Galactose metabolism (ko00052);; Amino sugar and nucleotide sugar metabolism (ko00520)	[M]	Cell wall/membrane/envelope biogenesis	NAD dependent epimerase/dehydratase family;; GDP-mannose 4,6 dehydratase;; 3-beta hydroxysteroid dehydrogenase/isomerase family;; Polysaccharide biosynthesis protein;; RmlD substrate binding domain;; NAD(P)H-binding;; Male sterility protein	UDP-glucose 4-epimerase 3 OS=Oryza sativa subsp. japonica OX=39947 GN=UGE-3 PE=2 SV=1	M	Cell wall/membrane/envelope biogenesis	hypothetical protein SETIT_031983mg [Setaria italica]	molecular function: catalytic activity (GO:0003824);; cellular component: cell (GO:0005623);; cellular component: cell part (GO:0044464);; cellular component: membrane (GO:0016020);; biological process: response to stimulus (GO:0050896);; biological process: multicellular organismal process (GO:0032501);; biological process: developmental process (GO:0032502);; biological process: single-organism…
Seita.2G286300	Seita.2G286300	26.856	6111	21.8004	5137	18.5044	4023	36.7248	8382	38.8367	8462	33.5589	7813	8.82081e-06	1.00574	up	[I]	Lipid transport and metabolism	Molecular Function: DNA photolyase activity (GO:0003913);; Cellular Component: mitochondrion (GO:0005739);; Biological Process: DNA repair (GO:0006281);;	--	--	[R]	General function prediction only	DNA photolyase;; Alpha/beta hydrolase family;; alpha/beta hydrolase fold;; Serine aminopeptidase, S33	--	S	Function unknown	uncharacterized protein LOC101767929 isoform X1 [Setaria italica]	molecular function: catalytic activity (GO:0003824);; cellular component: cell (GO:0005623);; cellular component: organelle (GO:0043226);; cellular component: cell part (GO:0044464);; biological process: metabolic process (GO:0008152);; biological process: cellular process (GO:0009987);; biological process: response to stimulus (GO:0050896)
Seita.2G289200	Seita.2G289200	24.5231	2574	13.0484	1419	10.5713	1060	59.738	6289	44.9138	4514	70.7456	7597	1.46301e-08	1.97486	up	--	--	Cellular Component: mitochondrion (GO:0005739);; Cellular Component: membrane (GO:0016020);; Biological Process: response to karrikin (GO:0080167);;	--	--	--	--	Nodulin-like	Protein NUCLEAR FUSION DEFECTIVE 4 OS=Arabidopsis thaliana OX=3702 GN=NFD4 PE=3 SV=1	S	Function unknown	protein NUCLEAR FUSION DEFECTIVE 4 [Setaria italica]	cellular component: cell (GO:0005623);; cellular component: organelle (GO:0043226);; cellular component: cell part (GO:0044464);; cellular component: membrane (GO:0016020);; biological process: response to stimulus (GO:0050896)
Seita.2G291000	Seita.2G291000	17.7381	1623	11.348	1075	6.92782	606	22.6059	2074	18.9656	1662	22.1861	2077	0.00360576	1.03903	up	[IR]	Lipid transport and metabolism;; General function prediction only	Cellular Component: extracellular region (GO:0005576);; Biological Process: lipid metabolic process (GO:0006629);; Cellular Component: cytoplasmic vesicle (GO:0016023);; Molecular Function: lipase activity (GO:0016298);;	--	--	--	--	GDSL-like Lipase/Acylhydrolase	GDSL esterase/lipase EXL3 OS=Arabidopsis thaliana OX=3702 GN=EXL3 PE=2 SV=1	S	Function unknown	GDSL esterase/lipase EXL3 [Setaria italica]	cellular component: extracellular region (GO:0005576);; biological process: metabolic process (GO:0008152);; biological process: single-organism process (GO:0044699);; molecular function: catalytic activity (GO:0003824)
Seita.2G291500	Seita.2G291500	99.2367	5684	73.3791	4352	40.1624	2198	158.22	9090	151.696	8320	129.272	7575	0.000259459	1.25426	up	[G]	Carbohydrate transport and metabolism	Molecular Function: transporter activity (GO:0005215);; Cellular Component: plasma membrane (GO:0005886);; Biological Process: transport (GO:0006810);; Cellular Component: integral component of membrane (GO:0016021);;	K09872|0|sita:101753181|K09872 aquaporin PIP | (RefSeq) probable aquaporin PIP2-7	--	[G]	Carbohydrate transport and metabolism	Major intrinsic protein	Probable aquaporin PIP2-7 OS=Oryza sativa subsp. japonica OX=39947 GN=PIP2-7 PE=2 SV=2	G	Carbohydrate transport and metabolism	probable aquaporin PIP2-7 [Setaria italica]	molecular function: transporter activity (GO:0005215);; cellular component: cell (GO:0005623);; cellular component: membrane (GO:0016020);; cellular component: cell part (GO:0044464);; biological process: localization (GO:0051179);; cellular component: membrane part (GO:0044425)
Seita.2G293900	Seita.2G293900	43.2955	5082	39.3068	4777	28.7106	3220	72.0358	8480	58.0123	6520	82.2565	9877	5.92396e-07	1.21503	up	--		Molecular Function: protein serine/threonine kinase activity (GO:0004674);; Molecular Function: protein tyrosine kinase activity (GO:0004713);; Molecular Function: ATP binding (GO:0005524);; Biological Process: protein phosphorylation (GO:0006468);; Cellular Component: plastid (GO:0009536);; Molecular Function: amino acid binding (GO:0016597);;	--	--	[T]	Signal transduction mechanisms	Protein tyrosine kinase;; Protein kinase domain;; ACT domain	Serine/threonine-protein kinase STY17 OS=Arabidopsis thaliana OX=3702 GN=STY17 PE=1 SV=1	T	Signal transduction mechanisms	serine/threonine-protein kinase STY46 [Setaria italica]	molecular function: catalytic activity (GO:0003824);; biological process: metabolic process (GO:0008152);; biological process: cellular process (GO:0009987);; molecular function: binding (GO:0005488);; cellular component: cell (GO:0005623);; cellular component: organelle (GO:0043226);; cellular component: cell part (GO:0044464)
Seita.2G295500	Seita.2G295500	4.40208	322	2.08934	158	0.985651	69	10.8637	795	10.1756	711	8.3192	621	2.84488e-05	1.89358	up	--	--	--	--	--	--	--	Auxin responsive protein	Auxin-responsive protein SAUR36 OS=Oryza sativa subsp. japonica OX=39947 GN=SAUR39 PE=2 SV=1	S	Function unknown	auxin-responsive protein SAUR36 [Setaria italica]	--
Seita.2G295600	Seita.2G295600	27.1884	809	18.5092	570	8.78752	250	60.8523	1815	66.9743	1907	47.4562	1444	5.7217e-06	1.76955	up	--	--	Molecular Function: calmodulin binding (GO:0005516);; Cellular Component: mitochondrion (GO:0005739);; Biological Process: auxin-activated signaling pathway (GO:0009734);;	--	--	--	--	Auxin responsive protein	Auxin-responsive protein SAUR36 OS=Oryza sativa subsp. japonica OX=39947 GN=SAUR39 PE=2 SV=1	S	Function unknown	auxin-responsive protein SAUR36 [Setaria italica]	molecular function: binding (GO:0005488);; cellular component: cell (GO:0005623);; cellular component: organelle (GO:0043226);; cellular component: cell part (GO:0044464);; biological process: cellular process (GO:0009987);; biological process: signaling (GO:0023052);; biological process: single-organism process (GO:0044699);; biological process: response to stimulus (GO:0050896);; biological pro…
Seita.2G311800	Seita.2G311800	2.60068	129	3.76784	194	1.43853	69	6.88524	343	7.72408	367	3.06273	156	0.00332243	1.29783	up	--	--	--	--	--	--	--	Auxin responsive protein	Auxin-responsive protein SAUR36 OS=Oryza sativa subsp. japonica OX=39947 GN=SAUR39 PE=2 SV=1	S	Function unknown	auxin-responsive protein SAUR36 [Setaria italica]	--
Seita.2G312000	Seita.2G312000	2.12714	225	2.53847	277	0.967788	98	4.30907	456	3.15567	319	4.57311	493	0.000666158	1.27699	up	--		Molecular Function: protein serine/threonine kinase activity (GO:0004674);; Molecular Function: protein tyrosine kinase activity (GO:0004713);; Molecular Function: ATP binding (GO:0005524);; Cellular Component: cytosol (GO:0005829);; Biological Process: protein phosphorylation (GO:0006468);; Cellular Component: plastid (GO:0009536);; Molecular Function: amino acid binding (GO:0016597);;	--	--	[T]	Signal transduction mechanisms	Protein tyrosine kinase;; Protein kinase domain	Serine/threonine-protein kinase STY17 OS=Arabidopsis thaliana OX=3702 GN=STY17 PE=1 SV=1	T	Signal transduction mechanisms	serine/threonine-protein kinase STY17 [Setaria italica]	molecular function: catalytic activity (GO:0003824);; biological process: metabolic process (GO:0008152);; biological process: cellular process (GO:0009987);; molecular function: binding (GO:0005488);; cellular component: cell (GO:0005623);; cellular component: cell part (GO:0044464);; cellular component: organelle (GO:0043226)
Seita.2G338600	Seita.2G338600	204.123	13915	185.713	13109	157.096	10231	312.338	21355	295.547	19291	287.121	20024	4.56953e-08	1.03096	up	[T]	Signal transduction mechanisms	Molecular Function: protein serine/threonine kinase activity (GO:0004674);; Molecular Function: ATP binding (GO:0005524);; Cellular Component: chloroplast (GO:0009507);; Molecular Function: phosphotransferase activity, phosphate group as acceptor (GO:0016776);;	K20115|0|sita:101777229|K20115 [pyruvate, phosphate dikinase]-phosphate phosphotransferase / [pyruvate, phosphate dikinase] kinase [EC:2.7.4.27 2.7.11.32] | (RefSeq) pyruvate, phosphate dikinase regulatory protein, chloroplastic	--	--	--	Kinase/pyrophosphorylase	Pyruvate, phosphate dikinase regulatory protein, chloroplastic OS=Zea mays OX=4577 GN=PDRP1 PE=1 SV=1	S	Function unknown	LOW QUALITY PROTEIN: pyruvate, phosphate dikinase regulatory protein, chloroplastic [Setaria italica]	molecular function: catalytic activity (GO:0003824);; biological process: metabolic process (GO:0008152);; biological process: cellular process (GO:0009987);; molecular function: binding (GO:0005488);; cellular component: cell (GO:0005623);; cellular component: organelle (GO:0043226);; cellular component: cell part (GO:0044464)
Seita.2G398500	Seita.2G398500	12.4969	774	10.6318	682	7.27752	431	18.5676	1153	24.7201	1465	14.2319	901	0.000256024	1.16801	up	[H]	Coenzyme transport and metabolism	Cellular Component: mitochondrion (GO:0005739);; Cellular Component: chloroplast envelope (GO:0009941);; Biological Process: stomatal complex morphogenesis (GO:0010103);; Molecular Function: oxidoreductase activity (GO:0016491);; Biological Process: mRNA modification (GO:0016556);; Biological Process: oxidation-reduction process (GO:0055114);;	--	--	--	--	Flavin containing amine oxidoreductase;; NAD(P)-binding Rossmann-like domain	--	Q	Secondary metabolites biosynthesis, transport and catabolism	uncharacterized protein LOC101762384 [Setaria italica]	cellular component: cell (GO:0005623);; cellular component: organelle (GO:0043226);; cellular component: cell part (GO:0044464);; cellular component: organelle part (GO:0044422);; biological process: developmental process (GO:0032502);; biological process: single-organism process (GO:0044699);; molecular function: catalytic activity (GO:0003824);; biological process: metabolic process (GO:0008152…
Seita.2G401700	Seita.2G401700	2.98902	173	3.23596	194	2.30482	127	5.08443	295	7.65063	423	5.73519	339	4.3783e-07	1.38237	up	[J]	Translation, ribosomal structure and biogenesis	Molecular Function: nucleotide binding (GO:0000166);; Molecular Function: poly(U) RNA binding (GO:0008266);; Biological Process: response to cold (GO:0009409);; Cellular Component: chloroplast thylakoid membrane (GO:0009535);; Cellular Component: chloroplast stroma (GO:0009570);; Biological Process: response to abscisic acid (GO:0009737);; Cellular Component: chloroplast envelope (GO:0009941);; C…	K11294|8.62294e-149|sita:101774258|K11294 nucleolin | (RefSeq) RNA-binding protein CP29B, chloroplastic-like	--	[R]	General function prediction only	RNA recognition motif. (a.k.a. RRM, RBD, or RNP domain)	29 kDa ribonucleoprotein B, chloroplastic OS=Nicotiana sylvestris OX=4096 PE=2 SV=1	S	Function unknown	RNA-binding protein CP29B, chloroplastic [Setaria italica]	molecular function: binding (GO:0005488);; biological process: response to stimulus (GO:0050896);; cellular component: cell (GO:0005623);; cellular component: membrane (GO:0016020);; cellular component: organelle (GO:0043226);; cellular component: organelle part (GO:0044422);; cellular component: cell part (GO:0044464);; cellular component: macromolecular complex (GO:0032991);; biological process…
Seita.2G411700	Seita.2G411700	1.73881	226	1.22552	165	1.29742	161	2.28728	298	2.36752	294	2.41609	321	4.24966e-05	1.02496	up	[R]	General function prediction only	Molecular Function: transferase activity (GO:0016740);;	--	--	[BK]	Chromatin structure and dynamics;; Transcription	Ubiquitin-binding WIYLD domain;; Pre-SET motif;; SET domain	Histone-lysine N-methyltransferase SUVR4 OS=Arabidopsis thaliana OX=3702 GN=SUVR4 PE=1 SV=2	S	Function unknown	histone-lysine N-methyltransferase SUVR4 [Setaria italica]	molecular function: catalytic activity (GO:0003824)
Seita.2G415500	Seita.2G415500	1.12764	138	0.872818	111	1.3704	160	2.10412	258	2.37291	278	1.63704	205	3.54899e-05	1.15471	up	--	--	Cellular Component: cell wall (GO:0005618);;	--	--	--	--	STELLO glycosyltransferases	Probable glycosyltransferase STELLO1 OS=Arabidopsis thaliana OX=3702 GN=STL1 PE=1 SV=1	S	Function unknown	probable glycosyltransferase STELLO1 [Setaria italica]	cellular component: cell (GO:0005623);; cellular component: cell part (GO:0044464)
Seita.2G418200	Seita.2G418200	164.075	41633	133.984	35204	111.904	27128	255.766	65092	235.976	57333	214.749	55749	2.17042e-06	1.08641	up	[E]	Amino acid transport and metabolism	Cellular Component: mitochondrion (GO:0005739);; Biological Process: glutamine metabolic process (GO:0006541);; Biological Process: response to light stimulus (GO:0009416);; Cellular Component: chloroplast stroma (GO:0009570);; Biological Process: photorespiration (GO:0009853);; Cellular Component: chloroplast envelope (GO:0009941);; Cellular Component: membrane (GO:0016020);; Molecular Function:…	K00284|0|sita:101766581|K00284 glutamate synthase (ferredoxin) [EC:1.4.7.1] | (RefSeq) ferredoxin-dependent glutamate synthase, chloroplastic	Glyoxylate and dicarboxylate metabolism (ko00630);; Nitrogen metabolism (ko00910)	[E]	Amino acid transport and metabolism	Glutamine amidotransferases class-II;; Conserved region in glutamate synthase;; Glutamate synthase central domain;; GXGXG motif;; FMN-dependent dehydrogenase	Ferredoxin-dependent glutamate synthase, chloroplastic OS=Zea mays OX=4577 GN=GLSF PE=1 SV=1	E	Amino acid transport and metabolism	ferredoxin-dependent glutamate synthase, chloroplastic [Setaria italica]	cellular component: cell (GO:0005623);; cellular component: organelle (GO:0043226);; cellular component: cell part (GO:0044464);; biological process: metabolic process (GO:0008152);; biological process: cellular process (GO:0009987);; biological process: single-organism process (GO:0044699);; biological process: response to stimulus (GO:0050896);; cellular component: organelle part (GO:0044422);;…
Seita.2G428900	Seita.2G428900	37.1053	2548	49.3018	3506	45.1852	2964	72.6611	5004	55.5589	3653	85.6529	6017	5.61491e-08	1.03226	up	[T]	Signal transduction mechanisms	Biological Process: response to stress (GO:0006950);;	--	--	--	--	Universal stress protein family	Universal stress protein A-like protein OS=Arabidopsis thaliana OX=3702 GN=At3g01520 PE=1 SV=2	T	Signal transduction mechanisms	universal stress protein A-like protein [Setaria italica]	biological process: response to stimulus (GO:0050896)
Seita.2G434000	Seita.2G434000	10.9318	880	15.7295	1329	7.02595	537	18.8036	1537	18.0322	1406	28.0415	2340	0.00028307	1.19363	up	[QV]	Secondary metabolites biosynthesis, transport and catabolism;; Defense mechanisms	Molecular Function: monooxygenase activity (GO:0004497);; Molecular Function: iron ion binding (GO:0005506);; Molecular Function: electron carrier activity (GO:0009055);; Cellular Component: integral component of membrane (GO:0016021);; Cellular Component: cytoplasmic vesicle (GO:0016023);; Molecular Function: oxidoreductase activity, acting on paired donors, with incorporation or reduction of mo…	K20666|0|sita:101786405|K20666 gibberellin 13-oxidase [EC:1.14.-.-] | (RefSeq) cytochrome P450 714B1-like	--	[QI]	Secondary metabolites biosynthesis, transport and catabolism;; Lipid transport and metabolism	Cytochrome P450	Cytochrome P450 714B1 OS=Oryza sativa subsp. japonica OX=39947 GN=CYP714B1 PE=1 SV=2	Q	Secondary metabolites biosynthesis, transport and catabolism	cytochrome P450 714B1 isoform X1 [Setaria italica]	molecular function: catalytic activity (GO:0003824);; biological process: metabolic process (GO:0008152);; biological process: single-organism process (GO:0044699);; molecular function: binding (GO:0005488);; molecular function: electron carrier activity (GO:0009055);; cellular component: membrane (GO:0016020);; cellular component: membrane part (GO:0044425)
Seita.2G440800	Seita.2G440800	0.804492	127	0.877525	143	0.488639	74	1.40586	222	1.16144	176	1.59627	257	0.000172214	1.18541	up	--	--	Cellular Component: mitochondrion (GO:0005739);; Cellular Component: vacuole (GO:0005773);;	--	--	--	--	Tetratricopeptide repeat	--	O	Posttranslational modification, protein turnover, chaperones	uncharacterized protein LOC101778199 [Setaria italica]	cellular component: cell (GO:0005623);; cellular component: organelle (GO:0043226);; cellular component: cell part (GO:0044464)
Seita.3G016400	Seita.3G016400	4.41345	450	3.41254	360	2.95616	288	5.40071	552	10.3387	1008	5.12643	534	0.00071051	1.1808	up	--	--	Cellular Component: mitochondrion (GO:0005739);;	--	--	--	--	Domain of unknown function (DUF4408)	--	S	Function unknown	uncharacterized protein LOC101771182 [Setaria italica]	cellular component: cell (GO:0005623);; cellular component: organelle (GO:0043226);; cellular component: cell part (GO:0044464)
Seita.3G020400	Seita.3G020400	16.3905	1568	9.07359	899	7.41792	678	29.6419	2845	34.0543	3120	34.7557	3402	9.36421e-08	1.74838	up	[E]	Amino acid transport and metabolism	Cellular Component: peroxisome (GO:0005777);; Biological Process: polyamine catabolic process (GO:0006598);; Molecular Function: methyltransferase activity (GO:0008168);; Biological Process: methylation (GO:0032259);; Molecular Function: polyamine oxidase activity (GO:0046592);; Biological Process: oxidation-reduction process (GO:0055114);;	K17839|0|sita:101753473|K17839 polyamine oxidase [EC:1.5.3.17 1.5.3.-] | (RefSeq) probable polyamine oxidase 4	Arginine and proline metabolism (ko00330);; beta-Alanine metabolism (ko00410)	[Q]	Secondary metabolites biosynthesis, transport and catabolism	Flavin containing amine oxidoreductase;; NAD(P)-binding Rossmann-like domain;; FAD dependent oxidoreductase;; FAD binding domain;; Pyridine nucleotide-disulphide oxidoreductase;; Pyridine nucleotide-disulphide oxidoreductase	Probable polyamine oxidase 4 OS=Arabidopsis thaliana OX=3702 GN=PAO4 PE=1 SV=1	S	Function unknown	probable polyamine oxidase 4 [Setaria italica]	cellular component: cell (GO:0005623);; cellular component: organelle (GO:0043226);; cellular component: cell part (GO:0044464);; biological process: metabolic process (GO:0008152);; biological process: cellular process (GO:0009987);; molecular function: catalytic activity (GO:0003824);; biological process: single-organism process (GO:0044699)
Seita.3G023100	Seita.3G023100	32.1389	2458	24.3026	1925	18.7005	1367	48.6878	3735	48.7201	3568	44.214	3460	7.3039e-06	1.18802	up	[G]	Carbohydrate transport and metabolism	Cellular Component: plasma membrane (GO:0005886);; Biological Process: carbohydrate metabolic process (GO:0005975);; Cellular Component: plant-type cell wall (GO:0009505);; Biological Process: response to abscisic acid (GO:0009737);; Molecular Function: isomerase activity (GO:0016853);; Molecular Function: carbohydrate binding (GO:0030246);;	K01792|0|sita:101759836|K01792 glucose-6-phosphate 1-epimerase [EC:5.1.3.15] | (RefSeq) putative glucose-6-phosphate 1-epimerase	Glycolysis / Gluconeogenesis (ko00010)	[G]	Carbohydrate transport and metabolism	Aldose 1-epimerase	Putative glucose-6-phosphate 1-epimerase OS=Cenchrus ciliaris OX=35872 PE=2 SV=1	G	Carbohydrate transport and metabolism	putative glucose-6-phosphate 1-epimerase [Setaria italica]	cellular component: cell (GO:0005623);; cellular component: membrane (GO:0016020);; cellular component: cell part (GO:0044464);; biological process: metabolic process (GO:0008152);; biological process: response to stimulus (GO:0050896);; molecular function: catalytic activity (GO:0003824);; molecular function: binding (GO:0005488)
Seita.3G027900	Seita.3G027900	27.4182	2756	20.2517	2109	21.9099	2104	42.7613	4312	38.1586	3673	45.7389	4704	6.57121e-09	1.1719	up	--	--	Biological Process: cell morphogenesis (GO:0000902);; Cellular Component: plastid (GO:0009536);; Biological Process: cell growth (GO:0016049);; Biological Process: Golgi vesicle transport (GO:0048193);;	--	--	[S]	Function unknown	TLD	--	S	Function unknown	uncharacterized protein LOC101780634 isoform X1 [Setaria italica]	biological process: cellular process (GO:0009987);; biological process: developmental process (GO:0032502);; biological process: single-organism process (GO:0044699);; biological process: cellular component organization or biogenesis (GO:0071840);; cellular component: cell (GO:0005623);; cellular component: organelle (GO:0043226);; cellular component: cell part (GO:0044464);; biological process: …
Seita.3G029000	Seita.3G029000	5.28558	723	3.06748	449	2.49686	337	12.216	1665	11.253	1465	11.8352	1633	2.36078e-09	1.84649	up	--	--	Molecular Function: binding (GO:0005488);;	--	--	--	--	MYB-CC type transfactor, LHEQLE motif;; Myb-like DNA-binding domain	Myb family transcription factor PHL5 OS=Arabidopsis thaliana OX=3702 GN=PHL5 PE=2 SV=1	S	Function unknown	uncharacterized protein LOC101784276 [Setaria italica]	molecular function: binding (GO:0005488)
Seita.3G037000	Seita.3G037000	3.64467	252	3.3159	238	2.33227	154	5.22402	362	4.60244	305	5.85869	415	0.000129585	1.03698	up	--	--	Biological Process: metal ion transport (GO:0030001);; Molecular Function: metal ion binding (GO:0046872);;	--	--	[P]	Inorganic ion transport and metabolism	Heavy-metal-associated domain	Heavy metal-associated isoprenylated plant protein 36 OS=Arabidopsis thaliana OX=3702 GN=HIPP36 PE=2 SV=1	S	Function unknown	heavy metal-associated isoprenylated plant protein 35 [Setaria italica]	biological process: localization (GO:0051179);; molecular function: binding (GO:0005488)
Seita.3G038900	Seita.3G038900	0.572843	59	0.544201	58	0.444842	44	1.06064	110	1.11135	110	1.04571	110	4.22109e-06	1.31103	up	--	--	--	--	--	--	--	--	Coiled-coil domain-containing protein SCD2 OS=Arabidopsis thaliana OX=3702 GN=SCD2 PE=1 SV=1	S	Function unknown	coiled-coil domain-containing protein SCD2 isoform X1 [Setaria italica]	--
Seita.3G057800	Seita.3G057800	15.881	880	15.8708	911	9.05093	480	23.3343	1297	23.8745	1267	21.1373	1199	0.000330298	1.02222	up	--	--	Cellular Component: GINS complex (GO:0000811);; Biological Process: DNA replication initiation (GO:0006270);; Biological Process: regulation of DNA replication (GO:0006275);; Cellular Component: plastid (GO:0009536);; Biological Process: regulation of cell cycle (GO:0051726);;	K10735|5.8015e-116|sita:101781974|K10735 GINS complex subunit 4 | (RefSeq) DNA replication complex GINS protein SLD5-like	--	[L]	Replication, recombination and repair	DNA replication complex GINS protein SLD5 C-terminus;; GINS complex protein	--	S	Function unknown	DNA replication complex GINS protein SLD5 [Setaria italica]	cellular component: cell (GO:0005623);; cellular component: membrane-enclosed lumen (GO:0031974);; cellular component: macromolecular complex (GO:0032991);; cellular component: organelle (GO:0043226);; cellular component: organelle part (GO:0044422);; cellular component: cell part (GO:0044464);; biological process: metabolic process (GO:0008152);; biological process: cellular process (GO:0009987)…
Seita.3G062000	Seita.3G062000	17.8941	1193	12.3053	851	15.6301	1019	30.5748	2061	27.1695	1753	32.6931	2272	6.67515e-10	1.29088	up	--	--	--	--	--	--	--	Protein of unknown function (DUF1635)	--	S	Function unknown	uncharacterized protein LOC101760917 isoform X1 [Setaria italica]	--
Seita.3G063400	Seita.3G063400	50.1477	5588	48.2913	5572	38.3751	4086	82.0361	9169	66.6763	7114	91.3314	10412	7.2722e-08	1.11862	up	--	--	Biological Process: metabolic process (GO:0008152);; Biological Process: response to sucrose (GO:0009744);; Biological Process: response to fructose (GO:0009750);; Molecular Function: amino acid binding (GO:0016597);;	--	--	--	--	ACT domain;; ACT domain	ACT domain-containing protein ACR9 OS=Arabidopsis thaliana OX=3702 GN=ACR9 PE=2 SV=1	S	Function unknown	ACT domain-containing protein ACR9 [Setaria italica]	biological process: metabolic process (GO:0008152);; biological process: response to stimulus (GO:0050896);; molecular function: binding (GO:0005488)
Seita.3G066500	Seita.3G066500	6.1349	369	5.75465	359	4.19281	241	9.33145	563	11.8962	685	6.88052	424	0.000412109	1.07718	up	[R]	General function prediction only	Molecular Function: copper ion binding (GO:0005507);; Cellular Component: plasma membrane (GO:0005886);; Cellular Component: chloroplast stroma (GO:0009570);; Cellular Component: thylakoid (GO:0009579);; Biological Process: response to abscisic acid (GO:0009737);; Molecular Function: isomerase activity (GO:0016853);; Biological Process: defense response to bacterium (GO:0042742);; Cellular Compon…	--	--	[G]	Carbohydrate transport and metabolism	NAD(P)H-binding;; NmrA-like family;; 3-beta hydroxysteroid dehydrogenase/isomerase family	Uncharacterized protein At2g37660, chloroplastic OS=Arabidopsis thaliana OX=3702 GN=At2g37660 PE=1 SV=2	GM	Carbohydrate transport and metabolism;; Cell wall/membrane/envelope biogenesis	uncharacterized protein At5g02240 [Setaria italica]	molecular function: binding (GO:0005488);; cellular component: cell (GO:0005623);; cellular component: membrane (GO:0016020);; cellular component: cell part (GO:0044464);; cellular component: organelle (GO:0043226);; cellular component: organelle part (GO:0044422);; biological process: response to stimulus (GO:0050896);; molecular function: catalytic activity (GO:0003824);; biological process: mu…
Seita.3G066700	Seita.3G066700	311.491	12696	257.737	10878	218.623	8513	489.644	20017	460.143	17958	449.643	18750	1.09607e-07	1.13369	up	--	--	Cellular Component: chloroplast thylakoid membrane (GO:0009535);; Biological Process: leaf morphogenesis (GO:0009965);; Biological Process: cellular cation homeostasis (GO:0030003);; Biological Process: cell differentiation (GO:0030154);; Molecular Function: heat shock protein binding (GO:0031072);; Biological Process: positive regulation of catalytic activity (GO:0043085);; Biological Process: p…	--	--	--	--	--	--	S	Function unknown	uncharacterized protein LOC101776841 [Setaria italica]	cellular component: cell (GO:0005623);; cellular component: membrane (GO:0016020);; cellular component: organelle (GO:0043226);; cellular component: organelle part (GO:0044422);; cellular component: cell part (GO:0044464);; biological process: developmental process (GO:0032502);; biological process: cellular process (GO:0009987);; biological process: single-organism process (GO:0044699);; biologi…
Seita.3G068700	Seita.3G068700	1.84616	113	1.47762	93	1.40558	82	3.85242	235	3.67259	214	3.18276	198	3.94467e-08	1.44562	up	--	--	--	--	--	--	--	--	--	--	--	hypothetical protein SETIT_024152mg [Setaria italica]	--
Seita.3G074700	Seita.3G074700	12.6843	1218	5.32169	531	12.1884	1124	22.3322	2168	24.1289	2234	32.2655	3136	2.1166e-06	1.57774	up	[Q]	Secondary metabolites biosynthesis, transport and catabolism	Molecular Function: iron ion binding (GO:0005506);; Molecular Function: oxidoreductase activity, acting on single donors with incorporation of molecular oxygen, incorporation of two atoms of oxygen (GO:0016702);; Molecular Function: oxidoreductase activity, acting on paired donors, with incorporation or reduction of molecular oxygen, 2-oxoglutarate as one donor, and incorporation of one atom each…	K04125|0|sita:101773051|K04125 gibberellin 2-oxidase [EC:1.14.11.13] | (RefSeq) gibberellin 2-beta-dioxygenase 1-like	Diterpenoid biosynthesis (ko00904)	[QR]	Secondary metabolites biosynthesis, transport and catabolism;; General function prediction only	2OG-Fe(II) oxygenase superfamily;; non-haem dioxygenase in morphine synthesis N-terminal	Gibberellin 2-beta-dioxygenase 1 OS=Pisum sativum OX=3888 GN=GA2OX1 PE=1 SV=1	S	Function unknown	gibberellin 2-beta-dioxygenase 1 [Setaria italica]	molecular function: binding (GO:0005488);; molecular function: catalytic activity (GO:0003824);; biological process: metabolic process (GO:0008152);; biological process: single-organism process (GO:0044699)
Seita.3G075300	Seita.3G075300	100.02	10007	113.869	11796	85.0029	8125	175.304	17590	131.394	12587	217.38	22249	1.32473e-06	1.11212	up	[IR]	Lipid transport and metabolism;; General function prediction only	Biological Process: lipid metabolic process (GO:0006629);; Cellular Component: cytoplasmic vesicle (GO:0016023);; Molecular Function: hydrolase activity, acting on ester bonds (GO:0016788);;	K21026|0|sita:101775912|K21026 acetylajmaline esterase [EC:3.1.1.80] | (RefSeq) GDSL esterase/lipase At5g45910-like	--	--	--	GDSL-like Lipase/Acylhydrolase	GDSL esterase/lipase At5g45910 OS=Arabidopsis thaliana OX=3702 GN=At5g45910 PE=2 SV=1	S	Function unknown	GDSL esterase/lipase At5g45910 [Setaria italica]	biological process: metabolic process (GO:0008152);; biological process: single-organism process (GO:0044699);; molecular function: catalytic activity (GO:0003824)
Seita.3G077900	Seita.3G077900	1.66333	76	1.3995	67	0.477965	21	3.06318	141	5.14838	226	2.29142	108	0.00152325	1.5304	up	--	--	Cellular Component: cytoplasmic vesicle (GO:0016023);;	--	--	--	--	Arabinogalactan peptide	Arabinogalactan protein 16 OS=Arabidopsis thaliana OX=3702 GN=AGP16 PE=1 SV=1	S	Function unknown	hypothetical protein SETIT_024887mg [Setaria italica]	--
Seita.3G091900	Seita.3G091900	0.965256	93	1.24372	124	0.756974	70	1.85345	179	1.55479	143	2.26284	222	6.24243e-05	1.19419	up	--	--	--	--	--	--	--	--	--	S	Function unknown	uncharacterized protein LOC101759029 [Setaria italica]	--
Seita.3G094600	Seita.3G094600	1.07605	48	1.01471	46	0.764338	32	3.24528	119	1.54336	62	1.52972	69	0.00338512	1.18062	up	--	--	--	--	--	--	--	--	--	--	--	--	--
Seita.3G096700	Seita.3G096700	0.153771	11	0.452061	32	0.58374	38	1.32729	91	1.08898	71	1.48096	103	1.93021e-05	1.79285	up	--	--	--	--	--	--	--	--	--	--	--	ARGOS-like protein [Setaria italica]	--
Seita.3G100500	Seita.3G100500	3.42526	337	2.96325	302	3.68219	346	5.12948	505	5.09215	479	5.89637	592	1.77459e-09	1.01041	up	--	--	Molecular Function: L-alanine:2-oxoglutarate aminotransferase activity (GO:0004021);; Molecular Function: L-tyrosine:2-oxoglutarate aminotransferase activity (GO:0004838);; Cellular Component: cytoplasm (GO:0005737);; Biological Process: shade avoidance (GO:0009641);; Biological Process: indoleacetic acid biosynthetic process (GO:0009684);; Biological Process: response to ethylene (GO:0009723);; …	K16903|0|sita:101785211|K16903 L-tryptophan---pyruvate aminotransferase [EC:2.6.1.99] | (RefSeq) uncharacterized LOC101785211	Tryptophan metabolism (ko00380)	--	--	Allinase;; Aminotransferase class I and II	Tryptophan aminotransferase-related protein 2 OS=Arabidopsis thaliana OX=3702 GN=TAR2 PE=2 SV=1	S	Function unknown	hypothetical protein SETIT_022043mg [Setaria italica]	molecular function: catalytic activity (GO:0003824);; cellular component: cell (GO:0005623);; cellular component: cell part (GO:0044464);; biological process: response to stimulus (GO:0050896);; biological process: metabolic process (GO:0008152);; biological process: cellular process (GO:0009987);; biological process: single-organism process (GO:0044699);; biological process: biological regulatio…
Seita.3G103200	Seita.3G103200	411.695	6727	339.279	5741	335.281	5234	677.176	11098	486.419	7610	752.496	12579	5.82558e-07	1.11976	up	--	--	Cellular Component: plastid (GO:0009536);;	--	--	--	--	--	--	S	Function unknown	uncharacterized protein LOC101759433 [Setaria italica]	cellular component: cell (GO:0005623);; cellular component: organelle (GO:0043226);; cellular component: cell part (GO:0044464)
Seita.3G105100	Seita.3G105100	1.88241	105	2.76154	159	1.2543	67	7.27718	406	19.4317	1035	5.72119	326	2.10839e-07	2.33211	up	[K]	Transcription	Cellular Component: cytoplasmic vesicle (GO:0016023);; Molecular Function: kinase activity (GO:0016301);; Biological Process: phosphorylation (GO:0016310);;	--	--	--	--	Leucine rich repeat;; Leucine Rich repeats (2 copies);; Leucine Rich Repeat	Leucine-rich repeat extensin-like protein 4 OS=Arabidopsis thaliana OX=3702 GN=LRX4 PE=1 SV=1	S	Function unknown	hypothetical protein SETIT_024625mg, partial [Setaria italica]	molecular function: catalytic activity (GO:0003824);; biological process: metabolic process (GO:0008152);; biological process: cellular process (GO:0009987)
Seita.3G112500	Seita.3G112500	1.45149	91	0.387328	25	0.285927	17	3.43975	215	3.76814	225	3.76839	240	5.01677e-05	2.05051	up	--	--	Molecular Function: glyceraldehyde-3-phosphate dehydrogenase (NAD+) (phosphorylating) activity (GO:0004365);; Cellular Component: nucleus (GO:0005634);; Biological Process: glycolytic process (GO:0006096);; Cellular Component: plastid (GO:0009536);; Cellular Component: cytoplasmic vesicle (GO:0016023);;	--	--	--	--	Helix-loop-helix DNA-binding domain	Transcription factor bHLH19 OS=Arabidopsis thaliana OX=3702 GN=BHLH19 PE=1 SV=1	S	Function unknown	transcription factor bHLH19 [Setaria italica]	molecular function: catalytic activity (GO:0003824);; biological process: metabolic process (GO:0008152);; biological process: single-organism process (GO:0044699);; cellular component: cell (GO:0005623);; cellular component: organelle (GO:0043226);; cellular component: cell part (GO:0044464);; biological process: cellular process (GO:0009987)
Seita.3G123300	Seita.3G123300	4.23912	330	3.3354	269	3.94755	294	8.22431	642	8.79822	656	7.82198	623	1.30357e-13	1.42129	up	[HR]	Coenzyme transport and metabolism;; General function prediction only	--	--	--	--	--	alpha/beta hydrolase fold;; Alpha/beta hydrolase family;; Serine aminopeptidase, S33	Strigolactone esterase D14 OS=Arabidopsis thaliana OX=3702 GN=D14 PE=1 SV=1	S	Function unknown	strigolactone esterase D14 [Setaria italica]	--
Seita.3G125400	Seita.3G125400	0.818023	48	0.656573	40	1.03854	59	1.69744	100	1.23585	70	1.42771	86	0.00118912	1.06658	up	--	--	--	--	--	--	--	Helix-hairpin-helix domain;; Helix-hairpin-helix motif	Protein PARTING DANCERS OS=Arabidopsis thaliana OX=3702 GN=PTD PE=1 SV=1	S	Function unknown	hypothetical protein SETIT_022786mg [Setaria italica]	--
Seita.3G129700	Seita.3G129700	0.946357	39	0.420958	18	0.218894	9	1.70474	71	3.216	127	3.30135	139	2.34229e-05	2.09256	up	--	--	--	--	--	--	--	Protein of unknown function (DUF1618)	--	--	--	uncharacterized protein LOC101758177 [Setaria italica]	--
Seita.3G131900	Seita.3G131900	26.9425	1389	26.2119	1396	27.6148	1389	59.5988	3072	69.7146	3444	56.198	2964	1.14852e-23	1.52123	up	[H]	Coenzyme transport and metabolism	Molecular Function: protein kinase activity (GO:0004672);; Molecular Function: ATP binding (GO:0005524);; Cellular Component: endoplasmic reticulum (GO:0005783);; Biological Process: protein phosphorylation (GO:0006468);; Biological Process: ubiquinone biosynthetic process (GO:0006744);; Biological Process: isoprenoid biosynthetic process (GO:0008299);; Cellular Component: chloroplast (GO:0009507…	K05356|2.79604e-126|sita:101780515|K05356 all-trans-nonaprenyl-diphosphate synthase [EC:2.5.1.84 2.5.1.85] | (RefSeq) solanesyl-diphosphate synthase 2, chloroplastic-like	Terpenoid backbone biosynthesis (ko00900)	[H]	Coenzyme transport and metabolism	Polyprenyl synthetase	Solanesyl-diphosphate synthase 2, chloroplastic OS=Oryza sativa subsp. japonica OX=39947 GN=SPS2 PE=1 SV=2	H	Coenzyme transport and metabolism	hypothetical protein SETIT_022641mg [Setaria italica]	molecular function: catalytic activity (GO:0003824);; biological process: metabolic process (GO:0008152);; biological process: cellular process (GO:0009987);; molecular function: binding (GO:0005488);; cellular component: cell (GO:0005623);; cellular component: organelle (GO:0043226);; cellular component: cell part (GO:0044464);; biological process: single-organism process (GO:0044699)
Seita.3G134200	Seita.3G134200	12.947	2009	11.097	1775	9.01822	1424	19.5836	3055	22.0856	3230	19.7772	3188	4.23118e-09	1.18026	up	--	--	Molecular Function: DNA binding (GO:0003677);;	--	--	--	--	ZF-HD protein dimerisation region	Zinc-finger homeodomain protein 6 OS=Oryza sativa subsp. japonica OX=39947 GN=ZHD6 PE=2 SV=1	S	Function unknown	zinc-finger homeodomain protein 6-like [Setaria italica]	molecular function: binding (GO:0005488)
Seita.3G138700	Seita.3G138700	6.28128	694	4.72854	541	3.40701	360	10.2787	1139	13.8283	1463	9.18055	1038	4.34628e-06	1.43319	up	[F]	Nucleotide transport and metabolism	Molecular Function: CTP synthase activity (GO:0003883);; Biological Process: pyrimidine nucleotide biosynthetic process (GO:0006221);; Cellular Component: cytoplasmic vesicle (GO:0016023);;	K01937|0|sita:101783072|K01937 CTP synthase [EC:6.3.4.2] | (RefSeq) CTP synthase-like	Pyrimidine metabolism (ko00240)	[F]	Nucleotide transport and metabolism	CTP synthase N-terminus;; Glutamine amidotransferase class-I;; Peptidase C26	--	F	Nucleotide transport and metabolism	CTP synthase isoform X2 [Setaria italica]	molecular function: catalytic activity (GO:0003824);; biological process: metabolic process (GO:0008152);; biological process: cellular process (GO:0009987);; biological process: single-organism process (GO:0044699)
Seita.3G142600	Seita.3G142600	14.4194	476	13.9793	477	4.7788	151	31.9825	1057	22.8332	721	37.8401	1276	0.000101498	1.5722	up	--	--	--	--	--	--	--	--	--	--	--	hypothetical protein SETIT_025687mg [Setaria italica]	--
Seita.3G147700	Seita.3G147700	15.7435	1716	12.6507	1413	30.9629	3190	39.3491	4201	34.1484	3584	44.8757	4970	2.47557e-05	1.27808	up	--	--	--	--	--	--	--	UBA-like domain (DUF1421)	--	S	Function unknown	putative mediator of RNA polymerase II transcription subunit 12 isoform X1 [Setaria italica]	--
Seita.3G153400	Seita.3G153400	0.180643	61	0.159094	56	0.103408	34	0.461082	156	0.201412	65	0.781565	270	0.00035528	1.65914	up	[E]	Amino acid transport and metabolism	Molecular Function: iron ion binding (GO:0005506);; Cellular Component: chloroplast stroma (GO:0009570);; Molecular Function: FMN binding (GO:0010181);; Molecular Function: disulfide oxidoreductase activity (GO:0015036);; Molecular Function: glutamate synthase (NADH) activity (GO:0016040);; Biological Process: ammonia assimilation cycle (GO:0019676);; Biological Process: electron transport chain …	K00264|0|sita:101770266|K00264 glutamate synthase (NADPH/NADH) [EC:1.4.1.13 1.4.1.14] | (RefSeq) glutamate synthase 2 [NADH], chloroplastic-like	Alanine, aspartate and glutamate metabolism (ko00250);; Nitrogen metabolism (ko00910);; Biosynthesis of amino acids (ko01230)	[E]	Amino acid transport and metabolism	Glutamine amidotransferases class-II;; Conserved region in glutamate synthase;; Glutamate synthase central domain;; GXGXG motif;; Pyridine nucleotide-disulphide oxidoreductase;; Dihydroprymidine dehydrogenase domain II, 4Fe-4S cluster;; NAD(P)-binding Rossmann-like domain;; Pyridine nucleotide-disulphide oxidoreductase	Glutamate synthase 2 [NADH], chloroplastic OS=Oryza sativa subsp. japonica OX=39947 GN=Os05g0555600 PE=2 SV=2	E	Amino acid transport and metabolism	glutamate synthase 2 [NADH], chloroplastic [Setaria italica]	molecular function: binding (GO:0005488);; cellular component: cell (GO:0005623);; cellular component: organelle (GO:0043226);; cellular component: organelle part (GO:0044422);; cellular component: cell part (GO:0044464);; molecular function: catalytic activity (GO:0003824);; biological process: metabolic process (GO:0008152);; biological process: single-organism process (GO:0044699);; biological…
Seita.3G162500	Seita.3G162500	2.07877	68	1.56554	53	1.3793	44	2.20778	73	5.69681	174	2.57117	85	0.0080713	1.16944	up	--	--	Cellular Component: cytoplasmic vesicle (GO:0016023);;	--	--	--	--	--	--	S	Function unknown	uncharacterized protein LOC101760100 [Setaria italica]	--
Seita.3G166100	Seita.3G166100	17.5509	1241	9.15724	671	3.88965	263	26.3837	1871	17.9347	1214	25.9782	1879	0.00568889	1.25832	up	[H]	Coenzyme transport and metabolism	Molecular Function: DNA binding (GO:0003677);; Molecular Function: transcription factor activity, sequence-specific DNA binding (GO:0003700);; Biological Process: regulation of transcription, DNA-templated (GO:0006355);; Molecular Function: kinase activity (GO:0016301);; Biological Process: phosphorylation (GO:0016310);; Molecular Function: phosphotransferase activity, alcohol group as acceptor (…	K14156|0|sita:101775635|K14156 choline/ethanolamine kinase [EC:2.7.1.32 2.7.1.82] | (RefSeq) probable choline kinase 2	Glycerophospholipid metabolism (ko00564)	[M]	Cell wall/membrane/envelope biogenesis	Choline/ethanolamine kinase;; Phosphotransferase enzyme family	Probable choline kinase 2 OS=Arabidopsis thaliana OX=3702 GN=At1g74320 PE=2 SV=1	M	Cell wall/membrane/envelope biogenesis	probable choline kinase 2 isoform X1 [Setaria italica]	molecular function: binding (GO:0005488);; molecular function: nucleic acid binding transcription factor activity (GO:0001071);; biological process: biological regulation (GO:0065007);; molecular function: catalytic activity (GO:0003824);; biological process: metabolic process (GO:0008152);; biological process: cellular process (GO:0009987);; biological process: single-organism process (GO:004469…
Seita.3G166700	Seita.3G166700	9.49964	571	9.112	567	8.20691	471	16.6495	1003	15.2014	874	16.0516	987	3.76187e-12	1.16322	up	--	--	Molecular Function: calcium ion binding (GO:0005509);; Biological Process: detection of calcium ion (GO:0005513);; Cellular Component: cytoplasm (GO:0005737);; Cellular Component: plasma membrane (GO:0005886);; Biological Process: response to water deprivation (GO:0009414);; Biological Process: cellular potassium ion homeostasis (GO:0030007);; Biological Process: hypotonic salinity response (GO:0…	K06268|1.98916e-140|sita:101779032|K06268 serine/threonine-protein phosphatase 2B regulatory subunit | (RefSeq) calcineurin B-like protein 4	--	[T]	Signal transduction mechanisms	EF hand;; EF hand;; EF-hand domain;; EF-hand domain pair;; EF-hand domain pair	Calcineurin B-like protein 4 OS=Oryza sativa subsp. japonica OX=39947 GN=CBL4 PE=1 SV=1	DTZ	Cell cycle control, cell division, chromosome partitioning;; Signal transduction mechanisms;; Cytoskeleton	calcineurin B-like protein 4 [Setaria italica]	molecular function: binding (GO:0005488);; biological process: response to stimulus (GO:0050896);; cellular component: cell (GO:0005623);; cellular component: cell part (GO:0044464);; cellular component: membrane (GO:0016020);; biological process: cellular process (GO:0009987);; biological process: single-organism process (GO:0044699);; biological process: biological regulation (GO:0065007)
Seita.3G174800	Seita.3G174800	1.14637	118	1.52269	163	0.629173	62	3.03435	313	2.26342	224	3.16395	331	1.7691e-05	1.53086	up	--	--	Molecular Function: metal ion binding (GO:0046872);;	--	--	--	--	Domain of unknown function (DUF4793);; Domain of unknown function (DUF4792);; Zinc finger, C3HC4 type (RING finger)	Probable E3 ubiquitin-protein ligase XBOS34 OS=Oryza sativa subsp. japonica OX=39947 GN=XBOS34 PE=2 SV=1	O	Posttranslational modification, protein turnover, chaperones	uncharacterized protein LOC101757949 isoform X1 [Setaria italica]	molecular function: binding (GO:0005488)
Seita.3G178800	Seita.3G178800	0.315071	32	0.29059	31	0.235715	23	0.437093	45	0.790091	77	0.536501	56	0.00216522	1.23812	up	--	--	--	--	--	--	--	--	--	--	--	uncharacterized protein LOC101763237 [Setaria italica]	--
Seita.3G184100	Seita.3G184100	57.1332	1822	48.109	1588	38.5931	1176	79.1859	2532	74.6054	2277	82.2981	2684	5.62847e-06	1.01738	up	--	--	--	--	--	--	--	LURP-one-related	Protein LURP-one-related 12 OS=Arabidopsis thaliana OX=3702 GN=At3g15810 PE=2 SV=1	S	Function unknown	protein LURP-one-related 5 [Setaria italica]	--
Seita.3G187400	Seita.3G187400	106.249	11426	102.744	11444	78.6722	8083	160.799	17354	144.55	14885	165.352	18194	2.53553e-07	1.02547	up	[P]	Inorganic ion transport and metabolism	Molecular Function: DNA binding (GO:0003677);; Molecular Function: copper ion binding (GO:0005507);; Biological Process: glycolytic process (GO:0006096);; Biological Process: regulation of DNA replication (GO:0006275);; Biological Process: DNA packaging (GO:0006323);; Biological Process: water transport (GO:0006833);; Biological Process: hyperosmotic response (GO:0006972);; Biological Process: Go…	K00392|0|sita:101782253|K00392 sulfite reductase (ferredoxin) [EC:1.8.7.1] | (RefSeq) sulfite reductase [ferredoxin], chloroplastic	Sulfur metabolism (ko00920)	[P]	Inorganic ion transport and metabolism	Nitrite and sulphite reductase 4Fe-4S domain;; Nitrite/Sulfite reductase ferredoxin-like half domain	Sulfite reductase [ferredoxin], chloroplastic OS=Zea mays OX=4577 GN=SIR PE=1 SV=1	C	Energy production and conversion	hypothetical protein SETIT_021118mg [Setaria italica]	molecular function: binding (GO:0005488);; biological process: metabolic process (GO:0008152);; biological process: cellular process (GO:0009987);; biological process: single-organism process (GO:0044699);; biological process: biological regulation (GO:0065007);; biological process: cellular component organization or biogenesis (GO:0071840);; biological process: localization (GO:0051179);; biolog…
Seita.3G196200	Seita.3G196200	399.898	20869	312.217	16872	242.664	12099	572.53	29967	435.947	21784	613.74	32768	9.0397e-05	1.04311	up	--	--	Molecular Function: kinase activity (GO:0016301);; Biological Process: phosphorylation (GO:0016310);; Biological Process: cellular response to nitrogen levels (GO:0043562);;	K07199|0|sita:101777549|K07199 5'-AMP-activated protein kinase, regulatory beta subunit | (RefSeq) SNF1-related protein kinase regulatory subunit beta-1-like	--	[G]	Carbohydrate transport and metabolism	Glycogen recognition site of AMP-activated protein kinase;; 5'-AMP-activated protein kinase beta subunit, interaction domain	SNF1-related protein kinase regulatory subunit beta-1 OS=Arabidopsis thaliana OX=3702 GN=KINB1 PE=1 SV=1	S	Function unknown	SNF1-related protein kinase regulatory subunit beta-1 [Setaria italica]	molecular function: catalytic activity (GO:0003824);; biological process: metabolic process (GO:0008152);; biological process: cellular process (GO:0009987);; biological process: response to stimulus (GO:0050896)
Seita.3G201100	Seita.3G201100	5.0697	336	6.62047	455	4.09004	259	8.89032	591	12.1064	768	8.35764	567	1.84021e-05	1.18071	up	--	--	Cellular Component: mitochondrion (GO:0005739);; Cellular Component: plastid (GO:0009536);;	--	--	--	--	LURP-one-related	Protein LURP-one-related 8 OS=Arabidopsis thaliana OX=3702 GN=At2g38640 PE=2 SV=1	S	Function unknown	protein LURP-one-related 8 [Setaria italica]	cellular component: cell (GO:0005623);; cellular component: organelle (GO:0043226);; cellular component: cell part (GO:0044464)
Seita.3G204900	Seita.3G204900	24.179	1545	19.4174	1285	9.92168	606	28.8351	1848	53.3901	3266	29.9633	1959	0.00129547	1.2421	up	--	--	Cellular Component: extracellular region (GO:0005576);; Cellular Component: cell wall (GO:0005618);; Biological Process: syncytium formation (GO:0006949);; Biological Process: plant-type cell wall organization (GO:0009664);; Cellular Component: membrane (GO:0016020);; Cellular Component: cytoplasmic vesicle (GO:0016023);;	--	--	--	--	Pollen allergen;; Lytic transglycolase	Expansin-A4 OS=Oryza sativa subsp. japonica OX=39947 GN=EXPA4 PE=2 SV=1	G	Carbohydrate transport and metabolism	expansin-A4 [Setaria italica]	cellular component: extracellular region (GO:0005576);; cellular component: cell (GO:0005623);; cellular component: cell part (GO:0044464);; biological process: cellular process (GO:0009987);; biological process: developmental process (GO:0032502);; biological process: single-organism process (GO:0044699);; biological process: cellular component organization or biogenesis (GO:0071840);; cellular …
Seita.3G216400	Seita.3G216400	33.2574	3068	23.21	2217	21.5332	1898	40.7554	3771	39.2541	3467	49.431	4665	5.27905e-05	1.01687	up	[H]	Coenzyme transport and metabolism	Molecular Function: GTP cyclohydrolase II activity (GO:0003935);; Molecular Function: GTP binding (GO:0005525);; Molecular Function: 3,4-dihydroxy-2-butanone-4-phosphate synthase activity (GO:0008686);; Biological Process: riboflavin biosynthetic process (GO:0009231);; Cellular Component: chloroplast (GO:0009507);; Biological Process: mRNA modification (GO:0016556);; Molecular Function: metal ion…	K14652|0|sita:101783739|K14652 3,4-dihydroxy 2-butanone 4-phosphate synthase / GTP cyclohydrolase II [EC:4.1.99.12 3.5.4.25] | (RefSeq) probable monofunctional riboflavin biosynthesis protein RIBA 3, chloroplastic	Riboflavin metabolism (ko00740)	[H]	Coenzyme transport and metabolism	GTP cyclohydrolase II;; 3,4-dihydroxy-2-butanone 4-phosphate synthase	Probable monofunctional riboflavin biosynthesis protein RIBA 3, chloroplastic OS=Oryza sativa subsp. japonica OX=39947 GN=RIBA3 PE=2 SV=1	H	Coenzyme transport and metabolism	probable monofunctional riboflavin biosynthesis protein RIBA 3, chloroplastic isoform X1 [Setaria italica]	molecular function: catalytic activity (GO:0003824);; molecular function: binding (GO:0005488);; biological process: metabolic process (GO:0008152);; biological process: cellular process (GO:0009987);; biological process: single-organism process (GO:0044699);; cellular component: cell (GO:0005623);; cellular component: organelle (GO:0043226);; cellular component: cell part (GO:0044464)
Seita.3G221000	Seita.3G221000	108.725	6422	76.6364	4687	71.1377	4014	160.594	9514	131.903	7460	208.342	12589	4.46315e-06	1.22979	up	--	--	--	--	--	--	--	--	--	S	Function unknown	uncharacterized protein LOC101766336 [Setaria italica]	--
Seita.3G223000	Seita.3G223000	45.6004	3887	42.3128	3734	31.401	2557	99.18	8478	90.0966	7352	82.3972	7184	5.21748e-11	1.47516	up	--	--	Molecular Function: transferase activity, transferring acyl groups other than amino-acyl groups (GO:0016747);;	--	--	--	--	Transferase family	Uncharacterized acetyltransferase At3g50280 OS=Arabidopsis thaliana OX=3702 GN=At3g50280 PE=3 SV=1	S	Function unknown	hypothetical protein SETIT_021876mg [Setaria italica]	molecular function: catalytic activity (GO:0003824)
Seita.3G228700	Seita.3G228700	0.247934	25	0.400624	42	0.28616	28	0.615038	62	0.475698	46	0.606574	62	0.00307928	1.08624	up	--	--	Molecular Function: DNA binding (GO:0003677);; Molecular Function: chromatin binding (GO:0003682);;	--	--	--	--	Myb-like DNA-binding domain	--	S	Function unknown	uncharacterized protein LOC101761587 [Setaria italica]	molecular function: binding (GO:0005488)
Seita.3G238400	Seita.3G238400	209.889	19339	171.868	16398	134.604	11849	420.327	38845	379.29	33463	360.06	33942	1.0866e-09	1.44583	up	--	--	Cellular Component: mitochondrion (GO:0005739);;	--	--	[S]	Function unknown	Vitamin B6 photo-protection and homoeostasis	Protein root UVB sensitive 6 OS=Arabidopsis thaliana OX=3702 GN=RUS6 PE=2 SV=1	S	Function unknown	protein root UVB sensitive 6 isoform X2 [Setaria italica]	cellular component: cell (GO:0005623);; cellular component: organelle (GO:0043226);; cellular component: cell part (GO:0044464)
Seita.3G243800	Seita.3G243800	1.06576	128	0.288123	36	0.506082	59	1.37681	166	1.30698	151	1.37548	169	0.00876365	1.203	up	[E]	Amino acid transport and metabolism	Molecular Function: transporter activity (GO:0005215);; Biological Process: transport (GO:0006810);; Cellular Component: membrane (GO:0016020);;	--	--	[E]	Amino acid transport and metabolism	POT family;; Major Facilitator Superfamily	Protein NRT1/ PTR FAMILY 3.1 OS=Arabidopsis thaliana OX=3702 GN=NPF3.1 PE=2 SV=1	E	Amino acid transport and metabolism	protein NRT1/ PTR FAMILY 3.1 [Setaria italica]	molecular function: transporter activity (GO:0005215);; biological process: localization (GO:0051179);; cellular component: membrane (GO:0016020)
Seita.3G244200	Seita.3G244200	0.560545	22	0.537235	22	0.438175	17	1.34015	52	1.36971	51	1.66169	66	8.88026e-06	1.63301	up	--	--	Cellular Component: plastid (GO:0009536);;	--	--	[R]	General function prediction only	PPR repeat family;; PPR repeat;; PPR repeat;; Pentatricopeptide repeat domain	Pentatricopeptide repeat-containing protein At4g14170 OS=Arabidopsis thaliana OX=3702 GN=PCMP-E17 PE=2 SV=2	S	Function unknown	pentatricopeptide repeat-containing protein At4g14170 [Setaria italica]	cellular component: cell (GO:0005623);; cellular component: organelle (GO:0043226);; cellular component: cell part (GO:0044464)
Seita.3G244300	Seita.3G244300	84.3583	8037	92.2467	9100	96.0355	8741	321.604	30729	254.146	23183	494.989	48244	3.59351e-22	2.22854	up	[E]	Amino acid transport and metabolism	Molecular Function: asparagine synthase (glutamine-hydrolyzing) activity (GO:0004066);; Molecular Function: ATP binding (GO:0005524);; Biological Process: glutamine metabolic process (GO:0006541);; Biological Process: cellular amino acid catabolic process (GO:0009063);; Biological Process: response to absence of light (GO:0009646);; Biological Process: response to sucrose (GO:0009744);; Biologica…	K01953|0|sita:101782389|K01953 asparagine synthase (glutamine-hydrolysing) [EC:6.3.5.4] | (RefSeq) asparagine synthetase [glutamine-hydrolyzing]-like	Alanine, aspartate and glutamate metabolism (ko00250)	[E]	Amino acid transport and metabolism	Asparagine synthase;; Glutamine amidotransferase domain;; Glutamine amidotransferase domain;; Aluminium induced protein	Asparagine synthetase [glutamine-hydrolyzing] OS=Asparagus officinalis OX=4686 PE=2 SV=2	E	Amino acid transport and metabolism	asparagine synthetase [glutamine-hydrolyzing] [Setaria italica]	molecular function: catalytic activity (GO:0003824);; molecular function: binding (GO:0005488);; biological process: metabolic process (GO:0008152);; biological process: cellular process (GO:0009987);; biological process: single-organism process (GO:0044699);; biological process: response to stimulus (GO:0050896)
Seita.3G246700	Seita.3G246700	12.0953	1244	8.60543	917	8.29706	815	20.7345	2139	17.8235	1755	18.5523	1952	1.33069e-07	1.26361	up	[K]	Transcription	Biological Process: signal transduction (GO:0007165);; Cellular Component: cytoplasmic vesicle (GO:0016023);;	--	--	[R]	General function prediction only	Leucine rich repeat;; Leucine Rich repeats (2 copies);; Leucine Rich Repeat;; Leucine rich repeat N-terminal domain;; Leucine Rich repeat	LRR receptor-like serine/threonine-protein kinase ERL2 OS=Arabidopsis thaliana OX=3702 GN=ERL2 PE=2 SV=1	S	Function unknown	LRR receptor-like serine/threonine-protein kinase ERECTA [Setaria italica]	biological process: cellular process (GO:0009987);; biological process: biological regulation (GO:0065007)
Seita.3G251200	Seita.3G251200	1.94105	170	2.05931	187	0.823874	69	3.31862	292	3.31508	278	3.25418	292	0.00101856	1.22753	up	--		Molecular Function: protein serine/threonine kinase activity (GO:0004674);; Molecular Function: protein tyrosine kinase activity (GO:0004713);; Molecular Function: ATP binding (GO:0005524);; Biological Process: protein phosphorylation (GO:0006468);;	--	--	[T]	Signal transduction mechanisms	Protein tyrosine kinase;; Protein kinase domain;; Phosphotransferase enzyme family	Probable serine/threonine-protein kinase PBL7 OS=Arabidopsis thaliana OX=3702 GN=PBL7 PE=1 SV=1	T	Signal transduction mechanisms	probable serine/threonine-protein kinase PBL7 [Setaria italica]	molecular function: catalytic activity (GO:0003824);; biological process: metabolic process (GO:0008152);; biological process: cellular process (GO:0009987);; molecular function: binding (GO:0005488)
Seita.3G255900	Seita.3G255900	13.2058	769	10.7232	646	4.50643	251	23.8947	1395	19.0127	1059	35.2603	2099	9.18978e-05	1.55562	up	--	--	--	--	--	--	--	Fantastic Four meristem regulator	--	S	Function unknown	hypothetical protein SETIT_023080mg [Setaria italica]	--
Seita.3G263600	Seita.3G263600	17.6903	1792	19.3938	2037	17.8425	1733	45.6635	4651	21.0277	2040	40.131	4184	1.64181e-05	1.23766	up	[J]	Translation, ribosomal structure and biogenesis	Molecular Function: mRNA 3'-UTR binding (GO:0003730);; Biological Process: translational termination (GO:0006415);; Cellular Component: chloroplast stroma (GO:0009570);; Biological Process: chloroplast organization (GO:0009658);; Biological Process: photosynthetic electron transport in photosystem II (GO:0009772);; Biological Process: cytochrome b6f complex assembly (GO:0010190);; Molecular Funct…	--	--	[J]	Translation, ribosomal structure and biogenesis	PCRF domain;; RF-1 domain	Peptide chain release factor PrfB3, chloroplastic OS=Arabidopsis thaliana OX=3702 GN=PRFB3 PE=2 SV=1	J	Translation, ribosomal structure and biogenesis	peptide chain release factor PrfB3, chloroplastic isoform X1 [Setaria italica]	molecular function: binding (GO:0005488);; biological process: cellular process (GO:0009987);; biological process: single-organism process (GO:0044699);; biological process: cellular component organization or biogenesis (GO:0071840);; cellular component: cell (GO:0005623);; cellular component: organelle (GO:0043226);; cellular component: organelle part (GO:0044422);; cellular component: cell part…
Seita.3G263800	Seita.3G263800	1013.14	123651	625.662	79071	371.441	43311	2278.22	278885	1670.1	195175	2676.54	333819	6.29511e-07	1.82314	up	--	--	Cellular Component: cell wall (GO:0005618);; Cellular Component: vacuole (GO:0005773);; Cellular Component: plasma membrane (GO:0005886);; Biological Process: carbohydrate metabolic process (GO:0005975);; Biological Process: response to cold (GO:0009409);; Biological Process: response to bacterium (GO:0009617);; Biological Process: response to salt stress (GO:0009651);; Biological Process: defens…	--	--	--	--	Glycosyl hydrolases family 17	Lichenase-2 (Fragment) OS=Hordeum vulgare OX=4513 PE=1 SV=1	G	Carbohydrate transport and metabolism	lichenase-2 [Setaria italica]	cellular component: cell (GO:0005623);; cellular component: cell part (GO:0044464);; cellular component: organelle (GO:0043226);; cellular component: membrane (GO:0016020);; biological process: metabolic process (GO:0008152);; biological process: response to stimulus (GO:0050896);; biological process: multi-organism process (GO:0051704);; biological process: immune system process (GO:0002376);; m…
Seita.3G275100	Seita.3G275100	2.62272	27	3.21885	34	1.51193	15	5.39433	56	5.96423	59	4.95252	52	0.00159756	1.30354	up	--	--	--	--	--	--	--	--	--	S	Function unknown	ATP-dependent RNA helicase SUPV3L1, mitochondrial [Triticum urartu]	--
Seita.3G300700	Seita.3G300700	106.551	13414	53.2481	6942	74.4875	8959	200.836	25359	166.327	20050	247.807	31917	6.33436e-08	1.60896	up	[P]	Inorganic ion transport and metabolism	Molecular Function: voltage-gated chloride channel activity (GO:0005247);; Biological Process: chloride transport (GO:0006821);; Molecular Function: nitrate:proton symporter activity (GO:0009671);; Cellular Component: plant-type vacuole membrane (GO:0009705);; Biological Process: response to nitrate (GO:0010167);; Biological Process: nitrate transport (GO:0015706);; Cellular Component: integral c…	K05016|0|sita:101771320|K05016 chloride channel 7 | (RefSeq) chloride channel protein CLC-a-like	--	[P]	Inorganic ion transport and metabolism	Voltage gated chloride channel	Chloride channel protein CLC-a OS=Arabidopsis thaliana OX=3702 GN=CLC-A PE=1 SV=2	P	Inorganic ion transport and metabolism	chloride channel protein CLC-a [Setaria italica]	molecular function: transporter activity (GO:0005215);; biological process: localization (GO:0051179);; biological process: biological regulation (GO:0065007);; biological process: single-organism process (GO:0044699);; cellular component: cell (GO:0005623);; cellular component: membrane (GO:0016020);; cellular component: organelle (GO:0043226);; cellular component: organelle part (GO:0044422);; …
Seita.3G304700	Seita.3G304700	6.17608	358	23.2065	1391	26.7119	1477	34.7908	2018	33.1508	1837	32.183	1905	0.00754648	1.08382	up	--	--	--	--	--	[R]	General function prediction only	Zinc finger C-x8-C-x5-C-x3-H type (and similar)	Zinc finger CCCH domain-containing protein 66 OS=Oryza sativa subsp. japonica OX=39947 GN=Os12g0405100 PE=2 SV=1	S	Function unknown	hypothetical protein PAHAL_C03534 [Panicum hallii]	--
Seita.3G311400	Seita.3G311400	3.04832	501	2.65492	452	2.16307	340	5.05396	833	5.43178	855	5.54268	932	8.73504e-10	1.32266	up	[O]	Posttranslational modification, protein turnover, chaperones	Molecular Function: enzyme activator activity (GO:0008047);; Molecular Function: quinolinate synthetase A activity (GO:0008987);; Biological Process: aerobic respiration (GO:0009060);; Biological Process: NAD biosynthetic process (GO:0009435);; Cellular Component: chloroplast (GO:0009507);; Biological Process: iron-sulfur cluster assembly (GO:0016226);; Biological Process: quinolinate biosyntheti…	K03517|0|sita:101765379|K03517 quinolinate synthase [EC:2.5.1.72] | (RefSeq) quinolinate synthase, chloroplastic-like	Nicotinate and nicotinamide metabolism (ko00760)	--	--	Quinolinate synthetase A protein;; Fe-S metabolism associated domain	Quinolinate synthase, chloroplastic OS=Oryza sativa subsp. japonica OX=39947 GN=Os12g0290150 PE=3 SV=2	S	Function unknown	quinolinate synthase, chloroplastic [Setaria italica]	molecular function: molecular function regulator (GO:0098772);; biological process: biological regulation (GO:0065007);; molecular function: catalytic activity (GO:0003824);; biological process: metabolic process (GO:0008152);; biological process: cellular process (GO:0009987);; biological process: single-organism process (GO:0044699);; cellular component: cell (GO:0005623);; cellular component: …
Seita.3G314600	Seita.3G314600	13.8552	184	8.24088	114	5.55394	71	46.7138	622	37.2889	474	47.5305	645	5.18013e-11	2.31213	up	--	--	--	--	--	--	--	--	--	--	--	extensin-like isoform X1 [Setaria italica]	--
Seita.3G317900	Seita.3G317900	2.31684	49	1.93062	43	2.63714	53	5.74177	122	6.51743	132	4.89789	106	8.14851e-08	1.56934	up	--	--	--	--	--	--	--	--	--	--	--	hypothetical protein PAHAL_C03788 [Panicum hallii]	--
Seita.3G331300	Seita.3G331300	1.92056	161	1.61815	140	1.30177	104	2.59844	218	3.11279	249	2.79207	239	5.34846e-05	1.09419	up	--	--	Cellular Component: membrane (GO:0016020);;	--	--	[S]	Function unknown	Ion channel regulatory protein UNC-93	UNC93-like protein 3 OS=Arabidopsis thaliana OX=3702 GN=At3g09470 PE=2 SV=1	S	Function unknown	UNC93-like protein 3 [Setaria italica]	cellular component: membrane (GO:0016020)
Seita.3G340100	Seita.3G340100	78.5376	2693	47.1843	1676	34.7029	1137	107.778	3707	101.134	3321	75.7903	2659	0.00267686	1.0534	up	--	--	--	--	--	--	--	Cyclotide family	Cyclotide vibi-I (Fragment) OS=Viola biflora OX=214529 PE=1 SV=1	S	Function unknown	uncharacterized protein LOC111256624 [Setaria italica]	--
Seita.3G340200	Seita.3G340200	2.7474	227	2.05656	173	1.37092	107	4.27403	348	3.21209	264	4.80061	399	0.000292119	1.21863	up	[R]	General function prediction only	Cellular Component: mitochondrion (GO:0005739);; Biological Process: metabolic process (GO:0008152);; Cellular Component: membrane (GO:0016020);;	--	--	[I]	Lipid transport and metabolism	Patatin-like phospholipase	Patatin-like protein 1 OS=Oryza sativa subsp. indica OX=39946 GN=PLP1 PE=3 SV=1	S	Function unknown	patatin-like protein 1 [Setaria italica]	cellular component: cell (GO:0005623);; cellular component: organelle (GO:0043226);; cellular component: cell part (GO:0044464);; biological process: metabolic process (GO:0008152);; cellular component: membrane (GO:0016020)
Seita.3G344000	Seita.3G344000	45.3318	638	42.7946	624	39.1392	526	67.1704	948	73.5968	991	68.8078	990	6.06467e-10	1.04767	up	[O]	Posttranslational modification, protein turnover, chaperones	Molecular Function: electron carrier activity (GO:0009055);; Molecular Function: protein disulfide oxidoreductase activity (GO:0015035);; Cellular Component: cytoplasmic vesicle (GO:0016023);; Biological Process: electron transport chain (GO:0022900);; Biological Process: cell redox homeostasis (GO:0045454);;	K03676|2.39029e-69|sita:101764705|K03676 glutaredoxin 3 | (RefSeq) glutaredoxin-C15-like	--	[O]	Posttranslational modification, protein turnover, chaperones	Glutaredoxin	Glutaredoxin-C15 OS=Oryza sativa subsp. japonica OX=39947 GN=GRXC15 PE=3 SV=1	O	Posttranslational modification, protein turnover, chaperones	glutaredoxin-C15 [Setaria italica]	molecular function: electron carrier activity (GO:0009055);; molecular function: catalytic activity (GO:0003824);; biological process: metabolic process (GO:0008152);; biological process: single-organism process (GO:0044699);; biological process: cellular process (GO:0009987);; biological process: biological regulation (GO:0065007)
Seita.3G344100	Seita.3G344100	0.025808	1	0.039877	2	0	0	1.38088	54	1.57385	59	1.71077	68	7.63813e-18	4.25977	up	[O]	Posttranslational modification, protein turnover, chaperones	Cellular Component: nucleus (GO:0005634);; Molecular Function: electron carrier activity (GO:0009055);; Molecular Function: protein disulfide oxidoreductase activity (GO:0015035);; Cellular Component: cytoplasmic vesicle (GO:0016023);; Biological Process: electron transport chain (GO:0022900);; Biological Process: cell redox homeostasis (GO:0045454);;	K03676|2.59752e-70|sita:101765122|K03676 glutaredoxin 3 | (RefSeq) putative glutaredoxin-C14	--	[O]	Posttranslational modification, protein turnover, chaperones	Glutaredoxin	Putative glutaredoxin-C14 OS=Oryza sativa subsp. japonica OX=39947 GN=GRXC14 PE=3 SV=2	O	Posttranslational modification, protein turnover, chaperones	putative glutaredoxin-C14 [Setaria italica]	cellular component: cell (GO:0005623);; cellular component: organelle (GO:0043226);; cellular component: cell part (GO:0044464);; molecular function: electron carrier activity (GO:0009055);; molecular function: catalytic activity (GO:0003824);; biological process: metabolic process (GO:0008152);; biological process: single-organism process (GO:0044699);; biological process: cellular process (GO:0…
Seita.3G344200	Seita.3G344200	27.8206	392	19.5341	285	15.917	214	48.628	686	43.45	586	51.7015	744	4.28578e-07	1.42703	up	[O]	Posttranslational modification, protein turnover, chaperones	Molecular Function: electron carrier activity (GO:0009055);; Molecular Function: protein disulfide oxidoreductase activity (GO:0015035);; Cellular Component: cytoplasmic vesicle (GO:0016023);; Biological Process: electron transport chain (GO:0022900);; Biological Process: cell redox homeostasis (GO:0045454);;	K03676|1.35552e-69|sita:101765522|K03676 glutaredoxin 3 | (RefSeq) glutaredoxin-C15-like	--	[O]	Posttranslational modification, protein turnover, chaperones	Glutaredoxin	Glutaredoxin-C15 OS=Oryza sativa subsp. japonica OX=39947 GN=GRXC15 PE=3 SV=1	O	Posttranslational modification, protein turnover, chaperones	glutaredoxin-C15 [Setaria italica]	molecular function: electron carrier activity (GO:0009055);; molecular function: catalytic activity (GO:0003824);; biological process: metabolic process (GO:0008152);; biological process: single-organism process (GO:0044699);; biological process: cellular process (GO:0009987);; biological process: biological regulation (GO:0065007)
Seita.3G344300	Seita.3G344300	3.52682	50	0.714701	11	0.141926	2	25.3296	358	27.6282	372	35.5944	513	0.00113953	1.9894	up	[O]	Posttranslational modification, protein turnover, chaperones	Cellular Component: nucleus (GO:0005634);; Molecular Function: electron carrier activity (GO:0009055);; Molecular Function: protein disulfide oxidoreductase activity (GO:0015035);; Cellular Component: cytoplasmic vesicle (GO:0016023);; Biological Process: electron transport chain (GO:0022900);; Biological Process: cell redox homeostasis (GO:0045454);;	K03676|2.72458e-69|sita:101765931|K03676 glutaredoxin 3 | (RefSeq) putative glutaredoxin-C14	--	[O]	Posttranslational modification, protein turnover, chaperones	Glutaredoxin	Putative glutaredoxin-C14 OS=Oryza sativa subsp. japonica OX=39947 GN=GRXC14 PE=3 SV=2	O	Posttranslational modification, protein turnover, chaperones	putative glutaredoxin-C14 [Setaria italica]	cellular component: cell (GO:0005623);; cellular component: organelle (GO:0043226);; cellular component: cell part (GO:0044464);; molecular function: electron carrier activity (GO:0009055);; molecular function: catalytic activity (GO:0003824);; biological process: metabolic process (GO:0008152);; biological process: single-organism process (GO:0044699);; biological process: cellular process (GO:0…
Seita.3G344500	Seita.3G344500	1.42918	176	0.576679	74	0.12774	15	4.24009	522	4.72139	555	5.28128	663	0.00419441	1.73257	up	[O]	Posttranslational modification, protein turnover, chaperones	Cellular Component: nucleus (GO:0005634);; Molecular Function: electron carrier activity (GO:0009055);; Molecular Function: protein disulfide oxidoreductase activity (GO:0015035);; Cellular Component: cytoplasmic vesicle (GO:0016023);; Biological Process: electron transport chain (GO:0022900);; Biological Process: cell redox homeostasis (GO:0045454);;	K03676|3.20891e-69|sita:101766342|K03676 glutaredoxin 3 | (RefSeq) putative glutaredoxin-C14	--	[O]	Posttranslational modification, protein turnover, chaperones	Glutaredoxin	Putative glutaredoxin-C14 OS=Oryza sativa subsp. japonica OX=39947 GN=GRXC14 PE=3 SV=2	O	Posttranslational modification, protein turnover, chaperones	putative glutaredoxin-C14 [Setaria italica]	cellular component: cell (GO:0005623);; cellular component: organelle (GO:0043226);; cellular component: cell part (GO:0044464);; molecular function: electron carrier activity (GO:0009055);; molecular function: catalytic activity (GO:0003824);; biological process: metabolic process (GO:0008152);; biological process: single-organism process (GO:0044699);; biological process: cellular process (GO:0…
Seita.3G346000	Seita.3G346000	86.1626	3274	77.5259	3050	59.5557	2162	124.846	4758	115.011	4184	127.146	4942	2.20637e-06	1.024	up	[IQ]	Lipid transport and metabolism;; Secondary metabolites biosynthesis, transport and catabolism	Biological Process: fatty acid biosynthetic process (GO:0006633);; Cellular Component: chloroplast (GO:0009507);;	--	--	[CIQ]	Energy production and conversion;; Lipid transport and metabolism;; Secondary metabolites biosynthesis, transport and catabolism	Phosphopantetheine attachment site	Acyl carrier protein 1, chloroplastic OS=Hordeum vulgare OX=4513 GN=ACL1.1 PE=1 SV=2	I	Lipid transport and metabolism	acyl carrier protein 1, chloroplastic [Setaria italica]	biological process: metabolic process (GO:0008152);; biological process: cellular process (GO:0009987);; biological process: single-organism process (GO:0044699);; cellular component: cell (GO:0005623);; cellular component: organelle (GO:0043226);; cellular component: cell part (GO:0044464)
Seita.3G358800	Seita.3G358800	4.70749	51	3.50784	39	2.67218	28	9.43615	102	8.28828	86	9.77901	108	1.14272e-05	1.51964	up	--	--	Cellular Component: membrane (GO:0016020);;	--	--	--	--	--	--	--	--	hypothetical protein SETIT_023747mg [Setaria italica]	cellular component: membrane (GO:0016020)
Seita.3G358900	Seita.3G358900	2.27911	782	2.37386	844	1.53612	504	3.20729	1104	3.52604	1159	3.68673	1295	1.23877e-05	1.04931	up	--	--	--	--	--	--	--	--	--	S	Function unknown	uncharacterized protein LOC101776182 [Setaria italica]	--
Seita.3G364300	Seita.3G364300	0.332565	46	0.168798	24	0.046369	6	1.04766	143	1.70292	221	1.59499	222	6.36948e-07	2.50432	up	[T]	Signal transduction mechanisms	Molecular Function: protein serine/threonine kinase activity (GO:0004674);; Molecular Function: ATP binding (GO:0005524);; Biological Process: protein phosphorylation (GO:0006468);; Cellular Component: plastid (GO:0009536);;	--	--	[D]	Cell cycle control, cell division, chromosome partitioning	Protein kinase domain;; Protein tyrosine kinase	Protein IMPAIRED IN BABA-INDUCED STERILITY 1 OS=Arabidopsis thaliana OX=3702 GN=IBS1 PE=3 SV=1	T	Signal transduction mechanisms	probable serine/threonine-protein kinase At1g54610 [Setaria italica]	molecular function: catalytic activity (GO:0003824);; biological process: metabolic process (GO:0008152);; biological process: cellular process (GO:0009987);; molecular function: binding (GO:0005488);; cellular component: cell (GO:0005623);; cellular component: organelle (GO:0043226);; cellular component: cell part (GO:0044464)
Seita.3G375700	Seita.3G375700	0.560264	44	0.407322	33	0.605492	46	1.05096	83	0.95704	72	0.942913	76	0.000342747	1.16712	up	--	--	--	K15208|0|sita:101757270|K15208 snRNA-activating protein complex subunit 1 | (RefSeq) uncharacterized LOC101757270	--	--	--	Small nuclear RNA activating complex (SNAPc), subunit SNAP43	--	S	Function unknown	uncharacterized protein LOC101757270 [Setaria italica]	--
Seita.3G379700	Seita.3G379700	60.9325	7882	39.336	5264	24.9554	3071	83.7719	10868	63.6169	7879	106.217	14056	0.000728065	1.20967	up	--	--	Molecular Function: transcription factor activity, sequence-specific DNA binding (GO:0003700);; Biological Process: regulation of transcription, DNA-templated (GO:0006355);; Molecular Function: sequence-specific DNA binding (GO:0043565);;	--	--	--	--	Basic leucine-zipper C terminal;; bZIP transcription factor;; Basic region leucine zipper;; bZIP Maf transcription factor	Light-inducible protein CPRF2 OS=Petroselinum crispum OX=4043 GN=CPRF2 PE=2 SV=2	S	Function unknown	hypothetical protein SETIT_022331mg [Setaria italica]	molecular function: nucleic acid binding transcription factor activity (GO:0001071);; biological process: biological regulation (GO:0065007);; molecular function: binding (GO:0005488)
Seita.3G390700	Seita.3G390700	0.296828	30	0.183538	20	0.214727	21	1.1709	119	1.05719	102	1.3772	142	2.27422e-14	2.47016	up	[T]	Signal transduction mechanisms	Molecular Function: voltage-gated potassium channel activity (GO:0005249);; Biological Process: potassium ion transport (GO:0006813);; Cellular Component: integral component of membrane (GO:0016021);; Biological Process: transmembrane transport (GO:0055085);;	K05391|0|sita:101777568|K05391 cyclic nucleotide gated channel, other eukaryote | (RefSeq) putative cyclic nucleotide-gated ion channel 7	--	[PT]	Inorganic ion transport and metabolism;; Signal transduction mechanisms	Ion transport protein;; Cyclic nucleotide-binding domain	Probable cyclic nucleotide-gated ion channel 6 OS=Arabidopsis thaliana OX=3702 GN=CNGC6 PE=1 SV=2	U	Intracellular trafficking, secretion, and vesicular transport	putative cyclic nucleotide-gated ion channel 7 [Setaria italica]	molecular function: transporter activity (GO:0005215);; biological process: cellular process (GO:0009987);; biological process: single-organism process (GO:0044699);; biological process: localization (GO:0051179);; biological process: biological regulation (GO:0065007);; cellular component: membrane (GO:0016020);; cellular component: membrane part (GO:0044425)
Seita.3G397700	Seita.3G397700	4.67874	617	3.18002	441	2.52123	319	7.0452	935	6.03423	769	6.16056	829	0.000128697	1.14236	up	--	--	Cellular Component: nucleus (GO:0005634);; Molecular Function: zinc ion binding (GO:0008270);;	K10624|0|sita:101758491|K10624 E3 ubiquitin-protein ligase RBBP6 [EC:2.3.2.27] | (RefSeq) uncharacterized LOC101758491	--	[O]	Posttranslational modification, protein turnover, chaperones	DWNN domain;; Zinc knuckle	E3 ubiquitin ligase PQT3-like OS=Arabidopsis thaliana OX=3702 GN=At5g47430 PE=1 SV=1	S	Function unknown	E3 ubiquitin ligase PARAQUAT TOLERANCE 3 isoform X1 [Setaria italica]	cellular component: cell (GO:0005623);; cellular component: organelle (GO:0043226);; cellular component: cell part (GO:0044464);; molecular function: binding (GO:0005488)
Seita.3G397800	Seita.3G397800	34.396	2502	27.1538	2045	22.5437	1567	46.6402	3402	61.3212	4270	37.1977	2768	0.000205601	1.06551	up	[I]	Lipid transport and metabolism	Cellular Component: chloroplast (GO:0009507);; Biological Process: carotenoid biosynthetic process (GO:0016117);; Molecular Function: transferase activity, transferring alkyl or aryl (other than methyl) groups (GO:0016765);;	K02291|0|sita:101759707|K02291 15-cis-phytoene/all-trans-phytoene synthase [EC:2.5.1.32 2.5.1.99] | (RefSeq) phytoene synthase 2, chloroplastic-like	Carotenoid biosynthesis (ko00906)	[I]	Lipid transport and metabolism	Squalene/phytoene synthase	Phytoene synthase, chloroplastic OS=Daucus carota OX=4039 GN=PSY PE=2 SV=1	I	Lipid transport and metabolism	hypothetical protein SETIT_021888mg [Setaria italica]	cellular component: cell (GO:0005623);; cellular component: organelle (GO:0043226);; cellular component: cell part (GO:0044464);; biological process: metabolic process (GO:0008152);; biological process: cellular process (GO:0009987);; biological process: single-organism process (GO:0044699);; molecular function: catalytic activity (GO:0003824)
Seita.3G398700	Seita.3G398700	1.66263	100	1.65435	103	0.23178	15	4.01249	244	7.16466	425	3.27289	200	0.000744815	1.77374	up	[I]	Lipid transport and metabolism	Biological Process: very long-chain fatty acid metabolic process (GO:0000038);; Molecular Function: iron ion binding (GO:0005506);; Biological Process: fatty acid biosynthetic process (GO:0006633);; Cellular Component: membrane (GO:0016020);; Biological Process: negative regulation of programmed cell death (GO:0043069);; Biological Process: oxidation-reduction process (GO:0055114);; Molecular Fun…	K19706|0|sita:101761592|K19706 dihydroceramide fatty acyl 2-hydroxylase [EC:1.14.18.7] | (RefSeq) fatty acid 2-hydroxylase 1-like	--	[I]	Lipid transport and metabolism	Fatty acid hydroxylase superfamily	Dihydroceramide fatty acyl 2-hydroxylase FAH1 OS=Arabidopsis thaliana OX=3702 GN=FAH1 PE=1 SV=1	I	Lipid transport and metabolism	dihydroceramide fatty acyl 2-hydroxylase FAH1 isoform X1 [Setaria italica]	biological process: metabolic process (GO:0008152);; biological process: cellular process (GO:0009987);; biological process: single-organism process (GO:0044699);; molecular function: binding (GO:0005488);; cellular component: membrane (GO:0016020);; biological process: biological regulation (GO:0065007);; molecular function: catalytic activity (GO:0003824)
Seita.3G408400	Seita.3G408400	3.8462	329	1.00129	89	1.27551	104	6.29116	539	5.32735	436	6.49982	568	0.000814196	1.54399	up	--	--	--	K10523|0|sita:101766907|K10523 speckle-type POZ protein | (RefSeq) BTB/POZ and MATH domain-containing protein 1-like	--	[DR]	Cell cycle control, cell division, chromosome partitioning;; General function prediction only	BTB/POZ domain	BTB/POZ and MATH domain-containing protein 2 OS=Arabidopsis thaliana OX=3702 GN=BPM2 PE=1 SV=1	S	Function unknown	BTB/POZ and MATH domain-containing protein 1 [Setaria italica]	--
Seita.4G020400	Seita.4G020400	0.522042	81	0.421479	68	0.393834	58	0.933468	144	0.976245	144	0.713691	113	7.38232e-05	1.22271	up	--	--	--	--	--	--	--	Domain of unknown function (DUF4220);; Protein of unknown function, DUF594	--	S	Function unknown	uncharacterized protein LOC101786052 isoform X1 [Setaria italica]	--
Seita.4G038600	Seita.4G038600	192.436	8995	152.965	7404	120.128	5365	291.582	13669	249.701	11175	284.482	13604	5.30844e-06	1.11435	up	--	--	--	--	--	--	--	Protein of unknown function (DUF1677)	--	S	Function unknown	uncharacterized protein LOC101780271 [Setaria italica]	--
Seita.4G060900	Seita.4G060900	1.2089	181	1.15509	179	0.933904	134	1.90792	287	1.97861	284	1.94137	298	3.93083e-07	1.12953	up	[R]	General function prediction only	Molecular Function: chromatin binding (GO:0003682);; Molecular Function: transcription factor activity, sequence-specific DNA binding (GO:0003700);; Molecular Function: single-stranded RNA binding (GO:0003727);; Biological Process: DNA methylation (GO:0006306);; Biological Process: regulation of gene expression by genetic imprinting (GO:0006349);; Biological Process: regulation of transcription, …	K11430|0|sita:101782952|K11430 histone-lysine N-methyltransferase EZH2 [EC:2.1.1.43] | (RefSeq) histone-lysine N-methyltransferase EZ1	--	[K]	Transcription	SET domain	Histone-lysine N-methyltransferase EZ1 OS=Zea mays OX=4577 GN=EZ1 PE=2 SV=1	S	Function unknown	histone-lysine N-methyltransferase EZ1 isoform X1 [Setaria italica]	molecular function: binding (GO:0005488);; molecular function: nucleic acid binding transcription factor activity (GO:0001071);; biological process: biological regulation (GO:0065007);; biological process: metabolic process (GO:0008152);; biological process: cellular process (GO:0009987);; biological process: multi-organism process (GO:0051704);; biological process: developmental process (GO:0032…
Seita.4G084100	Seita.4G084100	0.790903	101	0.387032	51	0.811747	99	1.42107	182	0.838978	103	1.51317	197	0.00369632	1.12974	up	--	--	Molecular Function: aspartic-type endopeptidase activity (GO:0004190);; Cellular Component: mitochondrion (GO:0005739);; Biological Process: proteolysis (GO:0006508);;	--	--	[O]	Posttranslational modification, protein turnover, chaperones	Xylanase inhibitor N-terminal;; Xylanase inhibitor C-terminal;; Eukaryotic aspartyl protease	Aspartic proteinase nepenthesin-1 OS=Nepenthes gracilis OX=150966 GN=nep1 PE=1 SV=1	O	Posttranslational modification, protein turnover, chaperones	aspartic proteinase nepenthesin-1 [Setaria italica]	molecular function: catalytic activity (GO:0003824);; biological process: metabolic process (GO:0008152);; cellular component: cell (GO:0005623);; cellular component: organelle (GO:0043226);; cellular component: cell part (GO:0044464)
Seita.4G084300	Seita.4G084300	122.16	6435	82.8668	4521	63.2769	3185	213.241	11267	181.559	9158	203.852	10987	1.51451e-06	1.39572	up	[T]	Signal transduction mechanisms	Molecular Function: protein tyrosine phosphatase activity (GO:0004725);; Biological Process: peptidyl-tyrosine dephosphorylation (GO:0035335);;	K18045|2.08639e-146|sita:101783627|K18045 tyrosine-protein phosphatase SIW14 [EC:3.1.3.48] | (RefSeq) probable tyrosine-protein phosphatase At1g05000	--	[V]	Defense mechanisms	Tyrosine phosphatase family;; Tyrosine phosphatase family	Probable tyrosine-protein phosphatase DSP2 OS=Oryza sativa subsp. japonica OX=39947 GN=DSP2 PE=2 SV=2	T	Signal transduction mechanisms	probable tyrosine-protein phosphatase At1g05000 [Setaria italica]	molecular function: catalytic activity (GO:0003824);; biological process: metabolic process (GO:0008152);; biological process: cellular process (GO:0009987)
Seita.4G111900	Seita.4G111900	7.40549	283	8.64235	342	7.60002	277	15.6287	598	13.1252	480	13.5777	530	2.22085e-11	1.17084	up	--	--	Cellular Component: extracellular region (GO:0005576);;	K17991|3.16678e-54|sita:101774317|K17991 peroxygenase [EC:1.11.2.3] | (RefSeq) probable peroxygenase 4	Cutin, suberine and wax biosynthesis (ko00073)	--	--	Caleosin related protein	Probable peroxygenase 4 OS=Arabidopsis thaliana OX=3702 GN=PXG4 PE=1 SV=1	--	--	probable peroxygenase 4 [Setaria italica]	cellular component: extracellular region (GO:0005576)
Seita.4G124500	Seita.4G124500	2.7731	378	1.77016	250	2.2576	294	5.06173	692	4.30634	562	5.05377	705	2.27182e-08	1.36651	up	--	--	Cellular Component: plastid (GO:0009536);; Molecular Function: kinase activity (GO:0016301);; Biological Process: phosphorylation (GO:0016310);; Molecular Function: phosphotransferase activity, alcohol group as acceptor (GO:0016773);;	--	--	[T]	Signal transduction mechanisms	Phosphatidylinositol 3- and 4-kinase	Phosphatidylinositol 4-kinase gamma 7 OS=Arabidopsis thaliana OX=3702 GN=PI4KG7 PE=1 SV=2	S	Function unknown	phosphatidylinositol 4-kinase gamma 5 [Setaria italica]	cellular component: cell (GO:0005623);; cellular component: organelle (GO:0043226);; cellular component: cell part (GO:0044464);; molecular function: catalytic activity (GO:0003824);; biological process: metabolic process (GO:0008152);; biological process: cellular process (GO:0009987)
Seita.4G126100	Seita.4G126100	2.79258	152	2.08647	118	2.67966	139	5.71184	311	3.50023	182	4.83498	269	4.02461e-05	1.17138	up	[L]	Replication, recombination and repair	Biological Process: DNA repair (GO:0006281);; Molecular Function: oxidoreductase activity, acting on single donors with incorporation of molecular oxygen, incorporation of two atoms of oxygen (GO:0016702);; Molecular Function: oxidoreductase activity, acting on paired donors, with incorporation or reduction of molecular oxygen, 2-oxoglutarate as one donor, and incorporation of one atom each of ox…	--	--	--	--	2OG-Fe(II) oxygenase superfamily	DNA oxidative demethylase ALKBH2 OS=Arabidopsis thaliana OX=3702 GN=ALKBH2 PE=2 SV=2	L	Replication, recombination and repair	DNA oxidative demethylase ALKBH2 [Setaria italica]	biological process: metabolic process (GO:0008152);; biological process: cellular process (GO:0009987);; biological process: response to stimulus (GO:0050896);; molecular function: catalytic activity (GO:0003824);; biological process: single-organism process (GO:0044699)
Seita.4G130800	Seita.4G130800	4.17434	306	3.11816	237	2.22671	156	5.57897	410	5.59825	393	6.12912	460	0.000222614	1.11571	up	--	--	--	--	--	--	--	--	--	--	--	hypothetical protein SETIT_008911mg [Setaria italica]	--
Seita.4G145900	Seita.4G145900	2.30812	310	2.57821	359	2.35723	303	4.05599	546	3.4963	465	3.98545	547	2.59202e-11	1.02342	up	--		Molecular Function: protein serine/threonine kinase activity (GO:0004674);; Molecular Function: ATP binding (GO:0005524);; Cellular Component: mitochondrion (GO:0005739);; Cellular Component: membrane (GO:0016020);; Molecular Function: carbohydrate binding (GO:0030246);; Molecular Function: ubiquitin protein ligase binding (GO:0031625);; Biological Process: protein autophosphorylation (GO:0046777…	--	--	--	--	Protein kinase domain;; Protein tyrosine kinase;; D-mannose binding lectin;; PAN-like domain	G-type lectin S-receptor-like serine/threonine-protein kinase SD2-5 OS=Arabidopsis thaliana OX=3702 GN=SD25 PE=1 SV=1	T	Signal transduction mechanisms	G-type lectin S-receptor-like serine/threonine-protein kinase SD2-5 [Setaria italica]	molecular function: catalytic activity (GO:0003824);; biological process: metabolic process (GO:0008152);; biological process: cellular process (GO:0009987);; molecular function: binding (GO:0005488);; cellular component: cell (GO:0005623);; cellular component: organelle (GO:0043226);; cellular component: cell part (GO:0044464);; cellular component: membrane (GO:0016020)
Seita.4G151100	Seita.4G151100	13.7109	3010	6.77742	1680	6.0669	1358	19.2114	4262	15.8675	3609	20.7561	4881	9.09777e-05	1.28856	up	[G]	Carbohydrate transport and metabolism	Molecular Function: sugar:proton symporter activity (GO:0005351);; Molecular Function: ATP binding (GO:0005524);; Cellular Component: mitochondrion (GO:0005739);; Biological Process: starch catabolic process (GO:0005983);; Biological Process: circadian rhythm (GO:0007623);; Biological Process: phosphoenolpyruvate-dependent sugar phosphotransferase system (GO:0009401);; Cellular Component: chlorop…	K08244|0|sita:101776884|K08244 alpha-glucan, water dikinase [EC:2.7.9.4] | (RefSeq) alpha-glucan water dikinase, chloroplastic	--	--	--	Pyruvate phosphate dikinase, PEP/pyruvate binding domain;; Protein of unknown function (DUF2934)	Alpha-glucan water dikinase, chloroplastic OS=Citrus reticulata OX=85571 GN=R1 PE=2 SV=1	S	Function unknown	alpha-glucan water dikinase, chloroplastic isoform X2 [Setaria italica]	molecular function: transporter activity (GO:0005215);; biological process: single-organism process (GO:0044699);; biological process: localization (GO:0051179);; molecular function: binding (GO:0005488);; cellular component: cell (GO:0005623);; cellular component: organelle (GO:0043226);; cellular component: cell part (GO:0044464);; biological process: metabolic process (GO:0008152);; biological…
Seita.4G154100	Seita.4G154100	0.78001	69	0.682898	62	0.654371	55	3.15969	277	2.54706	213	1.77008	159	3.72222e-10	1.99678	up	[K]	Transcription	Biological Process: signal transduction (GO:0007165);; Cellular Component: cytoplasmic vesicle (GO:0016023);;	--	--	[R]	General function prediction only	Leucine Rich repeats (2 copies);; Leucine rich repeat;; Leucine Rich Repeat;; Leucine Rich repeat;; Leucine rich repeat N-terminal domain	Systemin receptor SR160 OS=Solanum peruvianum OX=4082 PE=1 SV=1	S	Function unknown	probable LRR receptor-like serine/threonine-protein kinase At4g20940 [Setaria italica]	biological process: cellular process (GO:0009987);; biological process: biological regulation (GO:0065007)
Seita.4G160700	Seita.4G160700	431.898	21787	210.939	11019	65.0743	3137	893.52	45208	663.953	32070	1021.34	52711	0.00892023	1.49064	up	[G]	Carbohydrate transport and metabolism	Cellular Component: protein storage vacuole (GO:0000326);; Cellular Component: plasma membrane (GO:0005886);; Biological Process: water transport (GO:0006833);; Cellular Component: plant-type cell wall (GO:0009505);; Cellular Component: plant-type vacuole membrane (GO:0009705);; Cellular Component: chloroplast envelope (GO:0009941);; Molecular Function: methylammonium transmembrane transporter ac…	K09873|5.08594e-170|sita:101771871|K09873 aquaporin TIP | (RefSeq) probable aquaporin TIP2-2	--	[G]	Carbohydrate transport and metabolism	Major intrinsic protein	Probable aquaporin TIP2-2 OS=Oryza sativa subsp. japonica OX=39947 GN=TIP2-2 PE=2 SV=1	G	Carbohydrate transport and metabolism	probable aquaporin TIP2-2 [Setaria italica]	cellular component: cell (GO:0005623);; cellular component: organelle (GO:0043226);; cellular component: cell part (GO:0044464);; cellular component: membrane (GO:0016020);; biological process: single-organism process (GO:0044699);; biological process: localization (GO:0051179);; cellular component: organelle part (GO:0044422);; molecular function: transporter activity (GO:0005215);; cellular com…
Seita.4G161300	Seita.4G161300	0.643915	62	1.07849	107	0.749881	69	1.84308	177	2.07347	190	3.08436	302	1.58396e-08	1.72032	up	--	--	Cellular Component: integral component of membrane (GO:0016021);;	K15015|0|sita:101773922|K15015 solute carrier family 32 (vesicular inhibitory amino acid transporter) | (RefSeq) vacuolar amino acid transporter 1-like	--	[E]	Amino acid transport and metabolism	Transmembrane amino acid transporter protein	Amino acid transporter AVT1C OS=Arabidopsis thaliana OX=3702 GN=AVT1C PE=1 SV=1	E	Amino acid transport and metabolism	amino acid transporter AVT1C [Setaria italica]	cellular component: membrane (GO:0016020);; cellular component: membrane part (GO:0044425)
Seita.4G168800	Seita.4G168800	4.15165	191	2.45038	117	1.25175	55	6.74222	311	6.80397	300	6.23173	293	0.000716349	1.422	up	--	--	--	--	--	--	--	--	--	S	Function unknown	uncharacterized protein LOC101762298 [Setaria italica]	--
Seita.4G169700	Seita.4G169700	0.38088	40	0.430949	47	0.276862	28	0.784246	83	1.63322	165	0.925054	100	1.56636e-05	1.72401	up	--	--	Molecular Function: hydrolase activity, hydrolyzing O-glycosyl compounds (GO:0004553);; Biological Process: carbohydrate metabolic process (GO:0005975);; Cellular Component: cytoplasmic vesicle (GO:0016023);;	--	--	--	--	Glycosyl hydrolases family 17	Glucan endo-1,3-beta-glucosidase 11 OS=Arabidopsis thaliana OX=3702 GN=At1g32860 PE=1 SV=1	G	Carbohydrate transport and metabolism	glucan endo-1,3-beta-glucosidase 11 [Setaria italica]	molecular function: catalytic activity (GO:0003824);; biological process: metabolic process (GO:0008152)
Seita.4G171200	Seita.4G171200	2.65686	187	2.28763	167	1.3379	90	5.02953	354	4.50979	303	5.92724	426	2.97059e-06	1.50123	up	--	--	Cellular Component: membrane (GO:0016020);; Cellular Component: cytoplasmic vesicle (GO:0016023);; Molecular Function: metal ion binding (GO:0046872);;	--	--	[O]	Posttranslational modification, protein turnover, chaperones	Ring finger domain;; RING-like zinc finger;; RING-H2 zinc finger domain;; Zinc finger, C3HC4 type (RING finger);; Zinc finger, C3HC4 type (RING finger)	RING-H2 finger protein ATL32 OS=Arabidopsis thaliana OX=3702 GN=ATL32 PE=2 SV=3	O	Posttranslational modification, protein turnover, chaperones	probable E3 ubiquitin-protein ligase ATL45 [Setaria italica]	cellular component: membrane (GO:0016020);; molecular function: binding (GO:0005488)
Seita.4G189100	Seita.4G189100	15.2919	2248	13.0072	1980	6.39616	899	26.2446	3869	22.124	3114	25.3577	3813	0.000114404	1.29712	up	[K]	Transcription	Molecular Function: protein kinase activity (GO:0004672);; Molecular Function: ATP binding (GO:0005524);; Cellular Component: mitochondrion (GO:0005739);; Cellular Component: plasma membrane (GO:0005886);; Biological Process: protein phosphorylation (GO:0006468);; Cellular Component: integral component of membrane (GO:0016021);;	--	--	[T]	Signal transduction mechanisms	Protein tyrosine kinase;; Protein kinase domain;; Leucine rich repeat	Protein STRUBBELIG-RECEPTOR FAMILY 3 OS=Arabidopsis thaliana OX=3702 GN=SRF3 PE=2 SV=1	T	Signal transduction mechanisms	protein STRUBBELIG-RECEPTOR FAMILY 3 [Setaria italica]	molecular function: catalytic activity (GO:0003824);; biological process: metabolic process (GO:0008152);; biological process: cellular process (GO:0009987);; molecular function: binding (GO:0005488);; cellular component: cell (GO:0005623);; cellular component: organelle (GO:0043226);; cellular component: cell part (GO:0044464);; cellular component: membrane (GO:0016020);; cellular component: mem…
Seita.4G193400	Seita.4G193400	8.10287	662	2.94035	249	2.15459	169	11.9686	981	16.7876	1313	11.939	998	0.000338525	1.61275	up	--	--	Cellular Component: nucleus (GO:0005634);;	--	--	--	--	--	--	S	Function unknown	transcription factor IBH1-like 1 [Setaria italica]	cellular component: cell (GO:0005623);; cellular component: organelle (GO:0043226);; cellular component: cell part (GO:0044464)
Seita.4G195800	Seita.4G195800	111.141	4550	95.2127	4036	88.2507	3452	165.514	6796	124.645	4886	202.01	8461	6.89397e-06	1.0402	up	[O]	Posttranslational modification, protein turnover, chaperones	Cellular Component: nucleus (GO:0005634);; Biological Process: protein folding (GO:0006457);; Cellular Component: chloroplast stroma (GO:0009570);; Molecular Function: heat shock protein binding (GO:0031072);; Molecular Function: unfolded protein binding (GO:0051082);;	--	--	[O]	Posttranslational modification, protein turnover, chaperones	DnaJ domain	Chaperone protein dnaJ 8, chloroplastic OS=Arabidopsis thaliana OX=3702 GN=ATJ8 PE=2 SV=1	O	Posttranslational modification, protein turnover, chaperones	chaperone protein dnaJ 8, chloroplastic [Setaria italica]	cellular component: cell (GO:0005623);; cellular component: organelle (GO:0043226);; cellular component: cell part (GO:0044464);; biological process: cellular process (GO:0009987);; cellular component: organelle part (GO:0044422);; molecular function: binding (GO:0005488)
Seita.4G202000	Seita.4G202000	27.1394	5498	22.5615	4733	14.7033	2846	42.0093	8536	35.3966	6867	44.7498	9275	2.30161e-05	1.18496	up	[HR]	Coenzyme transport and metabolism;; General function prediction only	Cellular Component: plasma membrane (GO:0005886);; Biological Process: sucrose biosynthetic process (GO:0005986);; Molecular Function: sucrose-phosphate synthase activity (GO:0046524);;	K00696|0|sita:101759319|K00696 sucrose-phosphate synthase [EC:2.4.1.14] | (RefSeq) probable sucrose-phosphate synthase 3	Starch and sucrose metabolism (ko00500)	[M]	Cell wall/membrane/envelope biogenesis	Glycosyl transferases group 1;; Sucrose-6F-phosphate phosphohydrolase;; Glycosyl transferases group 1;; Sucrose synthase;; Glycosyltransferase Family 4;; Glycosyl transferase 4-like domain;; Fungal protein of unknown function (DUF1752)	Probable sucrose-phosphate synthase 3 OS=Oryza sativa subsp. japonica OX=39947 GN=SPS3 PE=2 SV=1	M	Cell wall/membrane/envelope biogenesis	probable sucrose-phosphate synthase 3 isoform X1 [Setaria italica]	cellular component: cell (GO:0005623);; cellular component: membrane (GO:0016020);; cellular component: cell part (GO:0044464);; biological process: metabolic process (GO:0008152);; biological process: cellular process (GO:0009987);; biological process: single-organism process (GO:0044699);; molecular function: catalytic activity (GO:0003824)
Seita.4G207600	Seita.4G207600	15.8565	1256	13.8067	1132	11.6357	880	23.9591	1902	21.055	1596	24.0068	1944	4.24248e-07	1.05074	up	[V]	Defense mechanisms	Cellular Component: plastid (GO:0009536);; Molecular Function: ADP-ribose diphosphatase activity (GO:0047631);; Molecular Function: NAD binding (GO:0051287);;	--	--	[T]	Signal transduction mechanisms	NUDIX domain	Nudix hydrolase 2 OS=Arabidopsis thaliana OX=3702 GN=NUDT2 PE=1 SV=1	S	Function unknown	nudix hydrolase 2 isoform X2 [Setaria italica]	cellular component: cell (GO:0005623);; cellular component: organelle (GO:0043226);; cellular component: cell part (GO:0044464);; molecular function: catalytic activity (GO:0003824);; molecular function: binding (GO:0005488)
Seita.4G212200	Seita.4G212200	24.9147	1521	24.8643	1573	20.2807	1183	44.5021	2725	41.3704	2420	40.3124	2519	8.01964e-11	1.17104	up	[M]	Cell wall/membrane/envelope biogenesis	Molecular Function: catalytic activity (GO:0003824);; Biological Process: cellular metabolic process (GO:0044237);; Molecular Function: coenzyme binding (GO:0050662);;	--	--	[V]	Defense mechanisms	NAD dependent epimerase/dehydratase family;; 3-beta hydroxysteroid dehydrogenase/isomerase family;; NAD(P)H-binding;; GDP-mannose 4,6 dehydratase;; KR domain;; NmrA-like family;; Male sterility protein;; Polysaccharide biosynthesis protein	Cinnamoyl-CoA reductase 1 OS=Oryza sativa subsp. japonica OX=39947 GN=CCR1 PE=1 SV=1	M	Cell wall/membrane/envelope biogenesis	cinnamoyl-CoA reductase 1 [Setaria italica]	molecular function: catalytic activity (GO:0003824);; biological process: metabolic process (GO:0008152);; biological process: cellular process (GO:0009987);; molecular function: binding (GO:0005488)
Seita.4G214500	Seita.4G214500	3.85728	236	3.12939	198	1.33201	78	6.71356	411	6.16657	361	9.34687	584	0.000124755	1.52288	up	--	--	--	--	--	--	--	VQ motif	--	S	Function unknown	uncharacterized protein LOC101769881 [Setaria italica]	--
Seita.4G221100	Seita.4G221100	21.0519	1506	20.7288	1536	10.8983	745	46.6566	3348	45.39	3109	40.0906	2934	1.71068e-07	1.55533	up	--	--	Molecular Function: diacylglycerol cholinephosphotransferase activity (GO:0004142);; Biological Process: CDP-choline pathway (GO:0006657);; Cellular Component: membrane (GO:0016020);;	--	--	--	--	--	Phosphatidylcholine:diacylglycerol cholinephosphotransferase 1 OS=Arabidopsis thaliana OX=3702 GN=ROD1 PE=1 SV=1	S	Function unknown	phosphatidylcholine:diacylglycerol cholinephosphotransferase 1 [Setaria italica]	molecular function: catalytic activity (GO:0003824);; biological process: metabolic process (GO:0008152);; biological process: cellular process (GO:0009987);; biological process: single-organism process (GO:0044699);; cellular component: membrane (GO:0016020)
Seita.4G221800	Seita.4G221800	28.0901	3923	25.6382	3708	32.755	4370	55.285	7743	50.4316	6743	58.7019	8387	6.77553e-22	1.2686	up	[K]	Transcription	Cellular Component: nucleus (GO:0005634);; Cellular Component: mitochondrion (GO:0005739);; Biological Process: response to ethylene (GO:0009723);; Cellular Component: SCF ubiquitin ligase complex (GO:0019005);;	K14515|0|sita:101758377|K14515 EIN3-binding F-box protein | (RefSeq) EIN3-binding F-box protein 1-like	Plant hormone signal transduction (ko04075)	[R]	General function prediction only	Leucine Rich repeats (2 copies);; Leucine Rich repeat	EIN3-binding F-box protein 1 OS=Arabidopsis thaliana OX=3702 GN=EBF1 PE=1 SV=1	S	Function unknown	EIN3-binding F-box protein 1 [Setaria italica]	cellular component: cell (GO:0005623);; cellular component: organelle (GO:0043226);; cellular component: cell part (GO:0044464);; biological process: response to stimulus (GO:0050896);; cellular component: macromolecular complex (GO:0032991)
Seita.4G225400	Seita.4G225400	4.48853	444	2.68043	275	0.827446	79	10.2792	1019	12.2987	1163	8.38494	848	8.08876e-05	1.84585	up	[Q]	Secondary metabolites biosynthesis, transport and catabolism	Biological Process: fatty acid biosynthetic process (GO:0006633);; Biological Process: response to cold (GO:0009409);; Biological Process: response to light stimulus (GO:0009416);; Cellular Component: membrane (GO:0016020);; Molecular Function: transferase activity, transferring acyl groups other than amino-acyl groups (GO:0016747);;	K15397|0|sita:101771353|K15397 3-ketoacyl-CoA synthase [EC:2.3.1.199] | (RefSeq) 3-ketoacyl-CoA synthase 11-like	Fatty acid elongation (ko00062)	--	--	FAE1/Type III polyketide synthase-like protein;; 3-Oxoacyl-[acyl-carrier-protein (ACP)] synthase III C terminal;; Chalcone and stilbene synthases, C-terminal domain	3-ketoacyl-CoA synthase 11 OS=Arabidopsis thaliana OX=3702 GN=KCS11 PE=1 SV=1	I	Lipid transport and metabolism	3-ketoacyl-CoA synthase 11 [Setaria italica]	biological process: metabolic process (GO:0008152);; biological process: cellular process (GO:0009987);; biological process: single-organism process (GO:0044699);; biological process: response to stimulus (GO:0050896);; cellular component: membrane (GO:0016020);; molecular function: catalytic activity (GO:0003824)
Seita.4G233800	Seita.4G233800	0.570995	31	0.285232	16	0.038692	3	1.97101	107	1.52774	80	2.21737	123	5.45858e-05	2.15004	up	--	--	--	--	--	--	--	--	--	S	Function unknown	actin cytoskeleton-regulatory complex protein pan-1 [Setaria italica]	--
Seita.4G234700	Seita.4G234700	7.78983	535	7.61506	542	5.04007	331	13.4976	929	11.7409	772	13.4596	945	1.43349e-06	1.20394	up	--	--	--	--	--	--	--	--	--	--	--	--	--
Seita.4G237500	Seita.4G237500	7.55978	608	5.5036	429	4.30004	303	13.5337	1372	16.3972	1267	15.4367	1272	1.44217e-09	1.76538	up	--	--	Molecular Function: copper ion transmembrane transporter activity (GO:0005375);; Molecular Function: iron ion transmembrane transporter activity (GO:0005381);; Molecular Function: zinc ion transmembrane transporter activity (GO:0005385);; Cellular Component: plasma membrane (GO:0005886);; Biological Process: response to nematode (GO:0009624);; Biological Process: response to zinc ion (GO:0010043)…	K14709|2.01978e-118|sita:101782436|K14709 solute carrier family 39 (zinc transporter), member 1/2/3 | (RefSeq) zinc transporter 10-like	--	[P]	Inorganic ion transport and metabolism	ZIP Zinc transporter	Zinc transporter 10 OS=Oryza sativa subsp. japonica OX=39947 GN=ZIP10 PE=3 SV=2	P	Inorganic ion transport and metabolism	zinc transporter 10 [Setaria italica]	molecular function: transporter activity (GO:0005215);; biological process: localization (GO:0051179);; cellular component: cell (GO:0005623);; cellular component: membrane (GO:0016020);; cellular component: cell part (GO:0044464);; biological process: response to stimulus (GO:0050896);; biological process: multi-organism process (GO:0051704);; cellular component: membrane part (GO:0044425)
Seita.4G237800	Seita.4G237800	1.76246	98	1.54178	89	1.51463	81	3.11814	174	2.76021	147	3.41404	194	2.84625e-07	1.23886	up	--	--	--	--	--	--	--	--	--	S	Function unknown	high mobility group nucleosome-binding domain-containing protein 5 [Setaria italica]	--
Seita.4G248700	Seita.4G248700	5.2272	438	4.91749	426	2.66616	213	8.55785	718	12.8551	1030	7.18267	615	0.000128156	1.35802	up	[IR]	Lipid transport and metabolism;; General function prediction only	Biological Process: lipid metabolic process (GO:0006629);; Cellular Component: cytoplasmic vesicle (GO:0016023);; Molecular Function: hydrolase activity, acting on ester bonds (GO:0016788);;	K21026|0|sita:101778659|K21026 acetylajmaline esterase [EC:3.1.1.80] | (RefSeq) acetylajmalan esterase-like	--	--	--	GDSL-like Lipase/Acylhydrolase	GDSL esterase/lipase At1g28600 OS=Arabidopsis thaliana OX=3702 GN=At1g28600 PE=2 SV=1	S	Function unknown	acetylajmalan esterase [Setaria italica]	biological process: metabolic process (GO:0008152);; biological process: single-organism process (GO:0044699);; molecular function: catalytic activity (GO:0003824)
Seita.4G274800	Seita.4G274800	40.6772	1144	29.0362	846	21.447	577	59.6843	1684	50.4734	1360	79.4846	2288	3.31915e-05	1.28526	up	--	--	--	--	--	--	--	Protein of unknown function (DUF1668)	--	--	--	hypothetical protein SETIT_007957mg [Setaria italica]	--
Seita.4G275500	Seita.4G275500	164.011	14160	141.06	12611	131.185	10821	254.396	22030	276.672	22872	247.064	21823	2.3649e-10	1.15424	up	[S]	Function unknown	Cellular Component: plasma membrane (GO:0005886);; Cellular Component: chloroplast envelope (GO:0009941);;	--	--	--	--	Uncharacterized protein family, UPF0114	--	S	Function unknown	uncharacterized protein LOC101770961 [Setaria italica]	cellular component: cell (GO:0005623);; cellular component: membrane (GO:0016020);; cellular component: cell part (GO:0044464);; cellular component: organelle (GO:0043226);; cellular component: organelle part (GO:0044422)
Seita.4G276400	Seita.4G276400	1.95265	147	3.09764	241	2.07406	149	4.88049	367	6.60467	474	3.66796	281	1.84815e-05	1.34475	up	--	--	--	--	--	[R]	General function prediction only	Kelch motif;; Kelch motif	F-box/kelch-repeat protein SKIP25 OS=Arabidopsis thaliana OX=3702 GN=SKIP25 PE=1 SV=1	S	Function unknown	F-box/kelch-repeat protein SKIP25 [Setaria italica]	--
Seita.4G281200	Seita.4G281200	210.293	37279	143.761	26389	111.911	18953	336.712	59868	238.575	40496	405.635	73567	3.10642e-05	1.29941	up	[O]	Posttranslational modification, protein turnover, chaperones	Cellular Component: mitochondrion (GO:0005739);; Cellular Component: plastid (GO:0009536);;	--	--	[O]	Posttranslational modification, protein turnover, chaperones	DnaJ domain	Chaperone protein dnaJ 11, chloroplastic OS=Arabidopsis thaliana OX=3702 GN=ATJ11 PE=1 SV=2	O	Posttranslational modification, protein turnover, chaperones	hypothetical protein SETIT_007910mg, partial [Setaria italica]	cellular component: cell (GO:0005623);; cellular component: organelle (GO:0043226);; cellular component: cell part (GO:0044464)
Seita.4G284100	Seita.4G284100	95.9533	5237	67.8849	3840	24.0347	1256	343.195	18801	253.992	13289	365.111	20402	2.80207e-08	2.2943	up	[P]	Inorganic ion transport and metabolism	Molecular Function: DNA binding (GO:0003677);; Molecular Function: thiosulfate sulfurtransferase activity (GO:0004792);; Biological Process: response to oxidative stress (GO:0006979);; Molecular Function: zinc ion binding (GO:0008270);; Cellular Component: chloroplast (GO:0009507);; Biological Process: response to wounding (GO:0009611);; Biological Process: response to jasmonic acid (GO:0009753);;	--	--	[P]	Inorganic ion transport and metabolism	Rhodanese-like domain	Senescence-associated protein DIN1 OS=Raphanus sativus OX=3726 GN=DIN1 PE=2 SV=1	P	Inorganic ion transport and metabolism	thiosulfate sulfurtransferase 16, chloroplastic [Setaria italica]	molecular function: binding (GO:0005488);; molecular function: catalytic activity (GO:0003824);; biological process: response to stimulus (GO:0050896);; cellular component: cell (GO:0005623);; cellular component: organelle (GO:0043226);; cellular component: cell part (GO:0044464)
Seita.4G291400	Seita.4G291400	0.587493	52	0.283037	26	0.305304	26	0.736908	65	0.759301	64	0.97638	87	0.00456153	1.19517	up	[T]	Signal transduction mechanisms	Molecular Function: transferase activity, transferring phosphorus-containing groups (GO:0016772);;	K04733|0|sita:101758262|K04733 interleukin-1 receptor-associated kinase 4 [EC:2.7.11.1] | (RefSeq) U-box domain-containing protein 33-like	--	--	--	Protein kinase domain;; Protein tyrosine kinase	U-box domain-containing protein 33 OS=Arabidopsis thaliana OX=3702 GN=PUB33 PE=2 SV=2	T	Signal transduction mechanisms	U-box domain-containing protein 33 [Setaria italica]	molecular function: catalytic activity (GO:0003824)
Seita.5G005800	Seita.5G005800	0.388631	38	0.099923	11	0.399997	37	0.934907	91	1.09713	102	1.12252	111	5.9812e-05	1.80135	up	--	--	Biological Process: regulation of cyclin-dependent protein serine/threonine kinase activity (GO:0000079);; Cellular Component: nucleus (GO:0005634);; Cellular Component: cytoplasm (GO:0005737);; Biological Process: mitotic cell cycle (GO:0007067);; Biological Process: meiosis II (GO:0007135);; Biological Process: male meiotic nuclear division (GO:0007140);; Biological Process: microsporogenesis (…	K06627|0|sita:101759204|K06627 cyclin A | (RefSeq) cyclin-A1-2	--	[D]	Cell cycle control, cell division, chromosome partitioning	Cyclin, N-terminal domain;; Cyclin, C-terminal domain	Cyclin-A1-1 OS=Oryza sativa subsp. japonica OX=39947 GN=CYCA1-1 PE=2 SV=1	D	Cell cycle control, cell division, chromosome partitioning	cyclin-A1-2 [Setaria italica]	biological process: biological regulation (GO:0065007);; cellular component: cell (GO:0005623);; cellular component: organelle (GO:0043226);; cellular component: cell part (GO:0044464);; biological process: reproduction (GO:0000003);; biological process: cellular process (GO:0009987);; biological process: reproductive process (GO:0022414);; biological process: single-organism process (GO:0044699)…
Seita.5G008200	Seita.5G008200	10.0685	797	8.02178	658	6.85518	519	12.9672	1030	15.5502	1179	14.3034	1159	5.48181e-06	1.07569	up	--	--	Cellular Component: nucleus (GO:0005634);; Molecular Function: protein dimerization activity (GO:0046983);;	--	--	--	--	--	Transcription factor bHLH68 OS=Arabidopsis thaliana OX=3702 GN=BHLH68 PE=1 SV=2	S	Function unknown	transcription factor bHLH68 isoform X1 [Setaria italica]	cellular component: cell (GO:0005623);; cellular component: organelle (GO:0043226);; cellular component: cell part (GO:0044464);; molecular function: binding (GO:0005488)
Seita.5G015100	Seita.5G015100	4.46526	386	4.32093	387	5.09369	421	6.76494	587	6.30347	522	9.67879	856	7.45161e-07	1.0331	up	--	--	Molecular Function: L-ornithine transmembrane transporter activity (GO:0000064);; Molecular Function: L-histidine transmembrane transporter activity (GO:0005290);; Molecular Function: carnitine:acyl carnitine antiporter activity (GO:0005476);; Cellular Component: mitochondrial inner membrane (GO:0005743);; Biological Process: proline biosynthetic process (GO:0006561);; Biological Process: mitocho…	K15109|0|sita:101756771|K15109 solute carrier family 25 (mitochondrial carnitine/acylcarnitine transporter), member 20/29 | (RefSeq) mitochondrial arginine transporter BAC2	--	[C]	Energy production and conversion	Mitochondrial carrier protein	Mitochondrial arginine transporter BAC2 OS=Arabidopsis thaliana OX=3702 GN=BAC2 PE=1 SV=1	S	Function unknown	mitochondrial arginine transporter BAC2 [Setaria italica]	molecular function: transporter activity (GO:0005215);; biological process: single-organism process (GO:0044699);; biological process: localization (GO:0051179);; biological process: response to stimulus (GO:0050896);; cellular component: cell (GO:0005623);; cellular component: membrane (GO:0016020);; cellular component: organelle (GO:0043226);; cellular component: organelle part (GO:0044422);; c…
Seita.5G015800	Seita.5G015800	1.30699	103	1.77688	145	0.844021	64	2.40363	190	2.20266	166	2.53863	205	0.000774527	1.11096	up	--	--	Biological Process: transcription, DNA-templated (GO:0006351);;	--	--	--	--	AP2 domain	Ethylene-responsive transcription factor CRF2 OS=Arabidopsis thaliana OX=3702 GN=CRF2 PE=1 SV=1	K	Transcription	ethylene-responsive transcription factor CRF1 [Setaria italica]	biological process: metabolic process (GO:0008152);; biological process: cellular process (GO:0009987)
Seita.5G021300	Seita.5G021300	408.961	19882	397.752	20023	328.558	15260	668.36	32589	714.394	33255	672.066	33427	1.04854e-11	1.17827	up	--	--	Cellular Component: mitochondrion (GO:0005739);; Biological Process: response to stress (GO:0006950);;	--	--	--	--	Late embryogenesis abundant protein	Protein SENESCENCE-ASSOCIATED GENE 21, mitochondrial OS=Arabidopsis thaliana OX=3702 GN=SAG21 PE=2 SV=1	S	Function unknown	protein SENESCENCE-ASSOCIATED GENE 21, mitochondrial [Setaria italica]	cellular component: cell (GO:0005623);; cellular component: organelle (GO:0043226);; cellular component: cell part (GO:0044464);; biological process: response to stimulus (GO:0050896)
Seita.5G021400	Seita.5G021400	313.134	10275	189.282	6431	71.7284	2249	818.31	26930	830.842	26103	769.315	25825	0.000258022	1.84922	up	--	--	Cellular Component: mitochondrion (GO:0005739);; Biological Process: response to stress (GO:0006950);;	--	--	--	--	Late embryogenesis abundant protein	Late embryogenesis abundant protein Lea5-D OS=Gossypium hirsutum OX=3635 GN=LEA5-D PE=2 SV=1	S	Function unknown	late embryogenesis abundant protein Lea5-D [Setaria italica]	cellular component: cell (GO:0005623);; cellular component: organelle (GO:0043226);; cellular component: cell part (GO:0044464);; biological process: response to stimulus (GO:0050896)
Seita.5G026600	Seita.5G026600	3.26765	127	3.26821	132	2.15393	80	5.42661	212	5.47367	204	3.8781	155	0.00124111	1.03424	up	--	--	--	--	--	--	--	--	--	--	--	hypothetical protein SETIT_003137mg [Setaria italica]	--
Seita.5G026700	Seita.5G026700	5.81988	418	4.07163	303	5.33433	366	11.2828	812	7.88951	542	14.8614	1091	5.33548e-07	1.41385	up	--	--	Molecular Function: zinc ion binding (GO:0008270);;	--	--	[A]	RNA processing and modification	Protein of unknown function (DUF3675);; RING-variant domain	Probable E3 ubiquitin ligase SUD1 OS=Arabidopsis thaliana OX=3702 GN=SUD1 PE=1 SV=1	O	Posttranslational modification, protein turnover, chaperones	uncharacterized protein LOC101761496 [Setaria italica]	molecular function: binding (GO:0005488)
Seita.5G033600	Seita.5G033600	0.917949	104	0.749127	87	0.664432	69	1.12347	126	1.4857	160	1.42188	164	0.000328539	1.06923	up	--	--	--	--	--	[R]	General function prediction only	PPR repeat;; PPR repeat family;; PPR repeat;; Pentatricopeptide repeat domain;; Tetratricopeptide repeat	Pentatricopeptide repeat-containing protein At2g13600 OS=Arabidopsis thaliana OX=3702 GN=PCMP-E76 PE=3 SV=1	S	Function unknown	pentatricopeptide repeat-containing protein At2g33680 [Setaria italica]	--
Seita.5G038400	Seita.5G038400	200.553	22660	169.393	19819	140.776	15196	336.786	38166	266.737	28858	303.436	35076	3.95029e-07	1.12961	up	--	--	Molecular Function: ATP binding (GO:0005524);; Cellular Component: cytoplasmic vesicle (GO:0016023);; Molecular Function: unfolded protein binding (GO:0051082);;	--	--	--	--	F-box domain	F-box protein At2g32560 OS=Arabidopsis thaliana OX=3702 GN=At2g32560 PE=2 SV=1	S	Function unknown	F-box protein At2g26850 [Setaria italica]	molecular function: binding (GO:0005488)
Seita.5G052400	Seita.5G052400	0.838324	58	0.494676	36	0.480506	32	1.11864	78	2.90923	192	0.964612	68	0.00310995	1.43979	up	--	--	Biological Process: response to light stimulus (GO:0009416);; Biological Process: single-organism process (GO:0044699);;	--	--	--	--	--	Protein PHYTOCHROME KINASE SUBSTRATE 4 OS=Arabidopsis thaliana OX=3702 GN=PKS4 PE=1 SV=1	S	Function unknown	protein PHYTOCHROME KINASE SUBSTRATE 4 [Setaria italica]	biological process: response to stimulus (GO:0050896);; biological process: single-organism process (GO:0044699)
Seita.5G072100	Seita.5G072100	4.48837	408	5.41177	510	2.32854	203	10.188	929	8.97402	781	8.31217	773	3.03918e-05	1.38515	up	--		Molecular Function: protein serine/threonine kinase activity (GO:0004674);; Molecular Function: ATP binding (GO:0005524);; Biological Process: protein phosphorylation (GO:0006468);;	--	--	[T]	Signal transduction mechanisms	Protein tyrosine kinase;; Protein kinase domain	Serine/threonine-protein kinase HT1 OS=Arabidopsis thaliana OX=3702 GN=HT1 PE=1 SV=1	T	Signal transduction mechanisms	serine/threonine-protein kinase HT1 [Setaria italica]	molecular function: catalytic activity (GO:0003824);; biological process: metabolic process (GO:0008152);; biological process: cellular process (GO:0009987);; molecular function: binding (GO:0005488)
Seita.5G087300	Seita.5G087300	0.949517	64	0.709165	50	0.465817	30	1.36462	92	1.24335	80	1.33908	92	0.00420865	1.0883	up	--	--	Molecular Function: nucleic acid binding (GO:0003676);; Molecular Function: endonuclease activity (GO:0004519);; Biological Process: DNA catabolic process (GO:0006308);; Cellular Component: cytoplasmic vesicle (GO:0016023);;	--	--	--	--	S1/P1 Nuclease	Endonuclease 2 OS=Arabidopsis thaliana OX=3702 GN=ENDO2 PE=1 SV=1	S	Function unknown	endonuclease 2 [Setaria italica]	molecular function: binding (GO:0005488);; molecular function: catalytic activity (GO:0003824);; biological process: metabolic process (GO:0008152);; biological process: cellular process (GO:0009987)
Seita.5G089200	Seita.5G089200	23.8549	1635	14.0102	995	6.81199	446	34.1497	2348	30.1924	1982	36.6342	2569	0.00137742	1.29986	up	--	--	Cellular Component: signal peptidase complex (GO:0005787);; Biological Process: signal peptide processing (GO:0006465);; Biological Process: proteolysis (GO:0006508);; Molecular Function: peptidase activity (GO:0008233);; Cellular Component: integral component of membrane (GO:0016021);; Cellular Component: cytoplasmic vesicle (GO:0016023);;	K12948|8.58453e-100|sita:101755698|K12948 signal peptidase complex subunit 3 [EC:3.4.-.-] | (RefSeq) probable signal peptidase complex subunit 3	Protein export (ko03060)	[U]	Intracellular trafficking, secretion, and vesicular transport	Signal peptidase subunit	Probable signal peptidase complex subunit 3 OS=Oryza sativa subsp. japonica OX=39947 GN=Os01g0131800 PE=3 SV=2	U	Intracellular trafficking, secretion, and vesicular transport	probable signal peptidase complex subunit 3 [Setaria italica]	cellular component: cell (GO:0005623);; cellular component: membrane (GO:0016020);; cellular component: macromolecular complex (GO:0032991);; cellular component: organelle (GO:0043226);; cellular component: organelle part (GO:0044422);; cellular component: membrane part (GO:0044425);; cellular component: cell part (GO:0044464);; biological process: metabolic process (GO:0008152);; biological proc…
Seita.5G102900	Seita.5G102900	3.69451	269	2.71988	206	2.78305	194	6.54917	479	5.07699	354	6.82779	509	2.88931e-07	1.28445	up	--	--	Molecular Function: ion binding (GO:0043167);; Molecular Function: organic cyclic compound binding (GO:0097159);; Molecular Function: heterocyclic compound binding (GO:1901363);;	--	--	--	--	--	--	S	Function unknown	putative NBS-LRR disease resistance protein [Oryza sativa Japonica Group]	molecular function: binding (GO:0005488)
Seita.5G112200	Seita.5G112200	2.88917	151	2.33356	127	1.82717	92	2.79476	147	5.30029	266	4.87876	261	0.00148021	1.10597	up	--	--	Cellular Component: plastid (GO:0009536);;	--	--	--	--	Phloem protein 2	Protein PHLOEM PROTEIN 2-LIKE A1 OS=Arabidopsis thaliana OX=3702 GN=PP2A1 PE=2 SV=1	S	Function unknown	lectin [Setaria italica]	cellular component: cell (GO:0005623);; cellular component: organelle (GO:0043226);; cellular component: cell part (GO:0044464)
Seita.5G153500	Seita.5G153500	46.1794	3849	29.279	2527	23.9012	1904	70.5581	5899	68.7063	5484	49.4574	4218	0.000274079	1.16624	up	--	--	Cellular Component: cytoplasmic vesicle (GO:0016023);; Molecular Function: hydrolase activity (GO:0016787);;	K19882|0|sita:101786608|K19882 O-palmitoleoyl-L-serine hydrolase [EC:3.1.1.98] | (RefSeq) pectin acetylesterase 3	--	[M]	Cell wall/membrane/envelope biogenesis	Pectinacetylesterase	Pectin acetylesterase 3 OS=Arabidopsis thaliana OX=3702 GN=PAE3 PE=2 SV=1	S	Function unknown	pectin acetylesterase 3 [Setaria italica]	molecular function: catalytic activity (GO:0003824)
Seita.5G155800	Seita.5G155800	2.50016	100	3.70727	153	1.39839	54	4.58525	183	5.51475	210	5.25885	214	0.00119822	1.20942	up	--	--	--	--	--	--	--	--	--	--	--	hypothetical protein SETIT_003683mg [Setaria italica]	--
Seita.5G157600	Seita.5G157600	67.8908	14193	42.4062	9180	33.2781	6647	96.762	20289	66.6939	13351	124.06	26534	0.000384616	1.20929	up	[G]	Carbohydrate transport and metabolism	Cellular Component: mitochondrion (GO:0005739);; Biological Process: metabolic process (GO:0008152);; Molecular Function: glycopeptide alpha-N-acetylgalactosaminidase activity (GO:0033926);;	--	--	--	--	Alkaline and neutral invertase;; Amylo-alpha-1,6-glucosidase	Neutral/alkaline invertase 1, mitochondrial OS=Oryza sativa subsp. japonica OX=39947 GN=NIN1 PE=1 SV=1	S	Function unknown	neutral/alkaline invertase 1, mitochondrial [Setaria italica]	cellular component: cell (GO:0005623);; cellular component: organelle (GO:0043226);; cellular component: cell part (GO:0044464);; biological process: metabolic process (GO:0008152);; molecular function: catalytic activity (GO:0003824)
Seita.5G166900	Seita.5G166900	22.3914	708	12.1711	399	6.45137	195	36.3342	1152	27.3569	828	52.2394	1690	0.000326054	1.54007	up	[O]	Posttranslational modification, protein turnover, chaperones	Cellular Component: cytoplasm (GO:0005737);; Molecular Function: electron carrier activity (GO:0009055);; Molecular Function: protein disulfide oxidoreductase activity (GO:0015035);; Biological Process: electron transport chain (GO:0022900);; Biological Process: cell redox homeostasis (GO:0045454);;	K03676|8.42268e-69|sita:101759621|K03676 glutaredoxin 3 | (RefSeq) glutaredoxin-C1-like	--	[O]	Posttranslational modification, protein turnover, chaperones	Glutaredoxin	Glutaredoxin-C1 OS=Oryza sativa subsp. japonica OX=39947 GN=GRXC1 PE=3 SV=1	O	Posttranslational modification, protein turnover, chaperones	glutaredoxin-C1 [Setaria italica]	cellular component: cell (GO:0005623);; cellular component: cell part (GO:0044464);; molecular function: electron carrier activity (GO:0009055);; molecular function: catalytic activity (GO:0003824);; biological process: metabolic process (GO:0008152);; biological process: single-organism process (GO:0044699);; biological process: cellular process (GO:0009987);; biological process: biological regu…
Seita.5G213100	Seita.5G213100	6.27858	424	5.68924	398	3.33675	216	11.6532	789	15.7067	1015	9.9451	687	4.30225e-06	1.49572	up	[HR]	Coenzyme transport and metabolism;; General function prediction only	--	--	--	--	--	alpha/beta hydrolase fold;; Alpha/beta hydrolase family	Probable esterase KAI2 OS=Arabidopsis thaliana OX=3702 GN=KAI2 PE=1 SV=1	S	Function unknown	probable esterase KAI2 [Setaria italica]	--
Seita.5G223400	Seita.5G223400	0.380653	31	0.395009	33	0.156317	12	0.738765	60	0.533488	42	0.791805	66	0.00675369	1.24212	up	--	--	--	--	--	--	--	ENT domain;; Agenet domain	Protein EMSY-LIKE 4 OS=Arabidopsis thaliana OX=3702 GN=EML4 PE=2 SV=1	S	Function unknown	uncharacterized protein LOC101756780 [Setaria italica]	--
Seita.5G227300	Seita.5G227300	8.40212	986	7.42945	903	5.82004	653	26.0416	3064	15.841	1779	29.8035	3576	4.38743e-12	1.9393	up	[F]	Nucleotide transport and metabolism	Molecular Function: CTP synthase activity (GO:0003883);; Biological Process: pyrimidine nucleotide biosynthetic process (GO:0006221);;	K01937|0|sita:101770039|K01937 CTP synthase [EC:6.3.4.2] | (RefSeq) CTP synthase-like	Pyrimidine metabolism (ko00240)	[F]	Nucleotide transport and metabolism	CTP synthase N-terminus;; Glutamine amidotransferase class-I;; Peptidase C26	--	F	Nucleotide transport and metabolism	CTP synthase [Setaria italica]	molecular function: catalytic activity (GO:0003824);; biological process: metabolic process (GO:0008152);; biological process: cellular process (GO:0009987);; biological process: single-organism process (GO:0044699)
Seita.5G227400	Seita.5G227400	0.675538	30	1.30517	59	0.649215	27	3.14549	137	2.58368	107	3.07196	136	7.28994e-08	1.88344	up	--	--	--	--	--	--	--	--	--	--	--	--	--
Seita.5G227600	Seita.5G227600	0.562244	24	0.709402	31	0.106671	5	1.90512	80	1.11527	45	1.63258	70	0.00330792	1.54702	up	--	--	Cellular Component: cytoskeleton (GO:0005856);; Biological Process: phagocytosis (GO:0006909);; Biological Process: response to stress (GO:0006950);; Biological Process: cellular process (GO:0009987);; Biological Process: response to chemical (GO:0042221);;	--	--	--	--	--	--	--	--	hypothetical protein SETIT_040437mg [Setaria italica]	cellular component: cell (GO:0005623);; cellular component: organelle (GO:0043226);; cellular component: cell part (GO:0044464);; biological process: single-organism process (GO:0044699);; biological process: localization (GO:0051179);; biological process: response to stimulus (GO:0050896);; biological process: cellular process (GO:0009987)
Seita.5G236100	Seita.5G236100	35.0441	2219	18.0669	1185	14.5494	880	84.5926	5371	71.5746	4339	70.6261	4574	7.97626e-08	1.87195	up	[H]	Coenzyme transport and metabolism	Molecular Function: uroporphyrin-III C-methyltransferase activity (GO:0004851);; Biological Process: threonine catabolic process (GO:0006567);; Cellular Component: chloroplast (GO:0009507);; Biological Process: siroheme biosynthetic process (GO:0019354);; Biological Process: methylation (GO:0032259);; Molecular Function: precorrin-2 dehydrogenase activity (GO:0043115);; Biological Process: oxidat…	--	--	[H]	Coenzyme transport and metabolism	Tetrapyrrole (Corrin/Porphyrin) Methylases	Uroporphyrinogen-III C-methyltransferase OS=Cyanidium caldarium OX=2771 GN=cobA PE=3 SV=1	H	Coenzyme transport and metabolism	hypothetical protein SETIT_001666mg [Setaria italica]	molecular function: catalytic activity (GO:0003824);; biological process: metabolic process (GO:0008152);; biological process: cellular process (GO:0009987);; biological process: single-organism process (GO:0044699);; cellular component: cell (GO:0005623);; cellular component: organelle (GO:0043226);; cellular component: cell part (GO:0044464)
Seita.5G243200	Seita.5G243200	32.6113	2018	20.4215	1309	19.5034	1153	40.277	2500	45.3327	2686	39.2181	2483	0.000160654	1.05575	up	[P]	Inorganic ion transport and metabolism	Biological Process: sulfate transport (GO:0008272);; Cellular Component: plant-type vacuole membrane (GO:0009705);; Molecular Function: molybdate ion transmembrane transporter activity (GO:0015098);; Molecular Function: sulfate transmembrane transporter activity (GO:0015116);; Cellular Component: integral component of membrane (GO:0016021);; Biological Process: molybdate ion export from vacuole (…	--	--	--	--	Molybdate transporter of MFS superfamily	Molybdate transporter 2 OS=Arabidopsis thaliana OX=3702 GN=MOT2 PE=1 SV=2	P	Inorganic ion transport and metabolism	molybdate transporter 2 [Setaria italica]	biological process: single-organism process (GO:0044699);; biological process: localization (GO:0051179);; cellular component: cell (GO:0005623);; cellular component: membrane (GO:0016020);; cellular component: organelle (GO:0043226);; cellular component: organelle part (GO:0044422);; cellular component: cell part (GO:0044464);; molecular function: transporter activity (GO:0005215);; cellular com…
Seita.5G253600	Seita.5G253600	4.46166	228	3.42616	181	3.61964	177	6.72966	345	6.68548	327	6.94168	363	2.70971e-07	1.13011	up	--	--	Molecular Function: catalytic activity (GO:0003824);; Cellular Component: plastid (GO:0009536);; Biological Process: leaf morphogenesis (GO:0009965);; Biological Process: mRNA modification (GO:0016556);; Biological Process: cell differentiation (GO:0030154);;	--	--	--	--	Histidine phosphatase superfamily (branch 1)	--	S	Function unknown	uncharacterized protein LOC101783390 [Setaria italica]	molecular function: catalytic activity (GO:0003824);; cellular component: cell (GO:0005623);; cellular component: organelle (GO:0043226);; cellular component: cell part (GO:0044464);; biological process: developmental process (GO:0032502);; biological process: metabolic process (GO:0008152);; biological process: cellular process (GO:0009987);; biological process: single-organism process (GO:00446…
Seita.5G263600	Seita.5G263600	26.781	897	24.0072	833	10.4305	334	40.3929	1357	58.3591	1871	29.3475	1006	0.00210898	1.23066	up	--	--	Cellular Component: plant-type cell wall (GO:0009505);; Cellular Component: cytoplasmic vesicle (GO:0016023);; Cellular Component: anchored component of plasma membrane (GO:0046658);;	--	--	--	--	Fasciclin domain	Fasciclin-like arabinogalactan protein 11 OS=Arabidopsis thaliana OX=3702 GN=FLA11 PE=2 SV=2	M	Cell wall/membrane/envelope biogenesis	fasciclin-like arabinogalactan protein 11 [Setaria italica]	cellular component: cell (GO:0005623);; cellular component: cell part (GO:0044464);; cellular component: membrane (GO:0016020);; cellular component: membrane part (GO:0044425)
Seita.5G284900	Seita.5G284900	69.223	3956	61.1589	3619	44.8303	2448	101.125	5796	95.8894	5247	97.3538	5692	6.92091e-06	1.04745	up	--	--	Cellular Component: integral component of plasma membrane (GO:0005887);; Biological Process: carbohydrate transport (GO:0008643);; Cellular Component: cytoplasmic vesicle (GO:0016023);; Molecular Function: sugar transmembrane transporter activity (GO:0051119);;	K15382|1.41971e-163|sita:101758550|K15382 solute carrier family 50 (sugar transporter) | (RefSeq) bidirectional sugar transporter SWEET2b-like	--	[R]	General function prediction only	Sugar efflux transporter for intercellular exchange	Bidirectional sugar transporter SWEET2b OS=Oryza sativa subsp. japonica OX=39947 GN=SWEET2B PE=1 SV=1	U	Intracellular trafficking, secretion, and vesicular transport	bidirectional sugar transporter SWEET2b [Setaria italica]	cellular component: cell (GO:0005623);; cellular component: membrane (GO:0016020);; cellular component: membrane part (GO:0044425);; cellular component: cell part (GO:0044464);; biological process: single-organism process (GO:0044699);; biological process: localization (GO:0051179);; molecular function: transporter activity (GO:0005215)
Seita.5G287500	Seita.5G287500	19.5074	2454	10.7107	1395	10.1148	1216	43.1915	5448	41.7042	5022	41.9374	5396	1.12161e-09	1.84182	up	[T]	Signal transduction mechanisms	Molecular Function: catalytic activity (GO:0003824);; Molecular Function: voltage-gated chloride channel activity (GO:0005247);; Biological Process: chloride transport (GO:0006821);; Biological Process: metabolic process (GO:0008152);; Cellular Component: chloroplast thylakoid membrane (GO:0009535);; Biological Process: stomatal complex morphogenesis (GO:0010103);; Cellular Component: integral co…	--	--	[P]	Inorganic ion transport and metabolism	Voltage gated chloride channel;; CBS domain	Chloride channel protein CLC-e OS=Arabidopsis thaliana OX=3702 GN=CLC-E PE=2 SV=2	P	Inorganic ion transport and metabolism	chloride channel protein CLC-e isoform X1 [Setaria italica]	molecular function: catalytic activity (GO:0003824);; molecular function: transporter activity (GO:0005215);; biological process: localization (GO:0051179);; biological process: biological regulation (GO:0065007);; biological process: metabolic process (GO:0008152);; cellular component: cell (GO:0005623);; cellular component: membrane (GO:0016020);; cellular component: organelle (GO:0043226);; ce…
Seita.5G298500	Seita.5G298500	15.0005	1675	7.49269	867	4.60859	492	16.6207	1862	23.2895	2490	16.7287	1911	0.00387538	1.1972	up	[P]	Inorganic ion transport and metabolism	Molecular Function: secondary active sulfate transmembrane transporter activity (GO:0008271);; Biological Process: sulfate transport (GO:0008272);; Cellular Component: integral component of membrane (GO:0016021);; Biological Process: transmembrane transport (GO:0055085);;	K17471|0|sita:101768153|K17471 sulfate transporter 3 | (RefSeq) probable sulfate transporter 3.5	--	[P]	Inorganic ion transport and metabolism	Sulfate permease family;; STAS domain;; STAS domain	Sulfate transporter 3.1 OS=Arabidopsis thaliana OX=3702 GN=SULTR3;1 PE=2 SV=1	P	Inorganic ion transport and metabolism	probable sulfate transporter 3.5 [Setaria italica]	molecular function: transporter activity (GO:0005215);; biological process: single-organism process (GO:0044699);; biological process: localization (GO:0051179);; cellular component: membrane (GO:0016020);; cellular component: membrane part (GO:0044425)
Seita.5G305400	Seita.5G305400	1.18858	40	0.426062	15	0.431677	14	2.77838	94	2.16221	70	3.2123	111	4.88814e-05	1.88899	up	--	--	Molecular Function: serine-type endopeptidase activity (GO:0004252);; Cellular Component: cytoplasmic vesicle (GO:0016023);; Molecular Function: identical protein binding (GO:0042802);; Biological Process: negative regulation of catalytic activity (GO:0043086);;	--	--	--	--	--	--	S	Function unknown	uncharacterized protein LOC101758397 [Setaria italica]	molecular function: catalytic activity (GO:0003824);; biological process: metabolic process (GO:0008152);; molecular function: binding (GO:0005488);; biological process: biological regulation (GO:0065007)
Seita.5G305800	Seita.5G305800	122.906	8203	98.7525	6825	76.8596	4901	173.202	11594	166.489	10640	187.154	12779	3.7593e-06	1.10874	up	[C]	Energy production and conversion	Molecular Function: iron ion binding (GO:0005506);; Molecular Function: electron carrier activity (GO:0009055);; Cellular Component: chloroplast (GO:0009507);; Molecular Function: iron-sulfur cluster binding (GO:0051536);;	--	--	[O]	Posttranslational modification, protein turnover, chaperones	DnaJ domain;; 4Fe-4S single cluster domain of Ferredoxin I;; 4Fe-4S single cluster domain	Chaperone protein dnaJ C76, chloroplastic OS=Arabidopsis thaliana OX=3702 GN=DJC76 PE=2 SV=1	C	Energy production and conversion	hypothetical protein SETIT_001911mg [Setaria italica]	molecular function: binding (GO:0005488);; molecular function: electron carrier activity (GO:0009055);; cellular component: cell (GO:0005623);; cellular component: organelle (GO:0043226);; cellular component: cell part (GO:0044464)
Seita.5G309100	Seita.5G309100	1.45087	193	5.14507	709	4.52782	576	8.69568	1160	7.41378	944	10.0908	1373	0.000114764	1.4481	up	--	--	Cellular Component: mitochondrion (GO:0005739);; Biological Process: metabolic process (GO:0008152);; Molecular Function: transferase activity, transferring hexosyl groups (GO:0016758);;	--	--	[GC]	Carbohydrate transport and metabolism;; Energy production and conversion	UDP-glucoronosyl and UDP-glucosyl transferase	Anthocyanidin 5,3-O-glucosyltransferase OS=Rosa hybrid cultivar OX=128735 GN=RhGT1 PE=2 SV=1	S	Function unknown	anthocyanidin 5,3-O-glucosyltransferase [Setaria italica]	cellular component: cell (GO:0005623);; cellular component: organelle (GO:0043226);; cellular component: cell part (GO:0044464);; biological process: metabolic process (GO:0008152);; molecular function: catalytic activity (GO:0003824)
Seita.5G311700	Seita.5G311700	0.984915	94	1.07978	105	0.43761	40	2.23967	211	2.46719	223	1.59741	154	0.000241865	1.46115	up	--	--	Molecular Function: hydrolase activity, hydrolyzing O-glycosyl compounds (GO:0004553);; Biological Process: carbohydrate metabolic process (GO:0005975);; Cellular Component: plant-type cell wall (GO:0009505);; Cellular Component: cytoplasmic vesicle (GO:0016023);; Molecular Function: cation binding (GO:0043169);; Cellular Component: anchored component of plasma membrane (GO:0046658);;	--	--	--	--	Glycosyl hydrolases family 17;; X8 domain	Glucan endo-1,3-beta-glucosidase 13 OS=Arabidopsis thaliana OX=3702 GN=At5g56590 PE=1 SV=1	G	Carbohydrate transport and metabolism	glucan endo-1,3-beta-glucosidase 13 isoform X1 [Setaria italica]	molecular function: catalytic activity (GO:0003824);; biological process: metabolic process (GO:0008152);; cellular component: cell (GO:0005623);; cellular component: cell part (GO:0044464);; molecular function: binding (GO:0005488);; cellular component: membrane (GO:0016020);; cellular component: membrane part (GO:0044425)
Seita.5G311800	Seita.5G311800	0.416132	18	0.420167	19	0.412122	17	1.00225	44	1.46689	61	1.06816	47	3.70195e-05	1.63203	up	--	--	Molecular Function: actin binding (GO:0003779);; Cellular Component: nucleus (GO:0005634);; Cellular Component: cytoskeleton (GO:0005856);; Cellular Component: phragmoplast (GO:0009524);; Biological Process: actin cytoskeleton organization (GO:0030036);;	K05759|1.23518e-80|sita:101783542|K05759 profilin | (RefSeq) profilin-A	--	[Z]	Cytoskeleton	Profilin	Profilin-A OS=Oryza sativa subsp. japonica OX=39947 GN=Os10g0323600 PE=2 SV=1	O	Posttranslational modification, protein turnover, chaperones	profilin-A [Setaria italica]	molecular function: binding (GO:0005488);; cellular component: cell (GO:0005623);; cellular component: organelle (GO:0043226);; cellular component: cell part (GO:0044464);; biological process: cellular process (GO:0009987);; biological process: single-organism process (GO:0044699);; biological process: cellular component organization or biogenesis (GO:0071840)
Seita.5G312500	Seita.5G312500	8.38388	957	4.96264	587	2.4513	268	16.8622	1931	13.7279	1501	15.351	1793	5.34078e-05	1.62117	up	[T]	Signal transduction mechanisms	Molecular Function: protein serine/threonine kinase activity (GO:0004674);; Molecular Function: protein tyrosine kinase activity (GO:0004713);; Molecular Function: ATP binding (GO:0005524);; Biological Process: protein phosphorylation (GO:0006468);; Biological Process: microtubule nucleation (GO:0007020);; Cellular Component: cytoplasmic vesicle (GO:0016023);; Biological Process: cell wall macrom…	--	--	--	--	Protein tyrosine kinase;; Protein kinase domain	LysM domain receptor-like kinase 3 OS=Arabidopsis thaliana OX=3702 GN=LYK3 PE=2 SV=1	T	Signal transduction mechanisms	lysM domain receptor-like kinase 3 [Setaria italica]	molecular function: catalytic activity (GO:0003824);; biological process: metabolic process (GO:0008152);; biological process: cellular process (GO:0009987);; molecular function: binding (GO:0005488);; biological process: cellular component organization or biogenesis (GO:0071840)
Seita.5G322800	Seita.5G322800	1.53956	92	1.82262	113	0.852454	49	2.86482	171	4.5984	262	1.73633	106	0.00467239	1.24665	up	--	--	Molecular Function: transcription factor activity, sequence-specific DNA binding (GO:0003700);; Cellular Component: nucleus (GO:0005634);; Biological Process: regulation of transcription, DNA-templated (GO:0006355);; Molecular Function: sequence-specific DNA binding (GO:0043565);;	--	--	--	--	bZIP transcription factor;; Basic region leucine zipper;; bZIP Maf transcription factor	Basic leucine zipper 6 OS=Oryza sativa subsp. japonica OX=39947 GN=BZIP06 PE=2 SV=1	K	Transcription	basic leucine zipper 6 [Setaria italica]	molecular function: nucleic acid binding transcription factor activity (GO:0001071);; biological process: biological regulation (GO:0065007);; cellular component: cell (GO:0005623);; cellular component: organelle (GO:0043226);; cellular component: cell part (GO:0044464);; molecular function: binding (GO:0005488)
Seita.5G325800	Seita.5G325800	18.8418	795	16.5492	723	6.16738	249	58.561	2476	30.7288	1240	67.8124	2924	3.92683e-06	1.9231	up	--	--	Molecular Function: microtubule motor activity (GO:0003777);; Cellular Component: microtubule associated complex (GO:0005875);; Biological Process: microtubule-based process (GO:0007017);;	K10418|1.25763e-52|sita:101770043|K10418 dynein light chain LC8-type | (RefSeq) dynein light chain LC6, flagellar outer arm	--	[Z]	Cytoskeleton	Dynein light chain type 1	Dynein 8 kDa light chain, flagellar outer arm OS=Chlamydomonas reinhardtii OX=3055 PE=1 SV=1	S	Function unknown	dynein light chain LC6, flagellar outer arm [Setaria italica]	molecular function: catalytic activity (GO:0003824);; cellular component: cell (GO:0005623);; cellular component: macromolecular complex (GO:0032991);; cellular component: organelle (GO:0043226);; cellular component: organelle part (GO:0044422);; cellular component: cell part (GO:0044464);; biological process: cellular process (GO:0009987)
Seita.5G334400	Seita.5G334400	0.782728	31	0.627919	26	0.539206	20	1.46745	57	1.16202	43	1.50681	60	0.00124503	1.24508	up	--	--	Molecular Function: catalytic activity (GO:0003824);; Cellular Component: nucleus (GO:0005634);; Biological Process: transcription from RNA polymerase II promoter (GO:0006366);; Molecular Function: organic cyclic compound binding (GO:0097159);; Molecular Function: heterocyclic compound binding (GO:1901363);;	K03139|0|sita:101769095|K03139 transcription initiation factor TFIIF subunit beta [EC:3.6.4.12] | (RefSeq) general transcription factor IIF subunit 2-like	Basal transcription factors (ko03022)	[K]	Transcription	Transcription initiation factor IIF, beta subunit	--	K	Transcription	hypothetical protein SETIT_003918mg [Setaria italica]	molecular function: catalytic activity (GO:0003824);; cellular component: cell (GO:0005623);; cellular component: organelle (GO:0043226);; cellular component: cell part (GO:0044464);; biological process: metabolic process (GO:0008152);; biological process: cellular process (GO:0009987);; molecular function: binding (GO:0005488)
Seita.5G343800	Seita.5G343800	12.5075	1044	10.1548	878	11.4032	909	16.9433	1418	17.066	1364	20.5319	1753	1.21791e-08	1.00396	up	--	--	Cellular Component: integral component of membrane (GO:0016021);; Cellular Component: cytoplasmic vesicle (GO:0016023);;	--	--	--	--	Sulfite exporter TauE/SafE	Sulfite exporter TauE/SafE family protein 2 OS=Arabidopsis thaliana OX=3702 GN=At1g61740 PE=2 SV=1	S	Function unknown	sulfite exporter TauE/SafE family protein 5 [Setaria italica]	cellular component: membrane (GO:0016020);; cellular component: membrane part (GO:0044425)
Seita.5G357100	Seita.5G357100	6.19462	267	5.83508	260	3.75273	155	21.7653	939	22.597	931	8.77175	386	2.14492e-06	1.84974	up	--	--	Molecular Function: serine-type endopeptidase inhibitor activity (GO:0004867);; Biological Process: proteolysis (GO:0006508);; Molecular Function: peptidase activity (GO:0008233);; Cellular Component: cytoplasmic vesicle (GO:0016023);;	--	--	--	--	Probable lipid transfer;; Protease inhibitor/seed storage/LTP family	Non-specific lipid transfer protein GPI-anchored 2 OS=Arabidopsis thaliana OX=3702 GN=LTPG2 PE=2 SV=1	S	Function unknown	non-specific lipid transfer protein GPI-anchored 2 [Setaria italica]	molecular function: molecular function regulator (GO:0098772);; biological process: biological regulation (GO:0065007);; biological process: metabolic process (GO:0008152);; molecular function: catalytic activity (GO:0003824)
Seita.5G357600	Seita.5G357600	52.9766	5560	41.5667	4518	38.7958	3890	76.1576	8017	74.0753	7445	87.8366	9432	3.63399e-08	1.14026	up	--	--	--	--	--	--	--	--	--	S	Function unknown	dentin sialophosphoprotein [Setaria italica]	--
Seita.5G363100	Seita.5G363100	196.813	12740	126.121	8454	68.3434	4227	379.213	24620	411.896	25530	289.98	19204	2.16617e-05	1.59609	up	--	--	Cellular Component: extracellular region (GO:0005576);; Cellular Component: cell wall (GO:0005618);; Biological Process: syncytium formation (GO:0006949);; Biological Process: plant-type cell wall organization (GO:0009664);; Cellular Component: membrane (GO:0016020);; Cellular Component: cytoplasmic vesicle (GO:0016023);;	--	--	--	--	Pollen allergen;; Lytic transglycolase	Expansin-A2 OS=Oryza sativa subsp. japonica OX=39947 GN=EXPA2 PE=2 SV=2	G	Carbohydrate transport and metabolism	expansin-A2 [Setaria italica]	cellular component: extracellular region (GO:0005576);; cellular component: cell (GO:0005623);; cellular component: cell part (GO:0044464);; biological process: cellular process (GO:0009987);; biological process: developmental process (GO:0032502);; biological process: single-organism process (GO:0044699);; biological process: cellular component organization or biogenesis (GO:0071840);; cellular …
Seita.5G365100	Seita.5G365100	47.3521	4906	52.016	5459	41.0507	4043	89.3241	9396	73.4936	7092	106.908	11353	3.13669e-10	1.2605	up	--	--	Cellular Component: integral component of membrane (GO:0016021);; Cellular Component: cytoplasmic vesicle (GO:0016023);;	--	--	[E]	Amino acid transport and metabolism	Transmembrane amino acid transporter protein;; Tryptophan/tyrosine permease family	Amino acid transporter AVT6A OS=Arabidopsis thaliana OX=3702 GN=AVT6A PE=2 SV=1	E	Amino acid transport and metabolism	amino acid transporter AVT6C isoform X1 [Setaria italica]	cellular component: membrane (GO:0016020);; cellular component: membrane part (GO:0044425)
Seita.5G365700	Seita.5G365700	74.3934	9767	64.1153	8717	57.9653	7271	131.516	17319	122.505	15401	127.754	17160	2.21058e-12	1.27292	up	[S]	Function unknown	Cellular Component: chloroplast (GO:0009507);;	--	--	--	--	Protein RETICULATA-related;; Haem-binding uptake, Tiki superfamily, ChaN	Protein RETICULATA-RELATED 6, chloroplastic OS=Arabidopsis thaliana OX=3702 GN=RER6 PE=2 SV=1	S	Function unknown	protein RETICULATA-RELATED 5, chloroplastic [Setaria italica]	cellular component: cell (GO:0005623);; cellular component: organelle (GO:0043226);; cellular component: cell part (GO:0044464)
Seita.5G375800	Seita.5G375800	5.15185	248	4.57069	228	3.7458	173	9.76308	472	9.57813	442	8.99203	443	1.47436e-09	1.36592	up	--	--	Biological Process: cytokinesis by cell plate formation (GO:0000911);; Cellular Component: plant-type cell wall (GO:0009505);; Cellular Component: plasmodesma (GO:0009506);; Biological Process: plant-type cell wall organization (GO:0009664);; Cellular Component: cytoplasmic vesicle (GO:0016023);; Biological Process: cell wall modification (GO:0042545);; Biological Process: response to other organ…	--	--	--	--	Thaumatin family	Osmotin-like protein OS=Solanum lycopersicum OX=4081 PE=1 SV=1	S	Function unknown	osmotin-like protein [Setaria italica]	biological process: cellular process (GO:0009987);; biological process: single-organism process (GO:0044699);; cellular component: cell (GO:0005623);; cellular component: cell part (GO:0044464);; cellular component: cell junction (GO:0030054);; biological process: cellular component organization or biogenesis (GO:0071840);; biological process: response to stimulus (GO:0050896);; biological proces…
Seita.5G379800	Seita.5G379800	1.66347	177	1.78098	196	1.74892	178	3.38483	361	2.52373	257	3.90569	425	3.46824e-08	1.22619	up	--	--	--	--	--	[D]	Cell cycle control, cell division, chromosome partitioning	--	Protein HESO1 OS=Arabidopsis thaliana OX=3702 GN=HESO1 PE=1 SV=1	L	Replication, recombination and repair	protein HESO1 isoform X1 [Setaria italica]	--
Seita.5G386100	Seita.5G386100	0.359382	18	0.309313	16	0.36421	17	2.90145	141	3.49751	163	2.00133	100	1.11061e-16	2.98856	up	--	--	Molecular Function: enzyme inhibitor activity (GO:0004857);; Molecular Function: pectinesterase activity (GO:0030599);; Biological Process: negative regulation of catalytic activity (GO:0043086);;	--	--	--	--	Plant invertase/pectin methylesterase inhibitor	Pectinesterase inhibitor 28 OS=Oryza sativa subsp. japonica OX=39947 GN=PMEI28 PE=2 SV=1	S	Function unknown	pectinesterase inhibitor 28-like [Setaria italica]	molecular function: molecular function regulator (GO:0098772);; biological process: biological regulation (GO:0065007);; molecular function: catalytic activity (GO:0003824)
Seita.5G404100	Seita.5G404100	22.7584	1066	25.1092	1218	23.955	1072	48.103	2260	32.4179	1454	50.0846	2400	3.48438e-09	1.1821	up	[Q]	Secondary metabolites biosynthesis, transport and catabolism	--	K17362|4.73977e-112|sita:101753418|K17362 acyl-coenzyme A thioesterase 13 [EC:3.1.2.-] | (RefSeq) uncharacterized LOC101753418	--	[R]	General function prediction only	Thioesterase superfamily	--	Q	Secondary metabolites biosynthesis, transport and catabolism	uncharacterized protein LOC101753418 [Setaria italica]	--
Seita.5G406000	Seita.5G406000	35.5087	2610	29.6114	2255	26.2692	1849	53.2474	3927	50.712	3571	47.8989	3610	3.76672e-07	1.04598	up	[I]	Lipid transport and metabolism	Cellular Component: plastid (GO:0009536);; Molecular Function: hydrolase activity (GO:0016787);;	--	--	[R]	General function prediction only	Alpha/beta hydrolase family;; alpha/beta hydrolase fold;; Thioesterase domain	--	S	Function unknown	hypothetical protein SETIT_001586mg [Setaria italica]	cellular component: cell (GO:0005623);; cellular component: organelle (GO:0043226);; cellular component: cell part (GO:0044464);; molecular function: catalytic activity (GO:0003824)
Seita.5G410800	Seita.5G410800	1.97589	178	2.15625	201	2.19922	189	3.42416	309	3.36294	290	3.57367	329	5.69454e-11	1.04957	up	--	--	Cellular Component: mitochondrion (GO:0005739);; Cellular Component: cytoplasmic vesicle (GO:0016023);;	K19882|0|sita:101753135|K19882 O-palmitoleoyl-L-serine hydrolase [EC:3.1.1.98] | (RefSeq) pectin acetylesterase 5-like	--	[M]	Cell wall/membrane/envelope biogenesis	Pectinacetylesterase	Pectin acetylesterase 5 OS=Arabidopsis thaliana OX=3702 GN=PAE5 PE=2 SV=1	S	Function unknown	pectin acetylesterase 5 isoform X1 [Setaria italica]	cellular component: cell (GO:0005623);; cellular component: organelle (GO:0043226);; cellular component: cell part (GO:0044464)
Seita.5G410900	Seita.5G410900	14.2309	1509	12.24	1344	10.7301	1087	23.5097	2499	24.0449	2440	20.5855	2232	1.33583e-08	1.18172	up	--	--	Cellular Component: mitochondrion (GO:0005739);; Cellular Component: cytoplasmic vesicle (GO:0016023);;	K19882|0|sita:101752723|K19882 O-palmitoleoyl-L-serine hydrolase [EC:3.1.1.98] | (RefSeq) pectin acetylesterase 5-like	--	[M]	Cell wall/membrane/envelope biogenesis	Pectinacetylesterase	Pectin acetylesterase 5 OS=Arabidopsis thaliana OX=3702 GN=PAE5 PE=2 SV=1	S	Function unknown	pectin acetylesterase 5 isoform X1 [Setaria italica]	cellular component: cell (GO:0005623);; cellular component: organelle (GO:0043226);; cellular component: cell part (GO:0044464)
Seita.5G415100	Seita.5G415100	87.2456	4312	55.6334	2847	39.911	1885	181.413	8992	147.893	6999	191.154	9665	9.71971e-08	1.69299	up	--	--	Cellular Component: plastid (GO:0009536);;	--	--	[R]	General function prediction only	Protein of unknown function (DUF1685)	--	S	Function unknown	uncharacterized protein LOC101772047 [Setaria italica]	cellular component: cell (GO:0005623);; cellular component: organelle (GO:0043226);; cellular component: cell part (GO:0044464)
Seita.5G416300	Seita.5G416300	105.109	4594	91.6118	4144	86.225	3597	151.118	6657	145.064	6095	166.434	7456	1.14947e-09	1.03869	up	--	--	Cellular Component: mitochondrion (GO:0005739);;	--	--	[TO]	Signal transduction mechanisms;; Posttranslational modification, protein turnover, chaperones	OTU-like cysteine protease	OTU domain-containing protein At3g57810 OS=Arabidopsis thaliana OX=3702 GN=At3g57810 PE=2 SV=1	O	Posttranslational modification, protein turnover, chaperones	hypothetical protein SETIT_003132mg [Setaria italica]	cellular component: cell (GO:0005623);; cellular component: organelle (GO:0043226);; cellular component: cell part (GO:0044464)
Seita.5G420000	Seita.5G420000	21.3768	2037	16.6927	1647	9.38222	854	30.0522	2872	30.1343	2749	28.1818	2747	0.000519757	1.1317	up	[N]	Cell motility	Molecular Function: ceramide glucosyltransferase activity (GO:0008120);; Cellular Component: membrane (GO:0016020);;	--	--	[IM]	Lipid transport and metabolism;; Cell wall/membrane/envelope biogenesis	Glycosyl transferase family 21	--	M	Cell wall/membrane/envelope biogenesis	uncharacterized protein LOC101756929 [Setaria italica]	molecular function: catalytic activity (GO:0003824);; cellular component: membrane (GO:0016020)
Seita.5G421200	Seita.5G421200	46.2706	3214	26.3491	1896	29.859	1982	77.4558	5397	57.5221	3826	102.405	7278	3.39016e-06	1.4314	up	--	--	Molecular Function: transcription cofactor activity (GO:0003712);; Molecular Function: histone acetyltransferase activity (GO:0004402);; Cellular Component: nucleus (GO:0005634);; Cellular Component: cytoplasm (GO:0005737);; Biological Process: regulation of transcription, DNA-templated (GO:0006355);; Biological Process: circadian rhythm (GO:0007623);; Molecular Function: zinc ion binding (GO:000…	--	--	[K]	Transcription	TAZ zinc finger;; BTB/POZ domain	BTB/POZ and TAZ domain-containing protein 2 OS=Arabidopsis thaliana OX=3702 GN=BT2 PE=1 SV=1	BK	Chromatin structure and dynamics;; Transcription	BTB/POZ and TAZ domain-containing protein 1 [Setaria italica]	molecular function: transcription factor activity, protein binding (GO:0000988);; biological process: biological regulation (GO:0065007);; molecular function: catalytic activity (GO:0003824);; cellular component: cell (GO:0005623);; cellular component: organelle (GO:0043226);; cellular component: cell part (GO:0044464);; biological process: rhythmic process (GO:0048511);; molecular function: bind…
Seita.5G421600	Seita.5G421600	20.0296	1251	17.6654	1142	14.7755	881	29.0438	1818	43.5567	2603	39.9444	2551	5.47811e-09	1.38313	up	--	--	Cellular Component: integral component of membrane (GO:0016021);;	--	--	[E]	Amino acid transport and metabolism	Transmembrane amino acid transporter protein	Proline transporter 1 OS=Arabidopsis thaliana OX=3702 GN=PROT1 PE=1 SV=1	E	Amino acid transport and metabolism	LOW QUALITY PROTEIN: proline transporter 1-like [Setaria italica]	cellular component: membrane (GO:0016020);; cellular component: membrane part (GO:0044425)
Seita.5G442500	Seita.5G442500	6.36986	373	7.51487	455	7.49531	419	12.9961	762	16.1688	905	9.0683	543	9.67246e-06	1.14766	up	--	--	Molecular Function: calcium ion binding (GO:0005509);; Cellular Component: photosystem II oxygen evolving complex (GO:0009654);; Biological Process: photosynthesis (GO:0015979);; Cellular Component: extrinsic component of membrane (GO:0019898);;	--	--	--	--	PsbP	PsbP domain-containing protein 7, chloroplastic OS=Arabidopsis thaliana OX=3702 GN=PPD7 PE=2 SV=1	S	Function unknown	psbP domain-containing protein 7, chloroplastic [Setaria italica]	molecular function: binding (GO:0005488);; cellular component: cell (GO:0005623);; cellular component: membrane (GO:0016020);; cellular component: macromolecular complex (GO:0032991);; cellular component: membrane part (GO:0044425);; cellular component: cell part (GO:0044464);; biological process: metabolic process (GO:0008152);; biological process: cellular process (GO:0009987)
Seita.5G455300	Seita.5G455300	60.6359	4451	33.0959	2516	20.8896	1465	83.0695	6115	77.4134	5440	79.7463	5988	0.00102352	1.23669	up	[TK]	Signal transduction mechanisms;; Transcription	Molecular Function: phosphorelay response regulator activity (GO:0000156);; Biological Process: phosphorelay signal transduction system (GO:0000160);; Molecular Function: DNA binding (GO:0003677);; Biological Process: regulation of transcription, DNA-templated (GO:0006355);; Biological Process: response to cytokinin (GO:0009735);; Biological Process: intracellular signal transduction (GO:0035556)…	K14492|2.05381e-123|sita:101783141|K14492 two-component response regulator ARR-A family | (RefSeq) two-component response regulator ORR4-like	Plant hormone signal transduction (ko04075)	[K]	Transcription	Response regulator receiver domain	Two-component response regulator ORR4 OS=Oryza sativa subsp. japonica OX=39947 GN=RR4 PE=2 SV=1	K	Transcription	two-component response regulator ORR4 isoform X2 [Setaria italica]	molecular function: signal transducer activity (GO:0004871);; biological process: cellular process (GO:0009987);; biological process: signaling (GO:0023052);; biological process: single-organism process (GO:0044699);; biological process: response to stimulus (GO:0050896);; biological process: biological regulation (GO:0065007);; molecular function: binding (GO:0005488)
Seita.6G002400	Seita.6G002400	53.2505	1560	35.4019	1074	28.229	790	70.0152	2057	64.112	1798	62.1807	1863	0.000657097	1.0122	up	[J]	Translation, ribosomal structure and biogenesis	Molecular Function: N-acetyltransferase activity (GO:0008080);; Cellular Component: chloroplast (GO:0009507);; Biological Process: photosynthesis, light reaction (GO:0019684);;	--	--	--	--	Acetyltransferase (GNAT) family;; Acetyltransferase (GNAT) domain	Serotonin N-acetyltransferase 2, chloroplastic OS=Oryza sativa subsp. japonica OX=39947 GN=SNAT2 PE=1 SV=1	S	Function unknown	serotonin N-acetyltransferase 2, chloroplastic [Setaria italica]	molecular function: catalytic activity (GO:0003824);; cellular component: cell (GO:0005623);; cellular component: organelle (GO:0043226);; cellular component: cell part (GO:0044464);; biological process: metabolic process (GO:0008152);; biological process: cellular process (GO:0009987)
Seita.6G021200	Seita.6G021200	2.72746	104	1.58934	63	1.3871	51	3.51036	134	4.99365	181	3.13206	122	0.00229449	1.19605	up	--	--	--	--	--	--	--	--	--	--	--	--	--
Seita.6G027900	Seita.6G027900	4.09737	293	3.23636	241	3.14549	218	8.92706	644	8.25091	572	10.0327	760	1.46977e-15	1.68039	up	--	--	--	K11426|0|sita:101754914|K11426 SET and MYND domain-containing protein | (RefSeq) histone-lysine N-methyltransferase ASHR2	--	[B]	Chromatin structure and dynamics	SET domain	Histone-lysine N-methyltransferase ASHR2 OS=Arabidopsis thaliana OX=3702 GN=ASHR2 PE=2 SV=3	S	Function unknown	histone-lysine N-methyltransferase ASHR2 [Setaria italica]	--
Seita.6G039600	Seita.6G039600	17.4638	892	18.6808	988	16.0152	782	33.2183	1702	42.0074	2055	23.1432	1210	4.62953e-06	1.21132	up	[I]	Lipid transport and metabolism	Biological Process: unsaturated fatty acid biosynthetic process (GO:0006636);; Biological Process: phosphatidylglycerol metabolic process (GO:0046471);; Molecular Function: delta 3-trans-hexadecenoic acid phosphatidylglycerol desaturase activity (GO:0052637);; Biological Process: response to karrikin (GO:0080167);;	K20417|3.08853e-113|sita:101755587|K20417 palmitoyl-[glycerolipid] 3-(E)-desaturase [EC:1.14.19.43] | (RefSeq) fatty acid desaturase 4, chloroplastic-like	--	[O]	Posttranslational modification, protein turnover, chaperones	B domain of TMEM189, localisation domain	Fatty acid desaturase 4, chloroplastic OS=Arabidopsis thaliana OX=3702 GN=FAD4 PE=1 SV=1	S	Function unknown	fatty acid desaturase 4, chloroplastic [Setaria italica]	biological process: metabolic process (GO:0008152);; biological process: cellular process (GO:0009987);; biological process: single-organism process (GO:0044699);; molecular function: catalytic activity (GO:0003824);; biological process: response to stimulus (GO:0050896)
Seita.6G060000	Seita.6G060000	26.3993	1913	17.0557	1280	14.7404	1021	47.5397	3455	34.1775	2372	44.6096	3307	4.41344e-06	1.35625	up	[M]	Cell wall/membrane/envelope biogenesis	Biological Process: L-ascorbic acid biosynthetic process (GO:0019853);; Molecular Function: GDP-mannose 3,5-epimerase activity (GO:0047918);; Molecular Function: coenzyme binding (GO:0050662);;	K10046|0|sita:101778042|K10046 GDP-D-mannose 3', 5'-epimerase [EC:5.1.3.18 5.1.3.-] | (RefSeq) GDP-mannose 3,5-epimerase 1-like	Ascorbate and aldarate metabolism (ko00053);; Amino sugar and nucleotide sugar metabolism (ko00520)	[GM]	Carbohydrate transport and metabolism;; Cell wall/membrane/envelope biogenesis	NAD dependent epimerase/dehydratase family;; GDP-mannose 4,6 dehydratase;; 3-beta hydroxysteroid dehydrogenase/isomerase family;; NAD(P)H-binding;; Male sterility protein;; Polysaccharide biosynthesis protein	GDP-mannose 3,5-epimerase 1 OS=Oryza sativa subsp. japonica OX=39947 GN=GME-1 PE=1 SV=1	M	Cell wall/membrane/envelope biogenesis	hypothetical protein SETIT_013761mg [Setaria italica]	biological process: metabolic process (GO:0008152);; biological process: cellular process (GO:0009987);; biological process: single-organism process (GO:0044699);; molecular function: catalytic activity (GO:0003824);; molecular function: binding (GO:0005488)
Seita.6G075700	Seita.6G075700	20.0518	872	18.8023	846	9.11087	379	33.1713	1445	24.2402	1009	48.1316	2139	0.000314869	1.31448	up	--	--	Cellular Component: nucleus (GO:0005634);;	--	--	--	--	LSD1 zinc finger	Protein LOL4 OS=Oryza sativa subsp. japonica OX=39947 GN=LOL4 PE=2 SV=1	S	Function unknown	protein LOL4 isoform X2 [Setaria italica]	cellular component: cell (GO:0005623);; cellular component: organelle (GO:0043226);; cellular component: cell part (GO:0044464)
Seita.6G079500	Seita.6G079500	0.70834	103	0.180772	27	0.039056	6	1.35932	197	1.2486	173	1.45912	216	0.00621188	1.5882	up	--	--	--	--	--	--	--	--	--	S	Function unknown	hypothetical protein SETIT_020083mg [Setaria italica]	--
Seita.6G089500	Seita.6G089500	2.61485	233	2.56668	237	1.12502	96	4.12458	368	9.88767	842	4.19993	383	0.000280995	1.58297	up	[QV]	Secondary metabolites biosynthesis, transport and catabolism;; Defense mechanisms	Molecular Function: monooxygenase activity (GO:0004497);; Molecular Function: iron ion binding (GO:0005506);; Cellular Component: endoplasmic reticulum membrane (GO:0005789);; Biological Process: multicellular organism development (GO:0007275);; Molecular Function: electron carrier activity (GO:0009055);; Biological Process: gibberellin biosynthetic process (GO:0009686);; Cellular Component: inte…	K04123|0|sita:101759375|K04123 ent-kaurenoic acid hydroxylase [EC:1.14.13.79] | (RefSeq) cytochrome P450 88A1-like	Diterpenoid biosynthesis (ko00904)	[QI]	Secondary metabolites biosynthesis, transport and catabolism;; Lipid transport and metabolism	Cytochrome P450	Cytochrome P450 88A1 OS=Zea mays OX=4577 GN=CYP88A1 PE=2 SV=1	Q	Secondary metabolites biosynthesis, transport and catabolism	cytochrome P450 88A1 [Setaria italica]	molecular function: catalytic activity (GO:0003824);; biological process: metabolic process (GO:0008152);; biological process: single-organism process (GO:0044699);; molecular function: binding (GO:0005488);; cellular component: cell (GO:0005623);; cellular component: membrane (GO:0016020);; cellular component: organelle (GO:0043226);; cellular component: organelle part (GO:0044422);; cellular co…
Seita.6G123100	Seita.6G123100	6.21037	38	6.1022	39	3.48991	21	18.4916	112	31.4137	182	29.6264	183	4.57871e-11	2.36278	up	--	--	--	--	--	--	--	--	--	--	--	uncharacterized protein LOC101766549 isoform X2 [Setaria italica]	--
Seita.6G123200	Seita.6G123200	6.07798	291	4.36312	217	3.71456	170	15.2806	734	22.9167	1051	22.7518	1114	5.09789e-16	2.28661	up	--	--	Molecular Function: transcription factor activity, sequence-specific DNA binding (GO:0003700);; Biological Process: regulation of transcription, DNA-templated (GO:0006355);; Cellular Component: plastid (GO:0009536);; Molecular Function: sequence-specific DNA binding (GO:0043565);;	--	--	--	--	bZIP transcription factor;; Basic region leucine zipper	bZIP transcription factor 44 OS=Arabidopsis thaliana OX=3702 GN=BZIP44 PE=1 SV=1	K	Transcription	bZIP transcription factor 11 isoform X1 [Setaria italica]	molecular function: nucleic acid binding transcription factor activity (GO:0001071);; biological process: biological regulation (GO:0065007);; cellular component: cell (GO:0005623);; cellular component: organelle (GO:0043226);; cellular component: cell part (GO:0044464);; molecular function: binding (GO:0005488)
Seita.6G152600	Seita.6G152600	6.24824	618	6.32288	648	5.22478	494	12.0645	1196	11.6336	1101	9.94681	1006	3.54967e-10	1.23458	up	--	--	Biological Process: regionalization (GO:0003002);; Molecular Function: binding (GO:0005488);; Cellular Component: nucleus (GO:0005634);; Biological Process: abaxial cell fate specification (GO:0010158);; Biological Process: inflorescence development (GO:0010229);; Biological Process: animal organ development (GO:0048513);;	--	--	--	--	Myb-like DNA-binding domain	Probable transcription factor RL9 OS=Oryza sativa subsp. japonica OX=39947 GN=RL9 PE=2 SV=2	K	Transcription	probable transcription factor RL9 [Setaria italica]	biological process: multicellular organismal process (GO:0032501);; biological process: developmental process (GO:0032502);; biological process: single-organism process (GO:0044699);; molecular function: binding (GO:0005488);; cellular component: cell (GO:0005623);; cellular component: organelle (GO:0043226);; cellular component: cell part (GO:0044464);; biological process: cellular process (GO:0…
Seita.6G159000	Seita.6G159000	2.91207	393	3.56906	499	1.07446	139	4.84591	656	10.1855	1315	4.36473	602	0.00167031	1.42163	up	[N]	Cell motility	Cellular Component: Golgi membrane (GO:0000139);; Cellular Component: integral component of membrane (GO:0016021);; Molecular Function: transferase activity, transferring glycosyl groups (GO:0016757);;	--	--	--	--	Glycosyltransferase like family 2;; Glycosyl transferase family group 2;; Glycosyl transferase family 2	Probable mannan synthase 11 OS=Oryza sativa subsp. japonica OX=39947 GN=CSLA11 PE=2 SV=1	M	Cell wall/membrane/envelope biogenesis	probable mannan synthase 11 [Setaria italica]	cellular component: cell (GO:0005623);; cellular component: membrane (GO:0016020);; cellular component: organelle (GO:0043226);; cellular component: organelle part (GO:0044422);; cellular component: cell part (GO:0044464);; cellular component: membrane part (GO:0044425);; molecular function: catalytic activity (GO:0003824)
Seita.6G164400	Seita.6G164400	1.37682	150	0.707698	80	0.245579	27	1.84772	209	2.58158	269	1.68475	195	0.00625213	1.36419	up	--	--	--	--	--	--	--	QWRF family	AUGMIN subunit 8 OS=Arabidopsis thaliana OX=3702 GN=AUG8 PE=1 SV=1	S	Function unknown	QWRF motif-containing protein 4 isoform X1 [Setaria italica]	--
Seita.6G166200	Seita.6G166200	1.89787	21	2.04856	23	1.32869	14	4.68211	51	5.39055	56	4.67894	52	3.70228e-05	1.603	up	--	--	Cellular Component: plastid (GO:0009536);;	--	--	--	--	--	--	S	Function unknown	hypothetical protein SETIT_014772mg [Setaria italica]	cellular component: cell (GO:0005623);; cellular component: organelle (GO:0043226);; cellular component: cell part (GO:0044464)
Seita.6G169800	Seita.6G169800	1.45365	223	1.58787	252	0.580318	85	2.98662	459	3.17898	466	2.56288	402	0.000203782	1.42423	up	[O]	Posttranslational modification, protein turnover, chaperones	Molecular Function: serine-type endopeptidase activity (GO:0004252);; Cellular Component: extracellular region (GO:0005576);; Cellular Component: cell wall (GO:0005618);; Biological Process: proteolysis (GO:0006508);; Cellular Component: cytoplasmic vesicle (GO:0016023);; Molecular Function: identical protein binding (GO:0042802);; Biological Process: negative regulation of catalytic activity (GO…	--	--	--	--	Subtilase family;; PA domain;; Peptidase inhibitor I9	Subtilisin-like protease SBT1.5 OS=Arabidopsis thaliana OX=3702 GN=SBT1.5 PE=2 SV=1	O	Posttranslational modification, protein turnover, chaperones	subtilisin-like protease SBT1.5 [Setaria italica]	molecular function: catalytic activity (GO:0003824);; biological process: metabolic process (GO:0008152);; cellular component: extracellular region (GO:0005576);; cellular component: cell (GO:0005623);; cellular component: cell part (GO:0044464);; molecular function: binding (GO:0005488);; biological process: biological regulation (GO:0065007)
Seita.6G170200	Seita.6G170200	2.85636	137	1.51933	76	0.891648	41	5.41095	259	8.52143	390	4.5405	222	6.51665e-05	1.77871	up	--	--	Molecular Function: calmodulin binding (GO:0005516);; Cellular Component: mitochondrion (GO:0005739);; Biological Process: auxin-activated signaling pathway (GO:0009734);;	--	--	--	--	Auxin responsive protein	Auxin-responsive protein SAUR50 OS=Arabidopsis thaliana OX=3702 GN=SAUR50 PE=1 SV=1	S	Function unknown	hypothetical protein SETIT_014323mg [Setaria italica]	molecular function: binding (GO:0005488);; cellular component: cell (GO:0005623);; cellular component: organelle (GO:0043226);; cellular component: cell part (GO:0044464);; biological process: cellular process (GO:0009987);; biological process: signaling (GO:0023052);; biological process: single-organism process (GO:0044699);; biological process: response to stimulus (GO:0050896);; biological pro…
Seita.6G170300	Seita.6G170300	1.45706	84	0.798829	48	0.468164	26	7.99828	461	7.77911	428	8.19723	482	4.46513e-16	3.0408	up	[O]	Posttranslational modification, protein turnover, chaperones	--	--	--	[O]	Posttranslational modification, protein turnover, chaperones	DnaJ domain	Chaperone protein dnaJ 15 OS=Arabidopsis thaliana OX=3702 GN=ATJ15 PE=1 SV=1	O	Posttranslational modification, protein turnover, chaperones	uncharacterized protein LOC101771270 [Setaria italica]	--
Seita.6G176700	Seita.6G176700	27.9258	1857	25.0206	1723	22.0232	1399	51.094	3407	44.2137	2815	46.4048	3156	5.41275e-11	1.23329	up	[QV]	Secondary metabolites biosynthesis, transport and catabolism;; Defense mechanisms	Molecular Function: monooxygenase activity (GO:0004497);; Molecular Function: iron ion binding (GO:0005506);; Molecular Function: electron carrier activity (GO:0009055);; Molecular Function: oxidoreductase activity, acting on paired donors, with incorporation or reduction of molecular oxygen (GO:0016705);; Molecular Function: heme binding (GO:0020037);; Biological Process: electron transport chai…	--	--	[Q]	Secondary metabolites biosynthesis, transport and catabolism	Cytochrome P450	Ent-cassadiene C11-alpha-hydroxylase 1 OS=Oryza sativa subsp. japonica OX=39947 GN=CYP76M7 PE=1 SV=1	Q	Secondary metabolites biosynthesis, transport and catabolism	LOW QUALITY PROTEIN: cytochrome P450 76M5-like [Setaria italica]	molecular function: catalytic activity (GO:0003824);; biological process: metabolic process (GO:0008152);; biological process: single-organism process (GO:0044699);; molecular function: binding (GO:0005488);; molecular function: electron carrier activity (GO:0009055);; biological process: cellular process (GO:0009987)
Seita.6G178500	Seita.6G178500	998.717	143826	567.135	84573	655.413	90175	2032.9	293638	1851.3	255284	1890.43	278530	9.74248e-10	1.62379	up	[C]	Energy production and conversion	Molecular Function: iron ion binding (GO:0005506);; Cellular Component: vacuole (GO:0005773);; Cellular Component: plasma membrane (GO:0005886);; Biological Process: nitric oxide biosynthetic process (GO:0006809);; Molecular Function: electron carrier activity (GO:0009055);; Biological Process: response to light stimulus (GO:0009416);; Biological Process: response to symbiotic fungus (GO:0009610)…	K10534|0|sita:101760744|K10534 nitrate reductase (NAD(P)H) [EC:1.7.1.1 1.7.1.2 1.7.1.3] | (RefSeq) nitrate reductase [NADH]	Nitrogen metabolism (ko00910)	[C]	Energy production and conversion	Oxidoreductase molybdopterin binding domain;; Mo-co oxidoreductase dimerisation domain;; Oxidoreductase NAD-binding domain;; Oxidoreductase FAD-binding domain;; Cytochrome b5-like Heme/Steroid binding domain	Nitrate reductase [NADH] 1 OS=Oryza sativa subsp. japonica OX=39947 GN=NIA1 PE=2 SV=3	C	Energy production and conversion	nitrate reductase [NADH] [Setaria italica]	molecular function: binding (GO:0005488);; cellular component: cell (GO:0005623);; cellular component: organelle (GO:0043226);; cellular component: cell part (GO:0044464);; cellular component: membrane (GO:0016020);; biological process: metabolic process (GO:0008152);; biological process: cellular process (GO:0009987);; molecular function: electron carrier activity (GO:0009055);; biological proce…
Seita.6G183300	Seita.6G183300	8.68385	940	6.93397	777	5.46429	565	15.0849	1636	12.104	1253	14.9563	1654	5.48674e-07	1.2728	up	--	--	--	--	--	--	--	Protein of unknown function, DUF547;; Leucine-zipper of ternary complex factor MIP1	--	S	Function unknown	uncharacterized protein LOC101772878 [Setaria italica]	--
Seita.6G184400	Seita.6G184400	70.6957	5066	69.5499	5154	54.8577	3757	114.758	8258	104.437	7169	120.166	8820	1.62833e-09	1.11797	up	--	--	Cellular Component: endoplasmic reticulum (GO:0005783);; Biological Process: protein folding (GO:0006457);; Cellular Component: membrane (GO:0016020);; Biological Process: endoplasmic reticulum unfolded protein response (GO:0030968);; Molecular Function: heat shock protein binding (GO:0031072);; Molecular Function: unfolded protein binding (GO:0051082);;	K19371|5.19078e-138|sita:101779039|K19371 DnaJ homolog subfamily C member 25 | (RefSeq) chaperone protein dnaJ 50	--	[O]	Posttranslational modification, protein turnover, chaperones	DnaJ domain	DnaJ protein ERDJ7 OS=Oryza sativa subsp. japonica OX=39947 GN=ERDJ7 PE=3 SV=1	O	Posttranslational modification, protein turnover, chaperones	hypothetical protein SETIT_022819mg [Setaria italica]	cellular component: cell (GO:0005623);; cellular component: organelle (GO:0043226);; cellular component: cell part (GO:0044464);; biological process: cellular process (GO:0009987);; cellular component: membrane (GO:0016020);; biological process: signaling (GO:0023052);; biological process: single-organism process (GO:0044699);; biological process: response to stimulus (GO:0050896);; biological pr…
Seita.6G195300	Seita.6G195300	44.4449	4937	40.9221	4707	19.3081	2049	84.9742	9467	46.8841	4987	95.1073	10808	0.00053019	1.29163	up	[G]	Carbohydrate transport and metabolism	Molecular Function: hydrolase activity, hydrolyzing O-glycosyl compounds (GO:0004553);; Biological Process: metabolic process (GO:0008152);; Molecular Function: galactinol-sucrose galactosyltransferase activity (GO:0047274);;	K06617|0|sita:101782741|K06617 raffinose synthase [EC:2.4.1.82] | (RefSeq) probable galactinol--sucrose galactosyltransferase 1	Galactose metabolism (ko00052)	--	--	Raffinose synthase or seed imbibition protein Sip1	Probable galactinol--sucrose galactosyltransferase 1 OS=Arabidopsis thaliana OX=3702 GN=RFS1 PE=2 SV=1	S	Function unknown	probable galactinol--sucrose galactosyltransferase 1 [Setaria italica]	molecular function: catalytic activity (GO:0003824);; biological process: metabolic process (GO:0008152)
Seita.6G197700	Seita.6G197700	18.6171	1041	20.0337	1145	11.5247	628	44.0614	2445	36.6528	1944	44.8483	2530	8.50029e-10	1.5685	up	[R]	General function prediction only	Cellular Component: mitochondrion (GO:0005739);; Molecular Function: O-methyltransferase activity (GO:0008171);; Molecular Function: S-adenosylmethionine-dependent methyltransferase activity (GO:0008757);; Cellular Component: cytoplasmic vesicle (GO:0016023);; Biological Process: methylation (GO:0032259);; Molecular Function: metal ion binding (GO:0046872);;	K18883|6.43745e-167|sita:101753989|K18883 tricin synthase [EC:2.1.1.175] | (RefSeq) uncharacterized LOC101753989	--	[Q]	Secondary metabolites biosynthesis, transport and catabolism	O-methyltransferase;; Methyltransferase domain	Tricin synthase 2 OS=Oryza sativa subsp. japonica OX=39947 GN=ROMT-17 PE=1 SV=1	S	Function unknown	hypothetical protein SETIT_014142mg [Setaria italica]	cellular component: cell (GO:0005623);; cellular component: organelle (GO:0043226);; cellular component: cell part (GO:0044464);; molecular function: catalytic activity (GO:0003824);; biological process: metabolic process (GO:0008152);; molecular function: binding (GO:0005488)
Seita.6G243900	Seita.6G243900	0.98449	92	0.998146	97	0.966216	89	2.33929	215	2.49533	220	2.46056	233	1.77706e-15	1.57724	up	[Q]	Secondary metabolites biosynthesis, transport and catabolism	Biological Process: mitotic cell cycle (GO:0000278);; Biological Process: double-strand break repair via homologous recombination (GO:0000724);; Molecular Function: nuclease activity (GO:0004518);; Molecular Function: ATP binding (GO:0005524);; Cellular Component: mitochondrion (GO:0005739);; Biological Process: DNA-dependent DNA replication (GO:0006261);; Biological Process: regulation of DNA re…	K13356|0|sita:101775451|K13356 alcohol-forming fatty acyl-CoA reductase [EC:1.2.1.84] | (RefSeq) fatty acyl-CoA reductase 3-like	Cutin, suberine and wax biosynthesis (ko00073);; Peroxisome (ko04146)	[I]	Lipid transport and metabolism	Male sterility protein;; Male sterility protein;; NAD dependent epimerase/dehydratase family;; 3-beta hydroxysteroid dehydrogenase/isomerase family;; RmlD substrate binding domain	Fatty acyl-CoA reductase 3 OS=Arabidopsis thaliana OX=3702 GN=FAR3 PE=1 SV=1	S	Function unknown	fatty acyl-CoA reductase 3 [Setaria italica]	biological process: cellular process (GO:0009987);; biological process: single-organism process (GO:0044699);; biological process: metabolic process (GO:0008152);; biological process: response to stimulus (GO:0050896);; molecular function: catalytic activity (GO:0003824);; molecular function: binding (GO:0005488);; cellular component: cell (GO:0005623);; cellular component: organelle (GO:0043226)…
Seita.6G254500	Seita.6G254500	0.62598	32	0.531584	28	0.482876	23	0.945018	47	0.954852	46	0.957757	49	0.00694127	1.01302	up	[IR]	Lipid transport and metabolism;; General function prediction only	Cellular Component: mitochondrion (GO:0005739);; Biological Process: lipid metabolic process (GO:0006629);; Molecular Function: hydrolase activity, acting on ester bonds (GO:0016788);;	--	--	--	--	GDSL-like Lipase/Acylhydrolase	GDSL esterase/lipase At5g33370 OS=Arabidopsis thaliana OX=3702 GN=At5g33370 PE=2 SV=1	S	Function unknown	hypothetical protein PAHAL_F00308 [Panicum hallii]	cellular component: cell (GO:0005623);; cellular component: organelle (GO:0043226);; cellular component: cell part (GO:0044464);; biological process: metabolic process (GO:0008152);; biological process: single-organism process (GO:0044699);; molecular function: catalytic activity (GO:0003824)
Seita.6G255200	Seita.6G255200	0.285876	29	0.358356	38	0.320067	31	0.815936	83	0.603121	59	1.03482	108	6.98462e-06	1.5502	up	--	--	--	K19986|0|sita:101762230|K19986 exocyst complex component 8 | (RefSeq) exocyst complex component EXO84A-like	--	[U]	Intracellular trafficking, secretion, and vesicular transport	--	Exocyst complex component EXO84B OS=Arabidopsis thaliana OX=3702 GN=EXO84B PE=1 SV=1	U	Intracellular trafficking, secretion, and vesicular transport	exocyst complex component EXO84B [Setaria italica]	--
Seita.7G001200	Seita.7G001200	0.758355	65	0.426563	38	1.09756	90	1.3022	112	2.22116	182	1.40282	123	0.00135224	1.29309	up	--	--	--	--	--	--	--	Protein of unknown function, DUF573	--	S	Function unknown	triadin [Setaria italica]	--
Seita.7G002000	Seita.7G002000	3.62511	69	3.30214	66	3.63229	66	6.70861	128	7.06656	129	7.00857	137	1.41727e-07	1.27307	up	--	--	--	--	--	--	--	--	--	--	--	uncharacterized protein LOC111255657 [Setaria italica]	--
Seita.7G021600	Seita.7G021600	0.465097	14	0.687474	21	0.071248	2	2.1079	62	3.38511	95	2.09053	63	6.07819e-05	2.14227	up	--	--	Molecular Function: serine-type endopeptidase inhibitor activity (GO:0004867);; Biological Process: proteolysis (GO:0006508);; Molecular Function: peptidase activity (GO:0008233);; Biological Process: response to wounding (GO:0009611);;	--	--	--	--	Potato inhibitor I family	Subtilisin-chymotrypsin inhibitor-2B (Fragment) OS=Hordeum vulgare OX=4513 PE=2 SV=1	S	Function unknown	hypothetical protein SETIT_011531mg [Setaria italica]	molecular function: molecular function regulator (GO:0098772);; biological process: biological regulation (GO:0065007);; biological process: metabolic process (GO:0008152);; molecular function: catalytic activity (GO:0003824);; biological process: response to stimulus (GO:0050896)
Seita.7G021800	Seita.7G021800	35.3947	3275	46.9316	4495	35.1386	3106	77.9041	7227	53.1347	4706	100.6	9521	5.61475e-07	1.26784	up	--	--	Molecular Function: serine-type endopeptidase inhibitor activity (GO:0004867);; Biological Process: response to wounding (GO:0009611);;	--	--	--	--	Potato inhibitor I family	Subtilisin-chymotrypsin inhibitor-2A OS=Hordeum vulgare OX=4513 PE=1 SV=2	S	Function unknown	hypothetical protein SETIT_011456mg [Setaria italica]	molecular function: molecular function regulator (GO:0098772);; biological process: biological regulation (GO:0065007);; biological process: response to stimulus (GO:0050896)
Seita.7G023200	Seita.7G023200	5.95376	562	4.89324	478	5.24108	472	9.03595	855	7.98032	721	9.31095	898	1.8042e-08	1.03401	up	--	--	--	--	--	--	--	--	--	--	--	hypothetical protein SETIT_011166mg [Setaria italica]	--
Seita.7G032100	Seita.7G032100	51.7981	3552	45.4588	3228	29.4286	1928	70.023	4816	57.2975	3762	103.648	7272	0.000326054	1.11199	up	[Q]	Secondary metabolites biosynthesis, transport and catabolism	Molecular Function: oxidoreductase activity, acting on paired donors, with incorporation or reduction of molecular oxygen, 2-oxoglutarate as one donor, and incorporation of one atom each of oxygen into both donors (GO:0016706);; Biological Process: oxidation-reduction process (GO:0055114);;	--	--	[QR]	Secondary metabolites biosynthesis, transport and catabolism;; General function prediction only	2OG-Fe(II) oxygenase superfamily;; non-haem dioxygenase in morphine synthesis N-terminal	1-aminocyclopropane-1-carboxylate oxidase homolog 3 OS=Arabidopsis thaliana OX=3702 GN=At1g06650 PE=2 SV=1	S	Function unknown	1-aminocyclopropane-1-carboxylate oxidase homolog 1 [Setaria italica]	molecular function: catalytic activity (GO:0003824);; biological process: metabolic process (GO:0008152);; biological process: single-organism process (GO:0044699)
Seita.7G058300	Seita.7G058300	0.589311	11	0.259105	5	0.574693	11	4.23401	78	3.1216	55	4.2206	79	1.74028e-11	2.80849	up	--	--	Molecular Function: cysteine-type endopeptidase inhibitor activity (GO:0004869);; Biological Process: metabolic process (GO:0008152);; Cellular Component: cytoplasmic vesicle (GO:0016023);;	--	--	--	--	Aspartic acid proteinase inhibitor;; Cystatin domain	Cysteine proteinase inhibitor 10 OS=Oryza sativa subsp. japonica OX=39947 GN=Os04g0350100 PE=2 SV=1	O	Posttranslational modification, protein turnover, chaperones	cysteine proteinase inhibitor 10 [Setaria italica]	molecular function: molecular function regulator (GO:0098772);; biological process: biological regulation (GO:0065007);; biological process: metabolic process (GO:0008152)
Seita.7G071300	Seita.7G071300	1.50072	43	1.19237	36	0.998358	28	3.17808	91	3.72233	102	1.80611	53	0.00101734	1.36096	up	--	--	--	--	--	--	--	--	--	--	--	--	--
Seita.7G071400	Seita.7G071400	2.1974	195	1.96074	180	1.4837	126	5.3719	476	3.9227	332	2.97162	269	3.0464e-05	1.35114	up	--	--	Cellular Component: cytoplasmic vesicle (GO:0016023);;	--	--	--	--	--	--	S	Function unknown	myosin-11 [Setaria italica]	--
Seita.7G073200	Seita.7G073200	0.238999	18	0.435065	34	0.318295	23	1.52033	115	1.48954	108	1.61789	125	1.08679e-14	2.38607	up	--	--	Molecular Function: agmatine N4-coumaroyltransferase activity (GO:0047634);;	--	--	--	--	Transferase family	Agmatine coumaroyltransferase-2 OS=Hordeum vulgare OX=4513 GN=ACT-2 PE=1 SV=1	S	Function unknown	agmatine coumaroyltransferase-2 [Setaria italica]	molecular function: catalytic activity (GO:0003824)
Seita.7G079900	Seita.7G079900	26.3484	2113	18.571	1544	12.911	990	34.3612	2758	28.2871	2192	35.7904	2941	0.000945521	1.02255	up	--	--	Molecular Function: binding (GO:0005488);;	--	--	--	--	Myb/SANT-like DNA-binding domain	Trihelix transcription factor ASR3 OS=Arabidopsis thaliana OX=3702 GN=ASR3 PE=1 SV=1	S	Function unknown	trihelix transcription factor ASR3 isoform X1 [Setaria italica]	molecular function: binding (GO:0005488)
Seita.7G080300	Seita.7G080300	6.09988	451	6.97842	531	5.99673	424	12.6431	936	9.56545	673	11.7169	881	2.81865e-10	1.15425	up	--	--	Cellular Component: plastid (GO:0009536);;	--	--	--	--	AP2 domain	Ethylene-responsive transcription factor ERF113 OS=Arabidopsis thaliana OX=3702 GN=ERF113 PE=2 SV=1	K	Transcription	AT-rich interactive domain-containing protein 1A isoform X1 [Setaria italica]	cellular component: cell (GO:0005623);; cellular component: organelle (GO:0043226);; cellular component: cell part (GO:0044464)
Seita.7G085000	Seita.7G085000	67.0056	10954	60.6305	10264	61.2145	9561	105.885	17362	99.0363	15503	108.997	18230	1.72514e-14	1.0685	up	--	--	Molecular Function: protein serine/threonine phosphatase activity (GO:0004722);; Biological Process: metabolic process (GO:0008152);; Molecular Function: metal ion binding (GO:0046872);;	--	--	[T]	Signal transduction mechanisms	Protein phosphatase 2C	Probable protein phosphatase 2C 39 OS=Oryza sativa subsp. japonica OX=39947 GN=Os04g0403701 PE=2 SV=2	T	Signal transduction mechanisms	hypothetical protein SETIT_009852mg [Setaria italica]	molecular function: catalytic activity (GO:0003824);; biological process: metabolic process (GO:0008152);; biological process: cellular process (GO:0009987);; molecular function: binding (GO:0005488)
Seita.7G107900	Seita.7G107900	1.08258	104	1.03292	105	1.54882	146	2.90903	291	4.97317	476	2.17168	217	3.22561e-06	1.6728	up	--	--	Molecular Function: transporter activity (GO:0005215);; Cellular Component: plasma membrane (GO:0005886);; Biological Process: oligopeptide transport (GO:0006857);; Biological Process: response to nematode (GO:0009624);; Cellular Component: integral component of membrane (GO:0016021);;	--	--	[E]	Amino acid transport and metabolism	POT family	Protein NRT1/ PTR FAMILY 4.3 OS=Arabidopsis thaliana OX=3702 GN=NPF4.3 PE=2 SV=1	E	Amino acid transport and metabolism	protein NRT1/ PTR FAMILY 4.3 [Setaria italica]	molecular function: transporter activity (GO:0005215);; cellular component: cell (GO:0005623);; cellular component: membrane (GO:0016020);; cellular component: cell part (GO:0044464);; biological process: localization (GO:0051179);; biological process: response to stimulus (GO:0050896);; biological process: multi-organism process (GO:0051704);; cellular component: membrane part (GO:0044425)
Seita.7G124400	Seita.7G124400	2.11128	215	2.0193	213	1.12937	110	5.76416	587	2.47622	241	5.16676	537	0.000117284	1.48819	up	--	--	Cellular Component: integral component of membrane (GO:0016021);;	K15015|0|sita:101777221|K15015 solute carrier family 32 (vesicular inhibitory amino acid transporter) | (RefSeq) amino acid transporter ANTL1-like	--	[E]	Amino acid transport and metabolism	Transmembrane amino acid transporter protein	Amino acid transporter AVT1I OS=Arabidopsis thaliana OX=3702 GN=AVT1I PE=3 SV=1	E	Amino acid transport and metabolism	amino acid transporter AVT1I [Setaria italica]	cellular component: membrane (GO:0016020);; cellular component: membrane part (GO:0044425)
Seita.7G128200	Seita.7G128200	9.5785	433	8.08728	378	5.22988	226	13.3447	605	18.1191	784	8.85564	409	0.00404642	1.04743	up	--	--	Molecular Function: peroxidase activity (GO:0004601);; Biological Process: response to oxidative stress (GO:0006979);; Cellular Component: plant-type cell wall (GO:0009505);; Molecular Function: heme binding (GO:0020037);; Molecular Function: metal ion binding (GO:0046872);; Biological Process: oxidation-reduction process (GO:0055114);;	K00430|0|sita:101757113|K00430 peroxidase [EC:1.11.1.7] | (RefSeq) peroxidase 31-like	Phenylpropanoid biosynthesis (ko00940)	--	--	Peroxidase	Peroxidase 65 OS=Arabidopsis thaliana OX=3702 GN=PER65 PE=2 SV=2	S	Function unknown	peroxidase 31 [Setaria italica]	molecular function: catalytic activity (GO:0003824);; molecular function: antioxidant activity (GO:0016209);; biological process: metabolic process (GO:0008152);; biological process: cellular process (GO:0009987);; biological process: single-organism process (GO:0044699);; biological process: response to stimulus (GO:0050896);; biological process: detoxification (GO:0098754);; cellular component:…
Seita.7G129600	Seita.7G129600	23.0928	2322	20.7122	2154	16.8603	1618	39.9148	4044	36.8836	3564	35.1717	3619	9.10186e-09	1.19673	up	--	--	--	--	--	--	--	--	--	S	Function unknown	uncharacterized protein LOC101761685 isoform X1 [Setaria italica]	--
Seita.7G139800	Seita.7G139800	48.1683	6667	45.2502	6470	29.8001	3957	78.2255	10873	55.2645	7327	92.2608	13096	5.20963e-05	1.1411	up	[G]	Carbohydrate transport and metabolism	Molecular Function: catalytic activity (GO:0003824);; Cellular Component: mitochondrion (GO:0005739);; Biological Process: metabolic process (GO:0008152);;	--	--	--	--	Raffinose synthase or seed imbibition protein Sip1	Probable galactinol--sucrose galactosyltransferase 2 OS=Arabidopsis thaliana OX=3702 GN=RFS2 PE=2 SV=2	S	Function unknown	hypothetical protein SETIT_009328mg [Setaria italica]	molecular function: catalytic activity (GO:0003824);; cellular component: cell (GO:0005623);; cellular component: organelle (GO:0043226);; cellular component: cell part (GO:0044464);; biological process: metabolic process (GO:0008152)
Seita.7G157200	Seita.7G157200	3.63842	422	1.38151	167	1.67488	187	9.55991	1114	8.41921	935	11.0879	1318	5.52973e-09	2.16467	up	[P]	Inorganic ion transport and metabolism	Cellular Component: nucleus (GO:0005634);; Cellular Component: integral component of membrane (GO:0016021);; Biological Process: transmembrane transport (GO:0055085);; Biological Process: response to karrikin (GO:0080167);;	--	--	--	--	Nodulin-like;; Major Facilitator Superfamily	Protein NUCLEAR FUSION DEFECTIVE 4 OS=Arabidopsis thaliana OX=3702 GN=NFD4 PE=3 SV=1	S	Function unknown	protein NUCLEAR FUSION DEFECTIVE 4 [Setaria italica]	cellular component: cell (GO:0005623);; cellular component: organelle (GO:0043226);; cellular component: cell part (GO:0044464);; cellular component: membrane (GO:0016020);; cellular component: membrane part (GO:0044425);; biological process: localization (GO:0051179);; biological process: response to stimulus (GO:0050896)
Seita.7G157900	Seita.7G157900	15.7498	941	15.1248	936	9.47135	541	23.7234	1422	22.6984	1299	24.5245	1499	2.52778e-05	1.09747	up	[F]	Nucleotide transport and metabolism	Molecular Function: adenine phosphoribosyltransferase activity (GO:0003999);; Cellular Component: cytoplasm (GO:0005737);; Cellular Component: plasma membrane (GO:0005886);; Biological Process: adenine salvage (GO:0006168);; Biological Process: nucleoside metabolic process (GO:0009116);;	K00759|2.21625e-121|sita:101754803|K00759 adenine phosphoribosyltransferase [EC:2.4.2.7] | (RefSeq) adenine phosphoribosyltransferase 2-like	Purine metabolism (ko00230)	[F]	Nucleotide transport and metabolism	Phosphoribosyl transferase domain	Adenine phosphoribosyltransferase 2 OS=Arabidopsis thaliana OX=3702 GN=APT2 PE=1 SV=1	F	Nucleotide transport and metabolism	adenine phosphoribosyltransferase 2 [Setaria italica]	molecular function: catalytic activity (GO:0003824);; cellular component: cell (GO:0005623);; cellular component: cell part (GO:0044464);; cellular component: membrane (GO:0016020);; biological process: metabolic process (GO:0008152);; biological process: cellular process (GO:0009987);; biological process: single-organism process (GO:0044699)
Seita.7G163100	Seita.7G163100	8.3421	1001	7.97203	990	3.62636	416	18.5262	2229	14.5113	1667	21.2688	2610	2.23439e-06	1.61632	up	[G]	Carbohydrate transport and metabolism	Molecular Function: myo-inositol:proton symporter activity (GO:0005366);; Cellular Component: plasma membrane (GO:0005886);; Cellular Component: integral component of membrane (GO:0016021);; Biological Process: transmembrane transport (GO:0055085);;	K08150|0|sita:101771289|K08150 MFS transporter, SP family, solute carrier family 2 (myo-inositol transporter), member 13 | (RefSeq) probable inositol transporter 2	--	[R]	General function prediction only	Sugar (and other) transporter;; Major Facilitator Superfamily;; Fungal trichothecene efflux pump (TRI12)	Probable inositol transporter 2 OS=Arabidopsis thaliana OX=3702 GN=INT2 PE=1 SV=1	G	Carbohydrate transport and metabolism	probable inositol transporter 2 [Setaria italica]	molecular function: transporter activity (GO:0005215);; biological process: single-organism process (GO:0044699);; biological process: localization (GO:0051179);; cellular component: cell (GO:0005623);; cellular component: membrane (GO:0016020);; cellular component: cell part (GO:0044464);; cellular component: membrane part (GO:0044425)
Seita.7G174500	Seita.7G174500	3.46746	190	3.16736	180	3.03193	159	5.9155	325	7.43333	390	7.51048	421	6.75703e-12	1.41177	up	--	--	--	--	--	--	--	GRAM domain	GEM-like protein 4 OS=Arabidopsis thaliana OX=3702 GN=At5g08350 PE=2 SV=1	S	Function unknown	putative GEM-like protein 8 [Setaria italica]	--
Seita.7G176600	Seita.7G176600	3.52008	467	3.14255	431	2.08708	265	5.20393	692	4.91927	624	5.00018	678	7.64519e-05	1.06884	up	--	--	Biological Process: lipoate biosynthetic process (GO:0009107);; Cellular Component: chloroplast (GO:0009507);; Biological Process: photosynthesis (GO:0015979);; Molecular Function: oxidoreductase activity (GO:0016491);; Molecular Function: lipoate synthase activity (GO:0016992);; Molecular Function: 4 iron, 4 sulfur cluster binding (GO:0051539);; Biological Process: oxidation-reduction process (G…	--	--	--	--	Ferredoxin thioredoxin reductase variable alpha chain	Ferredoxin-thioredoxin reductase, variable chain OS=Zea mays OX=4577 PE=1 SV=1	S	Function unknown	ferredoxin-thioredoxin reductase, variable chain [Setaria italica]	biological process: metabolic process (GO:0008152);; biological process: cellular process (GO:0009987);; biological process: single-organism process (GO:0044699);; cellular component: cell (GO:0005623);; cellular component: organelle (GO:0043226);; cellular component: cell part (GO:0044464);; molecular function: catalytic activity (GO:0003824);; molecular function: binding (GO:0005488)
Seita.7G179500	Seita.7G179500	5.08012	250	4.93794	252	4.2759	201	10.5813	522	7.15297	337	11.3125	569	1.30573e-07	1.30732	up	--	--	Molecular Function: zinc ion binding (GO:0008270);; Molecular Function: actin filament binding (GO:0051015);; Biological Process: actin filament bundle assembly (GO:0051017);;	--	--	[TZ]	Signal transduction mechanisms;; Cytoskeleton	LIM domain	LIM domain-containing protein PLIM2b OS=Oryza sativa subsp. japonica OX=39947 GN=PLIM2B PE=1 SV=1	S	Function unknown	LIM domain-containing protein PLIM2c isoform X2 [Setaria italica]	molecular function: binding (GO:0005488);; biological process: cellular process (GO:0009987);; biological process: single-organism process (GO:0044699);; biological process: cellular component organization or biogenesis (GO:0071840)
Seita.7G187900	Seita.7G187900	21.4764	1025	9.40577	465	5.85252	267	37.9539	1817	31.2621	1429	37.104	1812	0.000212031	1.57589	up	--	--	Molecular Function: dimethylallyltranstransferase activity (GO:0004161);; Molecular Function: geranyltranstransferase activity (GO:0004337);; Biological Process: isoprenoid biosynthetic process (GO:0008299);;	K00787|4.74599e-22|bdi:100828695|K00787 farnesyl diphosphate synthase [EC:2.5.1.1 2.5.1.10] | (RefSeq) farnesyl pyrophosphate synthase-like	Terpenoid backbone biosynthesis (ko00900)	[H]	Coenzyme transport and metabolism	Polyprenyl synthetase	Farnesyl pyrophosphate synthase 1, mitochondrial OS=Arabidopsis thaliana OX=3702 GN=FPS1 PE=2 SV=2	--	--	hypothetical protein SETIT_010938mg [Setaria italica]	molecular function: catalytic activity (GO:0003824);; biological process: metabolic process (GO:0008152);; biological process: cellular process (GO:0009987);; biological process: single-organism process (GO:0044699)
Seita.7G192100	Seita.7G192100	0.503474	45	0.339114	31	0.213181	18	1.15948	103	0.748885	64	0.977201	88	0.000351084	1.52195	up	[GI]	Carbohydrate transport and metabolism;; Lipid transport and metabolism	Molecular Function: lipid transporter activity (GO:0005319);; Biological Process: lipid transport (GO:0006869);; Cellular Component: plant-type cell wall (GO:0009505);; Cellular Component: chloroplast inner membrane (GO:0009706);; Cellular Component: chloroplast outer membrane (GO:0009707);; Biological Process: histone phosphorylation (GO:0016572);; Biological Process: methylglyoxal catabolic pro…	--	--	--	--	Pectinesterase	Probable pectinesterase 68 OS=Arabidopsis thaliana OX=3702 GN=PME68 PE=2 SV=1	G	Carbohydrate transport and metabolism	probable pectinesterase 68 [Setaria italica]	molecular function: transporter activity (GO:0005215);; biological process: localization (GO:0051179);; biological process: single-organism process (GO:0044699);; cellular component: cell (GO:0005623);; cellular component: cell part (GO:0044464);; cellular component: membrane (GO:0016020);; cellular component: organelle (GO:0043226);; cellular component: organelle part (GO:0044422);; biological p…
Seita.7G205000	Seita.7G205000	14.7366	874	13.507	830	12.5888	713	23.0072	1369	21.7937	1238	25.3991	1541	2.54523e-11	1.10745	up	--	--	Molecular Function: zinc ion binding (GO:0008270);; Cellular Component: cytoplasmic vesicle (GO:0016023);;	--	--	[O]	Posttranslational modification, protein turnover, chaperones	Ring finger domain;; RING-H2 zinc finger domain;; RING-like zinc finger;; Zinc finger, C3HC4 type (RING finger);; Zinc finger, C3HC4 type (RING finger);; RING-type zinc-finger;; Anaphase-promoting complex subunit 11 RING-H2 finger	RING-H2 finger protein ATL2 OS=Arabidopsis thaliana OX=3702 GN=ATL2 PE=2 SV=2	O	Posttranslational modification, protein turnover, chaperones	putative RING-H2 finger protein ATL62 [Setaria italica]	molecular function: binding (GO:0005488)
Seita.7G205100	Seita.7G205100	1.01336	63	0.739646	48	0.527137	32	1.34263	84	1.37171	82	1.31597	84	0.00519771	1.03681	up	--	--	Molecular Function: DNA binding (GO:0003677);; Molecular Function: transcription factor activity, sequence-specific DNA binding (GO:0003700);; Cellular Component: nucleus (GO:0005634);; Biological Process: regulation of transcription, DNA-templated (GO:0006355);; Cellular Component: plastid (GO:0009536);; Biological Process: defense response to fungus (GO:0050832);;	--	--	--	--	AP2 domain	Ethylene-responsive transcription factor ERF025 OS=Arabidopsis thaliana OX=3702 GN=ERF025 PE=2 SV=1	K	Transcription	ethylene-responsive transcription factor ERF025 [Setaria italica]	molecular function: binding (GO:0005488);; molecular function: nucleic acid binding transcription factor activity (GO:0001071);; biological process: biological regulation (GO:0065007);; cellular component: cell (GO:0005623);; cellular component: organelle (GO:0043226);; cellular component: cell part (GO:0044464);; biological process: response to stimulus (GO:0050896);; biological process: multi-o…
Seita.7G217100	Seita.7G217100	11.9632	1514	10.5277	1381	6.35898	771	16.2601	2072	20.2897	2467	16.8682	2187	8.75343e-05	1.15159	up	--	--	--	--	--	--	--	--	--	--	--	uncharacterized protein LOC101783711 [Setaria italica]	--
Seita.7G230800	Seita.7G230800	7.26241	674	6.36289	611	3.07207	273	25.6298	2384	21.4007	1900	29.4749	2796	2.79009e-12	2.30409	up	[G]	Carbohydrate transport and metabolism	Molecular Function: galactokinase activity (GO:0004335);; Molecular Function: ATP binding (GO:0005524);; Cellular Component: cytosol (GO:0005829);; Biological Process: galactose metabolic process (GO:0006012);; Biological Process: D-galacturonate metabolic process (GO:0046396);; Biological Process: carbohydrate phosphorylation (GO:0046835);; Molecular Function: galacturonokinase activity (GO:0047…	K18677|0|sita:101758452|K18677 galacturonokinase [EC:2.7.1.44] | (RefSeq) galacturonokinase	Amino sugar and nucleotide sugar metabolism (ko00520)	[G]	Carbohydrate transport and metabolism	GHMP kinases C terminal;; Galactokinase galactose-binding signature;; GHMP kinases N terminal domain	Galacturonokinase OS=Arabidopsis thaliana OX=3702 GN=GALAK PE=1 SV=1	G	Carbohydrate transport and metabolism	galacturonokinase isoform X2 [Setaria italica]	molecular function: catalytic activity (GO:0003824);; biological process: metabolic process (GO:0008152);; biological process: cellular process (GO:0009987);; molecular function: binding (GO:0005488);; cellular component: cell (GO:0005623);; cellular component: cell part (GO:0044464);; biological process: single-organism process (GO:0044699)
Seita.7G233800	Seita.7G233800	103.962	8684	86.703	7499	45.5106	3632	145.733	12209	171.127	13686	151.189	12920	0.000188568	1.21478	up	--	--	Cellular Component: cytoplasmic vesicle (GO:0016023);;	--	--	--	--	Hydrophobic seed protein	36.4 kDa proline-rich protein OS=Solanum lycopersicum OX=4081 GN=TPRP-F1 PE=2 SV=1	S	Function unknown	36.4 kDa proline-rich protein [Setaria italica]	--
Seita.7G236100	Seita.7G236100	23.6348	6669	22.9498	6705	14.3474	3868	31.6458	8955	35.5417	9602	32.5323	9391	9.37717e-05	1.00216	up	--	--	Biological Process: metabolic process (GO:0008152);; Molecular Function: transaminase activity (GO:0008483);; Molecular Function: pyridoxal phosphate binding (GO:0030170);;	K20283|0|sita:101781548|K20283 golgin subfamily A member 4 | (RefSeq) myosin heavy chain, skeletal muscle	--	--	--	--	--	S	Function unknown	myosin heavy chain, skeletal muscle [Setaria italica]	biological process: metabolic process (GO:0008152);; molecular function: catalytic activity (GO:0003824);; molecular function: binding (GO:0005488)
Seita.7G254000	Seita.7G254000	13.5261	160	11.263	138	12.4307	140	20.7793	246	18.5433	210	28.0494	339	3.89083e-06	1.14962	up	--	--	--	--	--	--	--	Wound-induced protein	--	S	Function unknown	uncharacterized protein LOC101773734 [Setaria italica]	--
Seita.7G258000	Seita.7G258000	5.52901	33	6.44411	40	5.39174	31	11.4897	68	8.74824	50	9.94695	60	0.00244612	1.03974	up	--	--	--	--	--	--	--	--	--	--	--	hypothetical protein PAHAL_G02499 [Panicum hallii]	--
Seita.7G262600	Seita.7G262600	0.54666	57	0.482937	52	0.311205	31	1.61341	167	1.29184	127	0.787135	83	0.000116692	1.56273	up	--	--	Molecular Function: nuclease activity (GO:0004518);; Molecular Function: binding (GO:0005488);; Biological Process: DNA metabolic process (GO:0006259);; Biological Process: cellular response to DNA damage stimulus (GO:0006974);; Biological Process: response to UV (GO:0009411);; Biological Process: response to high light intensity (GO:0009644);; Biological Process: response to gamma radiation (GO:…	K10882|0|sita:101770783|K10882 crossover junction endonuclease EME1 [EC:3.1.22.-] | (RefSeq) crossover junction endonuclease EME1	Homologous recombination (ko03440)	--	--	ERCC4 domain	Crossover junction endonuclease EME1 OS=Oryza sativa subsp. japonica OX=39947 GN=EME1 PE=2 SV=1	L	Replication, recombination and repair	crossover junction endonuclease EME1 [Setaria italica]	molecular function: catalytic activity (GO:0003824);; molecular function: binding (GO:0005488);; biological process: metabolic process (GO:0008152);; biological process: cellular process (GO:0009987);; biological process: response to stimulus (GO:0050896)
Seita.7G263500	Seita.7G263500	0.747432	48	0.821304	55	0.948226	59	1.24893	81	2.35694	145	3.01035	198	1.80521e-05	1.56405	up	--	--	--	--	--	--	--	--	--	--	--	uncharacterized protein LOC101774665 [Setaria italica]	--
Seita.7G263700	Seita.7G263700	38.9903	1757	8.9059	416	8.72764	376	118.836	5369	74.3514	3207	142.849	6583	0.0019169	1.81744	up	--	--	--	--	--	--	--	--	--	S	Function unknown	uncharacterized protein LOC101775064 [Setaria italica]	--
Seita.7G272900	Seita.7G272900	158.966	19149	138.392	17264	97.2832	11195	233.017	28152	182.729	21097	278.546	34323	5.05771e-05	1.08971	up	[E]	Amino acid transport and metabolism	Molecular Function: 6-phosphofructo-2-kinase activity (GO:0003873);; Molecular Function: fructose-2,6-bisphosphate 2-phosphatase activity (GO:0004331);; Molecular Function: ATP binding (GO:0005524);; Cellular Component: cytosol (GO:0005829);; Cellular Component: plasma membrane (GO:0005886);; Biological Process: fructose metabolic process (GO:0006000);; Biological Process: fructose 6-phosphate me…	K01103|0|sita:101772907|K01103 6-phosphofructo-2-kinase / fructose-2,6-biphosphatase 3&#160; [EC:2.7.1.105 3.1.3.46] | (RefSeq) 6-phosphofructo-2-kinase/fructose-2,6-bisphosphatase	Fructose and mannose metabolism (ko00051)	[G]	Carbohydrate transport and metabolism	6-phosphofructo-2-kinase;; Histidine phosphatase superfamily (branch 1);; Starch binding domain	6-phosphofructo-2-kinase/fructose-2,6-bisphosphatase OS=Arabidopsis thaliana OX=3702 GN=FKFBP PE=1 SV=1	G	Carbohydrate transport and metabolism	6-phosphofructo-2-kinase/fructose-2,6-bisphosphatase [Setaria italica]	molecular function: catalytic activity (GO:0003824);; biological process: metabolic process (GO:0008152);; biological process: cellular process (GO:0009987);; molecular function: binding (GO:0005488);; cellular component: cell (GO:0005623);; cellular component: cell part (GO:0044464);; cellular component: membrane (GO:0016020);; biological process: single-organism process (GO:0044699);; biologica…
Seita.7G290700	Seita.7G290700	14.9427	1116	10.6675	825	8.40589	600	19.8019	1483	19.7095	1409	18.2105	1391	0.000226383	1.03591	up	[H]	Coenzyme transport and metabolism	Biological Process: maltose metabolic process (GO:0000023);; Molecular Function: ATP binding (GO:0005524);; Biological Process: folic acid-containing compound biosynthetic process (GO:0009396);; Cellular Component: chloroplast (GO:0009507);; Biological Process: carotenoid biosynthetic process (GO:0016117);; Biological Process: starch biosynthetic process (GO:0019252);; Molecular Function: 5-formy…	K01934|0|sita:101768067|K01934 5-formyltetrahydrofolate cyclo-ligase [EC:6.3.3.2] | (RefSeq) 5-formyltetrahydrofolate cyclo-ligase-like protein COG0212	One carbon pool by folate (ko00670)	[H]	Coenzyme transport and metabolism	5-formyltetrahydrofolate cyclo-ligase family	5-formyltetrahydrofolate cyclo-ligase-like protein COG0212 OS=Arabidopsis thaliana OX=3702 GN=COG0212 PE=2 SV=1	H	Coenzyme transport and metabolism	5-formyltetrahydrofolate cyclo-ligase-like protein COG0212 [Setaria italica]	biological process: metabolic process (GO:0008152);; biological process: cellular process (GO:0009987);; biological process: single-organism process (GO:0044699);; molecular function: binding (GO:0005488);; cellular component: cell (GO:0005623);; cellular component: organelle (GO:0043226);; cellular component: cell part (GO:0044464);; molecular function: catalytic activity (GO:0003824)
Seita.7G292200	Seita.7G292200	4.79992	137	3.38035	100	3.26107	89	7.80994	224	6.10049	167	7.98816	233	4.62717e-05	1.19745	up	--	--	--	--	--	--	--	--	--	--	--	hypothetical protein SETIT_011346mg [Setaria italica]	--
Seita.7G294000	Seita.7G294000	339.782	26256	332.997	26645	283.313	20916	564.08	43719	509.519	37700	492.669	38950	2.12526e-09	1.04021	up	[Z]	Cytoskeleton	Molecular Function: structural constituent of cytoskeleton (GO:0005200);; Molecular Function: protein binding (GO:0005515);; Molecular Function: ATP binding (GO:0005524);; Cellular Component: cell wall (GO:0005618);; Cellular Component: nucleolus (GO:0005730);; Cellular Component: mitochondrion (GO:0005739);; Cellular Component: cytosol (GO:0005829);; Cellular Component: cytoskeleton (GO:0005856)…	K10355|0|sita:101779009|K10355 actin, other eukaryote | (RefSeq) actin; actin-7-like	--	[Z]	Cytoskeleton	Actin	Actin-7 OS=Arabidopsis thaliana OX=3702 GN=ACT7 PE=1 SV=1	Z	Cytoskeleton	uncharacterized protein LOC101779009 [Setaria italica]	molecular function: structural molecule activity (GO:0005198);; molecular function: binding (GO:0005488);; cellular component: cell (GO:0005623);; cellular component: cell part (GO:0044464);; cellular component: organelle (GO:0043226);; cellular component: organelle part (GO:0044422);; cellular component: membrane (GO:0016020);; biological process: metabolic process (GO:0008152);; biological proc…
Seita.7G297600	Seita.7G297600	36.9753	2689	23.291	1754	26.2188	1822	74.7545	5453	67.339	4689	77.4034	5759	1.88417e-11	1.60939	up	--	--	Molecular Function: calcium ion binding (GO:0005509);;	--	--	[S]	Function unknown	TLD	--	S	Function unknown	TLD domain-containing protein 1 [Setaria italica]	molecular function: binding (GO:0005488)
Seita.7G298300	Seita.7G298300	0.371209	36	0.387397	39	0.368864	34	0.787763	77	1.11176	103	0.718225	71	2.81283e-05	1.43521	up	[E]	Amino acid transport and metabolism	Biological Process: amino acid transmembrane transport (GO:0003333);; Cellular Component: mitochondrion (GO:0005739);; Cellular Component: plasma membrane (GO:0005886);; Biological Process: response to nematode (GO:0009624);; Molecular Function: amino acid transmembrane transporter activity (GO:0015171);; Cellular Component: integral component of membrane (GO:0016021);;	--	--	[E]	Amino acid transport and metabolism	Amino acid permease;; Amino acid permease;; C-terminus of AA_permease	Cationic amino acid transporter 7, chloroplastic OS=Arabidopsis thaliana OX=3702 GN=CAT7 PE=3 SV=1	E	Amino acid transport and metabolism	cationic amino acid transporter 6, chloroplastic [Setaria italica]	biological process: single-organism process (GO:0044699);; biological process: localization (GO:0051179);; cellular component: cell (GO:0005623);; cellular component: organelle (GO:0043226);; cellular component: cell part (GO:0044464);; cellular component: membrane (GO:0016020);; biological process: response to stimulus (GO:0050896);; biological process: multi-organism process (GO:0051704);; mole…
Seita.7G298900	Seita.7G298900	5.13944	220	4.19205	186	3.08795	126	8.74303	375	10.0216	410	7.8705	332	5.81805e-06	1.33483	up	[H]	Coenzyme transport and metabolism	Molecular Function: protein kinase activity (GO:0004672);; Molecular Function: ATP binding (GO:0005524);; Cellular Component: endoplasmic reticulum (GO:0005783);; Biological Process: protein phosphorylation (GO:0006468);; Biological Process: ubiquinone biosynthetic process (GO:0006744);; Biological Process: isoprenoid biosynthetic process (GO:0008299);; Cellular Component: chloroplast (GO:0009507…	K05356|5.30041e-64|sita:105913479|K05356 all-trans-nonaprenyl-diphosphate synthase [EC:2.5.1.84 2.5.1.85] | (RefSeq) solanesyl-diphosphate synthase 2, chloroplastic-like	Terpenoid backbone biosynthesis (ko00900)	[H]	Coenzyme transport and metabolism	Polyprenyl synthetase	Solanesyl-diphosphate synthase 2, chloroplastic OS=Oryza sativa subsp. japonica OX=39947 GN=SPS2 PE=1 SV=2	H	Coenzyme transport and metabolism	hypothetical protein SETIT_012939mg [Setaria italica]	molecular function: catalytic activity (GO:0003824);; biological process: metabolic process (GO:0008152);; biological process: cellular process (GO:0009987);; molecular function: binding (GO:0005488);; cellular component: cell (GO:0005623);; cellular component: organelle (GO:0043226);; cellular component: cell part (GO:0044464);; biological process: single-organism process (GO:0044699)
Seita.7G299500	Seita.7G299500	2.86459	138	2.43405	121	3.1438	145	4.6594	225	5.97693	275	3.74723	184	0.000149347	1.06463	up	--	--	--	--	--	--	--	Senescence regulator	--	S	Function unknown	uncharacterized protein LOC101765619 [Setaria italica]	--
Seita.7G308300	Seita.7G308300	0.18814	36	0.111802	23	0.143629	27	0.396524	77	0.610368	112	0.683035	134	3.41976e-08	2.01417	up	--	--	Molecular Function: DNA binding (GO:0003677);; Molecular Function: transcription factor activity, sequence-specific DNA binding (GO:0003700);; Cellular Component: nucleus (GO:0005634);; Biological Process: regulation of glycolytic process (GO:0006110);; Biological Process: regulation of transcription, DNA-templated (GO:0006355);; Cellular Component: plastid (GO:0009536);; Biological Process: resp…	K09285|0|sita:101760637|K09285 AP2-like factor, ANT lineage | (RefSeq) AP2-like ethylene-responsive transcription factor At1g79700	--	--	--	AP2 domain	Ethylene-responsive transcription factor WRI1 OS=Arabidopsis thaliana OX=3702 GN=WRI1 PE=2 SV=1	K	Transcription	AP2-like ethylene-responsive transcription factor At1g79700 [Setaria italica]	molecular function: binding (GO:0005488);; molecular function: nucleic acid binding transcription factor activity (GO:0001071);; biological process: biological regulation (GO:0065007);; cellular component: cell (GO:0005623);; cellular component: organelle (GO:0043226);; cellular component: cell part (GO:0044464);; biological process: response to stimulus (GO:0050896);; biological process: metabol…
Seita.7G316500	Seita.7G316500	23.0631	2082	18.9969	1776	15.5573	1342	34.7812	3149	30.6351	2648	32.8655	3036	2.65999e-06	1.07051	up	[CO]	Energy production and conversion;; Posttranslational modification, protein turnover, chaperones	Cellular Component: chloroplast thylakoid membrane (GO:0009535);; Biological Process: cytochrome b6f complex assembly (GO:0010190);; Cellular Component: integral component of membrane (GO:0016021);; Biological Process: electron transport chain (GO:0022900);; Biological Process: cell redox homeostasis (GO:0045454);;	--	--	--	--	Cytochrome C biogenesis protein transmembrane region	Cytochrome c-type biogenesis ccda-like chloroplastic protein 2 OS=Oryza sativa subsp. japonica OX=39947 GN=CCDA2 PE=3 SV=1	O	Posttranslational modification, protein turnover, chaperones	cytochrome c-type biogenesis ccda-like chloroplastic protein 1 [Setaria italica]	cellular component: cell (GO:0005623);; cellular component: membrane (GO:0016020);; cellular component: organelle (GO:0043226);; cellular component: organelle part (GO:0044422);; cellular component: cell part (GO:0044464);; biological process: cellular process (GO:0009987);; biological process: cellular component organization or biogenesis (GO:0071840);; cellular component: membrane part (GO:0044…
Seita.7G318100	Seita.7G318100	5.02479	210	3.77113	163	3.91663	156	7.98519	334	7.07032	282	5.85703	250	0.000196084	1.01042	up	[TK]	Signal transduction mechanisms;; Transcription	Molecular Function: phosphorelay response regulator activity (GO:0000156);; Biological Process: phosphorelay signal transduction system (GO:0000160);; Cellular Component: nucleus (GO:0005634);; Biological Process: regulation of transcription, DNA-templated (GO:0006355);; Biological Process: circadian rhythm (GO:0007623);; Cellular Component: plastid (GO:0009536);; Biological Process: cytokinin-ac…	K14492|1.8972e-130|sita:101756833|K14492 two-component response regulator ARR-A family | (RefSeq) two-component response regulator ORR9-like	Plant hormone signal transduction (ko04075)	[K]	Transcription	Response regulator receiver domain	Two-component response regulator ORR9 OS=Oryza sativa subsp. japonica OX=39947 GN=RR9 PE=2 SV=2	T	Signal transduction mechanisms	two-component response regulator ORR9 [Setaria italica]	molecular function: signal transducer activity (GO:0004871);; biological process: cellular process (GO:0009987);; biological process: signaling (GO:0023052);; biological process: single-organism process (GO:0044699);; biological process: response to stimulus (GO:0050896);; biological process: biological regulation (GO:0065007);; cellular component: cell (GO:0005623);; cellular component: organell…
Seita.7G321400	Seita.7G321400	4.55623	354	4.23268	340	2.62489	195	6.32481	492	6.03196	448	7.57618	602	0.00019948	1.0711	up	--	--	Molecular Function: metal ion binding (GO:0046872);;	--	--	[O]	Posttranslational modification, protein turnover, chaperones	Ring finger domain;; RING-H2 zinc finger domain;; RING-like zinc finger;; Zinc finger, C3HC4 type (RING finger);; Zinc finger, C3HC4 type (RING finger);; RING-type zinc-finger	RING-H2 finger protein ATL7 OS=Arabidopsis thaliana OX=3702 GN=ATL7 PE=2 SV=1	O	Posttranslational modification, protein turnover, chaperones	RING-H2 finger protein ATL80 [Setaria italica]	molecular function: binding (GO:0005488)
Seita.7G334200	Seita.7G334200	9.42368	726	8.08121	645	7.28714	536	18.8496	1456	16.6824	1230	19.0869	1503	8.21991e-14	1.44281	up	[CR]	Energy production and conversion;; General function prediction only	Molecular Function: copper ion binding (GO:0005507);; Molecular Function: ATP binding (GO:0005524);; Cellular Component: nucleus (GO:0005634);; Cellular Component: mitochondrion (GO:0005739);; Molecular Function: zinc ion binding (GO:0008270);; Cellular Component: chloroplast (GO:0009507);; Molecular Function: transferase activity, transferring acyl groups other than amino-acyl groups (GO:0016747…	K07512|0|sita:101781160|K07512 mitochondrial trans-2-enoyl-CoA reductase [EC:1.3.1.38] | (RefSeq) probable trans-2-enoyl-CoA reductase, mitochondrial	Fatty acid elongation (ko00062);; Fatty acid metabolism (ko01212)	[KC]	Transcription;; Energy production and conversion	Zinc-binding dehydrogenase;; Alcohol dehydrogenase GroES-like domain	Enoyl-[acyl-carrier-protein] reductase, mitochondrial OS=Arabidopsis thaliana OX=3702 GN=At3g45770 PE=1 SV=1	C	Energy production and conversion	enoyl-[acyl-carrier-protein] reductase, mitochondrial [Setaria italica]	molecular function: binding (GO:0005488);; cellular component: cell (GO:0005623);; cellular component: organelle (GO:0043226);; cellular component: cell part (GO:0044464);; molecular function: catalytic activity (GO:0003824);; biological process: metabolic process (GO:0008152);; biological process: single-organism process (GO:0044699)
Seita.8G000900	Seita.8G000900	1.72106	192	1.24094	143	0.840432	75	2.41427	274	2.10274	199	2.60602	301	0.00352401	1.11325	up	[I]	Lipid transport and metabolism	--	K01054|0|sita:101779820|K01054 acylglycerol lipase [EC:3.1.1.23] | (RefSeq) caffeoylshikimate esterase-like	--	[I]	Lipid transport and metabolism	Serine aminopeptidase, S33;; alpha/beta hydrolase fold;; Alpha/beta hydrolase family;; Prolyl oligopeptidase family;; Acetyl xylan esterase (AXE1)	Caffeoylshikimate esterase OS=Arabidopsis thaliana OX=3702 GN=CSE PE=1 SV=1	I	Lipid transport and metabolism	hypothetical protein SETIT_026699mg [Setaria italica]	--
Seita.8G006000	Seita.8G006000	6.97955	636	5.56446	525	6.00314	523	9.79973	896	10.4347	911	9.53502	889	1.41817e-07	1.0061	up	[V]	Defense mechanisms	Biological Process: drug transmembrane transport (GO:0006855);; Molecular Function: drug transmembrane transporter activity (GO:0015238);; Molecular Function: antiporter activity (GO:0015297);; Cellular Component: membrane (GO:0016020);;	K03327|0|sita:101754967|K03327 multidrug resistance protein, MATE family | (RefSeq) protein DETOXIFICATION 21-like	--	[R]	General function prediction only	MatE	Protein DETOXIFICATION 21 OS=Arabidopsis thaliana OX=3702 GN=DTX21 PE=1 SV=1	V	Defense mechanisms	protein DETOXIFICATION 21 [Setaria italica]	biological process: single-organism process (GO:0044699);; biological process: response to stimulus (GO:0050896);; biological process: localization (GO:0051179);; molecular function: transporter activity (GO:0005215);; cellular component: membrane (GO:0016020)
Seita.8G006100	Seita.8G006100	18.3599	1500	13.0518	1104	13.1574	1027	25.1435	2060	24.2652	1898	25.5277	2133	3.32802e-06	1.05077	up	[E]	Amino acid transport and metabolism	Molecular Function: homoserine dehydrogenase activity (GO:0004412);; Cellular Component: cytosol (GO:0005829);; Biological Process: methionine biosynthetic process (GO:0009086);; Biological Process: threonine biosynthetic process (GO:0009088);; Biological Process: isoleucine biosynthetic process (GO:0009097);; Molecular Function: kinase activity (GO:0016301);; Biological Process: phosphorylation …	--	--	[E]	Amino acid transport and metabolism	Homoserine dehydrogenase;; Homoserine dehydrogenase, NAD binding domain	Bifunctional aspartokinase/homoserine dehydrogenase 2, chloroplastic OS=Zea mays OX=4577 GN=AKHSDH2 PE=2 SV=1	E	Amino acid transport and metabolism	uncharacterized protein LOC101766320 [Setaria italica]	molecular function: catalytic activity (GO:0003824);; biological process: metabolic process (GO:0008152);; biological process: single-organism process (GO:0044699);; cellular component: cell (GO:0005623);; cellular component: cell part (GO:0044464);; biological process: cellular process (GO:0009987);; molecular function: binding (GO:0005488)
Seita.8G023000	Seita.8G023000	5.962	638	2.87618	319	1.03975	107	17.7701	1908	9.12726	936	16.2575	1780	0.00560836	1.60756	up	--	--	--	--	--	--	--	Transferase family	Tryptamine hydroxycinnamoyltransferase 2 OS=Oryza sativa subsp. japonica OX=39947 GN=THT2 PE=1 SV=1	S	Function unknown	tryptamine hydroxycinnamoyltransferase 1 [Setaria italica]	--
Seita.8G025300	Seita.8G025300	21.1669	2187	20.0993	2713	13.6925	1594	26.2208	3872	23.4188	3131	38.6238	5327	1.69467e-06	1.21352	up	--	--	Cellular Component: mitochondrion (GO:0005739);; Cellular Component: plastid (GO:0009536);;	K15414|7.82057e-55|sbi:SORBI_08g001270|K15414 complement component 1 Q subcomponent-binding protein, mitochondrial | (RefSeq) SORBIDRAFT_08g001270, Sb08g001270; hypothetical protein	--	--	--	--	--	--	--	hypothetical protein SETIT_026924mg [Setaria italica]	cellular component: cell (GO:0005623);; cellular component: organelle (GO:0043226);; cellular component: cell part (GO:0044464)
Seita.8G028000	Seita.8G028000	1.01635	127	0.974357	126	0.669832	80	1.84154	230	1.30162	155	1.48878	189	0.000581695	1.06051	up	[I]	Lipid transport and metabolism	Molecular Function: catalytic activity (GO:0003824);; Biological Process: metabolic process (GO:0008152);; Biological Process: response to salt stress (GO:0009651);; Biological Process: response to ozone (GO:0010193);; Cellular Component: membrane (GO:0016020);;	K01897|0|sita:101771306|K01897 long-chain acyl-CoA synthetase [EC:6.2.1.3] | (RefSeq) long chain acyl-CoA synthetase 6, peroxisomal-like	Fatty acid biosynthesis (ko00061);; Fatty acid degradation (ko00071);; Fatty acid metabolism (ko01212);; Peroxisome (ko04146)	[I]	Lipid transport and metabolism	AMP-binding enzyme;; AMP-binding enzyme C-terminal domain	Long chain acyl-CoA synthetase 7, peroxisomal OS=Arabidopsis thaliana OX=3702 GN=LACS7 PE=1 SV=2	I	Lipid transport and metabolism	long chain acyl-CoA synthetase 6, peroxisomal [Setaria italica]	molecular function: catalytic activity (GO:0003824);; biological process: metabolic process (GO:0008152);; biological process: response to stimulus (GO:0050896);; cellular component: membrane (GO:0016020)
Seita.8G040100	Seita.8G040100	9.75614	1375	7.96156	1162	7.69329	1036	14.8565	2100	11.8494	1599	15.8022	2278	6.10253e-07	1.05128	up	--	--	Molecular Function: phosphorelay response regulator activity (GO:0000156);; Biological Process: phosphorelay signal transduction system (GO:0000160);; Biological Process: regulation of transcription, DNA-templated (GO:0006355);; Biological Process: intracellular signal transduction (GO:0035556);;	K12130|0|sita:101770109|K12130 pseudo-response regulator 5 | (RefSeq) two-component response regulator-like APRR3	Circadian rhythm - plant (ko04712)	[K]	Transcription	CCT motif	Two-component response regulator-like PRR95 OS=Oryza sativa subsp. japonica OX=39947 GN=PRR95 PE=2 SV=1	K	Transcription	hypothetical protein SETIT_026170mg [Setaria italica]	molecular function: signal transducer activity (GO:0004871);; biological process: cellular process (GO:0009987);; biological process: signaling (GO:0023052);; biological process: single-organism process (GO:0044699);; biological process: response to stimulus (GO:0050896);; biological process: biological regulation (GO:0065007)
Seita.8G043100	Seita.8G043100	4.33797	307	5.65896	414	3.07037	208	7.77812	551	8.80326	595	7.49607	542	2.94593e-05	1.1606	up	[Z]	Cytoskeleton	Molecular Function: structural constituent of cytoskeleton (GO:0005200);; Molecular Function: protein binding (GO:0005515);; Molecular Function: ATP binding (GO:0005524);; Cellular Component: cell wall (GO:0005618);; Cellular Component: nucleolus (GO:0005730);; Cellular Component: mitochondrion (GO:0005739);; Cellular Component: cytosol (GO:0005829);; Cellular Component: cytoskeleton (GO:0005856)…	K10355|0|sita:101779822|K10355 actin, other eukaryote | (RefSeq) actin-7-like	--	[Z]	Cytoskeleton	Actin	Actin-7 OS=Arabidopsis thaliana OX=3702 GN=ACT7 PE=1 SV=1	Z	Cytoskeleton	actin-7 [Setaria italica]	molecular function: structural molecule activity (GO:0005198);; molecular function: binding (GO:0005488);; cellular component: cell (GO:0005623);; cellular component: cell part (GO:0044464);; cellular component: organelle (GO:0043226);; cellular component: organelle part (GO:0044422);; cellular component: membrane (GO:0016020);; biological process: metabolic process (GO:0008152);; biological proc…
Seita.8G047400	Seita.8G047400	1.95694	170	2.7195	244	0.711462	59	4.07871	354	3.43863	285	3.21591	285	0.00951238	1.13546	up	--	--	Biological Process: polysaccharide biosynthetic process (GO:0000271);; Biological Process: amino acid transmembrane transport (GO:0003333);; Biological Process: acetyl-CoA metabolic process (GO:0006084);; Biological Process: response to auxin (GO:0009733);; Biological Process: multidimensional cell growth (GO:0009825);; Biological Process: auxin polar transport (GO:0009926);; Biological Process: …	K13946|0|sita:101757255|K13946 auxin influx carrier (AUX1 LAX family) | (RefSeq) putative auxin transporter-like protein 4	Plant hormone signal transduction (ko04075)	[E]	Amino acid transport and metabolism	Transmembrane amino acid transporter protein	Auxin transporter-like protein 3 OS=Arabidopsis thaliana OX=3702 GN=LAX3 PE=2 SV=1	E	Amino acid transport and metabolism	putative auxin transporter-like protein 4 [Setaria italica]	biological process: metabolic process (GO:0008152);; biological process: single-organism process (GO:0044699);; biological process: localization (GO:0051179);; biological process: cellular process (GO:0009987);; biological process: response to stimulus (GO:0050896);; biological process: growth (GO:0040007);; biological process: biological regulation (GO:0065007);; biological process: developmenta…
Seita.8G050800	Seita.8G050800	989.608	80844	824.076	69711	579.542	45232	1334.37	109335	1455.55	113857	1345.98	112496	2.96108e-05	1.07354	up	[G]	Carbohydrate transport and metabolism	Molecular Function: fructose-bisphosphate aldolase activity (GO:0004332);; Cellular Component: mitochondrion (GO:0005739);; Biological Process: glycolytic process (GO:0006096);; Biological Process: response to abscisic acid (GO:0009737);; Cellular Component: chloroplast envelope (GO:0009941);; Cellular Component: plastoglobule (GO:0010287);; Cellular Component: membrane (GO:0016020);; Cellular Co…	K01623|0|sita:101768485|K01623 fructose-bisphosphate aldolase, class I [EC:4.1.2.13] | (RefSeq) fructose-bisphosphate aldolase, chloroplastic-like	Glycolysis / Gluconeogenesis (ko00010);; Pentose phosphate pathway (ko00030);; Fructose and mannose metabolism (ko00051);; Carbon fixation in photosynthetic organisms (ko00710);; Carbon metabolism (ko01200);; Biosynthesis of amino acids (ko01230)	[G]	Carbohydrate transport and metabolism	Fructose-bisphosphate aldolase class-I	Fructose-bisphosphate aldolase, chloroplastic OS=Oryza sativa subsp. japonica OX=39947 GN=ALDP PE=1 SV=2	G	Carbohydrate transport and metabolism	fructose-bisphosphate aldolase, chloroplastic [Setaria italica]	molecular function: catalytic activity (GO:0003824);; cellular component: cell (GO:0005623);; cellular component: organelle (GO:0043226);; cellular component: cell part (GO:0044464);; biological process: metabolic process (GO:0008152);; biological process: cellular process (GO:0009987);; biological process: single-organism process (GO:0044699);; biological process: response to stimulus (GO:005089…
Seita.8G066900	Seita.8G066900	5.17596	271	2.68606	146	3.35392	168	7.72953	405	7.27154	364	8.21988	439	3.65814e-05	1.28232	up	--	--	--	--	--	--	--	--	--	S	Function unknown	uncharacterized protein LOC101778616 [Setaria italica]	--
Seita.8G076500	Seita.8G076500	2.30684	242	2.58278	241	1.4932	150	5.18667	456	4.26709	355	5.2622	456	1.3578e-06	1.28166	up	--	--	--	--	--	--	--	--	--	S	Function unknown	hypothetical protein SETIT_027035mg [Setaria italica]	--
Seita.8G077300	Seita.8G077300	6.86583	357	7.64663	412	7.26415	361	10.5747	552	11.7901	587	14.9352	794	5.13356e-10	1.10359	up	--	--	Biological Process: regulation of cell growth (GO:0001558);; Cellular Component: endoplasmic reticulum (GO:0005783);; Biological Process: post-embryonic animal organ development (GO:0048569);; Biological Process: regulation of cell division (GO:0051302);;	--	--	--	--	--	--	S	Function unknown	hypothetical protein SETIT_027037mg [Setaria italica]	biological process: biological regulation (GO:0065007);; cellular component: cell (GO:0005623);; cellular component: organelle (GO:0043226);; cellular component: cell part (GO:0044464);; biological process: multicellular organismal process (GO:0032501);; biological process: developmental process (GO:0032502);; biological process: single-organism process (GO:0044699)
Seita.8G079600	Seita.8G079600	3.25196	305	1.24277	121	0.85948	77	7.75466	729	8.01976	719	9.16957	879	1.13755e-06	2.12308	up	--	--	Molecular Function: phospholipid binding (GO:0005543);;	--	--	[TU]	Signal transduction mechanisms;; Intracellular trafficking, secretion, and vesicular transport	ANTH domain	Putative clathrin assembly protein At1g33340 OS=Arabidopsis thaliana OX=3702 GN=At1g33340 PE=1 SV=1	U	Intracellular trafficking, secretion, and vesicular transport	putative clathrin assembly protein At1g33340 [Setaria italica]	molecular function: binding (GO:0005488)
Seita.8G124500	Seita.8G124500	52.1564	2243	54.1452	2411	52.1157	2141	106.75	4603	94.1236	3875	95.0804	4182	5.53839e-21	1.24203	up	--	--	--	--	--	--	--	--	--	S	Function unknown	hypothetical protein SETIT_026647mg [Setaria italica]	--
Seita.8G132700	Seita.8G132700	1.71556	52	1.96468	61	0.992554	29	3.42804	103	2.5709	74	4.30627	131	0.000652812	1.30165	up	--	--	--	--	--	--	--	--	--	--	--	hypothetical protein SETIT_027128mg [Setaria italica]	--
Seita.8G151400	Seita.8G151400	10.0627	417	7.41881	318	6.63308	263	23.5647	979	22.4841	891	16.8163	712	3.20489e-09	1.62772	up	--	--	--	--	--	--	--	--	--	S	Function unknown	hypothetical protein SETIT_026673mg [Setaria italica]	--
Seita.8G159800	Seita.8G159800	0.682766	152	0.645865	138	0.340991	73	0.893458	199	0.979083	208	0.916982	208	0.00260067	1.0188	up	[O]	Posttranslational modification, protein turnover, chaperones	--	--	--	--	--	Domain of unknown function (DUF3444);; DnaJ domain	Chaperone protein dnaJ 49 OS=Arabidopsis thaliana OX=3702 GN=ATJ49 PE=2 SV=2	O	Posttranslational modification, protein turnover, chaperones	uncharacterized protein LOC101754686 [Setaria italica]	--
Seita.8G208300	Seita.8G208300	2.9347	182	2.42385	156	1.7048	101	3.72656	231	4.64448	275	4.76732	302	0.000148128	1.14552	up	--	--	--	--	--	--	--	--	--	--	--	hypothetical protein SETIT_028451mg [Setaria italica]	--
Seita.8G214300	Seita.8G214300	22.6369	1604	13.1776	967	6.66044	451	33.4634	2378	41.4608	2813	29.8257	2162	0.000542886	1.41119	up	--	--	--	--	--	--	--	--	--	S	Function unknown	ELKS/Rab6-interacting/CAST family member 1 [Setaria italica]	--
Seita.8G217200	Seita.8G217200	14.2766	835	12.6432	766	10.8143	604	21.1203	1238	23.2728	1303	22.6388	1354	8.25428e-09	1.1405	up	[IQR]	Lipid transport and metabolism;; Secondary metabolites biosynthesis, transport and catabolism;; General function prediction only	Molecular Function: oxidoreductase activity (GO:0016491);; Biological Process: oxidation-reduction process (GO:0055114);;	K08081|1.60212e-104|sita:101753624|K08081 tropinone reductase I [EC:1.1.1.206] | (RefSeq) tropinone reductase homolog At2g29170-like	Tropane, piperidine and pyridine alkaloid biosynthesis (ko00960)	[R]	General function prediction only	short chain dehydrogenase;; Enoyl-(Acyl carrier protein) reductase;; KR domain	Tropinone reductase homolog At2g29290 OS=Arabidopsis thaliana OX=3702 GN=At2g29290 PE=2 SV=1	S	Function unknown	hypothetical protein SETIT_026761mg [Setaria italica]	molecular function: catalytic activity (GO:0003824);; biological process: metabolic process (GO:0008152);; biological process: single-organism process (GO:0044699)
Seita.8G219700	Seita.8G219700	15.4624	1676	8.61837	968	5.33519	553	21.0201	2286	17.7092	1838	26.0298	2887	0.000837714	1.28721	up	[O]	Posttranslational modification, protein turnover, chaperones	Cellular Component: nucleus (GO:0005634);; Molecular Function: electron carrier activity (GO:0009055);; Molecular Function: protein disulfide oxidoreductase activity (GO:0015035);; Cellular Component: cytoplasmic vesicle (GO:0016023);; Biological Process: electron transport chain (GO:0022900);; Biological Process: cell redox homeostasis (GO:0045454);;	K03676|1.10359e-53|sita:101758058|K03676 glutaredoxin 3 | (RefSeq) glutaredoxin-C10	--	[O]	Posttranslational modification, protein turnover, chaperones	Glutaredoxin	Glutaredoxin-C10 OS=Oryza sativa subsp. japonica OX=39947 GN=GRXC10 PE=3 SV=1	O	Posttranslational modification, protein turnover, chaperones	glutaredoxin-C10 [Setaria italica]	cellular component: cell (GO:0005623);; cellular component: organelle (GO:0043226);; cellular component: cell part (GO:0044464);; molecular function: electron carrier activity (GO:0009055);; molecular function: catalytic activity (GO:0003824);; biological process: metabolic process (GO:0008152);; biological process: single-organism process (GO:0044699);; biological process: cellular process (GO:0…
Seita.8G227900	Seita.8G227900	5.96165	130	2.08736	47	0.462195	10	11.1668	243	18.3766	382	7.78986	173	0.00369304	1.65288	up	--	--	Cellular Component: cytoplasmic vesicle (GO:0016023);;	--	--	--	--	Dirigent-like protein	Dirigent protein 1 OS=Arabidopsis thaliana OX=3702 GN=DIR1 PE=2 SV=1	S	Function unknown	dirigent protein 21 [Setaria italica]	--
Seita.8G228200	Seita.8G228200	0.36058	53	0.371084	57	0.378903	53	0.774352	114	0.553215	78	0.840814	120	3.46144e-05	1.2105	up	[G]	Carbohydrate transport and metabolism	Molecular Function: hydrolase activity, hydrolyzing O-glycosyl compounds (GO:0004553);; Biological Process: metabolic process (GO:0008152);; Molecular Function: galactinol-raffinose galactosyltransferase activity (GO:0047268);; Biological Process: response to karrikin (GO:0080167);;	K06611|0|sita:101754435|K06611 stachyose synthetase [EC:2.4.1.67] | (RefSeq) stachyose synthase	Galactose metabolism (ko00052)	--	--	Raffinose synthase or seed imbibition protein Sip1	Stachyose synthase OS=Pisum sativum OX=3888 GN=STS1 PE=1 SV=1	S	Function unknown	stachyose synthase [Setaria italica]	molecular function: catalytic activity (GO:0003824);; biological process: metabolic process (GO:0008152);; biological process: response to stimulus (GO:0050896)
Seita.8G248900	Seita.8G248900	5.43184	628	6.03296	722	3.72288	411	8.08029	937	7.96761	882	9.41262	1113	2.52778e-05	1.04121	up	--	--	Biological Process: defense response (GO:0006952);; Molecular Function: ADP binding (GO:0043531);;	--	--	[T]	Signal transduction mechanisms	NB-ARC domain	Putative disease resistance protein RGA3 OS=Solanum bulbocastanum OX=147425 GN=RGA3 PE=2 SV=2	S	Function unknown	putative disease resistance protein RGA3 isoform X2 [Setaria italica]	biological process: response to stimulus (GO:0050896);; molecular function: binding (GO:0005488)
Seita.8G251300	Seita.8G251300	1.0787	79	2.73973	206	1.86845	130	5.14563	374	3.24942	226	5.00725	372	2.69595e-05	1.45876	up	[G]	Carbohydrate transport and metabolism	Molecular Function: ATP binding (GO:0005524);;	--	--	[O]	Posttranslational modification, protein turnover, chaperones	ATPase family associated with various cellular activities (AAA)	Ribulose bisphosphate carboxylase/oxygenase activase, chloroplastic OS=Oryza sativa subsp. japonica OX=39947 GN=RCA PE=1 SV=2	O	Posttranslational modification, protein turnover, chaperones	ribulose bisphosphate carboxylase/oxygenase activase B, chloroplastic [Setaria italica]	molecular function: binding (GO:0005488)
Seita.8G253000	Seita.8G253000	1033.21	29381	476.828	14041	304.433	8271	3141.02	89586	2692.12	73302	2347.49	68295	0.000261334	1.88928	up	--	--	Cellular Component: cytoplasmic vesicle (GO:0016023);;	--	--	--	--	--	--	--	--	hypothetical protein SETIT_027112mg [Setaria italica]	--
Seita.8G253200	Seita.8G253200	3.17948	187	1.69886	104	1.4356	81	8.68168	510	4.49428	253	7.89868	474	4.30225e-06	1.80533	up	--	--	--	--	--	--	--	--	--	--	--	--	--
Seita.8G253400	Seita.8G253400	2.46649	143	1.24253	75	1.58272	88	7.88765	456	4.79028	265	7.51334	443	2.66395e-09	2.04598	up	--	--	--	--	--	--	--	--	--	--	--	--	--
Seita.9G004100	Seita.9G004100	3.0134	230	2.0367	161	1.78718	131	3.91213	299	3.66577	268	4.12232	322	0.000453723	1.03834	up	--	--	Cellular Component: cytoplasmic vesicle (GO:0016023);; Molecular Function: kinase activity (GO:0016301);; Biological Process: phosphorylation (GO:0016310);;	--	--	--	--	Carbohydrate esterase, sialic acid-specific acetylesterase	Probable carbohydrate esterase At4g34215 OS=Arabidopsis thaliana OX=3702 GN=At4g34215 PE=1 SV=2	S	Function unknown	probable carbohydrate esterase At4g34215 [Setaria italica]	molecular function: catalytic activity (GO:0003824);; biological process: metabolic process (GO:0008152);; biological process: cellular process (GO:0009987)
Seita.9G010200	Seita.9G010200	30.5576	2842	20.7046	1994	19.7446	1755	38.6448	3605	45.5797	4059	36.0219	3427	7.56521e-05	1.04483	up	[E]	Amino acid transport and metabolism	Molecular Function: aspartate kinase activity (GO:0004072);; Biological Process: cellular amino acid biosynthetic process (GO:0008652);; Biological Process: phosphorylation (GO:0016310);; Molecular Function: amino acid binding (GO:0016597);;	K00928|0|sita:101783207|K00928 aspartate kinase [EC:2.7.2.4] | (RefSeq) aspartokinase 1, chloroplastic	Glycine, serine and threonine metabolism (ko00260);; Monobactam biosynthesis (ko00261);; Cysteine and methionine metabolism (ko00270);; Lysine biosynthesis (ko00300);; 2-Oxocarboxylic acid metabolism (ko01210);; Biosynthesis of amino acids (ko01230)	[E]	Amino acid transport and metabolism	Amino acid kinase family;; ACT domain	Aspartokinase 1, chloroplastic OS=Arabidopsis thaliana OX=3702 GN=AK1 PE=1 SV=1	E	Amino acid transport and metabolism	aspartokinase 1, chloroplastic [Setaria italica]	molecular function: catalytic activity (GO:0003824);; biological process: metabolic process (GO:0008152);; biological process: cellular process (GO:0009987);; biological process: single-organism process (GO:0044699);; molecular function: binding (GO:0005488)
Seita.9G027700	Seita.9G027700	16.2363	1456	12.7515	1187	4.6157	395	36.1462	3258	21.9774	1879	54.8065	5038	0.00538115	1.51082	up	--	--	--	--	--	--	--	--	--	S	Function unknown	uncharacterized protein LOC101779043 [Setaria italica]	--
Seita.9G030800	Seita.9G030800	24.0371	2551	19.3731	2129	15.8935	1612	35.485	3777	33.4006	3394	30.8766	3353	9.76903e-06	1.04873	up	[G]	Carbohydrate transport and metabolism	Molecular Function: sugar:proton symporter activity (GO:0005351);; Cellular Component: chloroplast envelope (GO:0009941);; Cellular Component: integral component of membrane (GO:0016021);; Biological Process: photosynthesis, light reaction (GO:0019684);; Biological Process: carbohydrate transmembrane transport (GO:0034219);;	--	--	[R]	General function prediction only	Sugar (and other) transporter;; Major Facilitator Superfamily	D-xylose-proton symporter-like 3, chloroplastic OS=Arabidopsis thaliana OX=3702 GN=At5g59250 PE=1 SV=2	G	Carbohydrate transport and metabolism	D-xylose-proton symporter-like 3, chloroplastic [Setaria italica]	molecular function: transporter activity (GO:0005215);; biological process: single-organism process (GO:0044699);; biological process: localization (GO:0051179);; cellular component: cell (GO:0005623);; cellular component: organelle (GO:0043226);; cellular component: organelle part (GO:0044422);; cellular component: cell part (GO:0044464);; cellular component: membrane (GO:0016020);; cellular com…
Seita.9G042200	Seita.9G042200	6.83051	228	6.77846	235	6.26137	200	12.2358	410	12.088	386	11.2827	385	1.42115e-10	1.16503	up	[V]	Defense mechanisms	Cellular Component: mitochondrion (GO:0005739);; Molecular Function: hydrolase activity (GO:0016787);;	K07766|1.13102e-123|sita:101759169|K07766 diphosphoinositol-polyphosphate diphosphatase [EC:3.6.1.52] | (RefSeq) nudix hydrolase 16, mitochondrial-like	--	[T]	Signal transduction mechanisms	NUDIX domain	Nudix hydrolase 16, mitochondrial OS=Arabidopsis thaliana OX=3702 GN=NUDT16 PE=2 SV=1	L	Replication, recombination and repair	nudix hydrolase 16, mitochondrial [Setaria italica]	cellular component: cell (GO:0005623);; cellular component: organelle (GO:0043226);; cellular component: cell part (GO:0044464);; molecular function: catalytic activity (GO:0003824)
Seita.9G045500	Seita.9G045500	4.34498	182	3.07165	134	3.67859	148	7.00694	295	5.72682	230	6.06739	260	3.29586e-05	1.05695	up	--	--	Cellular Component: mitochondrion (GO:0005739);; Cellular Component: cytoplasmic vesicle (GO:0016023);;	--	--	--	--	--	DDT domain-containing protein DDR4 OS=Arabidopsis thaliana OX=3702 GN=DDR4 PE=1 SV=1	S	Function unknown	DDT domain-containing protein DDR4 isoform X2 [Setaria italica]	cellular component: cell (GO:0005623);; cellular component: organelle (GO:0043226);; cellular component: cell part (GO:0044464)
Seita.9G052300	Seita.9G052300	0.439556	34	0.609341	49	0.563872	42	1.04618	81	0.981187	72	1.18004	93	2.76043e-05	1.25266	up	[R]	General function prediction only	Molecular Function: nucleotide binding (GO:0000166);; Cellular Component: mitochondrion (GO:0005739);; Cellular Component: endoplasmic reticulum (GO:0005783);; Cellular Component: plasma membrane (GO:0005886);; Biological Process: protein targeting to membrane (GO:0006612);; Biological Process: phosphate ion transport (GO:0006817);; Biological Process: nucleotide transport (GO:0006862);; Biologic…	K14003|0|sita:101759979|K14003 prolactin regulatory element-binding protein | (RefSeq) SEC12-like protein 1	Protein processing in endoplasmic reticulum (ko04141)	[U]	Intracellular trafficking, secretion, and vesicular transport	Anaphase-promoting complex subunit 4 WD40 domain;; WD domain, G-beta repeat	SEC12-like protein 1 OS=Arabidopsis thaliana OX=3702 GN=PHF1 PE=1 SV=2	S	Function unknown	SEC12-like protein 1 isoform X2 [Setaria italica]	molecular function: binding (GO:0005488);; cellular component: cell (GO:0005623);; cellular component: organelle (GO:0043226);; cellular component: cell part (GO:0044464);; cellular component: membrane (GO:0016020);; biological process: localization (GO:0051179);; biological process: single-organism process (GO:0044699);; biological process: biological regulation (GO:0065007);; biological process…
Seita.9G060300	Seita.9G060300	0.297782	44	0.204086	31	0.295819	42	0.647558	96	0.499976	71	0.782407	118	1.29915e-05	1.48501	up	[K]	Transcription	Molecular Function: protein kinase activity (GO:0004672);; Molecular Function: ATP binding (GO:0005524);; Biological Process: protein phosphorylation (GO:0006468);; Cellular Component: integral component of membrane (GO:0016021);; Cellular Component: cytoplasmic vesicle (GO:0016023);;	--	--	--	--	Protein tyrosine kinase;; Leucine rich repeat;; Protein kinase domain;; Leucine Rich repeats (2 copies);; Leucine Rich Repeat;; Leucine Rich repeat	Probable inactive leucine-rich repeat receptor-like protein kinase At3g03770 OS=Arabidopsis thaliana OX=3702 GN=At3g03770 PE=2 SV=1	T	Signal transduction mechanisms	probable inactive leucine-rich repeat receptor-like protein kinase At3g03770 [Setaria italica]	molecular function: catalytic activity (GO:0003824);; biological process: metabolic process (GO:0008152);; biological process: cellular process (GO:0009987);; molecular function: binding (GO:0005488);; cellular component: membrane (GO:0016020);; cellular component: membrane part (GO:0044425)
Seita.9G064500	Seita.9G064500	9.24119	666	8.38177	626	7.34881	506	18.6592	1349	12.6494	873	17.0719	1259	4.96659e-08	1.2511	up	[O]	Posttranslational modification, protein turnover, chaperones	Biological Process: response to stress (GO:0006950);; Cellular Component: chloroplast (GO:0009507);; Biological Process: response to abiotic stimulus (GO:0009628);; Molecular Function: glutathione binding (GO:0043295);; Biological Process: response to cadmium ion (GO:0046686);; Cellular Component: apoplast (GO:0048046);;	K00799|1.44639e-119|sita:101772003|K00799 glutathione S-transferase [EC:2.5.1.18] | (RefSeq) probable glutathione S-transferase GSTU1	Glutathione metabolism (ko00480)	[O]	Posttranslational modification, protein turnover, chaperones	Glutathione S-transferase, N-terminal domain;; Glutathione S-transferase, N-terminal domain;; Glutathione S-transferase, N-terminal domain;; Glutathione S-transferase, C-terminal domain;; Glutathione S-transferase, C-terminal domain	Probable glutathione S-transferase GSTU1 OS=Oryza sativa subsp. japonica OX=39947 GN=GSTU1 PE=1 SV=1	O	Posttranslational modification, protein turnover, chaperones	probable glutathione S-transferase GSTU1 [Setaria italica]	biological process: response to stimulus (GO:0050896);; cellular component: cell (GO:0005623);; cellular component: organelle (GO:0043226);; cellular component: cell part (GO:0044464);; molecular function: binding (GO:0005488);; cellular component: extracellular region (GO:0005576)
Seita.9G067000	Seita.9G067000	15.9211	995	16.1527	1045	13.1117	783	25.5523	1601	25.6827	1536	23.2018	1483	1.61962e-08	1.04472	up	[R]	General function prediction only	Molecular Function: acid phosphatase activity (GO:0003993);; Cellular Component: mitochondrion (GO:0005739);;	--	--	--	--	HAD superfamily, subfamily IIIB (Acid phosphatase)	Acid phosphatase 1 OS=Solanum lycopersicum OX=4081 GN=APS1 PE=2 SV=1	S	Function unknown	acid phosphatase 1 [Setaria italica]	molecular function: catalytic activity (GO:0003824);; biological process: metabolic process (GO:0008152);; biological process: cellular process (GO:0009987);; cellular component: cell (GO:0005623);; cellular component: organelle (GO:0043226);; cellular component: cell part (GO:0044464)
Seita.9G068500	Seita.9G068500	5.62398	346	4.66729	298	1.72121	101	13.4524	828	20.1338	1183	6.04911	380	0.000459883	1.66616	up	[I]	Lipid transport and metabolism	Biological Process: very long-chain fatty acid metabolic process (GO:0000038);; Molecular Function: iron ion binding (GO:0005506);; Biological Process: fatty acid biosynthetic process (GO:0006633);; Cellular Component: membrane (GO:0016020);; Biological Process: negative regulation of programmed cell death (GO:0043069);; Biological Process: oxidation-reduction process (GO:0055114);; Molecular Fun…	K19706|4.69289e-175|sita:101780654|K19706 dihydroceramide fatty acyl 2-hydroxylase [EC:1.14.18.7] | (RefSeq) fatty acid 2-hydroxylase 1-like	--	[I]	Lipid transport and metabolism	Fatty acid hydroxylase superfamily	Dihydroceramide fatty acyl 2-hydroxylase FAH1 OS=Arabidopsis thaliana OX=3702 GN=FAH1 PE=1 SV=1	I	Lipid transport and metabolism	dihydroceramide fatty acyl 2-hydroxylase FAH1 [Setaria italica]	biological process: metabolic process (GO:0008152);; biological process: cellular process (GO:0009987);; biological process: single-organism process (GO:0044699);; molecular function: binding (GO:0005488);; cellular component: membrane (GO:0016020);; biological process: biological regulation (GO:0065007);; molecular function: catalytic activity (GO:0003824)
Seita.9G071700	Seita.9G071700	15.1527	1334	14.2441	1298	14.0702	1183	29.3583	2591	28.2184	2378	30.7644	2770	3.87037e-24	1.35642	up	[V]	Defense mechanisms	Cellular Component: plasma membrane (GO:0005886);; Biological Process: drug transmembrane transport (GO:0006855);; Cellular Component: chloroplast (GO:0009507);; Biological Process: response to wounding (GO:0009611);; Molecular Function: drug transmembrane transporter activity (GO:0015238);; Molecular Function: antiporter activity (GO:0015297);; Biological Process: cadmium ion transport (GO:00156…	K03327|0|sita:101756198|K03327 multidrug resistance protein, MATE family | (RefSeq) protein DETOXIFICATION 12-like	--	[R]	General function prediction only	MatE	Protein DETOXIFICATION 12 OS=Arabidopsis thaliana OX=3702 GN=DTX12 PE=2 SV=1	V	Defense mechanisms	protein DETOXIFICATION 12 [Setaria italica]	cellular component: cell (GO:0005623);; cellular component: membrane (GO:0016020);; cellular component: cell part (GO:0044464);; biological process: single-organism process (GO:0044699);; biological process: response to stimulus (GO:0050896);; biological process: localization (GO:0051179);; cellular component: organelle (GO:0043226);; molecular function: transporter activity (GO:0005215);; biolog…
Seita.9G084300	Seita.9G084300	1.85391	170	1.35728	129	1.67124	147	2.87328	264	3.17079	278	3.52548	331	3.60186e-08	1.26643	up	--	--	Cellular Component: plasma membrane (GO:0005886);;	--	--	--	--	Protein of unknown function (DUF1336)	Protein ENHANCED DISEASE RESISTANCE 2 OS=Arabidopsis thaliana OX=3702 GN=EDR2 PE=2 SV=1	S	Function unknown	uncharacterized protein LOC101768508 [Setaria italica]	cellular component: cell (GO:0005623);; cellular component: membrane (GO:0016020);; cellular component: cell part (GO:0044464)
Seita.9G084600	Seita.9G084600	176.117	7760	152.513	6959	149.615	6298	294.75	13026	281.987	11897	310.044	13977	1.75839e-14	1.21559	up	[J]	Translation, ribosomal structure and biogenesis	Molecular Function: translation initiation factor activity (GO:0003743);; Molecular Function: translation elongation factor activity (GO:0003746);; Biological Process: translational initiation (GO:0006413);; Biological Process: translational frameshifting (GO:0006452);; Biological Process: peptidyl-lysine modification to peptidyl-hypusine (GO:0008612);; Molecular Function: ribosome binding (GO:00…	K03263|1.54346e-114|sita:101768906|K03263 translation initiation factor 5A | (RefSeq) eukaryotic translation initiation factor 5A-1/2	--	[J]	Translation, ribosomal structure and biogenesis	Eukaryotic elongation factor 5A hypusine, DNA-binding OB fold	Eukaryotic translation initiation factor 5A-1/2 OS=Solanum tuberosum OX=4113 GN=EIF5A1 PE=2 SV=1	J	Translation, ribosomal structure and biogenesis	eukaryotic translation initiation factor 5A-1/2 [Setaria italica]	molecular function: binding (GO:0005488);; biological process: metabolic process (GO:0008152);; biological process: cellular process (GO:0009987);; biological process: biological regulation (GO:0065007)
Seita.9G084700	Seita.9G084700	5.4814	330	3.82084	236	3.17531	182	7.27334	437	7.65064	443	8.22417	504	6.28036e-05	1.1542	up	--	--	Molecular Function: binding (GO:0005488);;	--	--	--	--	FAR1 DNA-binding domain	Protein FAR1-RELATED SEQUENCE 5 OS=Arabidopsis thaliana OX=3702 GN=FRS5 PE=1 SV=1	--	--	protein FAR1-RELATED SEQUENCE 5 isoform X3 [Setaria italica]	molecular function: binding (GO:0005488)
Seita.9G088800	Seita.9G088800	9.76363	156	9.38373	155	4.81473	74	15.4875	248	14.5244	222	22.9573	375	0.000186773	1.3315	up	--	--	--	--	--	--	--	--	--	--	--	hypothetical protein SETIT_039860mg [Setaria italica]	--
Seita.9G091100	Seita.9G091100	0.367644	26	0.625718	46	0.265392	18	1.20156	85	0.779037	53	0.996233	72	0.00127208	1.36637	up	[T]	Signal transduction mechanisms	Biological Process: response to stress (GO:0006950);;	--	--	--	--	Universal stress protein family	Universal stress protein A-like protein OS=Arabidopsis thaliana OX=3702 GN=At3g01520 PE=1 SV=2	T	Signal transduction mechanisms	universal stress protein A-like protein [Setaria italica]	biological process: response to stimulus (GO:0050896)
Seita.9G091400	Seita.9G091400	98.0682	13406	67.7677	9775	36.3988	4866	138.762	19490	104.564	15131	118.456	18565	0.00125498	1.14127	up	[G]	Carbohydrate transport and metabolism	Molecular Function: hydrolase activity, hydrolyzing O-glycosyl compounds (GO:0004553);; Biological Process: carbohydrate metabolic process (GO:0005975);; Cellular Component: cytoplasmic vesicle (GO:0016023);;	K01188|0|sita:101764712|K01188 beta-glucosidase [EC:3.2.1.21] | (RefSeq) beta-glucosidase BoGH3B-like	Cyanoamino acid metabolism (ko00460);; Starch and sucrose metabolism (ko00500);; Phenylpropanoid biosynthesis (ko00940)	--	--	Glycosyl hydrolase family 3 N terminal domain;; Glycosyl hydrolase family 3 C-terminal domain	Beta-xylosidase/alpha-L-arabinofuranosidase 2 OS=Medicago sativa subsp. varia OX=36902 GN=Xyl2 PE=2 SV=1	G	Carbohydrate transport and metabolism	uncharacterized protein LOC101764712 isoform X1 [Setaria italica]	molecular function: catalytic activity (GO:0003824);; biological process: metabolic process (GO:0008152)
Seita.9G096100	Seita.9G096100	176.163	24497	143.882	20718	144.218	19160	260.19	36290	257.347	34266	232.319	33052	5.21059e-08	1.01475	up	--	--	Biological Process: chlorophyll catabolic process (GO:0015996);;	--	--	--	--	--	--	S	Function unknown	uncharacterized protein LOC101780258 [Setaria italica]	biological process: metabolic process (GO:0008152);; biological process: cellular process (GO:0009987);; biological process: single-organism process (GO:0044699)
Seita.9G100900	Seita.9G100900	441.506	14250	201.339	6729	170.633	5262	395.125	12791	497.919	15388	531.726	17558	0.00839558	1.00246	up	--	--	Cellular Component: plastid (GO:0009536);;	--	--	--	--	--	--	S	Function unknown	uncharacterized protein LOC101763772 [Setaria italica]	cellular component: cell (GO:0005623);; cellular component: organelle (GO:0043226);; cellular component: cell part (GO:0044464)
Seita.9G102200	Seita.9G102200	1.35767	111	1.07613	91	0.613084	48	1.9635	161	1.84068	144	2.13723	178	0.00139512	1.16422	up	[T]	Signal transduction mechanisms	Cellular Component: membrane (GO:0016020);;	--	--	[R]	General function prediction only	Ankyrin repeats (3 copies);; Ankyrin repeats (many copies);; Ankyrin repeats (many copies);; Ankyrin repeat;; Ankyrin repeat;; Domain of unknown function	Protein ACCELERATED CELL DEATH 6 OS=Arabidopsis thaliana OX=3702 GN=ACD6 PE=1 SV=1	S	Function unknown	protein ACCELERATED CELL DEATH 6 [Setaria italica]	cellular component: membrane (GO:0016020)
Seita.9G113600	Seita.9G113600	22.3496	4843	26.3975	5923	15.7783	3267	42.6374	9267	35.0098	7264	39.0557	8659	2.17125e-06	1.15122	up	[T]	Signal transduction mechanisms	Molecular Function: phosphorelay sensor kinase activity (GO:0000155);; Biological Process: phosphorelay signal transduction system (GO:0000160);; Molecular Function: ATP binding (GO:0005524);; Cellular Component: mitochondrion (GO:0005739);; Biological Process: regulation of transcription, DNA-templated (GO:0006355);; Biological Process: circadian rhythm (GO:0007623);; Molecular Function: G-prote…	K12120|0|sita:101775110|K12120 phytochrome A | (RefSeq) phytochrome a	Circadian rhythm - plant (ko04712)	--	--	Phytochrome region;; PAS fold;; PAS fold;; GAF domain;; Histidine kinase-, DNA gyrase B-, and HSP90-like ATPase;; PAS domain;; His Kinase A (phospho-acceptor) domain;; PAS fold;; PAS domain	Phytochrome a OS=Sorghum bicolor OX=4558 GN=PHYA PE=2 SV=1	T	Signal transduction mechanisms	phytochrome a [Setaria italica]	molecular function: catalytic activity (GO:0003824);; molecular function: signal transducer activity (GO:0004871);; molecular function: molecular transducer activity (GO:0060089);; biological process: metabolic process (GO:0008152);; biological process: cellular process (GO:0009987);; biological process: signaling (GO:0023052);; biological process: single-organism process (GO:0044699);; biologica…
Seita.9G115800	Seita.9G115800	12.2837	1800	9.51805	1444	3.88719	544	21.0272	3090	24.4112	3424	19.7967	2967	0.000141793	1.47542	up	[T]	Signal transduction mechanisms	Molecular Function: transmembrane receptor protein serine/threonine kinase activity (GO:0004675);; Molecular Function: ATP binding (GO:0005524);; Cellular Component: extracellular region (GO:0005576);; Cellular Component: mitochondrion (GO:0005739);; Cellular Component: plasma membrane (GO:0005886);; Biological Process: protein phosphorylation (GO:0006468);; Biological Process: transmembrane rece…	--	--	--	--	Protein tyrosine kinase;; Protein kinase domain;; Leucine Rich repeats (2 copies);; Leucine rich repeat;; Leucine rich repeat N-terminal domain;; Leucine Rich Repeat	Receptor protein kinase TMK1 OS=Arabidopsis thaliana OX=3702 GN=TMK1 PE=1 SV=1	T	Signal transduction mechanisms	receptor protein kinase TMK1 [Setaria italica]	molecular function: catalytic activity (GO:0003824);; molecular function: signal transducer activity (GO:0004871);; molecular function: molecular transducer activity (GO:0060089);; biological process: metabolic process (GO:0008152);; biological process: cellular process (GO:0009987);; biological process: signaling (GO:0023052);; biological process: single-organism process (GO:0044699);; biologica…
Seita.9G118200	Seita.9G118200	1.65198	171	1.27711	137	0.907555	90	2.50919	260	2.4742	245	2.57716	273	6.036e-05	1.22301	up	--	--	Cellular Component: mitochondrion (GO:0005739);;	--	--	[R]	General function prediction only	PPR repeat family;; PPR repeat;; PPR repeat;; Pentatricopeptide repeat domain;; Pentacotripeptide-repeat region of PRORP	Pentatricopeptide repeat-containing protein At4g01570 OS=Arabidopsis thaliana OX=3702 GN=At4g01570 PE=2 SV=1	S	Function unknown	pentatricopeptide repeat-containing protein At4g01570 [Setaria italica]	cellular component: cell (GO:0005623);; cellular component: organelle (GO:0043226);; cellular component: cell part (GO:0044464)
Seita.9G121900	Seita.9G121900	133.426	8691	91.3594	6162	57.7739	3595	181.802	11877	170.708	10647	200.598	13367	0.000246629	1.19247	up	[O]	Posttranslational modification, protein turnover, chaperones	Biological Process: protein peptidyl-prolyl isomerization (GO:0000413);; Molecular Function: peptidyl-prolyl cis-trans isomerase activity (GO:0003755);; Molecular Function: FK506 binding (GO:0005528);; Biological Process: protein folding (GO:0006457);; Cellular Component: chloroplast thylakoid membrane (GO:0009535);;	--	--	[O]	Posttranslational modification, protein turnover, chaperones	FKBP-type peptidyl-prolyl cis-trans isomerase	Peptidyl-prolyl cis-trans isomerase FKBP17-2, chloroplastic OS=Arabidopsis thaliana OX=3702 GN=FKBP17-2 PE=1 SV=1	O	Posttranslational modification, protein turnover, chaperones	peptidyl-prolyl cis-trans isomerase FKBP17-2, chloroplastic [Setaria italica]	biological process: metabolic process (GO:0008152);; biological process: cellular process (GO:0009987);; molecular function: catalytic activity (GO:0003824);; molecular function: binding (GO:0005488);; cellular component: cell (GO:0005623);; cellular component: membrane (GO:0016020);; cellular component: organelle (GO:0043226);; cellular component: organelle part (GO:0044422);; cellular component…
Seita.9G123500	Seita.9G123500	13.1067	1329	13.1866	1385	7.78967	755	18.5035	1882	17.5839	1707	23.8411	2473	9.01553e-05	1.08599	up	--	--	--	--	--	--	--	Fantastic Four meristem regulator	Protein FAF-like, chloroplastic OS=Arabidopsis thaliana OX=3702 GN=At5g22090 PE=2 SV=1	S	Function unknown	protein FAF-like, chloroplastic isoform X1 [Setaria italica]	--
Seita.9G125900	Seita.9G125900	0.679974	50	0.655382	50	0.479902	34	1.1983	88	1.14045	80	0.936646	70	0.00150663	1.08806	up	--	--	Molecular Function: transferase activity (GO:0016740);;	--	--	[GC]	Carbohydrate transport and metabolism;; Energy production and conversion	UDP-glucoronosyl and UDP-glucosyl transferase	UDP-glycosyltransferase 91A1 OS=Arabidopsis thaliana OX=3702 GN=UGT91A1 PE=2 SV=1	S	Function unknown	UDP-glycosyltransferase 91A1 [Setaria italica]	molecular function: catalytic activity (GO:0003824)
Seita.9G126800	Seita.9G126800	0.229308	30	0.13957	19	0.125465	16	0.383211	50	0.345526	43	0.375307	50	0.00246116	1.27698	up	--	--	--	--	--	[R]	General function prediction only	PPR repeat family;; PPR repeat;; PPR repeat;; Pentatricopeptide repeat domain;; Pentacotripeptide-repeat region of PRORP;; Tetratricopeptide repeat;; Tetratricopeptide repeat	Pentatricopeptide repeat-containing protein At2g13600 OS=Arabidopsis thaliana OX=3702 GN=PCMP-E76 PE=3 SV=1	S	Function unknown	pentatricopeptide repeat-containing protein At2g42920, chloroplastic [Setaria italica]	--
Seita.9G147100	Seita.9G147100	0.615168	143	0.425811	103	0.409898	91	1.52093	354	1.36422	303	1.05734	251	3.9853e-08	1.66025	up	--	--	--	--	--	--	--	--	--	--	--	--	--
Seita.9G147200	Seita.9G147200	20.536	320	18.6337	300	13.6548	203	42.1092	657	44.7058	666	32.3623	515	1.23983e-07	1.43709	up	--	--	--	--	--	--	--	Protein of unknown function (DUF1677)	--	S	Function unknown	uncharacterized protein LOC101780923 [Setaria italica]	--
Seita.9G155400	Seita.9G155400	0.518707	42	0.428741	36	0.689807	54	1.0144	82	1.11042	84	0.842966	70	0.00097914	1.10521	up	--	--	--	--	--	--	--	IQ calmodulin-binding motif	--	S	Function unknown	protein IQ-DOMAIN 1 [Setaria italica]	--
Seita.9G162500	Seita.9G162500	19.1701	1499	18.5744	1504	14.5322	1086	32.9082	2580	27.1056	2029	35.2593	2820	1.68871e-08	1.17182	up	[T]	Signal transduction mechanisms	Molecular Function: protein serine/threonine kinase activity (GO:0004674);; Molecular Function: ATP binding (GO:0005524);; Cellular Component: mitochondrion (GO:0005739);; Biological Process: protein phosphorylation (GO:0006468);; Biological Process: signal transduction (GO:0007165);;	--	--	[T]	Signal transduction mechanisms	Protein kinase domain;; Protein tyrosine kinase;; NAF domain;; Kinase-like;; Phosphotransferase enzyme family	CBL-interacting protein kinase 7 OS=Oryza sativa subsp. japonica OX=39947 GN=CIPK7 PE=2 SV=1	T	Signal transduction mechanisms	CBL-interacting protein kinase 7 [Setaria italica]	molecular function: catalytic activity (GO:0003824);; biological process: metabolic process (GO:0008152);; biological process: cellular process (GO:0009987);; molecular function: binding (GO:0005488);; cellular component: cell (GO:0005623);; cellular component: organelle (GO:0043226);; cellular component: cell part (GO:0044464);; biological process: biological regulation (GO:0065007)
Seita.9G169100	Seita.9G169100	13.4232	1229	12.1173	1137	10.6343	892	20.3747	1887	21.104	1796	19.3796	1859	2.19481e-08	1.0896	up	[R]	General function prediction only	Molecular Function: aldo-keto reductase (NADP) activity (GO:0004033);; Cellular Component: chloroplast stroma (GO:0009570);; Cellular Component: chloroplast envelope (GO:0009941);; Biological Process: isopentenyl diphosphate biosynthetic process, methylerythritol 4-phosphate pathway (GO:0019288);; Biological Process: oxidation-reduction process (GO:0055114);;	--	--	[C]	Energy production and conversion	Aldo/keto reductase family	Probable voltage-gated potassium channel subunit beta OS=Arabidopsis thaliana OX=3702 GN=KAB1 PE=1 SV=1	C	Energy production and conversion	uncharacterized protein LOC101757418 [Setaria italica]	molecular function: catalytic activity (GO:0003824);; biological process: metabolic process (GO:0008152);; biological process: single-organism process (GO:0044699);; cellular component: cell (GO:0005623);; cellular component: organelle (GO:0043226);; cellular component: organelle part (GO:0044422);; cellular component: cell part (GO:0044464);; biological process: cellular process (GO:0009987)
Seita.9G170000	Seita.9G170000	92.8836	7920	52.8627	4668	54.7795	4463	138.054	11807	131.463	10733	148.605	12964	3.55272e-06	1.30942	up	--	--	--	--	--	--	--	Lateral organ boundaries (LOB) domain	LOB domain-containing protein 37 OS=Arabidopsis thaliana OX=3702 GN=LBD37 PE=2 SV=1	S	Function unknown	LOB domain-containing protein 37 [Setaria italica]	--
Seita.9G181100	Seita.9G181100	5.81285	403	4.11791	296	5.06276	336	6.84579	476	8.52986	566	9.7732	693	1.35933e-05	1.04421	up	[IR]	Lipid transport and metabolism;; General function prediction only	Molecular Function: carboxylic ester hydrolase activity (GO:0004091);; Biological Process: lipid metabolic process (GO:0006629);; Biological Process: proline transport (GO:0015824);; Cellular Component: cytoplasmic vesicle (GO:0016023);; Molecular Function: lipase activity (GO:0016298);;	--	--	--	--	GDSL-like Lipase/Acylhydrolase	GDSL esterase/lipase At5g55050 OS=Arabidopsis thaliana OX=3702 GN=At5g55050 PE=2 SV=1	S	Function unknown	GDSL esterase/lipase At5g55050 [Setaria italica]	biological process: metabolic process (GO:0008152);; biological process: single-organism process (GO:0044699);; biological process: localization (GO:0051179);; molecular function: catalytic activity (GO:0003824)
Seita.9G192300	Seita.9G192300	13.547	1869	11.2039	1601	11.7574	1551	19.8607	2749	14.9294	1972	28.9943	4095	3.72152e-05	1.08815	up	[C]	Energy production and conversion	Molecular Function: electron-transferring-flavoprotein dehydrogenase activity (GO:0004174);; Cellular Component: mitochondrial envelope (GO:0005740);; Biological Process: leucine catabolic process (GO:0006552);; Molecular Function: electron carrier activity (GO:0009055);; Biological Process: thiamine biosynthetic process (GO:0009228);; Biological Process: response to absence of light (GO:0009646)…	K00311|0|sita:101762830|K00311 electron-transferring-flavoprotein dehydrogenase [EC:1.5.5.1] | (RefSeq) electron transfer flavoprotein-ubiquinone oxidoreductase, mitochondrial	--	[C]	Energy production and conversion	Electron transfer flavoprotein-ubiquinone oxidoreductase, 4Fe-4S;; FAD binding domain;; NAD(P)-binding Rossmann-like domain;; FAD dependent oxidoreductase;; Thi4 family	Electron transfer flavoprotein-ubiquinone oxidoreductase, mitochondrial OS=Oryza sativa subsp. japonica OX=39947 GN=Os10g0516300 PE=3 SV=1	C	Energy production and conversion	electron transfer flavoprotein-ubiquinone oxidoreductase, mitochondrial isoform X1 [Setaria italica]	molecular function: catalytic activity (GO:0003824);; biological process: metabolic process (GO:0008152);; biological process: single-organism process (GO:0044699);; cellular component: cell (GO:0005623);; cellular component: organelle (GO:0043226);; cellular component: organelle part (GO:0044422);; cellular component: cell part (GO:0044464);; biological process: cellular process (GO:0009987);; m…
Seita.9G196800	Seita.9G196800	28.8199	1744	38.2062	2394	14.5767	843	54.7036	3319	64.7	3748	51.5093	3188	0.000181473	1.2863	up	--	--	--	--	--	--	--	Plant invertase/pectin methylesterase inhibitor	21 kDa protein OS=Daucus carota OX=4039 PE=2 SV=1	S	Function unknown	21 kDa protein [Setaria italica]	--
Seita.9G212900	Seita.9G212900	0.605878	37	1.0326	64	1.29017	74	1.74608	105	1.83414	105	1.98554	121	0.000115899	1.20074	up	--	--	--	--	--	--	--	GRAM domain	Putative GEM-like protein 8 OS=Arabidopsis thaliana OX=3702 GN=At5g23370 PE=3 SV=1	S	Function unknown	putative GEM-like protein 8 [Setaria italica]	--
Seita.9G215700	Seita.9G215700	56.0167	8452	51.9432	8113	44.9429	6478	85.641	12951	70.6621	10207	92.5398	14286	8.48504e-08	1.02033	up	--	--	Molecular Function: DNA binding (GO:0003677);; Molecular Function: nuclease activity (GO:0004518);; Cellular Component: plastid (GO:0009536);; Biological Process: response to iron ion (GO:0010039);; Biological Process: singlet oxygen-mediated programmed cell death (GO:0010343);; Cellular Component: thylakoid membrane (GO:0042651);; Biological Process: iron ion homeostasis (GO:0055072);; Biologica…	--	--	--	--	Domain of unknown function (DUF3506)	Protein EXECUTER 1, chloroplastic OS=Oryza sativa subsp. japonica OX=39947 GN=EX1 PE=2 SV=1	S	Function unknown	hypothetical protein SETIT_034474mg [Setaria italica]	molecular function: binding (GO:0005488);; molecular function: catalytic activity (GO:0003824);; cellular component: cell (GO:0005623);; cellular component: organelle (GO:0043226);; cellular component: cell part (GO:0044464);; biological process: response to stimulus (GO:0050896);; biological process: cellular process (GO:0009987);; biological process: single-organism process (GO:0044699);; cellu…
Seita.9G224900	Seita.9G224900	9.80946	1835	9.01232	1746	8.57934	1534	22.3857	4200	22.6572	4058	18.4438	3530	2.69014e-17	1.52745	up	[S]	Function unknown	Molecular Function: glucosylceramidase activity (GO:0004348);; Cellular Component: plasma membrane (GO:0005886);; Biological Process: glucosylceramide catabolic process (GO:0006680);; Cellular Component: integral component of membrane (GO:0016021);;	K17108|0|sita:101769599|K17108 non-lysosomal glucosylceramidase [EC:3.2.1.45] | (RefSeq) non-lysosomal glucosylceramidase-like	Other glycan degradation (ko00511);; Sphingolipid metabolism (ko00600)	[G]	Carbohydrate transport and metabolism	Glycosyl-hydrolase family 116, catalytic region;; beta-glucosidase 2, glycosyl-hydrolase family 116 N-term	--	G	Carbohydrate transport and metabolism	non-lysosomal glucosylceramidase isoform X1 [Setaria italica]	molecular function: catalytic activity (GO:0003824);; cellular component: cell (GO:0005623);; cellular component: membrane (GO:0016020);; cellular component: cell part (GO:0044464);; biological process: metabolic process (GO:0008152);; biological process: cellular process (GO:0009987);; biological process: single-organism process (GO:0044699);; cellular component: membrane part (GO:0044425)
Seita.9G230400	Seita.9G230400	0.846885	55	0.975169	66	0.872326	54	2.44405	159	1.69288	105	2.93331	194	5.44591e-08	1.62197	up	--	--	--	--	--	--	--	AWPM-19-like family	--	--	--	uncharacterized protein LOC101755263 isoform X2 [Setaria italica]	--
Seita.9G243700	Seita.9G243700	0.940538	29	1.4648	46	0.882781	28	5.45064	160	3.60369	102	4.35915	135	8.01036e-11	2.11853	up	[T]	Signal transduction mechanisms	Biological Process: response to stress (GO:0006950);;	--	--	--	--	Universal stress protein family	Universal stress protein A-like protein OS=Arabidopsis thaliana OX=3702 GN=At3g01520 PE=1 SV=2	T	Signal transduction mechanisms	uncharacterized protein LOC101762155 [Setaria italica]	biological process: response to stimulus (GO:0050896)
Seita.9G256300	Seita.9G256300	11.9158	181	13.1035	206	18.4039	267	25.557	388	17.635	256	32.5516	504	8.37302e-05	1.0978	up	--	--	--	--	--	--	--	--	--	--	--	hypothetical protein SETIT_038322mg [Setaria italica]	--
Seita.9G273200	Seita.9G273200	2.16226	159	2.55187	194	2.18672	154	3.78468	279	4.48391	316	3.52236	265	4.03453e-07	1.09384	up	--	--	Cellular Component: mitochondrion (GO:0005739);;	--	--	[R]	General function prediction only	PPR repeat family;; PPR repeat;; PPR repeat;; Pentatricopeptide repeat domain;; Pentacotripeptide-repeat region of PRORP;; Tetratricopeptide repeat	Pentatricopeptide repeat-containing protein At2g01390 OS=Arabidopsis thaliana OX=3702 GN=At2g01390/At2g01380 PE=2 SV=2	S	Function unknown	pentatricopeptide repeat-containing protein At2g01390 [Setaria italica]	cellular component: cell (GO:0005623);; cellular component: organelle (GO:0043226);; cellular component: cell part (GO:0044464)
Seita.9G296100	Seita.9G296100	17.4202	1230	14.853	1086	12.108	817	26.0172	1842	23.9193	1617	28.3756	2049	3.65066e-07	1.11922	up	[Q]	Secondary metabolites biosynthesis, transport and catabolism	Biological Process: iron ion transport (GO:0006826);; Molecular Function: oxidoreductase activity (GO:0016491);; Biological Process: oxidation-reduction process (GO:0055114);;	--	--	[R]	General function prediction only	Aldo/keto reductase family	Deoxymugineic acid synthase 1-B OS=Triticum aestivum OX=4565 GN=DMAS1-B PE=2 SV=1	S	Function unknown	probable NAD(P)H-dependent oxidoreductase 2 [Setaria italica]	biological process: localization (GO:0051179);; molecular function: catalytic activity (GO:0003824);; biological process: metabolic process (GO:0008152);; biological process: single-organism process (GO:0044699)
Seita.9G301200	Seita.9G301200	1.25102	66	1.58045	86	1.46297	73	2.06424	108	1.75381	88	3.55685	190	0.00252933	1.0303	up	--	--	--	--	--	--	--	--	--	--	--	hypothetical protein SETIT_036674mg [Setaria italica]	--
Seita.9G325600	Seita.9G325600	0.375509	25	0.39218	27	0.188126	12	0.688575	46	0.668902	43	1.06639	73	0.0013238	1.4204	up	--	--	--	--	--	--	--	--	--	--	--	hypothetical protein SETIT_038199mg [Setaria italica]	--
Seita.9G326100	Seita.9G326100	250.212	12790	173.142	9164	76.2653	3725	475.057	24355	485.418	23758	382.021	19978	8.14248e-05	1.54142	up	--	--	Cellular Component: extracellular region (GO:0005576);; Cellular Component: cell wall (GO:0005618);; Cellular Component: membrane (GO:0016020);; Cellular Component: cytoplasmic vesicle (GO:0016023);; Biological Process: sexual reproduction (GO:0019953);;	--	--	--	--	Pollen allergen;; Lytic transglycolase	Expansin-B3 OS=Oryza sativa subsp. japonica OX=39947 GN=EXPB3 PE=2 SV=2	--	--	expansin-B3 [Setaria italica]	cellular component: extracellular region (GO:0005576);; cellular component: cell (GO:0005623);; cellular component: cell part (GO:0044464);; cellular component: membrane (GO:0016020);; biological process: reproduction (GO:0000003);; biological process: reproductive process (GO:0022414);; biological process: multi-organism process (GO:0051704)
Seita.9G326500	Seita.9G326500	1.08073	39	1.42256	54	1.44288	50	3.63989	132	3.23295	112	1.88983	70	0.000189977	1.36411	up	--	--	--	--	--	--	--	--	--	--	--	--	--
Seita.9G327100	Seita.9G327100	242.381	13309	141.682	8056	76.4619	4012	389.752	21465	385.924	20291	340.192	19111	0.000251223	1.41297	up	--	--	Cellular Component: extracellular region (GO:0005576);; Cellular Component: cell wall (GO:0005618);; Cellular Component: membrane (GO:0016020);; Cellular Component: cytoplasmic vesicle (GO:0016023);; Biological Process: sexual reproduction (GO:0019953);;	--	--	--	--	Pollen allergen;; Lytic transglycolase	Expansin-B3 OS=Oryza sativa subsp. japonica OX=39947 GN=EXPB3 PE=2 SV=2	S	Function unknown	expansin-B3 [Setaria italica]	cellular component: extracellular region (GO:0005576);; cellular component: cell (GO:0005623);; cellular component: cell part (GO:0044464);; cellular component: membrane (GO:0016020);; biological process: reproduction (GO:0000003);; biological process: reproductive process (GO:0022414);; biological process: multi-organism process (GO:0051704)
Seita.9G328000	Seita.9G328000	0.7611	76	0.600677	62	0.516359	49	2.83088	282	1.70009	162	2.65107	269	3.82969e-11	2.09397	up	[E]	Amino acid transport and metabolism	Molecular Function: aminoacyl-tRNA ligase activity (GO:0004812);; Molecular Function: ATP binding (GO:0005524);; Cellular Component: nucleus (GO:0005634);; Cellular Component: plasma membrane (GO:0005886);; Biological Process: tRNA aminoacylation for protein translation (GO:0006418);; Biological Process: oligopeptide transport (GO:0006857);; Biological Process: response to water deprivation (GO:0…	--	--	[E]	Amino acid transport and metabolism	POT family	Protein NRT1/ PTR FAMILY 6.3 OS=Arabidopsis thaliana OX=3702 GN=NPF6.3 PE=1 SV=1	E	Amino acid transport and metabolism	protein NRT1/ PTR FAMILY 6.3 [Setaria italica]	molecular function: catalytic activity (GO:0003824);; molecular function: binding (GO:0005488);; cellular component: cell (GO:0005623);; cellular component: organelle (GO:0043226);; cellular component: cell part (GO:0044464);; cellular component: membrane (GO:0016020);; biological process: metabolic process (GO:0008152);; biological process: cellular process (GO:0009987);; biological process: sin…
Seita.9G349000	Seita.9G349000	17.6987	1202	14.9111	1049	10.6778	693	24.141	1645	22.7715	1481	27.0255	1878	3.84773e-05	1.05634	up	--	--	Biological Process: response to wounding (GO:0009611);;	--	--	--	--	Phloem protein 2	F-box protein PP2-A13 OS=Arabidopsis thaliana OX=3702 GN=PP2A13 PE=1 SV=1	S	Function unknown	F-box protein PP2-A13 [Setaria italica]	biological process: response to stimulus (GO:0050896)
Seita.9G380400	Seita.9G380400	1.55725	63	1.69541	71	1.7931	69	3.99556	161	5.02222	193	2.7757	114	4.32174e-06	1.46291	up	--	--	Cellular Component: integral component of membrane (GO:0016021);; Molecular Function: cation-transporting ATPase activity (GO:0019829);; Biological Process: metal ion transport (GO:0030001);; Molecular Function: metal ion binding (GO:0046872);;	--	--	[P]	Inorganic ion transport and metabolism	Heavy-metal-associated domain	Copper-transporting ATPase PAA1, chloroplastic OS=Arabidopsis thaliana OX=3702 GN=PAA1 PE=1 SV=1	P	Inorganic ion transport and metabolism	copper-transporting ATPase PAA1, chloroplastic [Setaria italica]	cellular component: membrane (GO:0016020);; cellular component: membrane part (GO:0044425);; molecular function: catalytic activity (GO:0003824);; molecular function: transporter activity (GO:0005215);; biological process: localization (GO:0051179);; molecular function: binding (GO:0005488)
Seita.9G381300	Seita.9G381300	4.10108	623	2.53197	399	1.3144	191	8.86731	1351	13.1306	1909	9.98768	1552	1.74558e-07	2.04202	up	[E]	Amino acid transport and metabolism	Molecular Function: serine-type carboxypeptidase activity (GO:0004185);; Biological Process: proteolysis (GO:0006508);; Cellular Component: cytoplasmic vesicle (GO:0016023);;	K16297|0|sita:101785244|K16297 serine carboxypeptidase-like clade II [EC:3.4.16.-] | (RefSeq) serine carboxypeptidase-like 26	--	[OE]	Posttranslational modification, protein turnover, chaperones;; Amino acid transport and metabolism	Serine carboxypeptidase	Serine carboxypeptidase 24 OS=Arabidopsis thaliana OX=3702 GN=SCPL24 PE=1 SV=1	E	Amino acid transport and metabolism	uncharacterized protein LOC101785244 [Setaria italica]	molecular function: catalytic activity (GO:0003824);; biological process: metabolic process (GO:0008152)
Seita.9G414400	Seita.9G414400	28.1565	4363	23.466	3766	19.4592	2881	39.1388	6083	46.0641	6835	36.2691	5750	4.65629e-06	1.07356	up	[T]	Signal transduction mechanisms	Molecular Function: protein serine/threonine kinase activity (GO:0004674);; Molecular Function: protein tyrosine kinase activity (GO:0004713);; Molecular Function: ATP binding (GO:0005524);; Biological Process: protein phosphorylation (GO:0006468);; Cellular Component: cytoplasmic vesicle (GO:0016023);;	--	--	[T]	Signal transduction mechanisms	Protein tyrosine kinase;; Protein kinase domain;; Carbohydrate-binding protein of the ER;; Di-glucose binding within endoplasmic reticulum	Receptor-like protein kinase FERONIA OS=Arabidopsis thaliana OX=3702 GN=FER PE=1 SV=1	T	Signal transduction mechanisms	receptor-like protein kinase FERONIA [Setaria italica]	molecular function: catalytic activity (GO:0003824);; biological process: metabolic process (GO:0008152);; biological process: cellular process (GO:0009987);; molecular function: binding (GO:0005488)
Seita.9G428400	Seita.9G428400	0.705151	44	1.07456	69	1.25646	74	1.66436	103	1.65567	98	2.22223	140	0.00011337	1.15163	up	--	--	--	--	--	--	--	--	--	S	Function unknown	leucine-rich repeat extensin-like protein 3 [Setaria italica]	--
Seita.9G431900	Seita.9G431900	1.41752	182	1.49312	199	0.285537	35	2.49529	321	4.16845	512	2.5578	336	0.00294946	1.47181	up	--	--	Cellular Component: mitochondrion (GO:0005739);; Cellular Component: vacuole (GO:0005773);;	--	--	--	--	Tetratricopeptide repeat	--	O	Posttranslational modification, protein turnover, chaperones	uncharacterized protein LOC101760132 [Setaria italica]	cellular component: cell (GO:0005623);; cellular component: organelle (GO:0043226);; cellular component: cell part (GO:0044464)
Seita.9G433800	Seita.9G433800	0.737003	79	0.767454	85	0.983825	101	1.4467	155	1.36726	140	1.59998	175	5.70231e-07	1.14191	up	--	--	Molecular Function: nucleic acid binding (GO:0003676);; Molecular Function: exonuclease activity (GO:0004527);;	--	--	[R]	General function prediction only	PPR repeat;; PPR repeat family;; DYW family of nucleic acid deaminases;; PPR repeat;; Pentatricopeptide repeat domain;; Pentacotripeptide-repeat region of PRORP	Pentatricopeptide repeat-containing protein At5g50990 OS=Arabidopsis thaliana OX=3702 GN=PCMP-H59 PE=2 SV=2	S	Function unknown	pentatricopeptide repeat-containing protein At5g50990 isoform X1 [Setaria italica]	molecular function: binding (GO:0005488);; molecular function: catalytic activity (GO:0003824);; biological process: metabolic process (GO:0008152);; biological process: cellular process (GO:0009987)
Seita.9G437300	Seita.9G437300	9.95782	530	9.46768	522	4.18288	213	19.2469	1027	18.5096	943	25.1406	1368	6.0885e-06	1.57826	up	--	--	Biological Process: abscisic acid-activated signaling pathway (GO:0009738);;	K14496|4.38759e-124|sita:101785783|K14496 abscisic acid receptor PYR/PYL family | (RefSeq) abscisic acid receptor PYL4	Plant hormone signal transduction (ko04075)	--	--	Polyketide cyclase / dehydrase and lipid transport	Abscisic acid receptor PYL5 OS=Arabidopsis thaliana OX=3702 GN=PYL5 PE=1 SV=1	S	Function unknown	abscisic acid receptor PYL4 [Setaria italica]	biological process: cellular process (GO:0009987);; biological process: signaling (GO:0023052);; biological process: single-organism process (GO:0044699);; biological process: response to stimulus (GO:0050896);; biological process: biological regulation (GO:0065007)
Seita.9G437800	Seita.9G437800	3.27152	256	2.02339	164	1.70873	128	4.41827	347	4.66445	350	3.89544	312	0.000688771	1.12579	up	--	--	Cellular Component: mitochondrion (GO:0005739);;	--	--	--	--	Autophagy-related protein 27	--	S	Function unknown	uncharacterized protein LOC101783634 [Setaria italica]	cellular component: cell (GO:0005623);; cellular component: organelle (GO:0043226);; cellular component: cell part (GO:0044464)
Seita.9G439500	Seita.9G439500	0.622909	34	0.372653	21	0.151432	8	2.31362	126	1.81938	95	4.89791	273	2.09851e-07	2.55036	up	--	--	--	--	--	--	--	Myb/SANT-like DNA-binding domain	--	S	Function unknown	trihelix transcription factor ASIL1 [Setaria italica]	--
Seita.9G440300	Seita.9G440300	8.35538	644	8.37484	668	5.38811	397	14.7728	1141	24.2482	1787	12.2644	966	1.43426e-05	1.43349	up	[T]	Signal transduction mechanisms	Molecular Function: protein serine/threonine kinase activity (GO:0004674);; Molecular Function: ATP binding (GO:0005524);; Biological Process: protein phosphorylation (GO:0006468);;	--	--	[T]	Signal transduction mechanisms	Protein kinase domain;; Protein tyrosine kinase	Mitogen-activated protein kinase kinase kinase 17 OS=Arabidopsis thaliana OX=3702 GN=MAPKKK17 PE=1 SV=1	T	Signal transduction mechanisms	hypothetical protein SETIT_039013mg, partial [Setaria italica]	molecular function: catalytic activity (GO:0003824);; biological process: metabolic process (GO:0008152);; biological process: cellular process (GO:0009987);; molecular function: binding (GO:0005488)
Seita.9G460000	Seita.9G460000	26.6411	2551	26.8583	2664	37.378	3420	53.8487	5172	49.079	4500	55.2607	5414	2.05335e-14	1.1464	up	[M]	Cell wall/membrane/envelope biogenesis	Cellular Component: chloroplast outer membrane (GO:0009707);; Biological Process: cellular response to phosphate starvation (GO:0016036);; Biological Process: galactolipid biosynthetic process (GO:0019375);; Molecular Function: digalactosyldiacylglycerol synthase activity (GO:0046481);;	K09480|0|sita:101764872|K09480 digalactosyldiacylglycerol synthase [EC:2.4.1.241] | (RefSeq) digalactosyldiacylglycerol synthase 2, chloroplastic-like	Glycerolipid metabolism (ko00561)	--	--	Glycosyl transferases group 1;; Glycosyl transferases group 1	Digalactosyldiacylglycerol synthase 2, chloroplastic OS=Glycine max OX=3847 GN=DGD2 PE=2 SV=1	I	Lipid transport and metabolism	digalactosyldiacylglycerol synthase 2, chloroplastic [Setaria italica]	cellular component: cell (GO:0005623);; cellular component: membrane (GO:0016020);; cellular component: organelle (GO:0043226);; cellular component: organelle part (GO:0044422);; cellular component: cell part (GO:0044464);; biological process: cellular process (GO:0009987);; biological process: response to stimulus (GO:0050896);; biological process: metabolic process (GO:0008152);; biological pro…
Seita.9G468100	Seita.9G468100	309.308	30640	223.111	22886	168.907	15985	410.153	40751	362.645	34397	389.818	39507	0.000305756	1.0037	up	--	--	Molecular Function: transcription factor activity, sequence-specific DNA binding (GO:0003700);; Biological Process: regulation of transcription, DNA-templated (GO:0006355);; Biological Process: abscisic acid-activated signaling pathway (GO:0009738);; Cellular Component: CCAAT-binding factor complex (GO:0016602);; Molecular Function: sequence-specific DNA binding (GO:0043565);; Molecular Function:…	--	--	[K]	Transcription	Histone-like transcription factor (CBF/NF-Y) and archaeal histone;; Core histone H2A/H2B/H3/H4	Nuclear transcription factor Y subunit C-2 OS=Oryza sativa subsp. japonica OX=39947 GN=NFYC2 PE=1 SV=1	K	Transcription	nuclear transcription factor Y subunit C-2 [Setaria italica]	molecular function: nucleic acid binding transcription factor activity (GO:0001071);; biological process: biological regulation (GO:0065007);; biological process: cellular process (GO:0009987);; biological process: signaling (GO:0023052);; biological process: single-organism process (GO:0044699);; biological process: response to stimulus (GO:0050896);; cellular component: cell (GO:0005623);; cell…
Seita.9G471800	Seita.9G471800	0.484398	48	1.0964	113	0.740406	71	1.25778	125	3.16841	301	1.25717	128	0.00168008	1.40073	up	--	--	Cellular Component: cytoplasmic vesicle (GO:0016023);;	--	--	--	--	Thaumatin family	Thaumatin-like protein 1 OS=Arabidopsis thaliana OX=3702 GN=TLP1 PE=2 SV=1	S	Function unknown	thaumatin-like protein 1b [Setaria italica]	--
Seita.9G472800	Seita.9G472800	13.6165	438	10.6408	355	8.23375	253	21.7532	702	18.9686	584	19.5049	642	1.68804e-05	1.16388	up	--	--	--	--	--	--	--	--	--	S	Function unknown	hypothetical protein BAE44_0013289 [Dichanthelium oligosanthes]	--
Seita.9G477000	Seita.9G477000	0.286892	27	0.35118	35	0.201578	19	0.619001	59	0.559894	51	0.575426	56	0.0010309	1.24606	up	[E]	Amino acid transport and metabolism	Molecular Function: transporter activity (GO:0005215);; Biological Process: transport (GO:0006810);; Cellular Component: membrane (GO:0016020);;	K14638|0|sita:101760135|K14638 solute carrier family 15 (peptide/histidine transporter), member 3/4 | (RefSeq) protein NRT1/ PTR FAMILY 8.3-like	--	[E]	Amino acid transport and metabolism	POT family	Protein NRT1/ PTR FAMILY 8.3 OS=Arabidopsis thaliana OX=3702 GN=NPF8.3 PE=1 SV=1	E	Amino acid transport and metabolism	protein NRT1/ PTR FAMILY 8.3 [Setaria italica]	molecular function: transporter activity (GO:0005215);; biological process: localization (GO:0051179);; cellular component: membrane (GO:0016020)
Seita.9G477100	Seita.9G477100	1.73422	72	0.892527	38	1.0421	41	2.44216	101	2.13299	84	2.00108	85	0.00748991	1.04569	up	[J]	Translation, ribosomal structure and biogenesis	Molecular Function: nucleic acid binding (GO:0003676);; Biological Process: response to stress (GO:0006950);; Cellular Component: plastid envelope (GO:0009526);; Cellular Component: thylakoid (GO:0009579);; Cellular Component: chloroplast part (GO:0044434);;	K11294|6.33752e-121|sita:101774258|K11294 nucleolin | (RefSeq) RNA-binding protein CP29B, chloroplastic-like	--	[R]	General function prediction only	RNA recognition motif. (a.k.a. RRM, RBD, or RNP domain)	29 kDa ribonucleoprotein B, chloroplastic OS=Nicotiana sylvestris OX=4096 PE=2 SV=1	S	Function unknown	hypothetical protein SETIT_039909mg, partial [Setaria italica]	molecular function: binding (GO:0005488);; biological process: response to stimulus (GO:0050896);; cellular component: cell (GO:0005623);; cellular component: organelle (GO:0043226);; cellular component: organelle part (GO:0044422);; cellular component: cell part (GO:0044464)
Seita.9G477200	Seita.9G477200	4.06268	375	3.44705	329	3.4149	301	6.5409	605	5.35137	472	6.75702	637	1.27089e-07	1.08425	up	[E]	Amino acid transport and metabolism	Molecular Function: transporter activity (GO:0005215);; Biological Process: transport (GO:0006810);; Cellular Component: membrane (GO:0016020);;	K14638|0|sita:101759322|K14638 solute carrier family 15 (peptide/histidine transporter), member 3/4 | (RefSeq) protein NRT1/ PTR FAMILY 8.3-like	--	[E]	Amino acid transport and metabolism	POT family	Protein NRT1/ PTR FAMILY 8.3 OS=Arabidopsis thaliana OX=3702 GN=NPF8.3 PE=1 SV=1	E	Amino acid transport and metabolism	protein NRT1/ PTR FAMILY 8.3 isoform X2 [Setaria italica]	molecular function: transporter activity (GO:0005215);; biological process: localization (GO:0051179);; cellular component: membrane (GO:0016020)
Seita.9G494900	Seita.9G494900	30.1799	1002	30.987	1065	29.7479	943	55.5114	1847	46.0954	1464	54.9622	1866	6.50597e-15	1.12086	up	--	--	Cellular Component: plastid (GO:0009536);;	--	--	--	--	--	--	S	Function unknown	uncharacterized protein LOC101754200 [Setaria italica]	cellular component: cell (GO:0005623);; cellular component: organelle (GO:0043226);; cellular component: cell part (GO:0044464)
Seita.9G498000	Seita.9G498000	0.746943	41	0.78627	45	0.813127	43	0.965504	53	1.42854	75	1.58408	89	0.00262342	1.01611	up	--	--	Cellular Component: plasma membrane (GO:0005886);; Cellular Component: integral component of membrane (GO:0016021);;	--	--	--	--	Domain of unknown function (DUF588)	CASP-like protein 5A2 OS=Zea mays OX=4577 PE=2 SV=1	S	Function unknown	CASP-like protein 16 [Setaria italica]	cellular component: cell (GO:0005623);; cellular component: membrane (GO:0016020);; cellular component: cell part (GO:0044464);; cellular component: membrane part (GO:0044425)
Seita.9G507600	Seita.9G507600	0.103199	22	0.294246	65	0.137254	28	0.373742	80	0.380103	78	0.428502	93	0.00203027	1.30083	up	[E]	Amino acid transport and metabolism	Cellular Component: cytoplasmic vesicle (GO:0016023);; Molecular Function: polyamine oxidase activity (GO:0046592);; Molecular Function: flavin adenine dinucleotide binding (GO:0050660);; Molecular Function: N1-acetylspermine:oxygen oxidoreductase (propane-1,3-diamine-forming) activity (GO:0052893);; Molecular Function: spermidine oxidase (propane-1,3-diamine-forming) activity (GO:0052896);; Mole…	K13366|0|sita:101771622|K13366 polyamine oxidase [EC:1.5.3.14 1.5.3.16 1.5.3.-] | (RefSeq) polyamine oxidase	Arginine and proline metabolism (ko00330);; beta-Alanine metabolism (ko00410)	[Q]	Secondary metabolites biosynthesis, transport and catabolism	Flavin containing amine oxidoreductase;; NAD(P)-binding Rossmann-like domain	Polyamine oxidase OS=Zea mays OX=4577 GN=PAO PE=1 SV=1	S	Function unknown	polyamine oxidase [Setaria italica]	molecular function: catalytic activity (GO:0003824);; biological process: metabolic process (GO:0008152);; biological process: single-organism process (GO:0044699);; molecular function: binding (GO:0005488)
Seita.9G519600	Seita.9G519600	2.2949	285	1.72147	221	1.79249	213	4.9213	612	3.77506	448	4.97083	630	1.74666e-10	1.5104	up	[HR]	Coenzyme transport and metabolism;; General function prediction only	Molecular Function: catalytic activity (GO:0003824);; Biological Process: metabolic process (GO:0008152);;	--	--	[R]	General function prediction only	Alpha/beta hydrolase family;; alpha/beta hydrolase fold;; Prolyl oligopeptidase family	--	S	Function unknown	uncharacterized protein LOC101786722 isoform X2 [Setaria italica]	molecular function: catalytic activity (GO:0003824);; biological process: metabolic process (GO:0008152)
Seita.9G523400	Seita.9G523400	8.42076	440	5.73407	310	4.32627	216	19.4959	1020	24.3134	1214	11.9435	638	1.67028e-06	1.73537	up	--	--	Molecular Function: DNA binding (GO:0003677);; Molecular Function: protein dimerization activity (GO:0046983);;	--	--	--	--	Helix-loop-helix DNA-binding domain	Transcription factor ILI3 OS=Oryza sativa subsp. japonica OX=39947 GN=ILI3 PE=3 SV=1	K	Transcription	Transcription factor ILI3 [Dichanthelium oligosanthes]	molecular function: binding (GO:0005488)
Seita.9G524900	Seita.9G524900	13.735	1714	12.6646	1636	11.1502	1329	20.8001	2603	16.1944	1935	24.4172	3116	2.23009e-06	1.01867	up	--	--	Molecular Function: nucleic acid binding (GO:0003676);; Molecular Function: endonuclease activity (GO:0004519);;	--	--	--	--	HNH endonuclease	--	S	Function unknown	uncharacterized protein LOC101771751 [Setaria italica]	molecular function: binding (GO:0005488);; molecular function: catalytic activity (GO:0003824);; biological process: metabolic process (GO:0008152);; biological process: cellular process (GO:0009987)
Seita.9G537000	Seita.9G537000	36.9911	2602	28.2773	2092	15.8658	1067	38.1653	2711	52.8601	3564	47.0565	3433	0.00322189	1.00389	up	--	--	Cellular Component: plastid (GO:0009536);;	--	--	--	--	--	--	S	Function unknown	uncharacterized protein LOC101780940 [Setaria italica]	cellular component: cell (GO:0005623);; cellular component: organelle (GO:0043226);; cellular component: cell part (GO:0044464)
Seita.9G538900	Seita.9G538900	0.864413	70	0.723121	60	0.339383	26	1.78649	144	2.79964	215	0.713657	59	0.00591382	1.40273	up	--	--	Molecular Function: metal ion binding (GO:0046872);;	--	--	[O]	Posttranslational modification, protein turnover, chaperones	Ring finger domain;; RING-like zinc finger;; RING-H2 zinc finger domain;; Zinc finger, C3HC4 type (RING finger);; Zinc finger, C3HC4 type (RING finger);; zinc-RING finger domain;; RING-type zinc-finger;; Anaphase-promoting complex subunit 11 RING-H2 finger	RING-H2 finger protein ATL16 OS=Arabidopsis thaliana OX=3702 GN=ATL16 PE=2 SV=1	O	Posttranslational modification, protein turnover, chaperones	RING-H2 finger protein ATL1 [Setaria italica]	molecular function: binding (GO:0005488)
Seita.9G550800	Seita.9G550800	74.913	6204	49.5706	4251	33.8045	2675	98.4293	8176	69.8655	5540	112.711	9549	0.00206304	1.05215	up	--	--	--	--	--	--	--	--	--	S	Function unknown	uncharacterized protein LOC101771225 [Setaria italica]	--
Seita.9G556100	Seita.9G556100	2.21422	190	2.90959	259	2.62813	216	3.55281	306	4.14619	341	4.65918	409	1.1924e-07	1.00387	up	--	--	Molecular Function: DNA binding (GO:0003677);; Molecular Function: DNA-directed DNA polymerase activity (GO:0003887);; Cellular Component: nucleus (GO:0005634);; Biological Process: DNA-dependent DNA replication (GO:0006261);; Biological Process: DNA methylation (GO:0006306);; Biological Process: methylation-dependent chromatin silencing (GO:0006346);; Biological Process: microtubule nucleation (…	K02328|0|sita:101758255|K02328 DNA polymerase delta subunit 2 | (RefSeq) DNA polymerase delta small subunit	Purine metabolism (ko00230);; Pyrimidine metabolism (ko00240);; DNA replication (ko03030);; Base excision repair (ko03410);; Nucleotide excision repair (ko03420);; Mismatch repair (ko03430);; Homologous recombination (ko03440)	[L]	Replication, recombination and repair	DNA polymerase alpha/epsilon subunit B	DNA polymerase delta small subunit OS=Oryza sativa subsp. japonica OX=39947 GN=POLD2 PE=2 SV=1	L	Replication, recombination and repair	DNA polymerase delta small subunit [Setaria italica]	molecular function: binding (GO:0005488);; molecular function: catalytic activity (GO:0003824);; biological process: metabolic process (GO:0008152);; biological process: cellular process (GO:0009987);; cellular component: cell (GO:0005623);; cellular component: organelle (GO:0043226);; cellular component: cell part (GO:0044464);; biological process: single-organism process (GO:0044699);; biologic…
Seita.9G558000	Seita.9G558000	9.09424	671	10.43	796	8.13476	573	17.8912	1323	26.4807	1869	19.6092	1479	1.32051e-11	1.5064	up	--	--	Biological Process: metal ion transport (GO:0030001);; Molecular Function: metal ion binding (GO:0046872);;	--	--	[P]	Inorganic ion transport and metabolism	Heavy-metal-associated domain	Heavy metal-associated isoprenylated plant protein 39 OS=Arabidopsis thaliana OX=3702 GN=HIPP39 PE=2 SV=1	S	Function unknown	heavy metal-associated isoprenylated plant protein 39 [Setaria italica]	biological process: localization (GO:0051179);; molecular function: binding (GO:0005488)
Seita.9G561400	Seita.9G561400	0.176182	15	0.672203	59	0.025011	2	2.57378	217	1.64948	133	3.71015	318	8.37728e-05	2.261	up	--	--	Biological Process: malate transport (GO:0015743);; Cellular Component: membrane (GO:0016020);;	--	--	[R]	General function prediction only	Aluminium activated malate transporter;; Fusaric acid resistance protein-like	Aluminum-activated malate transporter 1 OS=Triticum aestivum OX=4565 GN=ALMT1 PE=1 SV=1	S	Function unknown	hypothetical protein SETIT_035628mg [Setaria italica]	biological process: single-organism process (GO:0044699);; biological process: localization (GO:0051179);; cellular component: membrane (GO:0016020)
Seita.9G574900	Seita.9G574900	0.176502	33	0.204067	39	0.202546	36	0.413356	77	0.36124	64	0.349629	66	0.000147363	1.2071	up	[P]	Inorganic ion transport and metabolism	Molecular Function: nucleotide binding (GO:0000166);; Biological Process: cation transport (GO:0006812);; Cellular Component: integral component of membrane (GO:0016021);; Molecular Function: cation-transporting ATPase activity (GO:0019829);; Molecular Function: metal ion binding (GO:0046872);;	K01535|0|sita:101761622|K01535 H+-transporting ATPase [EC:3.6.3.6] | (RefSeq) ATPase 9, plasma membrane-type-like	Oxidative phosphorylation (ko00190)	[P]	Inorganic ion transport and metabolism	E1-E2 ATPase;; Cation transporter/ATPase, N-terminus	ATPase 9, plasma membrane-type OS=Arabidopsis thaliana OX=3702 GN=AHA9 PE=2 SV=2	P	Inorganic ion transport and metabolism	ATPase 9, plasma membrane-type [Setaria italica]	molecular function: binding (GO:0005488);; biological process: localization (GO:0051179);; cellular component: membrane (GO:0016020);; cellular component: membrane part (GO:0044425);; molecular function: catalytic activity (GO:0003824);; molecular function: transporter activity (GO:0005215)
Seita.J014000	Seita.J014000	1.8959	122	2.24663	150	2.06843	127	2.42558	157	8.77185	539	2.58111	170	0.00709844	1.25454	up	--	--	Cellular Component: photosystem II (GO:0009523);; Cellular Component: chloroplast thylakoid membrane (GO:0009535);; Biological Process: photosynthetic electron transport chain (GO:0009767);; Cellular Component: integral component of membrane (GO:0016021);; Molecular Function: chlorophyll binding (GO:0016168);; Biological Process: protein-chromophore linkage (GO:0018298);;	K02704|0|sita:19526814|K02704 photosystem II CP47 chlorophyll apoprotein | (RefSeq) psbB, W841_p038; photosystem II 47 kDa protein	Photosynthesis (ko00195)	--	--	Photosystem II protein	Photosystem II CP47 reaction center protein OS=Sorghum bicolor OX=4558 GN=psbB PE=3 SV=1	S	Function unknown	hypothetical protein SETIT_020875mg [Setaria italica]	cellular component: cell (GO:0005623);; cellular component: membrane (GO:0016020);; cellular component: macromolecular complex (GO:0032991);; cellular component: membrane part (GO:0044425);; cellular component: cell part (GO:0044464);; cellular component: organelle (GO:0043226);; cellular component: organelle part (GO:0044422);; biological process: metabolic process (GO:0008152);; biological proc…
Seita.J016700	Seita.J016700	10.9352	532	7.47283	377	6.71457	312	16.1343	787	13.3635	623	15.1875	756	6.55563e-05	1.10308	up	[C]	Energy production and conversion	Molecular Function: NADH dehydrogenase (ubiquinone) activity (GO:0008137);; Cellular Component: chloroplast thylakoid membrane (GO:0009535);; Cellular Component: integral component of membrane (GO:0016021);; Biological Process: ATP synthesis coupled electron transport (GO:0042773);; Molecular Function: quinone binding (GO:0048038);;	K05575|0|sita:19526851|K05575 NAD(P)H-quinone oxidoreductase subunit 4 [EC:1.6.5.3] | (RefSeq) ndhD, W841_p014; NADH-plastoquinone oxidoreductase subunit 4	Oxidative phosphorylation (ko00190)	[C]	Energy production and conversion	Proton-conducting membrane transporter	NAD(P)H-quinone oxidoreductase chain 4, chloroplastic OS=Sorghum bicolor OX=4558 GN=ndhD PE=3 SV=1	C	Energy production and conversion	NADH-plastoquinone oxidoreductase subunit 4 (chloroplast) [Danthoniopsis dinteri]	molecular function: catalytic activity (GO:0003824);; biological process: metabolic process (GO:0008152);; biological process: single-organism process (GO:0044699);; cellular component: cell (GO:0005623);; cellular component: membrane (GO:0016020);; cellular component: organelle (GO:0043226);; cellular component: organelle part (GO:0044422);; cellular component: cell part (GO:0044464);; cellular …
Seita.J020200	Seita.J020200	6.77578	89	6.23595	85	7.26771	92	11.8298	156	11.3451	143	11.7741	159	9.1234e-07	1.10142	up	[C]	Energy production and conversion	Cellular Component: plasma membrane (GO:0005886);; Biological Process: mitochondrial electron transport, NADH to ubiquinone (GO:0006120);; Biological Process: transport (GO:0006810);; Molecular Function: NADH dehydrogenase (ubiquinone) activity (GO:0008137);; Cellular Component: chloroplast thylakoid membrane (GO:0009535);; Biological Process: cellular response to sulfate starvation (GO:0009970);…	K05581|1.2007e-56|sita:19526788|K05581 NAD(P)H-quinone oxidoreductase subunit J [EC:1.6.5.3] | (RefSeq) ndhJ, W841_p059; NADH-plastoquinone oxidoreductase subunit J	Oxidative phosphorylation (ko00190)	[C]	Energy production and conversion	Respiratory-chain NADH dehydrogenase, 30 Kd subunit	NAD(P)H-quinone oxidoreductase subunit J, chloroplastic OS=Sorghum bicolor OX=4558 GN=ndhJ PE=3 SV=1	C	Energy production and conversion	hypothetical protein BRADI_2g20961v3 [Brachypodium distachyon]	cellular component: cell (GO:0005623);; cellular component: membrane (GO:0016020);; cellular component: cell part (GO:0044464);; biological process: metabolic process (GO:0008152);; biological process: cellular process (GO:0009987);; biological process: single-organism process (GO:0044699);; biological process: localization (GO:0051179);; molecular function: catalytic activity (GO:0003824);; cell…
Seita.J020300	Seita.J020300	8.67368	297	8.84921	313	8.83853	289	15.9239	546	14.7659	483	14.5565	509	6.82775e-13	1.11578	up	[C]	Energy production and conversion	Molecular Function: iron ion binding (GO:0005506);; Biological Process: mitochondrial electron transport, NADH to ubiquinone (GO:0006120);; Biological Process: transport (GO:0006810);; Molecular Function: NADH dehydrogenase (ubiquinone) activity (GO:0008137);; Cellular Component: chloroplast thylakoid membrane (GO:0009535);; Biological Process: photosynthesis, light reaction (GO:0019684);; Molecu…	K05582|4.21053e-180|sita:19526789|K05582 NAD(P)H-quinone oxidoreductase subunit K [EC:1.6.5.3] | (RefSeq) ndhK, W841_p058; NADH-plastoquinone oxidoreductase subunit K	Oxidative phosphorylation (ko00190)	[C]	Energy production and conversion	NADH ubiquinone oxidoreductase, 20 Kd subunit	NAD(P)H-quinone oxidoreductase subunit K, chloroplastic OS=Sorghum bicolor OX=4558 GN=ndhK PE=3 SV=2	C	Energy production and conversion	hypothetical protein SETIT_020825mg [Setaria italica]	molecular function: binding (GO:0005488);; biological process: metabolic process (GO:0008152);; biological process: cellular process (GO:0009987);; biological process: single-organism process (GO:0044699);; biological process: localization (GO:0051179);; molecular function: catalytic activity (GO:0003824);; cellular component: cell (GO:0005623);; cellular component: membrane (GO:0016020);; cellul…
Seita.J020400	Seita.J020400	9.85087	140	7.27732	107	11.6407	158	16.4618	235	15.958	217	17.2524	251	6.15499e-06	1.10048	up	[C]	Energy production and conversion	Cellular Component: plasma membrane (GO:0005886);; Biological Process: mitochondrial electron transport, NADH to ubiquinone (GO:0006120);; Molecular Function: NADH dehydrogenase (ubiquinone) activity (GO:0008137);; Cellular Component: chloroplast thylakoid membrane (GO:0009535);; Cellular Component: integral component of membrane (GO:0016021);; Cellular Component: cytoplasmic vesicle (GO:0016023)…	K05574|8.53562e-66|zma:845182|K05574 NAD(P)H-quinone oxidoreductase subunit 3 [EC:1.6.5.3] | (RefSeq) ndhC, ndh3, ZemaCp029; NADH dehydrogenase subunit 3	Oxidative phosphorylation (ko00190)	[C]	Energy production and conversion	NADH-ubiquinone/plastoquinone oxidoreductase, chain 3	NAD(P)H-quinone oxidoreductase subunit 3, chloroplastic OS=Sorghum bicolor OX=4558 GN=ndhC PE=3 SV=1	C	Energy production and conversion	NADH-plastoquinone oxidoreductase subunit 3 (chloroplast) [Setaria viridis]	cellular component: cell (GO:0005623);; cellular component: membrane (GO:0016020);; cellular component: cell part (GO:0044464);; biological process: metabolic process (GO:0008152);; biological process: cellular process (GO:0009987);; biological process: single-organism process (GO:0044699);; molecular function: catalytic activity (GO:0003824);; cellular component: organelle (GO:0043226);; cellula…
Seita.J021200	Seita.J021200	1.24141	185	1.75266	270	2.72471	388	3.79893	567	3.86408	551	3.42439	521	2.8105e-06	1.26689	up	--	--	Cellular Component: chloroplast inner membrane (GO:0009706);; Molecular Function: hydrogen ion transmembrane transporter activity (GO:0015078);; Biological Process: proton transport (GO:0015992);; Cellular Component: integral component of membrane (GO:0016021);;	--	--	--	--	CemA family	Chloroplast envelope membrane protein OS=Sorghum bicolor OX=4558 GN=cemA PE=3 SV=1	P	Inorganic ion transport and metabolism	chloroplast envelope membrane protein (plastid) [Setaria italica]	cellular component: cell (GO:0005623);; cellular component: membrane (GO:0016020);; cellular component: organelle (GO:0043226);; cellular component: organelle part (GO:0044422);; cellular component: cell part (GO:0044464);; molecular function: transporter activity (GO:0005215);; biological process: localization (GO:0051179);; biological process: single-organism process (GO:0044699);; cellular com…
Setaria_italica_newGene_1100	--	13.0858	551	10.06	439	12.6344	509	21.2877	899	21.807	879	18.7936	810	2.19439e-08	1.11204	up	--	--	--	--	--	--	--	--	Protein BIC1 OS=Arabidopsis thaliana OX=3702 GN=BIC1 PE=1 SV=1	S	Function unknown	protein BIC1, partial [Setaria italica]	--
Setaria_italica_newGene_1268	--	0.205918	28	0.322084	45	0.889639	115	1.05026	142	2.52303	326	0.977603	135	0.00108301	1.63898	up	--	--	Molecular Function: nucleic acid binding (GO:0003676);; Molecular Function: protein dimerization activity (GO:0046983);;	--	--	--	--	Domain of unknown function (DUF4371);; hAT family C-terminal dimerisation region	--	S	Function unknown	zinc finger MYM-type protein 1-like isoform X1 [Setaria italica]	molecular function: binding (GO:0005488)
Setaria_italica_newGene_128	--	0.348595	41	0.307868	38	0.32301	37	0.742996	88	0.788515	89	0.757973	91	5.30373e-07	1.46736	up	--	--	--	--	--	--	--	--	--	--	--	hypothetical protein SETIT_007863mg [Setaria italica]	--
Setaria_italica_newGene_1417	--	2.42607	123	1.22792	58	1.66924	68	3.04481	158	3.12592	149	3.56176	188	0.0014969	1.18343	up	--	--	--	--	--	--	--	--	--	--	--	hypothetical protein SETIT_019358mg [Setaria italica]	--
Setaria_italica_newGene_1442	--	1.91129	47	1.13023	29	0.945643	22	4.92199	121	3.16882	74	3.1883	80	0.000179888	1.57497	up	--	--	--	--	--	--	--	--	--	--	--	--	--
Setaria_italica_newGene_1523	--	0.590363	14	1.26279	30	0.398729	9	11.8544	273	7.48045	165	13.0509	304	1.14607e-20	3.61424	up	--	--	Molecular Function: serine-type endopeptidase inhibitor activity (GO:0004867);; Biological Process: response to wounding (GO:0009611);; Biological Process: negative regulation of endopeptidase activity (GO:0010951);;	--	--	--	--	--	--	--	--	hypothetical protein SETIT_011509mg [Setaria italica]	molecular function: molecular function regulator (GO:0098772);; biological process: biological regulation (GO:0065007);; biological process: response to stimulus (GO:0050896)
Setaria_italica_newGene_2120	--	0.321742	29	0.165359	14	0	0	1.01787	85	0.689418	51	1.38095	118	0.00826807	1.61071	up	--	--	--	--	--	--	--	--	--	--	--	uncharacterized protein LOC101763450 [Setaria italica]	--
Setaria_italica_newGene_2175	--	0.471758	60	0.185634	25	0.598906	40	1.73535	200	0.790031	96	2.32127	162	7.20301e-06	1.88698	up	--	--	Molecular Function: binding (GO:0005488);; Cellular Component: mitochondrion (GO:0005739);;	--	--	--	--	--	--	L	Replication, recombination and repair	transposon protein, putative, unclassified [Oryza sativa Japonica Group]	molecular function: binding (GO:0005488);; cellular component: cell (GO:0005623);; cellular component: organelle (GO:0043226);; cellular component: cell part (GO:0044464)
Setaria_italica_newGene_2189	--	4.21739	554	3.7034	509	2.73034	348	5.7786	761	6.46039	813	5.51009	746	4.01595e-05	1.02487	up	--	--	Molecular Function: DNA binding (GO:0003677);; Molecular Function: protein dimerization activity (GO:0046983);;	--	--	--	--	Protein of unknown function (DUF 659);; hAT family C-terminal dimerisation region;; BED zinc finger	--	S	Function unknown	uncharacterized protein LOC101757413 [Setaria italica]	molecular function: binding (GO:0005488)
Setaria_italica_newGene_2215	--	0.713115	51	0.852875	64	0.793838	59	1.77039	122	1.36811	94	1.18211	89	0.000192103	1.10443	up	[O]	Posttranslational modification, protein turnover, chaperones	Cellular Component: membrane (GO:0016020);;	--	--	[C]	Energy production and conversion	--	Hypersensitive-induced response protein-like protein 1 OS=Oryza sativa subsp. japonica OX=39947 GN=HIRL1 PE=2 SV=1	O	Posttranslational modification, protein turnover, chaperones	Hypersensitive-induced response protein 1 [Dichanthelium oligosanthes]	cellular component: membrane (GO:0016020)
Setaria_italica_newGene_2245	--	1.019	55	0.87578	46	0.939644	48	1.77702	83	1.62223	80	1.66783	89	0.000416326	1.04282	up	--	--	--	--	--	--	--	--	--	--	--	--	--
Setaria_italica_newGene_2313	--	0.96901	35	1.40031	52	0.843673	29	1.92406	65	2.64864	90	1.69921	62	0.00302588	1.13956	up	--	--	--	--	--	--	--	--	--	--	--	hypothetical protein SETIT_012224mg [Setaria italica]	--
Setaria_italica_newGene_2392	--	5.34948	3225	8.44082	5028	3.88093	1703	25.3185	16479	23.3075	14340	20.4709	13534	4.0362e-12	2.30564	up	[L]	Replication, recombination and repair	Molecular Function: DNA binding (GO:0003677);; Molecular Function: RNA binding (GO:0003723);; Molecular Function: RNA-directed DNA polymerase activity (GO:0003964);; Molecular Function: RNA-DNA hybrid ribonuclease activity (GO:0004523);; Biological Process: RNA-dependent DNA biosynthetic process (GO:0006278);; Biological Process: DNA recombination (GO:0006310);;	--	--	[R]	General function prediction only	Putative gypsy type transposon;; Reverse transcriptase-like;; Integrase core domain;; Reverse transcriptase (RNA-dependent DNA polymerase)	RNA-directed DNA polymerase homolog OS=Oenothera berteroana OX=3950 PE=4 SV=1	L	Replication, recombination and repair	OSJNBb0093G06.3 [Oryza sativa Japonica Group]	molecular function: binding (GO:0005488);; molecular function: catalytic activity (GO:0003824);; biological process: metabolic process (GO:0008152);; biological process: cellular process (GO:0009987)
Setaria_italica_newGene_2408	--	4.543	686	2.5911	381	2.48033	304	7.57298	1094	7.78388	997	11.1716	1585	5.42616e-06	1.58174	up	--	--	Cellular Component: integral component of membrane (GO:0016021);;	--	--	--	--	--	--	--	--	hypothetical protein SETIT_038383mg [Setaria italica]	cellular component: membrane (GO:0016020);; cellular component: membrane part (GO:0044425)
Setaria_italica_newGene_2489	--	0.37305	92	0.16225	30	0.236814	56	2.80202	636	1.09328	219	1.97336	407	6.79046e-09	2.59795	up	--	--	Biological Process: macromolecule metabolic process (GO:0043170);; Biological Process: primary metabolic process (GO:0044238);;	--	--	--	--	--	--	--	--	transposon protein, putative, CACTA, En/Spm sub-class [Oryza sativa Japonica Group]	biological process: metabolic process (GO:0008152)
Setaria_italica_newGene_2508	--	0.931927	89	1.25961	102	0.583002	53	2.20951	157	1.41218	129	2.37664	178	0.0002402	1.18202	up	--	--	--	--	--	--	--	--	--	--	--	--	--
Setaria_italica_newGene_2724	--	1.67006	323	1.30858	262	1.11905	207	2.26351	439	1.97202	366	2.46534	488	9.92229e-05	1.00047	up	--	--	Molecular Function: DNA binding (GO:0003677);; Biological Process: DNA recombination (GO:0006310);; Molecular Function: electron carrier activity (GO:0009055);; Cellular Component: plastid (GO:0009536);; Biological Process: DNA integration (GO:0015074);; Cellular Component: membrane (GO:0016020);; Biological Process: electron transport chain (GO:0022900);;	--	--	[R]	General function prediction only	gag-polypeptide of LTR copia-type;; Reverse transcriptase (RNA-dependent DNA polymerase)	Retrovirus-related Pol polyprotein from transposon RE2 OS=Arabidopsis thaliana OX=3702 GN=RE2 PE=4 SV=1	L	Replication, recombination and repair	putative gag-pol polyprotein [Oryza sativa Japonica Group]	molecular function: binding (GO:0005488);; biological process: metabolic process (GO:0008152);; biological process: cellular process (GO:0009987);; molecular function: electron carrier activity (GO:0009055);; cellular component: cell (GO:0005623);; cellular component: organelle (GO:0043226);; cellular component: cell part (GO:0044464);; cellular component: membrane (GO:0016020);; biological proce…
Setaria_italica_newGene_2748	--	25.4357	549	10.2431	229	9.89746	204	28.9512	627	31.8053	657	26.6139	588	0.00667602	1.10136	up	--	--	--	--	--	--	--	--	--	--	--	--	--
Setaria_italica_newGene_289	--	1.61676	101	1.1782	76	1.09156	65	2.45382	153	1.61521	97	2.93881	187	0.00192485	1.08081	up	--	--	--	--	--	--	--	--	--	--	--	--	--
Setaria_italica_newGene_3000	--	5.19868	1640	2.7151	1278	2.32952	845	7.01183	2892	5.56119	2047	8.87852	3510	4.07434e-06	1.3959	up	[L]	Replication, recombination and repair	Molecular Function: DNA binding (GO:0003677);; Molecular Function: RNA binding (GO:0003723);; Molecular Function: RNA-directed DNA polymerase activity (GO:0003964);; Molecular Function: RNA-DNA hybrid ribonuclease activity (GO:0004523);; Biological Process: RNA-dependent DNA biosynthetic process (GO:0006278);; Biological Process: DNA recombination (GO:0006310);; Cellular Component: plastid (GO:00…	--	--	[R]	General function prediction only	Reverse transcriptase-like	RNA-directed DNA polymerase homolog OS=Oenothera berteroana OX=3950 PE=4 SV=1	L	Replication, recombination and repair	reverse transcriptase [Zea mays]	molecular function: binding (GO:0005488);; molecular function: catalytic activity (GO:0003824);; biological process: metabolic process (GO:0008152);; biological process: cellular process (GO:0009987);; cellular component: cell (GO:0005623);; cellular component: organelle (GO:0043226);; cellular component: cell part (GO:0044464)
Setaria_italica_newGene_3067	--	0.84244	143	0.449284	83	0.581176	93	1.68095	276	1.21762	200	0.813363	156	0.00115886	1.20049	up	--	--	Molecular Function: RNA polymerase II regulatory region sequence-specific DNA binding (GO:0000977);; Molecular Function: transcription factor activity, sequence-specific DNA binding (GO:0003700);; Cellular Component: nucleus (GO:0005634);; Biological Process: regulation of transcription from RNA polymerase II promoter (GO:0006357);; Cellular Component: plastid (GO:0009536);;	--	--	[L]	Replication, recombination and repair	hAT family C-terminal dimerisation region;; Domain of unknown function (DUF4413)	Putative AC transposase OS=Zea mays OX=4577 PE=2 SV=2	S	Function unknown	zinc finger BED domain-containing protein RICESLEEPER 2-like [Zea mays]	molecular function: binding (GO:0005488);; molecular function: nucleic acid binding transcription factor activity (GO:0001071);; biological process: biological regulation (GO:0065007);; cellular component: cell (GO:0005623);; cellular component: organelle (GO:0043226);; cellular component: cell part (GO:0044464)
Setaria_italica_newGene_3096	--	2.36372	174	1.83866	141	1.36502	96	3.5872	265	3.18054	225	5.56191	419	5.58453e-05	1.35167	up	--	--	Molecular Function: DNA binding (GO:0003677);; Molecular Function: peroxidase activity (GO:0004601);; Biological Process: DNA recombination (GO:0006310);; Molecular Function: electron carrier activity (GO:0009055);; Cellular Component: plastid (GO:0009536);; Biological Process: electron transport chain (GO:0022900);;	--	--	[R]	General function prediction only	gag-polypeptide of LTR copia-type;; Retrotransposon gag protein	Retrovirus-related Pol polyprotein from transposon RE1 OS=Arabidopsis thaliana OX=3702 GN=RE1 PE=2 SV=1	S	Function unknown	uncharacterized protein LOC105913849 [Setaria italica]	molecular function: binding (GO:0005488);; molecular function: catalytic activity (GO:0003824);; molecular function: antioxidant activity (GO:0016209);; biological process: metabolic process (GO:0008152);; biological process: cellular process (GO:0009987);; biological process: single-organism process (GO:0044699);; biological process: response to stimulus (GO:0050896);; biological process: detoxi…
Setaria_italica_newGene_3255	--	37.0724	2453	30.6419	2089	29.1363	1912	47.5248	3176	49.2837	3140	59.7584	4272	1.8121e-07	1.02801	up	--	--	--	--	--	--	--	--	--	--	--	hypothetical protein SETIT_018889mg [Setaria italica]	--
Setaria_italica_newGene_3267	--	0.390108	17	1.03588	45	0.575499	23	1.47049	62	1.40626	57	1.86944	80	0.000806711	1.38795	up	--	--	--	--	--	--	--	--	--	--	--	--	--
Setaria_italica_newGene_657	--	1.21206	44	0.620511	24	0.780425	27	2.71484	99	2.26631	79	2.81091	104	4.02596e-06	1.70548	up	--	--	--	--	--	--	--	--	--	--	--	hypothetical protein SETIT_008932mg [Setaria italica]	--
Setaria_italica_newGene_672	--	1.03726	105	0.67211	67	0.183691	18	2.10135	199	1.2385	121	2.10231	204	0.00588574	1.39568	up	--	--	Biological Process: dephosphorylation (GO:0016311);; Molecular Function: phosphatase activity (GO:0016791);;	--	--	--	--	--	--	--	--	hypothetical protein SETIT_027209mg [Setaria italica]	biological process: metabolic process (GO:0008152);; biological process: cellular process (GO:0009987);; molecular function: catalytic activity (GO:0003824)
Setaria_italica_newGene_698	--	1.02172	66	0.062069	5	0.215302	14	1.74773	113	2.26307	140	1.46791	97	0.00965938	1.52073	up	--	--	--	--	--	--	--	--	--	--	--	hypothetical protein SETIT_007800mg [Setaria italica]	--
Setaria_italica_newGene_704	--	11.9735	2085	10.7941	2011	8.70054	1477	20.1677	3542	18.178	2886	17.1323	3121	1.74248e-07	1.09535	up	--	--	--	--	--	--	--	--	--	--	--	hypothetical protein SETIT_007704mg [Setaria italica]	--

## Sheet: downregulated in GA2
#ID	gene_name	GCK1_FPKM	GCK1_count	GCK2_FPKM	GCK2_count	GCK3_FPKM	GCK3_count	GT1_FPKM	GT1_count	GT2_FPKM	GT2_count	GT3_FPKM	GT3_count	FDR	log2FC	regulated	COG_class	COG_class_annotation	GO_annotation	KEGG_annotation	KEGG_pathway_annotation	KOG_class	KOG_class_annotation	Pfam_annotation	Swiss_Prot_annotation	eggNOG_class	eggNOG_class_annotation	NR_annotation	GO_second_level_annotation
Seita.1G000100	Seita.1G000100	2.58905	405	2.78617	425	2.4606	368	0.554658	88	0.768254	116	1.13152	182	1.86958e-05	-1.21291	down	[K]	Transcription	Molecular Function: protein serine/threonine kinase activity (GO:0004674);; Molecular Function: ATP binding (GO:0005524);; Biological Process: protein phosphorylation (GO:0006468);; Cellular Component: membrane (GO:0016020);; Cellular Component: cytoplasmic vesicle (GO:0016023);;	--	--	--	--	Leucine rich repeat;; Protein tyrosine kinase;; Protein kinase domain;; Leucine Rich repeats (2 copies);; Leucine Rich Repeat;; Leucine rich repeat N-terminal domain	Probable LRR receptor-like serine/threonine-protein kinase At3g47570 OS=Arabidopsis thaliana OX=3702 GN=At3g47570 PE=2 SV=1	T	Signal transduction mechanisms	hypothetical protein SETIT_016158mg [Setaria italica]	molecular function: catalytic activity (GO:0003824);; biological process: metabolic process (GO:0008152);; biological process: cellular process (GO:0009987);; molecular function: binding (GO:0005488);; cellular component: membrane (GO:0016020)
Seita.1G000300	Seita.1G000300	36.2983	3739	31.0436	3311	39.2608	3863	14.1704	1464	13.1606	1298	13.4582	1419	1.44619e-11	-1.01108	down	--	--	--	--	--	[A]	RNA processing and modification	RING-variant domain	--	O	Posttranslational modification, protein turnover, chaperones	uncharacterized protein LOC101753831 isoform X1 [Setaria italica]	--
Seita.1G002100	Seita.1G002100	1.69404	184	3.20967	361	4.65542	483	0.672728	74	1.06448	111	1.23613	138	0.00193438	-1.15928	down	[J]	Translation, ribosomal structure and biogenesis	Molecular Function: RNA binding (GO:0003723);; Molecular Function: structural constituent of ribosome (GO:0003735);; Cellular Component: mitochondrion (GO:0005739);; Cellular Component: endosome (GO:0005768);; Cellular Component: Golgi apparatus (GO:0005794);; Cellular Component: trans-Golgi network (GO:0005802);; Cellular Component: ribosome (GO:0005840);; Biological Process: translation (GO:000…	K02988|0|sita:101759494|K02988 small subunit ribosomal protein S5 | (RefSeq) uncharacterized LOC101759494	Ribosome (ko03010)	[J]	Translation, ribosomal structure and biogenesis	Ribosomal protein S5, C-terminal domain;; Ribosomal protein S5, N-terminal domain	--	J	Translation, ribosomal structure and biogenesis	uncharacterized protein LOC101759494 [Setaria italica]	molecular function: binding (GO:0005488);; molecular function: structural molecule activity (GO:0005198);; cellular component: cell (GO:0005623);; cellular component: organelle (GO:0043226);; cellular component: cell part (GO:0044464);; cellular component: organelle part (GO:0044422);; cellular component: macromolecular complex (GO:0032991);; biological process: metabolic process (GO:0008152);; b…
Seita.1G002500	Seita.1G002500	12.0362	1573	15.7108	2126	20.7926	2595	5.1698	678	6.19352	775	6.93489	928	1.08051e-06	-1.00357	down	[O]	Posttranslational modification, protein turnover, chaperones	Molecular Function: ATP binding (GO:0005524);; Cellular Component: nucleolus (GO:0005730);; Cellular Component: mitochondrion (GO:0005739);; Cellular Component: plasma membrane (GO:0005886);; Biological Process: cell death (GO:0008219);; Biological Process: response to cold (GO:0009409);; Cellular Component: chloroplast stroma (GO:0009570);; Biological Process: systemic acquired resistance (GO:00…	K04077|0|sita:101761781|K04077 chaperonin GroEL | (RefSeq) ruBisCO large subunit-binding protein subunit beta, chloroplastic-like	RNA degradation (ko03018)	[O]	Posttranslational modification, protein turnover, chaperones	TCP-1/cpn60 chaperonin family	RuBisCO large subunit-binding protein subunit beta, chloroplastic OS=Pisum sativum OX=3888 PE=1 SV=2	O	Posttranslational modification, protein turnover, chaperones	ruBisCO large subunit-binding protein subunit beta, chloroplastic [Setaria italica]	molecular function: binding (GO:0005488);; cellular component: cell (GO:0005623);; cellular component: organelle (GO:0043226);; cellular component: organelle part (GO:0044422);; cellular component: cell part (GO:0044464);; cellular component: membrane (GO:0016020);; biological process: cellular process (GO:0009987);; biological process: single-organism process (GO:0044699);; biological process: r…
Seita.1G004600	Seita.1G004600	63.7023	7135	178.699	20726	696.106	74487	11.3476	1275	19.3851	2079	10.9499	1255	0.000164053	-2.25686	down	[G]	Carbohydrate transport and metabolism	Molecular Function: sucrose alpha-glucosidase activity (GO:0004575);; Biological Process: carbohydrate metabolic process (GO:0005975);;	K01193|0|sita:101769910|K01193 beta-fructofuranosidase [EC:3.2.1.26] | (RefSeq) sucrose:sucrose 1-fructosyltransferase-like	Galactose metabolism (ko00052);; Starch and sucrose metabolism (ko00500)	[G]	Carbohydrate transport and metabolism	Glycosyl hydrolases family 32 N-terminal domain;; Glycosyl hydrolases family 32 C terminal;; Domain of unknown function (DUF3357)	Sucrose:sucrose 1-fructosyltransferase OS=Festuca arundinacea OX=4606 GN=1-SST PE=1 SV=1	G	Carbohydrate transport and metabolism	LOW QUALITY PROTEIN: sucrose:sucrose 1-fructosyltransferase-like [Setaria italica]	molecular function: catalytic activity (GO:0003824);; biological process: metabolic process (GO:0008152)
Seita.1G005400	Seita.1G005400	3.10125	284	3.91318	370	3.99291	349	0.816554	75	0.870648	61	0.350156	33	1.08927e-09	-2.00205	down	[M]	Cell wall/membrane/envelope biogenesis	Molecular Function: protein tyrosine kinase activity (GO:0004713);; Molecular Function: ATP binding (GO:0005524);; Biological Process: protein phosphorylation (GO:0006468);; Cellular Component: cytoplasmic vesicle (GO:0016023);;	K04733|0|sita:101772578|K04733 interleukin-1 receptor-associated kinase 4 [EC:2.7.11.1] | (RefSeq) probable receptor-like protein kinase At1g33260	--	[T]	Signal transduction mechanisms	Protein kinase domain;; Protein tyrosine kinase	Probable receptor-like protein kinase At1g33260 OS=Arabidopsis thaliana OX=3702 GN=At1g33260 PE=2 SV=1	T	Signal transduction mechanisms	probable receptor-like protein kinase At1g33260 [Setaria italica]	molecular function: catalytic activity (GO:0003824);; biological process: metabolic process (GO:0008152);; biological process: cellular process (GO:0009987);; molecular function: binding (GO:0005488)
Seita.1G007800	Seita.1G007800	4.52849	166	3.54874	135	4.86259	171	1.59027	59	1.12086	40	1.64714	62	0.000167822	-1.12511	down	--	--	Biological Process: microtubule cytoskeleton organization (GO:0000226);; Molecular Function: Rho guanyl-nucleotide exchange factor activity (GO:0005089);; Cellular Component: nucleus (GO:0005634);; Cellular Component: cytoplasm (GO:0005737);; Cellular Component: microtubule associated complex (GO:0005875);; Biological Process: pollen tube growth (GO:0009860);; Biological Process: root hair cell d…	K10418|1.80884e-52|sita:101780022|K10418 dynein light chain LC8-type | (RefSeq) dynein light chain LC6, flagellar outer arm-like	--	[Z]	Cytoskeleton	Dynein light chain type 1	Dynein 8 kDa light chain, flagellar outer arm OS=Chlamydomonas reinhardtii OX=3055 PE=1 SV=1	S	Function unknown	hypothetical protein SETIT_018581mg [Setaria italica]	biological process: cellular process (GO:0009987);; biological process: cellular component organization or biogenesis (GO:0071840);; molecular function: molecular function regulator (GO:0098772);; biological process: biological regulation (GO:0065007);; cellular component: cell (GO:0005623);; cellular component: organelle (GO:0043226);; cellular component: cell part (GO:0044464);; cellular compon…
Seita.1G012200	Seita.1G012200	8.84735	1920	11.8713	2667	29.3342	6079	3.3187	723	3.41609	710	3.66805	815	2.95801e-06	-1.68277	down	--	--	--	--	--	--	--	BAG domain	BAG family molecular chaperone regulator 6 OS=Arabidopsis thaliana OX=3702 GN=BAG6 PE=1 SV=1	S	Function unknown	BAG family molecular chaperone regulator 6 [Setaria italica]	--
Seita.1G013500	Seita.1G013500	10.487	663	10.328	677	18.938	1144	2.55182	162	1.75659	107	2.85115	185	7.85835e-12	-1.96282	down	--	--	--	--	--	--	--	--	--	S	Function unknown	uncharacterized protein LOC101767880 [Setaria italica]	--
Seita.1G014800	Seita.1G014800	22.3128	1356	27.3224	1719	30.1149	1749	6.39623	390	9.64671	562	10.4495	650	2.0227e-08	-1.18722	down	--	--	Cellular Component: mitochondrion (GO:0005739);;	--	--	--	--	Plant protein of unknown function	--	--	--	hypothetical protein SETIT_017705mg [Setaria italica]	cellular component: cell (GO:0005623);; cellular component: organelle (GO:0043226);; cellular component: cell part (GO:0044464)
Seita.1G015900	Seita.1G015900	0.9121	137	1.38738	216	1.34019	192	0.067264	11	0.237254	35	0.502678	78	0.00507604	-1.41033	down	[K]	Transcription	Molecular Function: nucleotide binding (GO:0000166);; Molecular Function: protein kinase activity (GO:0004672);; Cellular Component: membrane (GO:0016020);; Cellular Component: cytoplasmic vesicle (GO:0016023);; Biological Process: phosphorylation (GO:0016310);;	--	--	--	--	Protein tyrosine kinase;; Protein kinase domain;; Leucine rich repeat;; Leucine Rich repeats (2 copies);; Leucine Rich Repeat;; Leucine Rich repeat;; Leucine rich repeat N-terminal domain	Receptor-like protein kinase 5 OS=Arabidopsis thaliana OX=3702 GN=RLK5 PE=1 SV=1	S	Function unknown	receptor-like protein kinase 5 [Setaria italica]	molecular function: binding (GO:0005488);; molecular function: catalytic activity (GO:0003824);; biological process: metabolic process (GO:0008152);; biological process: cellular process (GO:0009987);; cellular component: membrane (GO:0016020)
Seita.1G020700	Seita.1G020700	43.0465	6469	42.9901	6689	47.1891	6775	15.3253	2310	15.7648	2269	14.7327	2265	7.33933e-27	-1.16938	down	[C]	Energy production and conversion	Cellular Component: cytoplasm (GO:0005737);; Biological Process: tricarboxylic acid cycle (GO:0006099);; Molecular Function: phosphoenolpyruvate carboxylase activity (GO:0008964);; Biological Process: carbon fixation (GO:0015977);; Biological Process: photosynthesis (GO:0015979);;	K01595|0|sita:101752877|K01595 phosphoenolpyruvate carboxylase [EC:4.1.1.31] | (RefSeq) PPC1; phosphoenolpyruvate carboxylase 1	Pyruvate metabolism (ko00620);; Carbon fixation in photosynthetic organisms (ko00710);; Carbon metabolism (ko01200)	--	--	Phosphoenolpyruvate carboxylase	Phosphoenolpyruvate carboxylase 1 OS=Sorghum bicolor OX=4558 GN=PEPC PE=2 SV=1	C	Energy production and conversion	hypothetical protein SETIT_016228mg [Setaria italica]	cellular component: cell (GO:0005623);; cellular component: cell part (GO:0044464);; biological process: metabolic process (GO:0008152);; biological process: cellular process (GO:0009987);; biological process: single-organism process (GO:0044699);; molecular function: catalytic activity (GO:0003824)
Seita.1G028200	Seita.1G028200	5.95955	170	7.53931	222	16.441	446	0.10535	3	0.44043	12	0.618076	18	2.74689e-13	-3.40722	down	--	--	--	--	--	--	--	--	--	S	Function unknown	hypothetical protein BAE44_0025764 [Dichanthelium oligosanthes]	--
Seita.1G028700	Seita.1G028700	132.742	21019	172.814	28335	182.158	27556	22.8942	3636	26.5068	4019	51.6025	8360	3.36922e-10	-1.79802	down	[K]	Transcription	Molecular Function: protein serine/threonine kinase activity (GO:0004674);; Molecular Function: ATP binding (GO:0005524);; Cellular Component: plasma membrane (GO:0005886);; Biological Process: protein phosphorylation (GO:0006468);; Cellular Component: integral component of membrane (GO:0016021);; Cellular Component: cytoplasmic vesicle (GO:0016023);;	--	--	--	--	Leucine rich repeat;; Protein kinase domain;; Protein tyrosine kinase;; Leucine Rich repeats (2 copies);; Leucine Rich Repeat;; Leucine rich repeat N-terminal domain;; Leucine Rich repeat	Receptor-like protein kinase HSL1 OS=Arabidopsis thaliana OX=3702 GN=HSL1 PE=2 SV=1	S	Function unknown	receptor-like protein kinase HSL1 [Setaria italica]	molecular function: catalytic activity (GO:0003824);; biological process: metabolic process (GO:0008152);; biological process: cellular process (GO:0009987);; molecular function: binding (GO:0005488);; cellular component: cell (GO:0005623);; cellular component: membrane (GO:0016020);; cellular component: cell part (GO:0044464);; cellular component: membrane part (GO:0044425)
Seita.1G028800	Seita.1G028800	10.6251	673	12.5207	821	13.8283	837	1.82525	116	2.63485	160	4.6681	303	1.33129e-06	-1.53758	down	[K]	Transcription	Molecular Function: nucleotide binding (GO:0000166);; Molecular Function: protein kinase activity (GO:0004672);; Cellular Component: membrane (GO:0016020);; Cellular Component: cytoplasmic vesicle (GO:0016023);; Biological Process: phosphorylation (GO:0016310);;	--	--	--	--	Leucine Rich repeats (2 copies);; Leucine rich repeat;; Leucine Rich repeat;; Leucine Rich Repeat	Receptor-like protein kinase 5 OS=Arabidopsis thaliana OX=3702 GN=RLK5 PE=1 SV=1	--	--	hypothetical protein SETIT_017956mg [Setaria italica]	molecular function: binding (GO:0005488);; molecular function: catalytic activity (GO:0003824);; biological process: metabolic process (GO:0008152);; biological process: cellular process (GO:0009987);; cellular component: membrane (GO:0016020)
Seita.1G029600	Seita.1G029600	6.96989	216	10.1445	325	16.5867	491	1.43373	45	1.69334	51	2.57016	82	2.00495e-08	-1.96274	down	--	--	--	--	--	--	--	Protein of unknown function (DUF_B2219)	--	--	--	hypothetical protein SETIT_018261mg [Setaria italica]	--
Seita.1G029800	Seita.1G029800	86.0381	1095	84.0495	1108	306.868	3730	29.5351	377	15.3854	188	35.3022	460	4.60329e-05	-1.82056	down	--	--	--	--	--	--	--	--	--	S	Function unknown	hypothetical protein SETIT_040866mg [Setaria italica]	--
Seita.1G029900	Seita.1G029900	102.988	1311	122.677	1617	385.505	4686	19.3631	248	39.0934	477	42.6282	555	1.82151e-05	-1.8623	down	--	--	--	--	--	--	--	--	--	S	Function unknown	hypothetical protein SETIT_018833mg [Setaria italica]	--
Seita.1G030000	Seita.1G030000	52.1113	1503	74.734	2232	127.918	3525	10.3323	299	21.719	600	5.62561	166	4.29577e-06	-1.99429	down	--	--	--	--	--	--	--	--	--	S	Function unknown	hypothetical protein SETIT_040866mg [Setaria italica]	--
Seita.1G030100	Seita.1G030100	55.2302	3408	81.5279	5209	166.677	9824	21.7671	1347	13.7734	814	25.8498	1632	1.44401e-06	-1.72725	down	[O]	Posttranslational modification, protein turnover, chaperones	Molecular Function: peptidase activity (GO:0008233);;	--	--	[O]	Posttranslational modification, protein turnover, chaperones	Papain family cysteine protease;; Cathepsin propeptide inhibitor domain (I29);; Peptidase C1-like family	Senescence-specific cysteine protease SAG12 OS=Arabidopsis thaliana OX=3702 GN=SAG12 PE=1 SV=1	O	Posttranslational modification, protein turnover, chaperones	ervatamin-B [Setaria italica]	molecular function: catalytic activity (GO:0003824)
Seita.1G031100	Seita.1G031100	4.09521	243	4.42953	272	6.97207	394	0.471631	28	2.13113	121	0.648987	40	0.0019241	-1.50268	down	--	--	Biological Process: dephosphorylation (GO:0016311);; Molecular Function: phosphatase activity (GO:0016791);;	K13248|0|sita:101785402|K13248 pyridoxal phosphate phosphatase PHOSPHO2 [EC:3.1.3.74] | (RefSeq) inorganic pyrophosphatase 2	Vitamin B6 metabolism (ko00750)	[R]	General function prediction only	Putative Phosphatase;; haloacid dehalogenase-like hydrolase	Inorganic pyrophosphatase 1 OS=Arabidopsis thaliana OX=3702 GN=PS2 PE=1 SV=1	S	Function unknown	inorganic pyrophosphatase 2 [Setaria italica]	biological process: metabolic process (GO:0008152);; biological process: cellular process (GO:0009987);; molecular function: catalytic activity (GO:0003824)
Seita.1G035400	Seita.1G035400	12.3556	486	22.7607	926	39.1201	1469	2.53121	100	4.23446	160	6.55885	264	6.36459e-06	-1.82192	down	--	--	Cellular Component: membrane (GO:0016020);;	--	--	--	--	--	--	--	--	uncharacterized protein LOC101770571 [Setaria italica]	cellular component: membrane (GO:0016020)
Seita.1G035900	Seita.1G035900	50.4755	1938	50.7874	2019	63.5192	2330	10.2468	395	16.298	600	14.3126	563	4.44409e-15	-1.59693	down	--	--	Cellular Component: membrane (GO:0016020);;	--	--	--	--	--	--	S	Function unknown	hypothetical protein BAE44_0022034 [Dichanthelium oligosanthes]	cellular component: membrane (GO:0016020)
Seita.1G036000	Seita.1G036000	17.0321	2866	13.3068	2319	14.481	2328	4.92413	831	5.66243	913	6.57857	1133	5.18534e-07	-1.00976	down	--	--	--	--	--	--	--	WRKY DNA -binding domain	Probable WRKY transcription factor 70 OS=Arabidopsis thaliana OX=3702 GN=WRKY70 PE=2 SV=1	S	Function unknown	probable WRKY transcription factor 70 isoform X2 [Setaria italica]	--
Seita.1G036500	Seita.1G036500	2.12541	78	3.1315	118	4.74817	165	0.552693	21	0.755959	27	1.44565	54	0.00338827	-1.25745	down	--	--	--	--	--	--	--	--	--	--	--	hypothetical protein SETIT_040855mg [Setaria italica]	--
Seita.1G036700	Seita.1G036700	2.93227	137	1.8583	90	3.47538	155	0.715779	34	0.911269	41	0.780371	38	0.000376952	-1.26906	down	--	--	Cellular Component: membrane (GO:0016020);;	--	--	--	--	--	--	S	Function unknown	hypothetical protein SETIT_018604mg [Setaria italica]	cellular component: membrane (GO:0016020)
Seita.1G038300	Seita.1G038300	5.80552	277	12.6188	622	13.5548	617	0.167611	9	0.173669	8	0.723002	36	4.19102e-16	-3.6453	down	--	--	--	--	--	--	--	--	--	--	--	extensin-like [Setaria italica]	--
Seita.1G038400	Seita.1G038400	1.89284	180	2.21247	219	2.49102	226	0.472244	46	0.865181	79	0.879924	87	0.000159052	-1.12074	down	--	--	--	--	--	--	--	--	--	--	--	--	--
Seita.1G039400	Seita.1G039400	2.60092	379	4.31889	654	4.04811	566	0.402214	59	0.628575	89	1.49879	224	0.000270011	-1.51874	down	[V]	Defense mechanisms	Molecular Function: ATP binding (GO:0005524);; Biological Process: obsolete ATP catabolic process (GO:0006200);; Cellular Component: membrane (GO:0016020);; Molecular Function: ATPase activity (GO:0016887);;	--	--	[IR]	Lipid transport and metabolism;; General function prediction only	ABC transporter;; AAA domain, putative AbiEii toxin, Type IV TA system;; ABC-2 family transporter protein	ABC transporter A family member 8 OS=Arabidopsis thaliana OX=3702 GN=ABCA8 PE=2 SV=3	V	Defense mechanisms	ABC transporter A family member 10 [Setaria italica]	molecular function: binding (GO:0005488);; cellular component: membrane (GO:0016020);; molecular function: catalytic activity (GO:0003824)
[truncated: 1,678 more rows]

## Sheet: upregulated in LG31
#ID	gene_name	LCK1_FPKM	LCK1_count	LCK2_FPKM	LCK2_count	LCK3_FPKM	LCK3_count	LT1_FPKM	LT1_count	LT2_FPKM	LT2_count	LT3_FPKM	LT3_count	FDR	log2FC	regulated	COG_class	COG_class_annotation	GO_annotation	KEGG_annotation	KEGG_pathway_annotation	KOG_class	KOG_class_annotation	Pfam_annotation	Swiss_Prot_annotation	eggNOG_class	eggNOG_class_annotation	NR_annotation	GO_second_level_annotation
[truncated: 761 more rows]

[truncated: 2 more sheets: downregulated in LG31, KEGG analyses]
