# Supplementary material for: Integration of Metabolomics and Transcriptomics for Investigating the Tolerance of Foxtail Millet (Setaria italica) to Atrazine Stress
Source: Front Plant Sci. 2022 Jun 10;13:890550. doi: 10.3389/fpls.2022.890550 (PMC9226717; doi:10.3389/fpls.2022.890550)
Supplement: Supplementary file 8 [file Table_7.XLSX]

## Sheet: All metabolite
#ID	GCK1	GCK2	GCK3	GT1	GT2	GT3	LCK1	LCK2	LCK3	LT1	LT2	LT3
pme3005	6e-05	5.58e-05	6.06e-05	4.44e-05	4.7e-05	7.63e-05	6.15e-05	5.99e-05	0.000121427	5.23e-05	4.81e-05	6.46e-05
pme3200	6.73e-06	7.77e-06	1.51e-05	1.26e-05	1.09e-05	1.5e-05	1.44e-05	1.37e-05	1.92e-05	1.16e-05	1.03e-05	1.43e-05
pmb0782	0.0010473	0.000902565	0.000831791	0.00143963	0.00125122	0.00115981	0.00110932	0.000991701	0.00110203	0.000653764	0.000926845	0.000801674
pme1974	9.67e-06	7.79e-06	4.25e-06	1.24e-05	7.67e-06	9.52e-06	3.83e-06	6.6e-06	1.2e-05	7.25e-06	1.48e-05	1.83e-05
pme2292	0.00155096	0.00189276	0.00159154	0.00267359	0.00213323	0.00213287	0.00196563	0.00195395	0.00118366	0.00539998	0.00223528	0.00255811
pme2601	1.38e-05	1.79e-05	2.33e-05	1.18e-05	2.23e-05	1.21e-05	3.28e-05	2.72e-05	2.27e-05	1.67e-05	1.27e-05	2.3e-05
mws4052	0.000264623	0.000237471	0.000165856	0.000298698	0.000353829	0.000348926	0.000399938	0.000287692	0.000354077	0.000153506	0.000169283	0.000195383
pme3011	0.000525249	0.000496849	0.00035349	0.000652239	0.000616381	0.000789262	0.000543954	0.000326967	0.000217344	0.000264934	0.000307701	0.00036458
pmb0484	0.00863423	0.0126184	0.0130674	0.00973462	0.0103585	0.00957336	0.015764	0.0110953	0.0125509	0.0100519	0.0147772	0.0133948
pme2049	8.23e-06	3.32e-05	3.62e-05	2.46e-05	1.78e-05	2.57e-05	2.75e-05	3.52e-05	1.62e-05	2.54e-05	1.54e-05	2.84e-05
pme0010	0.000919385	0.000837721	0.000764778	0.00108707	0.00106661	0.00121879	0.0014499	0.000868966	0.00114284	0.000665452	0.000688353	0.00066269
mws0890	2.14e-05	2.45e-05	2.14e-05	2.37e-05	2.37e-05	3.24e-05	2.79e-05	2.56e-05	2.92e-05	2.22e-05	2.29e-05	3.57e-05
pme2433	5.77e-05	5.42e-05	3.83e-05	6.64e-05	6.7e-05	8.87e-05	8.75e-05	6.1e-05	9.43e-05	4.76e-05	5.14e-05	4.06e-05
Hmbp000904	0.000132711	0.000100772	6.58e-05	0.00016257	0.00013025	0.000155297	0.000141097	0.000136482	0.000145916	0.000123116	0.000163671	0.000157112
mws1358	1.7e-06	1.74e-05	2.64e-05	5.69e-06	1.98e-06	3.29e-06	1.01e-05	1.07e-05	4.19e-06	1.28e-05	2.49e-06	8.66e-06
mws0255	9.67e-05	9.2e-05	9.21e-05	0.000139066	8.41e-05	0.000120896	0.000111905	0.000128627	8.22e-05	7.87e-05	9.35e-05	0.000123877
pme0257	0.000127914	0.000160359	0.000168369	9.38e-05	6.39e-05	0.000113032	0.00014499	0.000129608	0.000133672	8.96e-05	0.000235686	0.000207468
pme0006	0.00558826	0.00431128	0.0029653	0.00629714	0.00678942	0.0073422	0.00733706	0.00725611	0.00716317	0.0130909	0.00464826	0.00492486
mws0376	5.97e-05	9.55e-05	0.000150778	1.83e-05	5.12e-05	6.81e-05	8.51e-05	0.000124699	7.49e-05	8.65e-05	8.31e-05	9.27e-05
pme0066	3.29e-05	3.44e-05	3.51e-05	3.97e-05	4.94e-05	3.46e-05	2.86e-05	4.61e-05	3.4e-05	2.72e-05	3.3e-05	3.1e-05
pmb1096	6.91e-05	3.4e-05	4.67e-05	3.95e-05	3.79e-05	2.57e-05	2.55e-05	1.27e-05	6.08e-05	0.000100519	1.97e-05	3.19e-05
mws0256	0.0187874	0.0177008	0.0152453	0.022133	0.0228707	0.0206407	0.0231594	0.023467	0.0227548	0.0126233	0.0167412	0.0183297
mws0191	0.0414922	0.0499478	0.0461548	0.0415239	0.0418441	0.0418712	0.0479731	0.0403554	0.038877	0.0525193	0.0520941	0.0572049
mws0470	0.0131112	0.0218193	0.0198524	0.0216434	0.0191786	0.0238843	0.04447	0.0553782	0.0456116	0.0228311	0.0329212	0.0292067
mws0192	0.013511	0.0223451	0.0190985	0.0218392	0.0194862	0.0240808	0.0455404	0.0555745	0.0460198	0.0228311	0.0333889	0.0290053
mws0147	0.000118321	9.38e-05	0.000161667	4.42e-05	0.0001	7.34e-05	6.37e-05	5.13e-05	8.17e-05	0.000158961	0.000204823	0.000117834
pme3096	0.00052285	0.000843855	0.000739649	0.000815789	0.000699453	0.00086691	0.00176128	0.00227797	0.00178569	0.000872724	0.0012439	0.00112798
mws0230	0.00080746	0.000928853	0.000742162	0.00113603	0.00135378	0.00160211	0.00109959	0.00093868	0.00108162	0.000472985	0.00076411	0.000732182
pma0134	0.000235043	0.000356645	0.000324172	0.000305554	0.000327164	0.000247689	0.00036588	0.000308311	0.000327547	0.000175324	0.000295543	0.000352495
pmb0069	0.000625182	0.000489839	0.000455684	0.000689454	0.000580485	0.000645759	0.00112878	0.00113898	0.00108162	0.000802595	0.00119714	0.00111791
pme0195	0.000166289	9.38e-05	1.25e-05	0.000216434	0.000316908	0.000157263	0.000163478	0.000169866	0.000195916	4.87e-05	1.52e-05	3.28e-05
mws0491	0.00235842	0.00179637	0.00187635	0.00263442	0.0024204	0.00262432	0.00469027	0.00435956	0.00437749	0.00381038	0.00475114	0.00443136
mws0628	0.000410925	0.000756227	0.00066761	0.000475958	0.000484079	0.00045901	0.000606232	0.000762923	0.000551013	0.00085714	0.000811808	0.000688876
mws0133	0.000544436	0.00135823	0.00127323	0.000864756	0.000748682	0.00101238	0.00147909	0.00154156	0.00106121	0.000825971	0.000729505	0.00106756
pme1216	0.000318187	0.000224327	0.000158317	0.000217413	0.000159992	0.000134656	0.000112878	0.000141391	8.97e-05	0.00010987	0.00012439	0.000180276
pme0490	0.000160693	0.000141081	9.47e-05	6.62e-05	8.46e-05	7.42e-05	7.76e-05	8.59e-05	7.04e-05	6.72e-05	7.72e-05	0.000159126
mws0572	3.55e-06	8.85e-06	4.64e-06	7.72e-06	7.86e-06	1.02e-05	6.09e-06	6.57e-06	2.18e-06	9.27e-06	4.79e-06	4.4e-06
mws0982	2.4e-05	1.88e-05	2.13e-05	2.26e-05	1.9e-05	2.26e-05	2.7e-05	2.53e-05	2.64e-05	1.85e-05	2.33e-05	2.48e-05
pmb0302	1.51e-05	2.68e-05	2.19e-05	2.64e-05	2.51e-05	3.55e-05	3.47e-05	3.44e-05	3.08e-05	2.38e-05	2.69e-05	2.45e-05
mws0251	6.72e-06	7e-05	7.23e-05	2.99e-05	1.79e-05	2.77e-05	4.74e-05	5.71e-05	1.88e-05	4.8e-05	2.24e-05	4.9e-05
mws0813	5.52e-06	8.76e-06	9.13e-06	6.63e-06	6.93e-06	6.29e-06	9.21e-06	8.04e-06	8.53e-06	8.1e-06	1.09e-05	6.88e-06
Rfmb319	0.0135909	0.0113916	0.0190985	0.00703165	0.00872778	0.00643794	0.00660725	0.00649024	0.00707133	0.0183116	0.0275903	0.0236675
pme2831	3.01e-05	2.56e-05	3.05e-05	3.39e-05	3.22e-05	2.66e-05	3.92e-05	3.61e-05	3.56e-05	2.93e-05	2.72e-05	2.56e-05
mws0425	4.09e-05	0.000122679	0.000134862	4.47e-05	3.64e-05	5.71e-05	7.95e-05	7.52e-05	3.83e-05	0.000123896	3.3e-05	5.28e-05
pme2693	0.000120719	8.54e-05	5.52e-05	0.000174322	8.24e-05	0.000119913	5.73e-05	6.22e-05	5.03e-05	4.74e-05	3.93e-05	5.44e-05
pmb0501	0.000131912	9.2e-05	5e-05	0.000157673	8e-05	0.000101238	6.63e-05	6.37e-05	5.5e-05	4.78e-05	3.15e-05	6.3e-05
mws0216	0.00278214	0.002401	0.00184284	0.00296739	0.00306652	0.0023786	0.00264679	0.00275909	0.00297955	0.00130129	0.00216981	0.00244732
pme0274	0.000421318	0.000419737	0.000375269	0.000506318	0.000518949	0.000457044	0.000380476	0.000447738	0.000472443	0.000247791	0.000394681	0.000434072
mws0227	0.0455695	0.0467056	0.0391185	0.0616983	0.0628688	0.0575974	0.0550766	0.0513525	0.0566319	0.0327272	0.044425	0.0447165
pma3649	0.0022465	0.00206801	0.00180096	0.00262463	0.00236912	0.00217219	0.00214079	0.00224851	0.00243874	0.00110649	0.00186117	0.00257825
pme0243	0.000261425	0.000317212	0.000380295	0.000196847	0.0002605	0.000250637	0.000264679	0.000239579	0.000327547	0.000393505	0.000421804	0.000328324
mws0001	0.00226249	0.000990193	8.38e-05	0.00203702	0.002605	0.00337132	0.0033766	0.00221905	0.00256119	0.000691167	6.69e-05	0.000356523
mws0972	8.79e-06	2.92e-05	2.5e-05	1.78e-05	4.11e-05	2.08e-05	8.23e-05	3.49e-05	2.24e-05	1.24e-05	5.11e-06	2.76e-05
pme2527	1.42e-05	1.16e-05	9.97e-06	1.25e-05	2.18e-05	1.5e-05	2.71e-05	1.21e-05	4.04e-05	7.01e-09	8.42e-09	9.06e-09
mws0219	0.00253431	0.00292676	0.00252134	0.00219372	0.00215374	0.00165126	0.00120663	0.00149246	0.00172447	0.0023922	0.001777	0.00207468
mws0275	0.000895401	0.0016474	0.00183446	0.000628735	0.000890213	0.000862978	0.000813499	0.0009701	0.000833662	0.00221298	0.00191729	0.00148048
pmb0374	0.00160692	0.00133194	0.00112246	0.00183136	0.00187683	0.00194612	0.0012942	0.00121753	0.00110203	0.000974023	0.0010849	0.00128912
pme0040	0.00271019	0.00395201	0.00350977	0.0038488	0.00347676	0.00374481	0.00453457	0.0045363	0.00302037	0.0030935	0.00277773	0.00356523
pme1173	0.000303797	0.000227832	9.8e-05	0.000989132	0.000672788	0.000733237	0.000961408	0.000702046	0.000489789	0.000324934	0.00026655	0.00031926
pme0033	2.77e-05	2.98e-05	3.12e-05	5.45e-05	4.66e-05	4.96e-05	7.69e-05	6.77e-05	4.02e-05	6.48e-05	3.12e-05	4.73e-05
pme2268	0.00323783	0.00495096	0.00412964	0.00346686	0.00389725	0.00283073	0.00217971	0.00212087	0.00223466	0.00204934	0.00431156	0.00430044
mws1336	1.73e-05	2.3e-05	8.8e-06	4.03e-05	3.14e-05	2.82e-05	2.71e-05	3.18e-05	2.6e-05	1.28e-05	1.06e-05	2.08e-05
mws0146	0.000248634	0.00016474	0.000139051	0.00013319	0.000128199	0.000150382	0.000213106	0.000263144	0.00020714	0.000144155	0.000153383	0.000287031
pme1002	0.00758692	0.0112163	0.0109733	0.00989132	0.00931237	0.00746014	0.0109959	0.00898422	0.00967334	0.00742595	0.00933392	0.0105748
pma0948	0.00321385	0.00431128	0.00415477	0.00395653	0.00318959	0.00286021	0.0042913	0.00356423	0.00385709	0.00297661	0.00362882	0.00374652
Lmgn001670	2.21e-05	0.000147214	0.000157479	4.48e-05	2.9e-05	4.43e-05	6.5e-05	6.51e-05	2.64e-05	8.1e-05	4.49e-05	5.95e-05
pme2482	5.03e-06	1.94e-05	4.84e-05	1.49e-05	2.22e-05	1.6e-05	2.27e-05	3.66e-05	1.81e-05	2.3e-05	1.32e-05	2.43e-05
mws0336	0.00025343	0.000267264	0.000256322	0.000293801	0.0002605	0.000243757	0.000237433	0.000235652	0.000267343	0.000202597	0.000187053	0.000270917
mws2368	4.56e-06	1.75e-05	2.88e-05	5.76e-06	3.21e-06	1.24e-05	8.7e-06	1.52e-05	5.29e-06	1.78e-05	8.54e-06	1.34e-05
pme2828	0.00289406	0.00326851	0.00356841	0.00445599	0.0049331	0.00424609	0.00532277	0.00609749	0.00625502	0.00444154	0.00553675	0.00630462
pme1137	8.71e-05	6.84e-05	6.15e-05	5.54e-05	9e-05	8.52e-05	5.62e-05	5.15e-05	6.51e-05	8.26e-05	6.17e-05	7.09e-05
mws0704	9.27e-06	1.77e-05	2.49e-05	8.57e-06	1.35e-05	1.28e-05	2.2e-05	2.67e-05	3.38e-05	7.87e-06	3.04e-05	2.59e-05
pma2987	0.00138308	0.00136699	0.00112246	0.00190971	0.00233835	0.00192647	0.00269544	0.00362315	0.0064795	0.00163636	0.0019547	0.00207468
pme3207	0.00535642	0.00556436	0.00563741	0.00398591	0.00522026	0.00329269	0.0039118	0.00441847	0.00502034	0.00257142	0.00369429	0.00372637
pmb0764	1.51e-05	9.99e-05	7.74e-05	3.9e-05	1.01e-05	3.5e-05	5.63e-05	6.85e-05	1.22e-05	8.42e-05	3.11e-05	5.47e-05
Rfmb320	0.00010393	0.000115669	9.8e-05	8.34e-05	8.64e-05	8.67e-05	9.22e-05	0.000100152	0.000115305	8.96e-05	0.000135613	0.000110784
mws0340	1.68e-06	1.51e-05	1.52e-05	3.94e-06	1.67e-06	7.65e-06	5.64e-06	7.94e-06	1.85e-06	5.84e-06	5.15e-06	1.05e-05
mws0103	9.91e-05	0.000190152	0.000174232	0.000168446	0.000158967	0.000165126	0.000174182	0.000188521	0.00015408	0.000146493	0.000131872	0.000151069
pme0295	4.37e-05	0.000105153	7.56e-05	3.54e-05	4.46e-05	3.76e-05	6.58e-05	5.81e-05	5.33e-05	5.56e-05	5.71e-05	7.17e-05
mws0567	0.000124717	0.000200667	0.00016418	0.000141025	0.000143583	0.000137605	0.000275383	0.00022976	0.000219385	0.000142597	0.000155254	0.000243725
mws0017	1.53e-05	1.52e-05	1.22e-05	1.29e-05	1.75e-05	1.57e-05	1.45e-05	1.25e-05	1.11e-05	1.13e-05	1.28e-05	1.25e-05
pme2380	0.00357361	0.00503859	0.00418827	0.00481834	0.00504591	0.00588752	0.00420373	0.00410427	0.00483667	0.00286752	0.00433027	0.00672762
mws0208	9.43e-05	4.71e-05	6.31e-05	1.49e-05	0.000119994	0.000177903	0.000137205	8.88e-05	0.000136733	0.000144935	7.78e-05	4.18e-05
pma6281	1.59e-05	1.19e-05	2.66e-05	1.52e-05	1.97e-05	2e-05	1.78e-05	2.02e-05	2.16e-05	1.36e-05	1.99e-05	1.96e-05
pme0193	0.00163091	0.00197162	0.00190147	0.00282049	0.00261526	0.00256535	0.00253002	0.00236634	0.00236732	0.00109091	0.00187053	0.0016819
pme0026	0.0016469	0.00222574	0.00198524	0.00319264	0.00278961	0.00264398	0.00279275	0.00244489	0.00251017	0.00130909	0.00203887	0.00183297
pme0014	0.0378147	0.041886	0.0307419	0.0450496	0.0574331	0.0621187	0.0607205	0.0554764	0.0552033	0.0256363	0.0305831	0.0323288
pmp001285	0.000306195	0.00028479	0.000368568	0.00038488	0.00039793	0.000394139	0.000430103	0.000426137	0.00044081	0.000254025	0.000293673	0.000398823
mws2213	4.49e-06	7.97e-06	9.63e-06	3.07e-06	1.55e-06	1.75e-06	8.76e-09	8.84e-09	9.18e-09	9.12e-06	4.74e-06	4.62e-06
pme1210	0.000871417	0.000824576	0.000501755	0.000898053	0.000692274	0.00065952	0.000625693	0.000706955	0.000484687	0.000356882	0.000291802	0.000425008
mws0847	1.52e-05	2.4e-05	1.43e-05	1.25e-05	7.68e-06	8.96e-06	1.29e-05	8.59e-06	1.03e-05	4.84e-06	6.52e-06	7.56e-06
mws0262	3.66e-05	2.78e-05	2.85e-05	4.52e-05	2.14e-05	2.15e-05	5.36e-05	6.45e-05	4.63e-05	4.06e-05	4.41e-05	4.27e-05
mws1499	9.19e-05	9.81e-05	0.000137375	9.42e-05	7.11e-05	8.52e-05	0.000153747	0.0001355	0.000118366	8.1e-05	0.000160865	9.82e-05
mws0921	1.07e-05	1.1e-05	8.1e-06	8.81e-09	9.23e-09	8.85e-09	3.58e-06	1.56e-05	2.35e-06	2.59e-05	1.33e-05	1.37e-05
pme1109	0.000123118	0.000735196	0.000594735	0.000284008	0.000274859	0.000358755	0.000942919	0.00093868	0.000373464	0.00473765	0.000206693	0.000734196
pme0183	0.000111925	0.000128813	0.000113083	0.000111645	0.000108713	0.000133673	0.000176128	0.00016692	8.28e-05	0.000454284	7.3e-05	0.000143012
pme0256	7.2e-09	7.89e-09	7.54e-09	8.96e-05	4.75e-05	5.02e-05	6.16e-05	0.00011488	7.12e-05	2.27e-05	1.47e-05	2.32e-05
mws0145	3.72e-06	5.98e-06	1.67e-05	4.76e-06	3.23e-06	3.58e-06	3.07e-06	5.98e-06	8.49e-06	5.03e-05	1.3e-05	9.86e-06
pma0675	3.25e-06	1.01e-05	1.06e-05	1.69e-05	1.48e-05	1.02e-05	8.17e-06	1.14e-05	7.42e-06	5.63e-06	1.24e-05	1.17e-05
pmp001113	5.32e-06	1.04e-05	9.38e-06	6.31e-06	7.82e-06	8.58e-06	1.42e-05	1.06e-05	6.22e-06	7.22e-06	1.04e-05	1.05e-05
mws0458	0.00192671	0.00372418	0.00352652	0.00201744	0.00204093	0.00172006	0.00251056	0.00262163	0.00238772	0.00275843	0.00301155	0.00242718
mws0437	7.68e-05	0.000134947	0.000150778	8.93e-05	9.39e-05	0.000136622	0.000125528	0.000129608	0.000121427	5.98e-05	0.000219787	0.000121862
pme0513	8.47e-05	9.2e-05	0.000151615	7.82e-05	9.41e-05	0.000103204	0.000111905	8.43e-05	9.17e-05	6.94e-05	0.000192664	0.000107763
mws4002	4.75e-05	8.25e-05	0.000165856	5.32e-05	4.83e-05	0.000102221	0.000234513	0.000256271	0.00025918	0.000127013	0.000259068	0.000355516
mws0639	5.21e-05	6.4e-05	7.48e-05	0.00010381	8.11e-05	0.000106152	9.93e-05	0.000108989	9.83e-05	8.88e-05	7.24e-05	0.000103734
pmb3099	0.000261425	0.000248863	0.000219465	0.000291843	0.000282038	0.00034008	0.000286087	0.000262163	0.000332649	0.000235324	0.00026655	0.000252789
mws0254	0.000566821	0.000800917	0.000660909	0.000711	0.000819448	0.000729305	0.00064029	0.000527271	0.000676522	0.000550128	0.000719217	0.00058212
pmb0819	0.000175882	0.000198039	0.000177583	0.000171384	0.000166146	0.000149399	5.79e-05	4.75e-05	5.34e-05	9.43e-05	7.2e-05	5.67e-05
pme2589	6.22e-05	0.000102524	0.000105544	7.6e-05	6.19e-05	6.07e-05	8.49e-05	8.57e-05	7.52e-05	0.000103636	0.000136548	0.000169198
mws0005	0.0237441	0.0124431	0.00634104	0.00363335	0.00398955	0.00378413	0.00596501	0.00452648	0.00492851	0.0111428	0.00679936	0.00701968
mws1417	4.54e-05	6.22e-05	5.19e-05	6.08e-05	5.47e-05	7.13e-05	6.1e-05	7.37e-05	5.38e-05	4.2e-05	4.4e-05	5.21e-05
pme3382	6.64e-05	8.34e-05	8.46e-05	8.46e-05	7.79e-05	7.45e-05	9.83e-05	9.23e-05	7.94e-05	5.88e-05	9.17e-05	0.000104741
pme2761	1.95e-05	2.31e-05	5.79e-05	3.95e-05	3.99e-05	4.42e-05	7.25e-05	9.22e-05	9.2e-05	3.89e-05	5.32e-05	5.92e-05
pme2914	0.000159893	0.000352263	0.000180096	0.000362355	0.00029537	0.000190681	0.000279275	0.000296528	0.000238772	0.000151948	0.000253456	0.000552913
pmf0440	0.000106329	0.000105153	0.000113921	0.000128293	0.000122045	0.000135639	0.000123582	0.000128627	0.000151018	9.82e-05	0.000138419	0.000140998
pme2758	1.33e-05	1.24e-05	6.45e-06	2.31e-05	2.34e-05	1.89e-05	1.63e-05	1.82e-05	1.7e-05	8.26e-06	1.4e-05	1.8e-05
mws0159	0.000257428	0.000226956	0.000283965	0.000152777	0.000145634	0.000169057	0.00018294	0.000194413	0.00015408	0.00015974	0.000358206	0.000314224
pme1439	0.000147901	0.000290924	0.000282289	9.06e-05	9.29e-05	8.06e-05	0.000133313	0.000188521	0.000124488	0.000282077	0.000274032	0.000328324
pmb0142	0.000500465	0.000598497	0.000447307	0.000671826	0.000670737	0.000618238	0.000619855	0.000648042	0.000527544	0.000342077	0.000362882	0.000557949
pme2529	5.88e-05	0.000106029	0.000133187	5.02e-05	3.67e-05	9.02e-05	0.00014207	0.000123717	0.000143876	0.000109091	0.000145901	0.000123877
pme3083	0.000212658	0.000533653	0.000458197	0.000205661	0.000156916	0.000167091	0.000318199	0.000392753	0.000235711	0.000674024	0.000507848	0.000561977
pme2617	0.000202265	0.000219069	0.000230355	0.000279111	0.000419467	0.000349909	0.000524493	0.000564582	0.000728562	0.000276622	0.000356335	0.00028401
pme3968	1.03e-05	1.18e-05	1.84e-05	1.15e-05	1.62e-05	2.42e-05	1.33e-05	1.82e-05	1.82e-05	1.91e-05	1.7e-05	1.37e-05
pme0021	0.0382944	0.03435	0.033925	0.0427971	0.0491258	0.0420677	0.0421346	0.0389807	0.0431627	0.0359999	0.0429286	0.0469322
pme0281	0.000788273	0.000495973	0.00058552	0.000600334	0.000813294	0.00129742	0.000910807	0.00112916	0.0010306	0.000997399	0.00058641	0.000530756
mws0344	0.000871417	0.00143709	0.00162505	0.000953876	0.000696377	0.000833492	0.00110932	0.00109971	0.000932641	0.000764413	0.00155254	0.0018934
pme2801	1.49e-05	2.04e-05	1.18e-05	3.1e-05	3.27e-05	1.74e-05	2.63e-05	2.42e-05	8.7e-06	1.08e-05	1.48e-05	1.15e-05
mws0467	5.82e-05	5.15e-05	5.13e-05	6.52e-05	8.25e-05	4.21e-05	6.71e-05	7.61e-05	6.87e-05	9.19e-05	0.000107555	0.000102727
mws0851	0.000959358	0.00100772	0.000963302	0.00120459	0.0014666	0.00144485	0.00139151	0.00138445	0.00121427	0.00105195	0.0010849	0.00109777
pmc0274	0.00831444	0.00590611	0.00499242	0.0102831	0.0093534	0.00902294	0.00878696	0.00807107	0.00894886	0.00739478	0.00887564	0.00936629
mws0028	0.000107128	0.000167369	0.000122298	0.000120459	0.000101944	8.6e-05	0.000118716	0.0001355	8.62e-05	0.000127792	0.00012626	0.000142005
Hmbp001276	0.000263024	0.000338243	0.00053191	0.000248752	0.00016512	0.00017692	0.000465134	0.000691245	0.000441831	0.000385713	0.000631302	0.000767432
pme1292	0.00055323	0.000533653	0.000654208	0.000500442	0.000575357	0.00054747	0.000683105	0.000586184	0.000805091	0.00134026	0.000797779	0.00071204
pme3081	3.34e-05	2.66e-05	2.19e-05	2.67e-05	3.14e-05	3.66e-05	3.81e-05	2.66e-05	3.03e-05	2.02e-05	2.59e-05	2.87e-05
mws0279	0.000515655	0.00121802	0.00103869	0.000316326	0.000332292	0.000179869	0.000300683	0.000272963	0.000255099	0.000505713	0.000624756	0.000654633
pme3186	1.06e-05	0.000106029	0.000187635	5.62e-05	2.97e-05	4.31e-05	6.21e-05	6.53e-05	4.86e-05	3.3e-05	0.000148707	0.000125891
pme0124	1.58e-05	2.29e-05	2.4e-05	2.46e-05	3.75e-05	2.24e-05	2.51e-05	3.84e-05	3e-05	1.45e-05	2.37e-05	2.33e-05
pme2853	5.96e-07	2.34e-05	2.51e-05	5.9e-06	2.36e-06	5.52e-06	1.11e-05	1.49e-05	2.11e-06	7.06e-06	4.12e-06	8.89e-06
pme0253	4.1e-05	4.43e-05	4.15e-05	6.46e-05	4.2e-05	4.85e-05	5.24e-05	5.54e-05	4.87e-05	2.45e-05	3.78e-05	3.58e-05
pme2550	4.92e-06	1.06e-05	1.71e-05	8.34e-06	6.18e-06	1.21e-05	9.63e-06	4.25e-06	1.1e-05	6.69e-06	8.64e-06	2.55e-05
pme3009	3.83e-05	5.34e-05	4.71e-05	6.01e-05	7.02e-05	6.18e-05	7.54e-05	7.39e-05	8.48e-05	6.62e-05	9.73e-05	9.42e-05
mws0154	0.00035816	0.000168245	0.000345951	0.000136128	0.00010461	0.000106152	0.000184886	0.000163974	0.000106121	0.000145714	0.000123455	0.000130927
mws0242	7.54e-05	2.85e-05	4.22e-05	4.54e-05	8.53e-05	4.93e-05	6.76e-05	4.79e-05	8.89e-05	6.79e-05	4.84e-05	5.79e-05
mws0260	5.4e-05	0.000200667	7.77e-05	0.000122417	0.000188709	0.000134656	0.000150828	0.000113898	0.000169385	0.000105974	0.000115973	0.000145026
pme2559	1.11e-05	9.9e-06	7.15e-06	1.89e-05	1.84e-05	1.51e-05	2.31e-05	2.93e-05	1.85e-05	1.46e-05	1.95e-05	1.99e-05
pme1651	1.85e-05	2.27e-05	2.25e-05	2.91e-05	2.02e-05	2.28e-05	2.07e-05	2.29e-05	1.54e-05	1.75e-05	2.65e-05	2.06e-05
pme0008	5.31e-05	4.85e-05	3.22e-05	2.98e-05	4.63e-05	4.83e-05	7.13e-05	7.22e-05	7.23e-05	4.22e-05	4.33e-05	3.73e-05
mws4175	7.2e-09	7.89e-09	7.54e-09	3.71e-06	5.03e-06	5.67e-06	4.02e-05	5.75e-05	3.66e-05	7.72e-06	4e-05	4.08e-05
pme2024	0.0815455	0.0736949	0.0546988	0.0465186	0.0324087	0.0398071	0.0200455	0.0131572	0.0163263	0.0398181	0.0100073	0.011582
pmb3101	0.000394136	0.000559065	0.000624052	0.000419157	0.000439979	0.000304696	0.000555631	0.000883694	0.000537748	0.000447271	0.000663101	0.000629455
pmb0468	0.00527647	0.00341748	0.00234543	0.00180198	0.0010461	0.00137605	0.000604286	0.000436938	0.00051632	0.00175324	0.000336695	0.00035753
pmf0367	2.41e-05	4.48e-05	4.62e-05	1.89e-05	1.5e-05	1.87e-05	3.01e-05	4.33e-05	1.3e-05	8.81e-06	9.11e-06	1.49e-05
mws1013	0.000183078	0.000135823	0.000154128	0.000253649	0.000267679	0.000165126	6.52e-05	3.9e-05	8.9e-05	7.01e-09	8.42e-09	9.06e-09
pme1021	0.000141505	9.38e-05	0.000139051	3.41e-05	3.71e-05	1.8e-05	8.76e-09	8.84e-09	9.18e-09	0.000242337	5.51e-05	0.000104741
mws1195	1.53e-05	4.11e-05	3.32e-05	8e-06	1.48e-05	1.11e-05	1.59e-05	2.19e-05	1.02e-05	3.65e-05	3.78e-05	4.16e-05
pmf0284	0.000266222	0.000666847	0.000609812	0.000307512	0.000191786	0.000196578	0.0004447	0.00063135	0.000241834	0.000802595	0.000532165	0.000521692
pmb2795	1.89e-05	3.44e-05	4.31e-05	1.83e-05	1.07e-05	7.01e-06	2.72e-05	3.25e-05	2.33e-05	4.3e-05	3.29e-05	3.13e-05
mws0009	3.91e-05	3.02e-05	3.93e-05	6.2e-05	4.39e-05	7.3e-05	5.51e-05	7.87e-05	2.11e-05	4.56e-05	4.63e-05	5.71e-05
Hmgp002428	3e-05	1.53e-05	2.75e-05	9.13e-05	4.06e-05	7.6e-05	8.94e-05	6.91e-05	3.29e-05	3.41e-05	7.27e-05	3.43e-05
pmb0786	9.75e-05	7.46e-05	9.72e-05	0.000142004	0.00014666	0.000128759	9.69e-05	0.000152192	0.000164284	7.59e-05	8.05e-05	0.000134955
mws2212	0.000192671	0.000540663	0.000670123	0.000120459	6.6e-05	0.000191664	0.000306522	0.000304384	0.000158161	0.000337401	0.000693965	0.000451193
mws4170	0.0019427	0.00147215	0.00171719	0.000766822	0.000515873	0.000467856	0.000672402	0.000756049	0.000565299	0.00218181	0.00133743	0.00194376
mws0198	0.000655562	0.00053891	0.000854407	0.00025169	0.000208195	0.000195595	0.000222836	0.000296528	0.000219385	0.0014961	0.000502236	0.000611327
pme0516	0.000540439	0.000687877	0.000638293	0.000568016	0.000517924	0.000448198	0.000664617	0.000778633	0.000597951	0.000411427	0.000787491	0.000776496
mws0093	2.66e-05	0.000217317	0.000219465	5.22e-05	2.09e-05	3.68e-05	0.000122609	0.000161029	3.76e-05	0.000194805	0.000110361	0.00012287
mws0250	0.0180679	0.0160359	0.0170881	0.019195	0.019076	0.0174955	0.0198509	0.0179684	0.0184691	0.00997399	0.0158995	0.017524
mws1350	3.94e-05	4.73e-05	6.34e-05	3.42e-05	1.15e-05	1.4e-05	4.39e-05	3.49e-05	2.72e-05	7.62e-05	5.69e-05	4.09e-05
mws0117	8.23e-06	7.59e-06	1.22e-05	6.78e-06	6.24e-06	5.62e-06	1.93e-06	1.22e-05	6.66e-06	1.76e-05	3.69e-05	1.5e-05
Lmyn000239	6.96e-05	0.000140204	0.00014659	5.15e-05	5.03e-05	7.18e-05	0.000146936	0.000276891	0.000210201	0.000261038	0.00019734	0.000594206
mws0214	3.93e-05	8.02e-05	0.000119785	2.45e-05	3.16e-05	2.86e-05	0.000121636	0.000237616	0.000193875	0.000217402	0.000117843	0.0004945
pme2596	0.000361358	0.000441643	0.00038197	0.000556264	0.000567152	0.00069687	0.0010412	0.000939661	0.0010408	0.000751946	0.00136548	0.00127905
pmb1754	0.000346168	0.000652826	0.0011057	0.000445599	0.000905597	0.000826611	0.00108986	0.000926897	0.00138774	0.000166753	0.00102879	0.000638519
pme0309	2.04e-05	9.03e-06	4.88e-06	2.62e-05	2.4e-05	1.76e-05	1.35e-05	7.5e-06	1.07e-05	9.9e-06	8.6e-06	4.92e-06
pme0137	5.09e-05	7.36e-05	8.07e-05	3.01e-05	3.93e-05	3.49e-05	3.98e-05	2.92e-05	3.38e-05	6.9e-05	9.09e-05	9.02e-05
mws0237	0.00121519	0.000893802	0.000913043	0.000947999	0.00125122	0.00107135	0.00120663	0.00102116	0.00152039	0.00112987	0.000794038	0.000820809
pme0122	9.59e-05	0.000124431	0.000112246	0.000105769	0.000103585	9.93e-05	0.000110932	0.000117826	0.000102039	5.62e-05	7.27e-05	8.53e-05
mws0736	0.000304596	0.000259378	0.000231193	0.000398591	0.000335368	0.000316491	0.000367826	0.000332858	0.000302037	0.00018935	0.000216046	0.000252789
pme0075	0.000270219	0.000173503	8.16e-05	0.000362355	0.000319985	0.000386276	0.000418426	0.000496833	0.000444892	0.000178441	0.000155254	0.00030516
pme2244	1.68e-05	2.16e-05	1.45e-05	1.71e-05	4.73e-06	8.6e-06	2.81e-06	7.73e-06	4.07e-06	1.04e-05	8.2e-06	9.04e-06
pme0278	5.66e-05	3.11e-05	2.33e-05	3.22e-05	3.96e-05	3.43e-05	5.49e-05	5.31e-05	4.76e-05	2.09e-05	1.77e-05	2.15e-05
mws1611	1.15e-05	7.36e-06	5.47e-06	1.14e-05	7.96e-06	4.54e-06	9.16e-06	7.02e-06	6.35e-06	3.19e-06	4.59e-06	5.77e-06
mws0281	0.00620385	0.00893802	0.00669286	0.0038488	0.00405109	0.00494394	0.00368799	0.0046443	0.00497953	0.00381038	0.00433027	0.005086
mws0277	0.00408527	0.00496849	0.004071	0.00265401	0.00376392	0.00408883	0.00270518	0.00374097	0.00396934	0.00673245	0.00342306	0.0037163
pme2743	1.18e-05	8.68e-06	2.55e-06	1.44e-05	1.08e-05	1e-05	6.57e-06	1.37e-05	1.39e-05	1.41e-05	9.63e-06	1.31e-05
mws1189	0.000143104	0.000131442	0.000161667	6.89e-05	6.56e-05	7.39e-05	7.03e-05	5.54e-05	5.77e-05	0.000236882	0.000115973	0.000110784
pme3705	0.000144703	0.000126184	0.000142401	7.47e-05	6.64e-05	5.84e-05	6.69e-05	7.3e-05	7.98e-05	0.000260259	0.00012439	0.000118841
pmb0423	0.000415722	0.000527519	0.000598085	0.000395653	0.00038152	0.000323371	0.000382422	0.0008346	0.000572441	0.000518959	0.000732311	0.00096785
mws0014	0.00417321	0.00838597	0.00846031	0.00431888	0.00202041	0.00272261	0.00594555	0.00728557	0.00168365	0.00197142	0.00214175	0.00388751
pme0534	0.00144703	0.00167369	0.00183446	0.00113603	0.00115892	0.00109101	0.000453457	0.000468358	0.00049183	0.000399739	0.000635043	0.000821816
mws0612	2.29e-06	4.22e-06	5.57e-06	4.86e-06	2.68e-06	1.81e-06	3.81e-06	4.06e-06	3.72e-06	3.05e-06	2.21e-06	4.23e-06
pme3827	0.000291005	0.000319841	0.000312445	0.000275194	0.000322036	0.000286021	0.000282195	0.000262163	0.000245915	0.000168311	0.000211369	0.000259839
mws0027	7.38e-05	9.11e-05	5.57e-05	4.95e-05	4.95e-05	3.22e-05	5.9e-05	5.94e-05	4.27e-05	0.000133246	7.51e-05	8.27e-05
pmb2497	7.06e-05	8.56e-05	0.00012146	8.21e-05	8.23e-05	8.3e-05	0.000102174	0.000108989	0.000106121	6.29e-05	0.000110361	9.85e-05
mws0923	0.0151898	0.0162987	0.014994	0.0175302	0.0185632	0.017692	0.0172236	0.0171829	0.0179589	0.0140259	0.0175829	0.018229
pme1419	5.76e-05	6e-05	3.51e-05	8.71e-05	9.55e-05	8.13e-05	7.16e-05	7.42e-05	6.08e-05	3.14e-05	3.33e-05	3.47e-05
pmb2640	9.75e-06	8.85e-06	9.21e-06	1.73e-05	3.99e-06	1.49e-05	7.82e-06	7.4e-06	4.33e-06	7.43e-06	1.28e-05	3.59e-06
pmb0130	2.75e-05	2.01e-05	2.14e-05	2.75e-05	2.01e-05	2.38e-05	1.97e-05	2.53e-05	3.38e-05	1.88e-05	1.73e-05	1.93e-05
pme0266	2.39e-06	1.36e-06	2.03e-06	1.14e-06	2.05e-06	2.22e-06	3.6e-06	8.72e-07	2.87e-06	2.74e-06	9.27e-07	2.06e-06
mws5037	4.32e-05	5.08e-05	6.56e-05	6.69e-05	6.71e-05	8.96e-05	0.000106066	7.75e-05	0.000130611	3.95e-05	5.19e-05	6.13e-05
mws0018	0.0011912	0.00103401	0.00113921	0.00166487	0.00179478	0.00168074	0.00241325	0.00268054	0.0038775	0.00128571	0.00180506	0.00178262
pme2060	3e-06	2.45e-06	7.27e-06	1.28e-05	3.69e-06	4.32e-06	3.55e-06	8.09e-06	8.38e-06	4.6e-06	3.2e-06	9.49e-06
mws0282	0.00728313	0.00731691	0.00647507	0.00521987	0.00550743	0.00456061	0.00184886	0.00157101	0.00201018	0.0033896	0.00216981	0.00197397
pmb0818	0.000712324	0.00065896	0.000521859	0.000479876	0.000449209	0.000408883	0.000159586	0.000123717	0.000147957	0.000294544	0.000169283	0.000163155
pme1261	3.65e-05	6.85e-06	1.33e-05	3.22e-06	1.51e-05	1.74e-05	3.4e-05	1.61e-05	4.24e-05	1.26e-05	2.34e-05	7.71e-06
mws2125	2.52e-06	0.000106029	0.000288991	7.45e-05	8.35e-05	7.62e-05	0.000412588	0.000553782	0.000678562	2.13e-05	0.000468567	7.71e-05
mws0617	7.71e-07	1.59e-06	9.38e-07	2.67e-06	2.09e-06	2.26e-06	1.76e-06	1.03e-06	1.35e-06	7.01e-09	8.42e-09	9.06e-09
mws1076	2.13e-05	2.37e-05	2.58e-05	3.95e-05	3.85e-05	4.19e-05	4.25e-05	4.61e-05	5.48e-05	2.31e-05	2.95e-05	3.8e-05
pmb1587	5.56e-05	6.1e-05	4.76e-05	6.59e-05	7.35e-05	7.49e-05	7.12e-05	7.77e-05	6.37e-05	4.51e-05	4.27e-05	6.81e-05
mws1014	7.99e-05	4.19e-05	4.08e-05	9.06e-05	7.33e-05	6.14e-05	5.82e-05	7.38e-05	7.04e-05	5.38e-05	7.74e-05	7.92e-05
pme3443	6.88e-05	7.6e-05	0.000119785	3.43e-05	3.02e-05	2.97e-05	8.23e-05	0.000108007	5.62e-05	0.00021896	0.000133743	0.000117834
mws1212	0.000738706	0.00128813	0.00118109	0.000929392	0.00039075	0.000413797	0.0017029	0.00253326	0.00111223	0.000184675	0.000637849	0.00133948
pmb2620	0.000458893	0.000796536	0.000815875	0.000550388	0.000252296	0.000253586	0.00123582	0.00189503	0.000793867	0.000130909	0.000483531	0.000628448
pmb0128	3.36e-05	4.88e-05	3.53e-05	6.95e-05	4.65e-05	4.27e-05	7.94e-05	6.86e-05	2.77e-05	3.89e-05	2.51e-05	3.37e-05
pmb2507	9.91e-05	0.000283037	0.000173394	0.000148859	0.000134352	9.72e-05	0.000218944	0.00035446	0.000260201	0.000112987	0.000201081	7.2e-05
pmb2873	0.000171885	0.000122679	0.000138213	0.000128293	0.000193837	0.000166109	0.000138178	0.000128627	0.000204079	0.000207272	0.000137484	0.000191354
pme0170	0.000140706	0.000136699	0.000101356	0.000188033	0.000198965	0.000169057	0.000171263	0.000158083	0.000145916	6.26e-05	7.01e-05	8.48e-05
mws5045	5.74e-06	3.71e-06	4.24e-06	9.21e-06	8.39e-06	9.44e-06	1.06e-05	9.14e-06	2.91e-06	5.45e-06	4.99e-06	5.22e-06
pme2566	0.00011912	7.88e-05	0.000129836	8.16e-05	0.000127173	0.000114015	7.5e-05	6.82e-05	6.91e-05	0.000106753	0.0001777	0.000146034
mws0677	0.000153497	0.000169121	0.000193498	0.00017726	0.000197939	0.000145468	0.000124555	0.000171829	0.000125509	6.05e-05	7.77e-05	0.000107763
pmb0426	2.29e-06	4.1e-06	5.84e-06	1.18e-06	1.87e-06	4.16e-06	1.02e-05	2e-05	2.26e-05	1.94e-05	3.87e-05	2.66e-05
mws1337	0.00863423	0.0109535	0.0101356	0.0113603	0.0108713	0.00982891	0.0121636	0.0122735	0.0110203	0.00997399	0.0117843	0.012992
pme1228	8.63e-05	7.39e-05	6.81e-05	0.000104789	9.69e-05	0.00011205	5.93e-05	6.44e-05	6.47e-05	5.68e-05	5.02e-05	6.65e-05
mws4174	1.69e-05	1.78e-05	2.17e-05	2.54e-05	1.2e-05	1.17e-05	2.32e-05	2.38e-05	2.69e-05	1.54e-05	1.53e-05	2.5e-05
pme2755	6.27e-05	3.65e-05	4.37e-05	6e-05	7.32e-05	7.82e-05	9.44e-05	0.000127645	0.000138774	5.88e-05	6.8e-05	5.99e-05
mws5042	0.00037415	0.000296182	0.000268887	0.000275194	0.000236912	0.000270295	0.000248137	0.000243507	0.000191834	0.000161298	0.000200146	0.000244732
Hmgp005956	4.41e-05	5.6e-05	4.45e-05	4.93e-05	5.74e-05	6.41e-05	5.83e-05	5.57e-05	7.17e-05	4.5e-05	5.67e-05	6.06e-05
mws0520	0.000334176	0.000313707	0.000278101	0.000426012	0.000481002	0.000528795	0.00053617	0.000583238	0.000520401	0.000333505	0.000432091	0.000469322
mws4085	0.000124717	0.000124431	0.000179258	0.000134169	8.92e-05	0.000127776	0.000118716	0.000111935	5.95e-05	8.1e-05	6.76e-05	0.000102727
pmb2643	1.08e-05	1.66e-05	1.09e-05	1.59e-05	1.71e-05	1.72e-05	1.04e-05	1.5e-05	1.43e-05	1.64e-05	1.04e-05	1.2e-05
pme1194	3.05e-05	3.29e-05	2.37e-05	3.85e-05	3.17e-05	3.46e-05	3.14e-05	2.8e-05	1.97e-05	3.03e-05	1.74e-05	2.31e-05
mws0021	8.07e-07	4.62e-06	4.09e-06	8.81e-09	9.23e-09	8.85e-09	1.8e-05	1.82e-05	1.24e-05	0.000100519	3.97e-05	2.25e-05
mws0119	0.000541238	0.00043551	0.00043223	0.00063657	0.000573306	0.000558282	0.000658778	0.000542981	0.000565299	0.000456622	0.000679001	0.000332352
pma6455	7.11e-05	0.000263759	0.000424691	0.000169426	0.000154864	0.000178886	0.000302629	0.000361333	0.000291833	8.81e-05	0.000371299	0.000247753
mws0474	4.64e-06	1.44e-06	2.24e-06	2.62e-06	4.84e-06	3.67e-06	5.06e-06	3.06e-06	3.35e-06	5.63e-06	1.58e-06	3.51e-06
pmf0218	1.69e-06	3.65e-05	6.3e-05	3.05e-05	4.71e-05	4.92e-05	0.000184886	0.000260199	0.000256119	6.24e-06	0.000155254	2.61e-05
pmb0490	0.00983342	0.00208554	0.00642481	0.000998925	0.000752784	0.000534693	0.00150828	0.00140409	0.0105101	0.0150389	0.000729505	0.00117834
pmb0962	0.0590805	0.0579219	0.0605624	0.0405446	0.0405109	0.0432472	0.0438861	0.0425155	0.0434688	0.0608569	0.0612597	0.0672762
mws4176	0.000219053	0.000121802	7.59e-05	0.000125355	7.83e-05	0.000102221	5.47e-05	4.61e-05	3.58e-05	3.74e-05	6.19e-05	8.08e-05
mws0984	1.92e-05	1.9e-05	1.77e-05	2.63e-05	2.44e-05	2.83e-05	2.69e-05	3.35e-05	3.13e-05	3.02e-05	2.74e-05	3.89e-05
pmn001669	5.36e-05	2.79e-05	4.23e-05	2.86e-05	3.05e-05	2.64e-05	4.22e-05	4.64e-05	3.82e-05	1.64e-05	3.26e-05	3.62e-05
pmn001320	7.7e-05	4.05e-05	4.12e-05	1.98e-05	1.19e-05	1.52e-05	3.12e-05	5.72e-05	4.26e-05	0.000103636	8.9e-05	8.49e-05
mws0832	5.92e-06	3.72e-06	4.33e-06	4.17e-06	5.13e-06	5.32e-06	1.09e-05	8.54e-06	8.48e-06	3.95e-06	6.78e-06	5.35e-06
pme2827	0.000566821	0.000377675	0.000687714	0.000502401	0.000971235	0.000468839	0.000509896	0.000506651	0.000524483	0.000413765	0.000439573	0.00147041
mws1383	2.69e-05	2.4e-05	2.09e-05	3.99e-05	3.55e-05	3.38e-05	2.6e-05	2.91e-05	2.36e-05	1.52e-05	2.14e-05	2.2e-05
pme0264	3.97e-05	3.4e-05	2.61e-05	4.31e-05	3.5e-05	3.94e-05	3.01e-05	2.16e-05	2.05e-05	2.58e-05	2.46e-05	3.23e-05
pme3732	0.00136709	0.00120926	0.00101356	0.00184116	0.00170248	0.00183801	0.00155693	0.00156119	0.00124488	0.000833763	0.00100073	0.00121863
mws0976	0.000107128	7.3e-05	4.72e-05	0.000142004	9.3e-05	7.47e-05	8.11e-05	8.44e-05	4.8e-05	6.48e-05	5.13e-05	6.15e-05
mws0248	0.000716321	0.00064494	0.000300718	0.000966607	0.000706633	0.000722425	0.000553685	0.000487996	0.000339791	0.000416882	0.000420868	0.000586149
pme2266	0.000374949	0.000497725	0.00044982	0.000517091	0.000552794	0.000552385	0.000537143	0.000503706	0.000640808	0.000447271	0.000637849	0.000562985
pmb2591	1.49e-05	1.74e-05	2.01e-05	2.06e-05	2.72e-05	1.97e-05	1.6e-05	2.63e-05	2.74e-05	1.08e-05	9.32e-06	1.47e-05
mws0655	1.85e-05	6.88e-05	0.000109733	4.25e-05	2.95e-05	7.38e-05	0.000107039	0.000100152	9.92e-05	4.53e-05	6.3e-05	0.000169198
pme1306	7.92e-06	4.19e-06	6.12e-06	1.02e-05	1.22e-05	1.13e-05	7.07e-06	7.63e-06	8.48e-06	9.51e-06	4.72e-06	7.08e-06
pme2563	2.14e-05	1.24e-05	1.98e-05	6.56e-05	6.53e-05	6.16e-05	6.46e-05	6.43e-05	0.000107141	1.19e-05	8.88e-06	1.79e-05
pme3961	0.00110326	0.000998956	0.000822577	0.00123397	0.00113841	0.00104186	0.000954596	0.000837546	0.000758153	0.000880517	0.000701447	0.000763403
mws1715	8.79e-06	7.49e-06	7.2e-06	9.89e-06	7.53e-06	6.33e-06	7.69e-06	3.74e-06	8.52e-06	5.33e-06	3.97e-06	7.49e-06
pma3101	0.000700332	0.000808803	0.00089629	0.000663012	0.000900469	0.000820714	0.000780414	0.000785506	0.000741827	0.000453505	0.000849219	0.000867137
pmn001578	0.00111925	0.000774629	0.000938173	0.00129273	0.000344599	0.0015628	0.000812526	0.000652952	0.00101427	0.000635063	0.000851089	0.000442129
mws0120	0.000202265	0.00177884	0.00294017	0.000900991	0.000762015	0.000723408	0.000639317	0.000510579	0.000503055	0.000554803	0.00322666	0.00064859
mws0866	0.000267821	0.000559941	0.00069274	0.000448537	0.000560999	0.00044525	0.000427184	0.000422209	0.000562237	0.000227532	0.000274967	0.000375659
pme3313	0.000271019	0.000438138	0.000666773	0.00026638	0.000204093	0.000202476	0.000304576	0.000309293	0.000378566	0.000141038	0.000317989	0.000363573
pmb0896	0.00253431	0.000571332	0.000715357	0.00112624	0.000677916	0.000814817	0.00250083	0.00219942	0.00338771	0.0106753	0.000617273	0.000801674
pme0230	0.0307794	0.0326851	0.039286	0.0439723	0.0353829	0.0474736	0.035031	0.0449702	0.0451014	0.0508829	0.0385328	0.0450186
pme1184	7.42e-05	0.000127936	8.06e-05	8.49e-05	8.78e-05	8.69e-05	9.24e-05	7.58e-05	5.24e-05	0.000118441	4.77e-05	7.61e-05
mws0037	4.23e-06	4.78e-06	4.76e-06	5.31e-06	5.29e-06	5.73e-06	8.13e-06	6.87e-06	9.33e-06	6.29e-06	7.96e-06	5.08e-06
mws1060	0.000815455	0.000551178	0.000211089	0.00261483	0.00167171	0.00178886	0.0022089	0.00177721	0.00122447	0.000748829	0.000628497	0.000711032
pmp000086	1.35e-05	3.65e-05	1.57e-05	5.33e-05	2.11e-05	2.82e-05	3.31e-05	5.15e-05	1.59e-05	2.6e-05	1.71e-05	1.73e-05
mws0911	4.68e-05	3.64e-05	4.77e-05	9.26e-05	0.000111789	9.34e-05	9.32e-06	7.5e-06	3.89e-06	6.6e-06	4.01e-06	2.67e-06
pmp000344	7.2e-06	9.64e-06	1.1e-05	9.24e-06	4.85e-06	5.56e-06	8.71e-06	1.13e-05	9.41e-06	6.51e-06	1.18e-05	1.36e-05
pmp000571	7.65e-06	1.05e-05	2.7e-05	2.1e-05	8.4e-06	2.17e-05	3.16e-05	3.05e-05	9.15e-06	3.68e-05	2.18e-05	5.7e-05
mws4060	1.01e-05	1.24e-05	1.06e-05	3.04e-05	2.32e-05	2.67e-05	3.73e-05	3.27e-05	1.07e-05	1.41e-05	1.68e-05	1.25e-05
mws1297	2.9e-05	3.06e-05	2.72e-05	2.61e-05	3.99e-05	3.54e-05	4.39e-05	4.59e-05	3.72e-05	4.36e-05	3.44e-05	3.58e-05
pme0376	5.66e-05	8.22e-05	0.000108895	3.82e-05	2.23e-05	3.46e-05	4.47e-05	6.04e-05	2.59e-05	0.000144155	7.71e-05	5.48e-05
pme3472	9.91e-05	0.000133194	0.000114759	0.000154735	0.000147685	0.000137605	0.000224783	0.000228779	0.000240813	0.000216623	0.000283385	0.000321274
pmp001264	0.00318187	0.00382057	0.00409613	0.00466165	0.00469721	0.00450164	0.00454431	0.00482104	0.00445912	0.00292207	0.00482596	0.00397816
mws1422	9.75e-06	1.34e-05	2.47e-05	1.98e-05	2.53e-05	1.72e-05	3.23e-05	2.66e-05	2.66e-05	4.29e-05	4.06e-05	3.51e-05
pmb1452	4.07e-05	3.27e-05	4.01e-05	3.82e-05	3.88e-05	4.35e-05	4.01e-05	4.91e-05	4.13e-05	2.95e-05	2.76e-05	5.17e-05
pme1712	3.49e-05	6.39e-05	6.27e-05	4.65e-05	4.52e-05	3.64e-05	2.98e-05	3.47e-05	3.68e-05	2.12e-05	5.55e-05	4.13e-05
pmb0508	0.0247035	0.00586229	0.0197686	0.000566058	0.00745605	0.00378413	0.00147909	0.000598948	0.0161222	0.00273506	0.00342306	0.00536799
YC512117	2.1e-06	1.17e-06	9.38e-07	1.27e-06	2.32e-06	2.54e-06	1.69e-06	1.45e-06	1.29e-06	1.61e-06	1.89e-06	1.55e-06
mws1038	2.89e-05	4.34e-05	5.98e-05	3.21e-05	2.83e-05	4.05e-05	5.15e-05	5.42e-05	5.45e-05	3.01e-05	4.8e-05	2.74e-05
mws5035	0.000744302	0.000445149	0.000473275	0.000462248	0.000315882	0.000341063	0.00023646	0.00022976	0.000153059	0.000193246	0.000271226	0.000349473
pmb1650	0.00152698	0.00165616	0.00186797	0.0020762	0.00227681	0.00216236	0.00225756	0.00243507	0.00238772	0.00135584	0.00161801	0.00208476
mws0366	0.00770685	0.00695764	0.00412126	0.00582706	0.00661507	0.00517984	0.00481677	0.0043792	0.00292853	0.00481557	0.00264679	0.00162148
pmb0889	0.000430912	0.000409221	0.000546988	0.000567037	0.000257423	0.000642811	0.00043205	0.000321076	0.000213262	0.000348311	0.000447056	0.000334367
Lmhn002926	4.05e-05	4.71e-05	7.16e-05	3.15e-05	2.15e-05	2.16e-05	5.16e-05	4.94e-05	5.1e-05	6.19e-05	8.43e-05	8.56e-05
mws0629	0.000136709	9.2e-05	6.89e-05	9.28e-05	7.45e-05	7.77e-05	5.45e-05	5.99e-05	5.66e-05	4.17e-05	5.81e-05	6.99e-05
pmp001245	0.000141505	0.000126184	6.94e-05	0.000262463	0.000164095	0.000254569	0.000332795	0.000608767	0.000198977	6.21e-05	9.06e-05	0.000296096
pmf0396	1.68e-06	2.37e-06	1.03e-06	1.69e-06	2.85e-06	1.59e-06	3.02e-06	1.99e-06	1.88e-06	1.18e-06	1.75e-06	1.27e-06
YC512118	3.07e-05	1.47e-05	6.89e-05	5.67e-05	3.25e-05	1.81e-05	1.33e-05	2.56e-05	1.01e-05	1.05e-05	1.73e-05	2.03e-05
mws2623	5.26e-05	3.62e-05	7.25e-05	0.000104789	4.43e-05	8.31e-05	3.8e-05	7.51e-05	3.31e-05	5.52e-05	8.31e-05	4.84e-05
mws0396	0.000187874	0.000173503	0.000162505	0.000225248	0.000228707	0.000253586	0.00023354	0.000211105	0.000165304	0.00011922	0.000269356	0.000226604
pme1178	0.017988	0.012706	0.00904667	0.0183136	0.0164095	0.015628	0.0118716	0.0100152	0.00759174	0.0106753	0.00904399	0.0112798
mws0918	1.85e-06	6.97e-06	1.45e-05	8.81e-09	9.23e-09	8.85e-09	9.3e-06	9.59e-06	1.22e-06	1.01e-05	1.24e-05	3.79e-05
mws0668	0.000424516	0.000324222	0.000211927	0.000998925	0.000836883	0.000657554	0.000668509	0.0006991	0.000528564	0.000492466	0.000394681	0.000318252
Lmgn002843	3.57e-06	7.28e-06	7.92e-06	5.44e-06	4.94e-06	3.57e-06	2.59e-06	2.47e-06	1.46e-06	1.95e-06	1.95e-06	1.06e-05
pme0088	2.19e-06	1.62e-06	6.14e-06	3.46e-06	8.69e-07	3.54e-06	3.07e-06	2.71e-06	1.61e-06	5.25e-06	1.99e-06	1.84e-05
mws1034	4e-06	6.56e-06	1.41e-05	8.81e-09	9.23e-09	8.85e-09	8.76e-09	8.84e-09	9.18e-09	1.99e-05	1.38e-05	6.98e-06
mws1521	1.1e-05	1.09e-05	1.28e-05	1.88e-05	1.1e-05	1.32e-05	2.25e-05	1.96e-05	2.17e-05	2.85e-05	3.25e-05	2.79e-05
pme2289	3.61e-06	6.41e-06	6.72e-06	8.85e-06	5.69e-06	9.13e-06	4.45e-06	5.73e-06	1.06e-05	7.95e-06	9.73e-06	7.23e-06
mws0064	1.22e-05	2.88e-05	6.13e-05	7.94e-06	4.91e-06	7.53e-06	1.26e-05	1.36e-05	5.58e-06	1.15e-05	1.29e-05	1.62e-05
pmb3081	0.000255829	0.000152472	0.000426366	0.000284987	8.84e-05	0.000184784	0.000328903	0.000303402	0.000486728	0.000194805	0.000341371	0.000401844
pme0460	1.37e-06	4.37e-06	2.94e-06	8.32e-06	5.37e-06	7.47e-06	4.11e-06	7.03e-06	4.96e-06	5.77e-06	8.36e-06	3.77e-05
pmb2657	2.98e-05	6.98e-05	6.15e-05	0.000107727	0.000112815	7.13e-05	9e-05	8.39e-05	5.85e-05	4.83e-05	6.42e-05	6.17e-05
pmb3374	0.000566821	7.96e-05	0.00012481	3.5e-06	4.4e-05	1.64e-05	1.3e-05	1.95e-06	0.000229589	2.04e-05	1.34e-05	3.77e-05
pmb0885	0.000198267	0.00017175	0.000114759	0.000220351	0.000273833	0.000211322	0.000141097	0.000157101	0.000143876	0.000101298	0.000101944	0.000137977
pma0101	9.03e-05	2.57e-05	7.08e-05	4.39e-06	2.15e-05	2.38e-05	4.92e-06	8.12e-06	6.07e-05	6.15e-06	2.15e-05	2.91e-05
pmb2786	0.000226249	0.000134947	0.000116434	7.87e-05	6.24e-05	7.61e-05	6.14e-05	5.22e-05	3.17e-05	0.000225973	3.76e-05	4.55e-05
pmb2792	8.71e-05	9.46e-05	0.000123973	0.000116541	0.000126148	0.000106152	9.73e-05	0.000125681	0.000117345	8.49e-05	0.00010662	0.000112798
pmb2787	1.81e-05	5.63e-06	5.61e-06	6.27e-06	5.84e-06	8.44e-06	4.58e-06	7.05e-06	4.56e-06	1.71e-05	5.44e-06	3.58e-06
pma3606	7.14e-05	6.46e-05	5.61e-05	9.45e-05	5.7e-05	8.37e-05	8.71e-05	7.15e-05	4.67e-05	6.51e-05	6.62e-05	5.66e-05
Rfmb091	0.000145503	0.00012005	0.000113083	0.000184116	0.000110764	0.000184784	0.000184886	0.000162992	9.96e-05	0.000143376	0.000160865	9.13e-05
pmb2799	8.71e-06	9.73e-06	7.09e-06	1.09e-05	9.06e-06	9.73e-06	9.12e-06	7.42e-06	5.54e-06	7.01e-06	8.33e-06	5.11e-06
pmb2778	0.000782677	0.00069664	0.000789908	0.00084419	0.000417416	0.00102221	0.000636397	0.000487996	0.000340812	0.000583634	0.000635043	0.000386737
pme1474	0.00215056	0.00212059	0.00264699	0.00342768	0.00292294	0.00310594	0.0029971	0.0029751	0.00275507	0.00213506	0.00289931	0.00294081
pmb0197	2.48e-05	2.56e-05	2.04e-05	3.44e-05	4.02e-05	4.41e-05	5.05e-05	3.78e-05	4.29e-05	3.1e-05	3.32e-05	2.55e-05
pmf0297	3.7e-05	3.51e-05	3.35e-05	4.34e-05	4.1e-05	3.59e-05	4.46e-05	4.04e-05	4.74e-05	2.6e-05	3.63e-05	3.16e-05
pmp000001	1.93e-05	3.47e-05	4.39e-05	2.76e-05	1.05e-05	3.36e-05	4.13e-05	7.65e-05	2.13e-05	0.000155064	8.42e-05	8.26e-05
mws0058	9.27e-05	0.000147214	0.000185959	0.000134169	7.29e-05	0.000124827	0.000137205	0.000220924	7.08e-05	0.000370908	0.000237557	0.000178262
Zmxn001997	0.000671551	0.000928853	0.00117272	0.00113603	0.00110764	0.00116964	0.00175155	0.00169866	0.00205099	0.00171428	0.00163671	0.00147041
Zmhn001926	0.000690738	0.000963904	0.00114759	0.00120459	0.00124097	0.00122861	0.00158613	0.00177721	0.00182651	0.00151168	0.00187053	0.00143012
pmb3142	0.000235043	0.000323346	0.000362704	0.000342768	0.000269731	0.000293884	0.000541035	0.000504688	0.000712235	0.00101298	0.00121584	0.000774481
pmc1990	0.000141505	0.000100772	0.000168369	0.000130252	0.00022563	0.000114015	0.000138178	0.000121753	0.000141835	0.00010987	0.000105685	0.000390766
pme2816	8.63e-06	1.14e-05	5.97e-06	1.09e-05	1.02e-05	1.07e-05	1.01e-05	1.31e-05	1.23e-05	5.66e-06	7.85e-06	1.02e-05
pmb0563	1.1e-05	2.05e-05	2.7e-05	2.03e-05	1.43e-05	1.56e-05	6.92e-05	9.75e-05	0.000101529	0.000314025	0.000688353	0.000349473
pmb0767	4.72e-05	2.14e-05	1.54e-05	3.15e-05	2.45e-05	2.49e-05	2.51e-05	2.7e-05	2.73e-05	2.24e-05	1.43e-05	1.78e-05
mws1326	3.25e-05	2e-05	1.45e-05	3.53e-05	2.18e-05	2.25e-05	1.88e-05	2.31e-05	1.63e-05	1.7e-05	1.79e-05	1.22e-05
mws0920	2.53e-05	1.68e-05	2.09e-05	2.04e-05	3.13e-05	2.69e-05	2e-05	1.67e-05	1.49e-05	2.38e-05	2.91e-05	1.27e-05
mws0463	3.81e-06	5.78e-06	7.86e-06	2.65e-06	1.59e-06	1.35e-06	2.15e-06	3.67e-06	1.35e-06	3.7e-06	4.43e-06	2.05e-06
mws1375	4.05e-06	3.33e-06	1.73e-06	9.6e-06	9.63e-06	5.92e-06	8.52e-06	6.76e-06	9.71e-06	8.18e-06	3.56e-06	6.76e-06
Lmdp003090	2.26e-06	4.1e-06	4.25e-06	1.09e-05	6.26e-06	1.38e-05	6.19e-06	8.52e-06	1.17e-05	8.65e-06	1.1e-05	9.61e-06
pmb0496	0.0154297	0.00320717	0.00433905	0.00614045	0.0102354	0.0106152	0.00197536	0.000872893	0.00763255	0.00243116	0.00288061	0.00306167
pme1086	0.000177481	0.000265512	0.000273075	0.000364314	0.00028614	0.000336149	0.00045735	0.000622513	0.000699991	0.000122337	0.000362882	0.000248761
pmb2601	0.00330179	0.00575714	0.00623215	0.00254628	0.00342548	0.00272261	0.00247163	0.00221905	0.00372444	0.00346752	0.00808067	0.00614348
pmb2789	4.07e-05	2.3e-05	5.15e-05	7.67e-05	6.93e-05	4.02e-05	7.93e-05	8.05e-05	3.97e-05	5.68e-05	2.33e-05	1.91e-05
Lmhn003074	8.79e-05	0.000131442	0.000143239	8.68e-05	0.00010461	9.62e-05	0.000202402	0.000235652	0.00020612	0.000170649	0.000210434	0.000185312
pmb2791	1.87e-05	1.58e-05	2.49e-05	3.5e-05	2.61e-05	2.91e-05	2.78e-05	2.6e-05	1.21e-05	1.54e-05	1.76e-05	1.15e-05
pme3967	0.000260626	0.000389943	0.000269725	0.000737442	0.000557922	0.00054059	0.000471946	0.000396681	0.00036224	0.000200259	0.000181441	0.000222575
pmb2933	9.35e-05	0.000148967	0.00016083	0.000158653	0.00016512	0.000134656	0.000143043	0.000120772	0.000183671	9.19e-05	0.000210434	0.000150062
pmb2804	0.000183877	0.000200667	0.000201875	0.000215454	0.000151788	0.000238843	0.000200455	0.000168884	0.000163263	0.000161298	0.000178635	0.000155098
mws0636	4.25e-05	3.85e-05	3.74e-05	2.43e-05	1.92e-05	1.87e-05	2.21e-05	2.12e-05	1.5e-05	1.61e-05	1.87e-05	2.07e-05
Rfmb087	0.000155096	0.000198039	0.000230355	0.000115562	4.38e-05	0.000137605	0.000111905	7.55e-05	2.72e-05	0.000156623	6.44e-05	4.59e-05
pmb0771	8.71e-05	3.58e-05	1.24e-05	1.88e-05	3.34e-06	7.86e-06	3.1e-05	2.58e-05	2.06e-05	8.34e-05	4.48e-06	8.14e-06
Rfmb089	5.48e-05	7.51e-05	5.49e-05	5.14e-05	6.5e-05	4.09e-05	7.91e-05	8.66e-05	0.000117345	4.54e-05	7.13e-05	4.46e-05
pmp000003	1.64e-06	6.27e-06	1.04e-05	3.73e-06	2.38e-06	3.09e-06	1.07e-05	1.36e-05	6.73e-06	2.95e-05	1e-05	1.19e-05
pmn001367	0.00879412	0.00764113	0.0103869	0.00687496	0.00787654	0.00713579	0.00814472	0.00709901	0.00979579	0.0278181	0.00757563	0.0118841
pmf0392	5.88e-06	6.63e-06	4.59e-06	7.64e-06	8.44e-06	7.14e-06	6.57e-06	6.87e-06	6.1e-06	3.28e-06	3.99e-06	4.37e-06
Hmtn001120	0.00439706	0.0068262	0.00813362	0.00529822	0.00530231	0.00548453	0.00888426	0.00867002	0.0098366	0.0128571	0.0149642	0.0102727
pme3459	0.000308594	9.2e-05	4.62e-05	5.5e-05	9.94e-05	0.000114998	0.00062472	0.0001355	0.000405097	0.000240778	0.000332954	0.000449179
pmb2221	0.00038934	0.000307573	0.000373594	0.000238959	0.000237937	0.000201493	0.000262733	0.000289655	0.000287751	0.000338181	0.000277773	0.000283003
pmb3075	4.46e-05	2.82e-05	6.79e-05	1.45e-05	2.57e-05	2.09e-05	3.1e-05	2.98e-05	3.06e-05	4.29e-05	3.83e-05	3.33e-05
pmb0751	4.69e-05	4.68e-05	6.98e-05	1.62e-05	1.56e-05	1.67e-05	3.52e-05	2.45e-05	3.01e-05	8.26e-05	4.05e-05	5.09e-05
pmb0235	0.000295802	2.8e-05	8.71e-05	1.27e-05	0.000277935	8.32e-05	1.15e-05	4.06e-06	0.000110203	5.06e-05	3.26e-05	8.96e-05
pme3171	2.91e-06	1.31e-05	1.42e-05	1.49e-05	1.75e-05	1.29e-05	1.09e-05	1.53e-05	1.96e-05	4.75e-06	7.17e-06	1.2e-05
pme3188	0.000102332	0.000153348	0.000170044	0.000179219	0.000134352	0.000140553	0.000216998	0.000265108	0.000157141	0.000123896	0.000149642	0.00017524
mws0393	8.47e-06	8.85e-06	8.16e-06	1.64e-05	1.54e-05	7.65e-06	1.12e-05	1.02e-05	5.41e-06	7.01e-09	8.42e-09	9.06e-09
mws0983	3.18e-06	3.3e-06	3.22e-06	5.1e-06	2.82e-06	3.67e-06	2.83e-06	7.06e-06	5e-06	2.57e-06	5.1e-06	3.39e-06
Zmhn002301	0.0043331	0.00283914	0.00583845	0.0017824	0.0025127	0.00213287	0.00212132	0.00236634	0.0028571	0.00768309	0.00868859	0.00625427
pmn001714	1.64e-05	8.23e-06	9.13e-06	1.56e-05	2.06e-05	1e-05	4.37e-05	3.13e-05	5.03e-05	6.07e-05	4.91e-05	1.91e-05
pmn001690	0.000207062	0.000271646	0.000319146	0.00028107	0.000351778	0.000310594	0.000497246	0.000465412	0.000588768	0.00053844	0.000620079	0.000604277
pmn001691	0.000143104	0.000102524	9.47e-05	0.000157673	0.000115892	0.000145468	0.000212132	0.000160047	6.62e-05	0.000109091	7.3e-05	7.54e-05
mws0884	0.000221452	0.000138452	0.000115596	0.000202723	0.00019999	0.000225082	0.000120662	0.000108007	0.000113264	0.000116104	0.000125325	0.000126898
pmb3894	0.000744302	0.00076499	0.000830953	0.000496525	0.000444081	0.000620204	0.00083588	0.000664734	0.000418362	0.000512726	0.000532165	0.000463279
pmn001554	1.01e-05	1.21e-05	1.04e-05	1.7e-05	1.58e-05	1.94e-05	1.62e-05	1.09e-05	1.06e-05	6.6e-06	1.22e-05	8.29e-06
Lmzp004885	0.000198267	0.000450406	0.000757239	0.000253649	0.000131276	0.000218202	0.000940973	0.00107025	0.000584686	0.00352986	0.00204822	0.00137977
Lmtn002565	0.000183877	0.00016474	0.000113921	0.000407405	0.000368187	0.00032632	0.000490435	0.000353478	0.000506116	0.000127013	0.000180506	0.00011582
pmn001517	0.000745901	0.000826329	0.000808336	0.0010381	0.00132301	0.00113032	0.00127474	0.00120772	0.00210201	0.00361557	0.00256262	0.00177254
pmn001694	0.000737906	0.000807927	0.000946549	0.000519049	0.000479977	0.000632982	0.000831014	0.000673571	0.000412239	0.000536102	0.000531229	0.00047335
pmp001284	6.24e-06	4.95e-06	3.26e-06	6.99e-06	5.57e-06	5.03e-06	2.6e-06	4.95e-06	3.43e-06	3.48e-06	2.38e-06	2.83e-06
pme3184	0.000292604	0.000267264	0.000185122	0.00032612	0.00042562	0.00037743	0.00032793	0.000271981	0.0003102	0.000277402	0.000211369	0.000281996
pmc0066	0.0203864	0.0220822	0.0214439	0.0258545	0.0264603	0.0273244	0.0247164	0.0253326	0.0240813	0.0208051	0.0254391	0.0266889
pmn001518	0.000919385	0.000863133	0.000980056	0.00076976	0.00101328	0.000819731	0.00110932	0.000960281	0.00120407	0.00215064	0.00143095	0.00117834
HmLn000873	0.000967353	0.000855246	0.000971679	0.000833417	0.00102354	0.000907208	0.00103147	0.000961263	0.00127549	0.00218181	0.00144031	0.00118841
pmb0382	5.01e-05	0.000154225	0.000249621	4.1e-05	7.07e-05	6.95e-05	0.000191698	0.000155137	0.000125509	0.000145714	0.000180506	0.000253796
pmb1178	0.000220652	0.000128813	0.00020355	9.72e-05	0.000114866	6.64e-05	8.16e-05	6.83e-05	0.000116325	0.000153506	0.000165542	0.000193369
pmb3074	0.000129513	0.000119174	0.000108895	0.000146901	0.000149736	0.000134656	0.000107039	0.000125681	0.000114284	7.87e-05	8.65e-05	8.27e-05
pmb4777	0.00289406	0.00604631	0.00448983	0.00344727	0.00373315	0.00252603	0.00262733	0.00242525	0.00344893	0.0020883	0.00480725	0.0045925
pma6460	0.000381345	0.000469684	0.00057128	0.000655177	0.000621508	0.000453113	0.000361987	0.000373115	0.000342853	7.95e-05	0.000134678	0.00018229
mws0949	1.5e-06	1.19e-06	1.29e-06	2.03e-06	1.54e-06	1.87e-06	1.27e-06	1.99e-06	2.58e-06	7.41e-07	7.89e-07	7.99e-07
pma0149	0.000121519	8.47e-05	0.000114759	8.86e-05	0.000188709	0.000145468	7.96e-05	8.86e-05	9.24e-05	0.000147272	0.000187988	0.000162148
mws1015	5.62e-05	5.98e-05	0.000119785	4.38e-05	6.54e-05	5.42e-05	8.83e-05	9.43e-05	9.5e-05	9.12e-05	0.000134678	0.000111791
pme3311	9.59e-06	3e-05	3.8e-05	2.02e-05	3e-05	1.54e-05	1.53e-05	1.92e-05	3.72e-05	1.19e-05	4.32e-05	3.81e-05
pma6561	0.000215856	0.000143709	0.00024292	7.16e-05	7.39e-05	7.4e-05	0.00010412	7.89e-05	0.000161222	0.000211947	0.000488207	0.000231639
Zmhn002242	5.87e-06	1.82e-05	3.78e-05	8.81e-09	9.23e-09	8.85e-09	6.72e-06	1.63e-05	7.19e-06	4.48e-06	8.37e-06	1.5e-05
pmn001420	0.00122318	0.000937616	0.00173394	0.000321223	0.000501514	0.000439352	0.000653913	0.000578329	0.000831622	0.00242337	0.00363817	0.00209483
mws0264	0.00052285	0.000800041	0.00114759	0.000214475	0.00024204	0.000240808	0.00033766	0.000404536	0.000384689	0.000603115	0.00113167	0.000576077
pme0519	0.0017908	0.00243605	0.00445632	0.00111645	0.000830729	0.00091802	0.00118716	0.00162992	0.00109182	0.00284415	0.00341371	0.00246746
mws1080	0.00476481	0.00515251	0.0102194	0.00228186	0.00194862	0.00206407	0.00232567	0.00293583	0.00257139	0.00487011	0.00769721	0.00549892
mws1333	0.000476481	0.000828958	0.00134862	0.000324161	0.000243065	0.000332217	0.000362961	0.000494869	0.000342853	0.000750387	0.00122519	0.000636505
mws5038	0.00062838	0.000765866	0.00163343	0.000280091	0.000273833	0.000373499	0.000392153	0.000666698	0.000501014	0.0010987	0.00127196	0.000895337
mws0906	0.00125516	0.000990193	0.00183446	0.000366273	0.000492284	0.000413797	0.000675321	0.000556727	0.000830601	0.00245454	0.00404969	0.00200418
pmb2211	3.73e-05	2.49e-05	3.31e-05	3.48e-05	6.74e-05	5.02e-05	6.19e-05	5.6e-05	0.000100305	3.43e-05	3.54e-05	3.31e-05
pma6389	0.000187874	0.000152472	0.000302393	6.43e-05	9.97e-05	5.03e-05	7.8e-05	0.000110953	9.63e-05	0.000179999	0.000316119	0.000421987
mws0609	0.00037415	0.000589734	0.00043223	0.000476938	0.000315882	0.000764689	0.000838799	0.000664734	0.00023265	0.000569609	0.000182376	0.000373645
pmb0801	0.00171086	0.00205049	0.00225329	0.00167467	0.00249219	0.00211322	0.00179048	0.0015121	0.00221426	0.00257142	0.00290867	0.00273939
mws1002	6.32e-06	1.68e-05	2.59e-05	8.01e-06	3.46e-06	1.24e-05	3.97e-05	4.15e-05	2.38e-05	9.04e-05	6e-05	3.51e-05
mws1629	5.06e-06	8.94e-06	7.22e-06	1.07e-05	1.61e-05	1.37e-05	1.85e-06	9.46e-06	5.42e-06	2.27e-06	5.7e-06	8.38e-06
pmb0981	0.00204663	0.00155977	0.00126486	0.00130252	0.0014666	0.00178886	0.00488489	0.00545927	0.00578564	0.00195584	0.00244104	0.00232647
pmb2948	2.42e-05	2.15e-05	1.14e-05	2.28e-05	2.15e-05	2.59e-05	6.48e-05	9.6e-05	7.31e-05	1.14e-05	2.82e-05	2.24e-05
pmb0149	0.000297401	0.000214688	0.000130674	0.000255607	0.000318959	0.000222133	0.000192671	0.00023467	0.000230609	0.000130129	7.97e-05	0.00012287
pmb3093	6.01e-05	7.36e-06	1.71e-05	6.6e-06	8.61e-06	9.71e-06	2.05e-06	6.72e-06	9.98e-06	2.03e-06	7.75e-06	7.86e-06
mws4108	3.95e-05	2.94e-05	2.47e-05	3.66e-05	3.61e-05	3.31e-05	2.61e-05	2.34e-05	2.57e-05	2.55e-05	1.59e-05	1.79e-05
pmb0770	0.000193471	0.000153348	0.000220303	0.00017824	7.5e-05	5.52e-05	9.35e-05	0.000125681	0.000101937	7.3e-05	2.95e-05	0.000114813
pmb0160	0.00143104	0.00126184	0.00125648	0.00119479	0.00128199	0.00121879	0.000982816	0.000880749	0.000797949	0.000864932	0.000736987	0.00100713
pmb2325	0.000302997	0.000253244	0.000236219	0.000343748	0.000313831	0.000307645	0.000225756	0.000246452	0.000257139	0.000211168	0.000187988	0.000200418
pmb1656	1.8e-05	1.4e-05	1.21e-05	1.35e-05	1.69e-05	1.54e-05	1.1e-05	1.12e-05	1.13e-05	1.26e-05	1.23e-05	1.2e-05
mws0748	0.000453297	4.28e-05	0.000112246	4.5e-05	5.86e-05	7.32e-05	2.19e-05	7.31e-05	0.000118366	1.46e-05	4.41e-05	5.56e-05
mws0178	0.00483676	0.000857875	0.00158317	0.000494566	0.000635867	0.000850201	0.000296791	0.000664734	0.00109182	0.000306233	0.000530294	0.000441122
pme1816	0.00049327	5.84e-05	0.000156641	4.78e-05	7.59e-05	9.23e-05	2.95e-05	0.000106043	0.000121427	1.61e-05	6.25e-05	6.48e-05
mws1077	4.92e-05	3.48e-05	4.74e-05	4.71e-06	3.14e-05	3.42e-05	2.48e-05	2.62e-05	4.13e-05	0.000158961	0.00024878	0.000165169
pmp000545	0.00011912	0.000144586	0.000190985	0.000188033	0.000176402	0.000227048	0.000264679	0.000260199	0.000244895	0.000175324	0.000244104	0.000259839
pmp001283	5.45e-05	4.51e-05	3.11e-05	3.98e-05	3.83e-05	2.9e-05	3.07e-05	3.45e-05	3.14e-05	5.08e-05	2.42e-05	3.41e-05
pmb0890	0.000131912	0.000118297	9.3e-05	8.95e-05	0.00010461	6.93e-05	6.18e-05	7.9e-05	9.09e-05	8.49e-05	8.42e-05	9.24e-05
pmb0164	3.09e-05	1.9e-05	1.61e-05	3.1e-05	2.8e-05	2.67e-05	2.13e-05	1.84e-05	2.08e-05	2.04e-05	1.38e-05	1.77e-05
Zmhn002422	0.00305396	0.00612518	0.00738811	0.00294781	0.0010461	0.00127776	0.00512816	0.00875839	0.00291833	0.000880517	0.00156189	0.00567013
pmb0296	4.05e-05	3.91e-05	2.61e-05	3.5e-05	2.89e-05	2.73e-05	2.81e-05	2.35e-05	1.68e-05	2.1e-05	1.37e-05	2.28e-05
pmb2363	1.56e-05	1.91e-05	2.04e-05	1.66e-05	1.47e-05	1.82e-05	2.52e-05	2.23e-05	1.03e-05	1.32e-05	1.31e-05	2.59e-05
mws1526	0.000206262	0.000130565	0.000158317	0.000297719	0.000396904	0.000389225	0.000179048	0.00022976	0.000222446	0.000194805	0.000205758	0.000211497
mws0097	8.47e-06	2.51e-05	3.59e-05	8.25e-06	1.64e-05	1.5e-05	2.23e-05	2.33e-05	1.24e-05	4.76e-05	3.26e-05	3.38e-05
pmb3107	0.000527647	0.000346129	0.000486677	0.000278132	0.000375367	0.000338115	0.000308468	0.000424173	0.000435708	0.00207272	0.00101944	0.000938643
pmb0998	4.68e-05	6.35e-05	6.63e-05	5.18e-05	5.3e-05	6.68e-05	8.95e-05	8.72e-05	7.63e-05	7.56e-05	8.17e-05	0.000116827
mws5040	0.00092738	0.00102524	0.00177583	0.000345706	0.000448184	0.000346961	0.00061207	0.000689281	0.000627543	0.0007574	0.000860442	0.000860087
pmb0964	3.99e-05	2.66e-05	6.25e-05	1.47e-05	1.38e-05	1.74e-05	5.01e-06	2.46e-05	2.34e-05	1.63e-05	2.82e-05	1.54e-05
pmb0752	0.000163091	7.32e-05	9.47e-05	7.05e-05	6.84e-05	7.17e-05	0.000108985	8.29e-05	0.000157141	0.000127013	0.000104749	0.000180276
mws0179	3.79e-05	4.38e-05	4.57e-05	4.86e-05	5.28e-05	3.63e-05	2.82e-05	4.34e-05	3.45e-05	2.41e-05	2.75e-05	2.21e-05
pmn001695	0.0291005	0.0327728	0.0320822	0.0328078	0.0371264	0.0334183	0.0207267	0.021896	0.0225507	0.0217402	0.0267485	0.0245739
pmb3317	4.67e-05	4.62e-05	4.85e-05	5.76e-05	5.72e-05	5.26e-05	6.04e-05	7e-05	5.88e-05	6.34e-05	7.76e-05	0.000113805
Hmgn004693	0.00040293	0.000511746	0.000456522	0.00056312	0.00038152	0.000347943	0.000472919	0.000488977	0.000425505	0.000405193	0.000491948	0.000521692
mws0011	0.00190273	0.00205925	0.00305744	0.00128293	0.00167171	0.00162177	0.00252029	0.0037017	0.00189793	0.00256363	0.00146836	0.00278975
pmb0108	6.51e-06	1.46e-05	1.26e-05	3.38e-06	6.89e-06	2.05e-05	3.13e-05	1.36e-05	2.08e-05	1.91e-05	2.67e-05	2.47e-05
mws1574	0.000219853	0.000124431	0.000123135	9.6e-05	0.000137429	0.000108118	0.000108012	0.000105061	0.000111223	0.000182337	0.000130937	0.000181283
Hmgn004139	0.000111925	0.000249739	0.000200199	0.000146901	0.000105636	0.000106152	0.00012942	0.000199322	0.000107141	0.000133246	0.000149642	0.000191354
pmn001400	1.09e-05	1.31e-05	1.2e-05	1.17e-05	1.85e-05	1.84e-05	1.23e-05	8.44e-06	1.23e-05	7.31e-06	8.05e-06	1.34e-05
mws0232	0.00113524	0.00088504	0.000516833	0.00109686	0.00118969	0.0011205	0.00115797	0.00124699	0.00131631	0.000810387	0.000803391	0.000877209
pmc0304	0.000216655	0.000220822	0.000218628	0.000233083	0.000324087	0.000311576	0.000231594	0.000194413	0.000237752	0.000235324	0.000260003	0.000243725
pmn001318	1.7e-05	2.23e-05	5.24e-06	8.02e-06	5.37e-06	9.83e-06	4.55e-05	1.49e-05	5.33e-05	0.00036857	6.4e-06	1.97e-05
pme1286	0.000155096	8.61e-05	5.86e-05	8.48e-05	8.74e-05	8.4e-05	0.000119689	0.000123717	0.000101733	9.43e-05	5.13e-05	5.82e-05
pmb3062	9.75e-06	1.42e-05	1.39e-05	8.53e-06	1.89e-05	9.93e-06	1.51e-05	1.37e-05	2.22e-05	2.02e-05	2.66e-05	4.06e-05
Zmhn002513	0.00253431	0.00103401	0.00247108	0.00069631	0.00173325	0.00131707	0.0010412	0.00122735	0.00176528	0.00339739	0.00311443	0.00363573
pmb2940	0.00983342	0.00566075	0.0115596	0.00389777	0.00358957	0.00344995	0.00460269	0.00576365	0.00420403	0.00416102	0.00532164	0.00845988
Zmhn002227	0.000405329	0.000262883	0.000456522	0.000219372	0.00035588	0.000317474	0.000309441	0.000481122	0.000403056	0.000723894	0.000592021	0.000571042
pmn001502	8.47e-06	1.16e-05	4.62e-06	1.46e-05	1.31e-05	8.51e-06	1.33e-05	1.06e-05	1.01e-05	2.21e-06	3.45e-06	4.36e-06
Lmzn001582	0.00117521	0.000911328	0.00133187	0.00109686	0.00119994	0.000969131	0.00143043	0.00167902	0.00152039	0.00109091	0.000991379	0.00105748
pmb0766	5.97e-05	6.24e-05	8.15e-05	7.09e-05	0.000115892	6.93e-05	0.00012942	0.000106043	9.42e-05	5.23e-05	0.000111296	6.99e-05
Zmhn001970	0.000531644	0.000345253	0.000468249	5.05e-05	0.000125122	4.97e-05	0.00673375	0.00488977	0.0102039	0.0182337	0.019734	0.0139991
pma0110	1.14e-05	3.65e-06	1.02e-05	1.07e-05	4.98e-06	1.54e-06	6.85e-06	1.22e-05	6.64e-06	6.73e-06	9.45e-06	1.39e-05
pme2735	0.000475682	0.000512622	0.000497567	0.00057683	0.000692274	0.00071063	0.000572174	0.000541017	0.000537748	0.000441038	0.000693965	0.000537806
Lmhn002573	0.00017908	0.00023309	0.000198524	0.000125355	0.00014666	0.000109101	7.56e-05	0.000110953	0.000115305	0.000180779	0.000238492	0.00018229
pme3007	2.74e-05	5.38e-05	4.31e-05	3.69e-05	4.66e-05	4.15e-05	5.85e-05	6.48e-05	5.07e-05	2.93e-05	5.85e-05	4.69e-05
pmb3031	0.000757893	0.00153348	0.000788233	0.00204682	0.001002	0.00111067	0.000354203	0.000419264	0.000230609	0.00132467	0.00121584	0.000868144
pmn001738	2.24e-05	4.14e-05	4.46e-05	4.3e-05	5.91e-05	3.53e-05	7.8e-05	7.27e-05	0.000112243	6.11e-05	8.27e-05	7.03e-05
pmn001394	1.72e-05	2.22e-05	2.14e-05	6.55e-05	5.68e-05	5.7e-05	6.98e-05	0.000116844	9.14e-05	0.000128571	0.000200146	0.000138984
Zmhn101746	9.27e-05	4.77e-05	6.11e-05	7.8e-05	0.000102046	0.000123844	0.000133313	0.000105061	0.000127549	0.000314025	0.000149642	0.000110784
pmb0500	0.00299	0.000283037	8.88e-05	0.000938206	0.000153839	0.000329269	0.00106066	0.00103098	0.000679583	0.00749608	1.76e-05	6.58e-05
pmd0153	3.21e-05	3.8e-05	3.69e-05	6.21e-05	5.53e-05	4.47e-05	4.75e-05	4.73e-05	3.57e-05	3.36e-05	2.82e-05	1.67e-05
pmn001319	3.85e-05	2.02e-05	1.56e-05	7.75e-06	1.13e-06	9.34e-06	2.55e-05	1.26e-05	3.87e-05	0.000215843	1.32e-05	1.65e-05
pmb0580	7.03e-06	6.26e-06	9.47e-06	9.55e-06	1.15e-05	9.81e-06	3.73e-06	5.42e-06	3.5e-06	1.62e-05	8.42e-06	1.13e-05
mws2523	4.89e-06	4.87e-06	5.02e-06	2.9e-06	2.9e-06	3.98e-06	3.58e-06	6.34e-06	2.39e-06	3.64e-06	2.61e-06	3.2e-06
pmb0864	3.33e-05	6.61e-05	4.56e-05	9.7e-05	6.35e-05	7.37e-05	9.15e-05	9.8e-05	5.1e-05	5.49e-05	3.99e-05	4.09e-05
mad1424	6.14e-06	1.34e-05	1.39e-05	9.27e-06	1.24e-05	7.03e-06	1.26e-05	1.05e-05	9.06e-06	1.84e-05	2.46e-05	1.3e-05
pme2117	0.000107928	0.000211183	0.000183446	0.000169426	0.000163069	0.000184784	0.000127474	0.000150228	0.000158161	0.000105194	0.000203887	0.000172219
pmp001248	2.09e-05	2.03e-05	2.16e-05	1.09e-05	2.49e-05	1.65e-05	2.31e-05	1.66e-05	2.95e-05	3.79e-05	2.47e-05	1.7e-05
mws0072	0.000200666	0.000214688	0.000279777	0.000336892	0.000363059	0.000398071	0.000252029	0.000279836	0.000242854	0.000137142	0.000173024	0.000213511
pmb3006	0.000623583	0.000484581	0.000980056	0.00121438	0.000994824	0.00134656	9.73e-05	9.46e-05	0.000105101	9.66e-05	7.97e-05	5.53e-05
mws0048	0.0235043	0.0226079	0.0256322	0.0324161	0.0359983	0.0362687	0.0245217	0.0263144	0.025918	0.0161298	0.0200146	0.0179269
pmp000117	3.18e-06	4.6e-06	6.7e-06	1.22e-06	4.06e-06	3.07e-06	3e-06	3.39e-06	3.21e-06	2.81e-06	2.46e-06	2.34e-06
pmb0744	8.39e-05	0.000212935	0.000155804	0.00020762	0.000107687	0.00013269	0.000251056	0.000344641	0.000203059	0.000849348	0.0008726	0.000650605
Zmhn003534	0.000366155	0.000491591	0.000783207	0.00029576	0.000241014	0.000336149	0.000362961	0.000526289	0.000277547	0.000371687	0.000270291	0.000214518
pme0371	0.000451698	0.000532776	0.000854407	0.00032514	0.000317933	0.000320422	0.000380476	0.000616622	0.000281629	0.000344414	0.000247845	0.000274946
mws1360	1.44e-05	1.15e-05	2.28e-05	3.37e-05	2.58e-05	3.19e-05	8.76e-09	7.64e-06	3.23e-06	7.01e-09	8.42e-09	9.06e-09
mws2118	8.31e-06	2.3e-05	1.81e-05	5.67e-05	2.53e-05	2.03e-05	6.54e-06	1.81e-05	1.96e-05	9.27e-06	1.57e-05	5.69e-06
pmb0503	0.000220652	2.8e-05	8.25e-05	3.18e-06	2.79e-05	1.69e-05	1.03e-05	1.11e-05	0.000177549	1.16e-05	6.91e-06	1.18e-05
pmb0862	7.18e-06	1.03e-05	1.03e-05	2.59e-05	1.81e-05	2.01e-05	2.27e-05	1.46e-05	7.93e-06	8.42e-06	7.61e-06	4.66e-06
mws2221	2.89e-06	4.99e-06	7.67e-06	3.08e-06	9.53e-06	2.18e-06	4.26e-06	3.59e-06	3.12e-05	7.01e-09	8.42e-09	9.06e-09
pmn001697	3.84e-06	1.31e-05	1.11e-05	5.2e-06	8.04e-06	9.19e-06	6.64e-06	1.04e-05	7.78e-06	1.14e-05	5.66e-06	1.42e-05
pmp000550	5.84e-05	6.05e-05	9.97e-05	7.2e-05	4.45e-05	4.68e-05	3.19e-05	3.31e-05	1.29e-05	1.9e-05	2.73e-05	4.12e-05
pmb1283	2.41e-05	2.23e-05	2.81e-05	6.85e-05	0.000117943	7.29e-05	6.78e-05	5.88e-05	4.13e-05	4.82e-05	9.03e-05	5.16e-05
Hmpp003270	0.000735508	0.000357521	0.000419665	0.000649301	0.000577408	0.000561231	0.000917619	0.000559673	0.000840805	0.000354544	0.000663101	0.000449179
mws1608	0.00187874	0.00214688	0.00424691	0.00199785	0.00142557	0.00192647	0.00150828	0.00123717	0.00142855	0.000794803	0.000982026	0.00159126
mws0913	0.000326981	0.000145462	0.000214439	0.000259525	0.000252296	0.000180852	0.000322091	0.000189503	0.00041428	0.000194805	0.000259068	0.000150062
pme2459	0.00124717	0.00170874	0.00355165	0.00190971	0.00152813	0.0017692	0.00112878	0.00111935	0.000961212	0.000363116	0.000449861	0.000790596
mws1299	0.000477281	0.00056257	0.00132349	0.000519049	0.000384597	0.000436404	0.000393126	0.000342677	0.000369383	0.000303895	0.00030209	0.000486443
mws2209	0.00091139	0.000421489	0.000554527	0.000682599	0.000535359	0.000594649	0.00100228	0.000573419	0.00102039	0.000339739	0.000635043	0.000441122
pmf0027	0.000309393	0.000203296	0.000439769	0.000236021	0.000158967	0.000145468	0.000411615	0.000678481	0.000243874	0.000237662	0.000228204	0.000410908
mws1361	6.06e-05	0.000111287	0.000288153	2.61e-05	1.02e-05	1.81e-05	2.32e-05	4.13e-05	2.09e-05	1.71e-05	3e-05	3.71e-05
mws0057	4.52e-05	8.01e-05	0.000173394	4.48e-05	4.84e-05	4.58e-05	3.26e-05	4.82e-05	2.37e-05	1.08e-05	2.27e-05	4.11e-05
Li512113	3.89e-05	3.65e-05	5.3e-05	4.7e-05	6.23e-05	6.81e-05	4.35e-05	5.2e-05	4.33e-05	2.63e-05	5.3e-05	3.91e-05
pmn001416	8.15e-05	9.46e-05	9.47e-05	0.000104789	0.000100405	0.000104186	0.000111905	0.000149246	9.62e-05	3.54e-05	6.17e-05	0.00010031
pmb0876	0.00185476	0.00290924	0.00252134	0.00352562	0.00304601	0.00328286	0.00371718	0.00368206	0.00213262	0.00307012	0.00243168	0.00233654
pmb0464	3.63e-05	2.54e-05	3.02e-05	4.82e-05	2.35e-05	2.05e-05	2.5e-05	7.96e-05	3.59e-05	9.74e-05	3.37e-05	2.16e-05
mws2220	3.03e-06	8.94e-06	1.53e-05	1.68e-06	7.1e-06	4.15e-06	8.67e-06	7.57e-06	5.88e-05	5.28e-06	4.07e-06	1.19e-05
pmb2654	0.000114324	5.89e-05	0.000431392	1.88e-05	1.68e-05	2.03e-05	2.74e-05	2.23e-05	6.47e-05	4.54e-05	7.53e-05	6.14e-05
pmn001702	8.55e-06	1.11e-05	1.56e-05	8.07e-06	6.3e-06	8.94e-06	9.83e-06	9.33e-06	9.75e-06	7.01e-09	8.42e-09	9.06e-09
pmp000120	0.00122318	0.00124431	0.0023203	0.00194888	0.00153839	0.00172989	0.00102174	0.00125681	0.000865295	0.000412986	0.000494754	0.000853037
Lmnp002845	0.00126315	0.00137575	0.00259673	0.00213496	0.00178453	0.00195595	0.00112878	0.00126663	0.000967334	0.000445713	0.000563963	0.000897351
pmp000579	0.00267021	0.00227832	0.00381133	0.00394673	0.00341522	0.00403968	0.00169317	0.00172811	0.00141835	0.002587	0.00130002	0.00107763
pmb3012	8.71e-05	8.1e-05	0.000105544	9.08e-05	0.000101123	0.00011893	3.69e-05	5.22e-05	3.63e-05	0.000201818	6.58e-05	4.67e-05
pmf0203	1.58e-05	5.24e-06	1.4e-05	1.19e-05	2.41e-05	2.01e-05	3.01e-05	3.31e-05	4.08e-05	4.9e-05	5.92e-05	6.13e-05
Hmdn001667	3.75e-05	6.07e-05	8.32e-05	3.76e-05	2.96e-05	2.92e-05	3.49e-05	5.72e-05	2.09e-05	4.56e-05	3.01e-05	3.61e-05
pmp001309	0.000172684	0.000147214	0.00023203	0.000146901	0.000133327	0.000144485	0.000229648	0.000111935	0.000203059	6.99e-05	0.000251586	0.00018934
mws0856	9.51e-05	8.11e-05	0.000118109	6.56e-05	7.08e-05	7.07e-05	0.00019559	0.000122735	0.000241834	0.000109091	0.00024878	0.000166176
mws0091	8.07e-05	8.34e-05	0.000128161	8.51e-05	6.57e-05	8.37e-05	0.000216025	0.000113898	0.00023367	6.38e-05	0.000184247	0.000102727
Hmcn001884	0.000398933	0.000419737	0.00061065	0.000315347	0.000290242	0.000280124	0.000228675	0.000271981	0.000165304	0.000207272	0.00023288	0.000251782
pme1598	0.000107928	9.64e-05	0.000177583	0.000102831	9.33e-05	8.29e-05	0.000183913	0.000122735	0.000221426	9.97e-05	0.000290867	0.000162148
pmd0130	0.000391738	0.0005836	0.000356841	0.000883363	0.000765091	0.000695887	0.000689917	0.000657861	0.000415301	0.000313246	0.000257197	0.000286024
Hmmp002121	0.000298201	0.000485457	0.000491703	0.000330037	0.000345624	0.000286021	0.000308468	0.000347586	0.000326526	0.000327272	0.000462955	0.000361559
pmb0504	0.000105529	9.99e-06	2.33e-05	4.29e-05	4.26e-05	5.93e-05	1.26e-05	1.22e-05	1.57e-05	6.89e-06	3.58e-06	1.1e-05
pmb1912	0.0121519	0.0143709	0.0128161	0.0121438	0.0159992	0.0145468	0.0102174	0.00981882	0.0116325	0.0115324	0.0139354	0.0142005
pmp000581	0.000130313	0.00098143	0.00123973	0.000807954	0.000191786	0.000982891	8.74e-05	0.000100152	2.23e-05	0.000148051	4.22e-05	6.04e-05
pmp000583	1.73e-05	1.25e-05	1.86e-05	2.42e-05	3.13e-05	2.91e-05	7.69e-05	8.91e-05	7.23e-05	1.4e-05	1.36e-05	1.72e-05
pmb0881	0.00348567	0.00386438	0.00275588	0.00580748	0.00371264	0.0044525	0.0037853	0.00410427	0.00203059	0.00316363	0.00222593	0.00294081
Hmpp003242	8.39e-05	4.96e-05	0.000114759	5.29e-05	0.000114866	9.93e-05	6.46e-05	4.17e-05	7.82e-05	0.000127013	0.000115973	9.26e-05
Hmcp002207	9.83e-05	5.39e-05	7.53e-05	7.73e-05	9.65e-05	7.36e-05	8.4e-05	7.87e-05	5.81e-05	0.000127792	0.000115037	9.54e-05
Hmcp002298	7.63e-06	9.73e-06	6.97e-06	1.26e-05	1.28e-05	1.17e-05	1.04e-05	1.25e-05	1.43e-05	7.29e-06	6.48e-06	9.89e-06
pmf0374	9.35e-05	0.000105153	0.000115596	9.06e-05	9.34e-05	8.14e-05	0.000205321	0.000147282	0.000187753	7.08e-05	0.000145901	9.44e-05
pmb2975	9.03e-06	6.2e-06	6.23e-06	1.04e-05	1.64e-05	8.81e-06	1.06e-05	1.39e-05	9.87e-06	1.5e-05	2.6e-05	7.68e-06
mws0289	4.64e-05	8.1e-05	7.97e-05	0.000121438	8.11e-05	8.63e-05	0.000113851	0.00013059	7.53e-05	0.000101298	7.72e-05	8.92e-05
pmb2260	0.000102332	0.000163864	0.000109733	0.000238959	0.000194862	0.000168074	0.000243271	0.000194413	0.000140814	9.35e-05	7.58e-05	9.43e-05
pmb0883	7e-06	6.93e-06	6.41e-06	6.96e-06	5.85e-06	7.42e-06	8.26e-06	9.36e-06	4.81e-06	1.08e-05	5.42e-06	5.89e-06
pmb2319	0.000191072	0.000249739	0.000213602	0.000265401	0.000233835	0.000222133	0.000311387	0.000316166	0.000212242	0.000283635	0.000222593	0.000212504
pmb3066	4.34e-05	4.92e-05	5.69e-05	5.59e-05	5.05e-05	5.65e-05	8.84e-05	6.96e-05	9.06e-05	0.000100519	0.000135613	0.000128912
Hmyn007081	0.00439706	0.00373294	0.00319984	0.0048771	0.00437928	0.00290936	0.00105093	0.00111935	0.00105101	0.00112987	0.00141225	0.00137977
Hmyn007168	0.000680345	0.000502107	0.000414639	0.000333954	0.000147685	0.000111067	4.59e-05	4.61e-05	3.81e-05	4.25e-05	5.09e-05	5.17e-05
Hmcn001296	5.9e-06	9.81e-06	6.92e-06	1.11e-05	9.81e-06	9.31e-06	7.54e-06	1.17e-05	1.06e-05	7.07e-06	1.41e-05	6.33e-06
Zmhn003565	0.000531644	0.000427623	0.000594735	0.000685537	0.000724068	0.000773535	0.00127474	0.00088173	0.00137753	0.000490128	0.000760369	0.000447165
pmb0758	5.18e-06	8.94e-06	1.17e-05	5.01e-06	7.92e-06	7.85e-06	1.04e-05	9.61e-06	1.54e-05	2.93e-06	1.81e-05	9e-06
pmn001712	1.46e-05	1.41e-05	1.26e-05	2.54e-05	1.81e-05	2.44e-05	2.68e-05	2.84e-05	2.34e-05	5.52e-06	7.72e-06	1.21e-05
pma1303	4.09e-05	2.2e-05	2.12e-05	2.63e-05	3.04e-05	3.51e-05	1.47e-05	7.28e-06	4.99e-06	9.12e-06	1.19e-05	1.37e-05
pmb2984	1.21e-05	2.14e-05	1.01e-05	3.68e-05	3.69e-05	2.73e-05	1.76e-05	1.67e-05	1.78e-05	7.5e-06	1.09e-05	6.96e-06
pmb0736	0.0251032	0.024711	0.0267212	0.0312409	0.0310754	0.0300765	0.0275383	0.0271981	0.0279588	0.026961	0.028432	0.0259839
pmb3042	0.000278214	0.000369789	0.000388672	0.000361376	0.000313831	0.000329269	0.000763871	0.000523343	0.000868356	0.00202597	0.00299284	0.00155098
pme0444	9.91e-06	3.4e-05	3.9e-05	1.1e-05	9.46e-06	1.35e-05	1.94e-05	5.55e-05	2.56e-05	8.18e-05	9.54e-05	0.000107763
pmp001270	0.0001495	0.000197162	0.000142401	0.00032514	0.00023486	0.000229997	0.00036588	0.000340713	0.000223466	0.000140259	0.000133743	0.000156105
pmb0855	0.0195869	0.0236595	0.0216952	0.0306533	0.0258449	0.0273244	0.0275383	0.0272963	0.0204079	0.020883	0.0182376	0.0179269
pmb0745	0.000686741	0.00160359	0.00128999	0.00154736	0.000871753	0.000912123	0.00194617	0.00283764	0.00164284	0.00672465	0.00892241	0.00646576
pma0170	0.000438906	0.000377675	0.000180096	0.000194888	0.000247168	0.000216236	0.00232567	0.00176739	0.0025918	0.000919477	0.000944615	0.00167183
pmb3061	5.99e-05	5.08e-05	7.54e-05	0.000102831	0.00013025	0.000115981	4.79e-05	8.09e-05	6.89e-05	3.24e-05	4.01e-05	7.98e-05
mad2394	2.37e-05	4.3e-05	0.000100519	6.33e-06	1.06e-05	1.65e-06	1.58e-05	2.45e-05	2.77e-05	2.88e-05	6.18e-05	6.03e-05
pmn001642	0.00256628	0.00226079	0.00390347	0.00186074	0.0019076	0.00184783	0.00221863	0.00177721	0.00201018	0.00301557	0.00475114	0.00317245
mws1589	4.71e-05	4.32e-05	0.000159154	1.91e-05	1.99e-05	4.14e-05	2.81e-05	5.36e-05	2.81e-05	5.11e-05	7.69e-05	5.75e-05
pme2125	0.000326981	0.000474942	0.000817551	9.37e-05	9.87e-05	0.000108118	0.000118716	0.000169866	0.000116325	0.000175324	0.00048166	0.000322281
pme0500	2.24e-05	6.42e-05	0.000111408	1.64e-05	1.84e-05	1.63e-05	3.55e-05	3.55e-05	1.91e-05	4.71e-05	6.17e-05	6e-05
pmb3045	5.92e-05	4.18e-05	6.54e-05	0.00033983	0.000458439	0.000469822	0.000842691	0.00070401	0.000754072	5.05e-05	5.4e-05	6.28e-05
pmb3026	7.19e-05	8.69e-05	9.21e-05	7.35e-05	0.000112815	7.67e-05	8.85e-05	6.36e-05	8.96e-05	5.54e-05	9.63e-05	4.89e-05
pmp000013	1.71e-05	2.44e-05	2.73e-05	2.96e-05	1.9e-05	1.57e-05	1.25e-05	1.65e-05	1.46e-05	3.35e-05	2.03e-05	2.03e-05
pmn001564	8.47e-05	0.000116545	0.000102194	7.14e-05	9.41e-05	9.31e-05	0.000112878	7.21e-05	0.000101631	0.000115324	0.000125325	0.000104741
pmn001643	1.65e-05	1.85e-05	1.33e-05	2.5e-05	2.79e-05	2.16e-05	3.05e-05	2.09e-05	3.17e-05	1.84e-05	1.44e-05	3.15e-05
Hmcp002399	1.4e-05	1.14e-05	1.34e-05	2.46e-06	5.67e-06	1.03e-05	1.66e-05	1.62e-05	1.37e-05	2.88e-05	3.65e-05	1.6e-05
Hmcp001636	4.47e-05	4.38e-05	5.6e-05	4.3e-05	3.23e-05	2.56e-05	7.56e-05	5.72e-05	4.18e-05	5.97e-05	8.27e-05	9.76e-05
pmb0602	0.000157495	0.000212059	0.000223654	0.000253649	0.00018153	0.000169057	0.000347391	0.00021405	0.000263262	0.000247012	0.00037317	0.000304153
pmb2406	7.59e-05	0.000106906	9.55e-05	0.000130252	0.000110764	0.000103204	0.000130393	0.000120772	7.15e-05	0.000111428	8.88e-05	9.02e-05
pmb1466	2.16e-05	4.44e-05	4.28e-05	5e-05	2.98e-05	3.03e-05	5.65e-05	8.73e-05	5.16e-05	0.000141038	0.000173024	0.000133948
Hmqp006235	2.3e-05	2.89e-05	2.73e-05	3.8e-05	3.24e-05	2.18e-05	2.03e-05	1.41e-05	9.73e-06	5.41e-06	6.8e-06	2.37e-05
Li512115	4.64e-05	4.51e-05	8.88e-05	5.17e-05	5.57e-05	2.13e-05	5.51e-05	0.000118808	3.87e-05	2.59e-05	4.7e-05	0.00010172
pmb0854	0.0106329	0.0111287	0.00862784	0.0134169	0.0167171	0.0134656	0.0103147	0.00867002	0.00652032	0.00564154	0.00544323	0.00653626
pmb0576	0.0143104	0.011304	0.0128161	0.0210558	0.0220502	0.0240808	0.00232567	0.00223869	0.00243874	0.00231428	0.00205758	0.00156105
pmp000585	0.0010393	0.000876277	0.000929796	0.00174322	0.00197939	0.00212305	0.00014207	0.000149246	0.00015408	0.000146493	0.000141225	0.000107763
pmp001273	0.0115922	0.0148967	0.0118947	0.0189012	0.0171274	0.0154314	0.0180021	0.0171829	0.012959	0.00935062	0.0101008	0.011582
pma0791	0.00115923	0.00103401	0.00118947	0.00136128	0.0015589	0.00155297	0.000540062	0.00046934	0.000624481	0.00092727	0.000606986	0.000534785
pmn001644	4.21e-05	3.61e-05	5.36e-05	5.45e-05	8.06e-05	6.44e-05	0.000127474	6.84e-05	7.4e-05	5.98e-05	0.000119714	6.22e-05
pmb3013	0.000321385	0.000369789	0.000423853	0.000427971	0.000462542	0.000460976	0.00079501	0.000505669	0.000864274	0.000382596	0.000688353	0.000328324
pmn001378	0.000136709	0.000248863	0.000245433	0.000214475	0.000170248	9.65e-05	0.000710352	0.000562619	0.000561217	0.00102078	0.00115037	0.000879223
pmp001281	0.000635575	0.000774629	0.000681851	0.000914702	0.000794833	0.000806954	0.000944865	0.000841473	0.000642849	0.000543894	0.000592957	0.000738225
pmb3041	0.000148701	0.000197162	0.000161667	0.000200764	0.000156916	0.000105169	0.000568281	0.00053709	0.000598972	0.00085714	0.00105685	0.000914472
mws0126	0.000111126	0.000116545	9.38e-05	0.000112624	0.000122045	9.68e-05	0.000131366	0.000145319	8.8e-05	0.000107532	8.23e-05	8.1e-05
pmb3053	0.000267821	0.000642311	0.000546151	0.000619921	0.000292294	0.000336149	0.000578012	0.000709901	0.000502034	0.00201038	0.00230075	0.00116827
pmb0746	0.00211858	0.00312831	0.002714	0.00298698	0.00195888	0.00190681	0.00372691	0.00483086	0.00319383	0.0155844	0.0103814	0.00797645
pmp000235	0.00196669	0.00325099	0.00259673	0.00300657	0.00201016	0.00187732	0.00404803	0.00447738	0.00314282	0.0152727	0.0103814	0.00762396
pmp000234	0.00183077	0.00288295	0.00231193	0.00285967	0.00201016	0.00179869	0.00373664	0.00451666	0.00291833	0.0151948	0.00963321	0.00722111
Lmhn003801	0.000187075	0.000436386	0.0011057	0.000107727	0.000118969	7.2e-05	0.000140124	0.000167902	0.000268364	0.000290648	0.000796844	0.000774481
Hmln002483	0.00191872	0.00179637	0.00222816	0.00221331	0.00153839	0.00219185	0.00080766	0.000786488	0.000798969	0.000437141	0.000796844	0.000469322
Hmln002402	0.000213457	0.000151596	9.47e-05	0.000183136	0.000169223	0.000197561	0.000153747	0.000178703	0.000159182	9.04e-05	0.000211369	0.000169198
pmp000587	1.69e-05	1.54e-05	2.16e-05	2.06e-05	2e-05	1.79e-05	8.15e-06	7.78e-06	6.33e-06	7.01e-09	5.77e-06	9.06e-09
pmb0542	1.61e-05	2.02e-05	1.81e-05	1.49e-05	1.26e-05	1.64e-05	9.47e-06	4.04e-06	1.12e-05	1.09e-05	1.08e-05	1.63e-05
pmb0824	7.73e-05	0.000106029	0.000254647	7.2e-05	5.93e-05	5.87e-05	0.000113851	0.00021896	6.77e-05	0.000241558	0.000257197	0.000256818
pmn001375	0.000573217	0.000946379	0.000829278	0.000781512	0.000741503	0.00062217	0.00128447	0.000941625	0.00149998	0.00173766	0.0026842	0.00201426
mws1586	7.45e-06	3.21e-06	2.92e-06	3.45e-06	5.69e-06	5.68e-06	5.36e-06	3.6e-06	5.18e-06	6.41e-06	9.45e-06	3.92e-06
pmb0608	7.17e-06	6.23e-06	8.38e-06	4.63e-06	5.53e-06	7.76e-06	3.75e-06	2.39e-06	5.24e-06	3.24e-06	3.5e-06	5.29e-06
pmb2961	9.91e-05	0.000278656	0.000349302	0.00013319	3.56e-05	3.78e-05	0.000227702	0.000554764	0.000145916	3.63e-05	6.77e-05	0.00026286
Zmhn001414	4.3e-06	5.07e-06	6.26e-06	8.81e-09	9.23e-09	8.85e-09	0.000188778	0.000235652	0.000343873	0.000711426	0.000294608	0.000339402
pmb3032	0.000112725	0.00015072	0.000119785	0.000139066	0.000116917	9.19e-05	0.000190725	0.000248416	0.000152039	0.000896101	0.000605115	0.000483421
Rfmb25702	0.00016389	0.000231337	0.000180933	0.000270297	0.000245116	0.000167091	0.000419399	0.000423191	0.000509177	0.000483895	0.000565834	0.000425008
Li512112	0.000382144	0.000424994	0.000423853	0.000465186	0.000427672	0.000412814	0.00039118	0.000369188	0.000348975	0.000403635	0.000469502	0.000272932
Lmnp102580	1.33e-05	1.27e-05	8.54e-06	2.4e-05	9.94e-06	2.09e-05	1.63e-05	1.65e-05	2.18e-05	6.53e-06	1.22e-05	1.34e-05
pmb2922	0.00127115	0.00222574	0.00205225	0.00119479	0.0011179	0.00126793	0.0010412	0.00118808	0.00178569	0.000833763	0.000982026	0.00129919
pmb0720	8.71e-06	5.7e-06	4.12e-06	6.09e-06	5e-06	3.22e-06	3.97e-06	5.02e-06	4.72e-06	5.49e-06	5.85e-06	4.86e-06
pmp000238	1.26e-05	9.9e-06	1.57e-05	8.06e-06	1.14e-05	1e-05	3.27e-05	2.26e-05	1.72e-05	4.99e-06	6.15e-06	1.83e-05
pmb0636	4.71e-06	3.29e-06	5.8e-06	6.72e-06	3.8e-06	7.35e-06	3.94e-06	9.34e-06	1.04e-05	7.04e-06	3.21e-06	1.68e-06
pmb0647	3.76e-05	5.65e-05	4.77e-05	4.97e-05	4.58e-05	5.13e-05	5.07e-05	6.61e-05	5.7e-05	2.11e-05	3.35e-05	5.19e-05
mws1066	5.87e-06	1.47e-05	3.59e-05	1.08e-05	9.44e-06	1.2e-05	0.000918592	0.00111935	0.000805091	0.000265713	0.000489142	0.000516657
Rfmb26203	0.00016469	6.01e-05	0.000162505	9.51e-06	1.74e-05	1.11e-05	5.36e-05	5.33e-05	8.69e-05	7.15e-05	0.000119714	0.00010031
Rfmb056	7.33e-06	5.08e-06	7.14e-06	1.87e-05	8.74e-06	8.09e-06	1.79e-05	1.33e-05	1.54e-05	2.14e-05	1.63e-05	1.91e-05
pmb2586	4.56e-06	7.35e-06	7.78e-06	8.59e-06	4.32e-06	7.76e-06	0.000135259	0.00020325	0.000172447	6.69e-05	0.000122519	0.000116827
Lmyp004889	1.52e-05	2.84e-05	3.85e-05	1.02e-05	9.69e-06	9.28e-06	2.82e-05	1.91e-05	2.81e-05	3.23e-05	4.86e-05	3.46e-05
Lmmp003305	2.39e-05	5.49e-05	7.31e-05	2.4e-05	2.64e-05	2.3e-05	8.16e-05	6.52e-05	6.72e-05	7.08e-05	0.000150577	8.45e-05
pmn001713	0.000855428	0.00079303	0.00111408	0.00123397	0.00133327	0.00148416	0.00111905	0.00131572	0.000976518	0.00092727	0.0014216	0.000846995
Lmln001951	9.27e-06	7.05e-06	8.96e-06	1.54e-05	2.39e-05	2.04e-05	1.87e-05	2.31e-05	2.15e-05	5.44e-06	5.63e-06	4.38e-06
Lmyp004022	1.03e-05	9.46e-06	8.96e-06	8.81e-09	5.26e-06	6.61e-06	2.61e-05	2.3e-05	3.94e-05	1.34e-05	2.17e-05	1.76e-05
pmb3002	1.03e-05	2.35e-05	2.34e-05	2.47e-05	2.72e-05	2.19e-05	0.000889399	0.000772741	0.000628563	0.000303895	0.00042835	0.00035753
pmn001583	1.48e-05	5.63e-05	9.47e-06	1.52e-05	1.44e-05	9.69e-06	2.17e-05	3.08e-05	1.27e-05	7.01e-09	8.42e-09	9.06e-09
pmn001566	1.34e-05	7.44e-06	1.42e-05	7.76e-06	1.51e-05	1e-05	1.37e-05	1.9e-05	6.16e-06	5.87e-06	8.52e-06	1.28e-05
pmb0624	5.12e-06	2.8e-06	2.7e-05	1.95e-06	2.27e-06	3.41e-06	3.34e-06	1.69e-06	2.99e-06	2.91e-06	5.05e-06	4.06e-06
pme0001	1.66e-05	2.07e-05	4.71e-05	2.7e-05	4.23e-05	1.22e-05	0.000321118	0.000232706	0.000519381	0.000168311	0.000274967	0.000165169
pmb3264	0.00050846	0.000339119	0.000240407	0.000787388	0.000698428	0.000722425	0.000433023	0.000491923	0.000469381	0.000216623	0.000287126	0.000532771
Lmzn001713	1.27e-05	9.99e-06	6.67e-06	1.48e-05	8.09e-06	1.31e-05	1.53e-05	8.93e-06	1.27e-05	5.17e-06	1.02e-05	6e-06
Lmnp002584	1.97e-06	1.04e-06	1.56e-06	3.03e-06	2.85e-06	4.24e-06	5.34e-06	6.28e-06	6.24e-06	5.49e-06	1.97e-05	9.22e-06
Hmgp003086	5.24e-06	2.89e-06	4.09e-06	5.29e-07	4.15e-06	2.73e-06	1.72e-05	1.52e-05	1.88e-05	2.45e-05	2.81e-05	1.48e-05
Hmqp003435	6.59e-06	9.2e-06	8.54e-06	1.48e-05	1.67e-05	1.46e-05	1.46e-05	1.9e-05	2.03e-05	3.6e-06	5.77e-06	6.68e-06
pmb2653	4.5e-05	5.99e-05	0.000106382	5.94e-05	4.29e-05	6.91e-05	4.37e-05	3.23e-05	3.63e-05	2.01e-05	7.3e-05	3.92e-05
Hmln001836	0.000103131	7.27e-05	0.00017507	6.07e-05	3.84e-05	9.48e-05	4.77e-05	5.5e-05	5.55e-05	0.000221298	8.6e-05	7.92e-05
pmb0716	3.37e-05	4.92e-05	3.35e-05	6.66e-05	6.59e-05	5.46e-05	4.77e-06	8.34e-06	7.48e-06	7.5e-06	1.13e-05	1.77e-05
pmb0719	5.48e-06	3.28e-06	4.04e-06	9.23e-06	1.06e-05	6.01e-06	4.21e-06	2.95e-06	3.68e-06	7.01e-09	2.38e-06	3.85e-06
pmn001588	2.17e-05	1.38e-05	1.68e-05	3.57e-06	3.51e-06	2.17e-06	8.17e-06	3.44e-05	1.5e-05	1.96e-05	2.33e-05	3.22e-05
Lmmn004145	0.000570818	0.000305821	0.000306581	0.000504359	0.000387674	0.000395122	0.000317226	0.000299474	0.00033571	0.00027896	0.000172088	0.000162148
pmn001370	2.51e-05	4.76e-05	2.91e-05	3.44e-05	3.76e-05	2.01e-05	0.000120662	0.000155137	0.000184691	0.00024935	0.000191729	0.000292067
pmf0287	5.33e-05	3.79e-05	1.45e-05	2.92e-05	2.98e-05	3.47e-05	3.52e-05	3.53e-05	4.85e-05	2.49e-05	1.92e-05	2.07e-05
pmn001369	6.56e-05	6.89e-05	9.97e-05	5.94e-05	5.6e-05	4.85e-05	5.18e-05	7.64e-05	5.44e-05	0.000116883	0.000119714	0.000118841
pmn001368	1.47e-05	2.98e-05	3.09e-05	3.42e-05	2.4e-05	2.43e-05	2.51e-05	3.34e-05	1.1e-05	1.86e-05	2.1e-05	3.12e-05
pmb3039	8.15e-05	0.000134947	0.000142401	0.000142004	7.87e-05	9.22e-05	0.000187805	0.000181648	0.000126529	0.00071766	0.000500366	0.000274946
Zmhp003322	1.46e-05	8.61e-06	1.91e-05	1.83e-05	1.11e-05	1.58e-05	1.54e-05	1.65e-05	1.05e-05	3.94e-06	5.48e-06	9.34e-06
pmb2991	0.000106329	9.9e-05	0.000120622	0.000144942	0.000118969	0.00021427	0.000184886	0.000211105	0.000157141	4.4e-05	9.82e-05	0.000117834
pmb2981	0.000264623	0.000206801	0.000280614	0.000309471	0.000291268	0.00024474	0.000188778	0.000219942	0.00028367	9.12e-05	0.000144966	0.000179269
mws1035	3.49e-06	1.5e-06	7.54e-09	8.81e-09	1.77e-06	1.27e-06	6.89e-05	7.05e-05	7.63e-05	1.96e-05	1.82e-05	3.65e-05
Lmzn001875	1.33e-05	5.62e-06	1.97e-05	9.18e-06	6.29e-06	1.39e-05	1.33e-05	2.38e-05	1.39e-05	1.31e-05	1.32e-05	1.9e-05
pme2651	5.46e-05	7.67e-05	0.000138213	9.62e-05	0.000144608	0.000179869	0.000221863	0.000247434	0.000222446	1.32e-05	0.000157124	0.000220561
pmb2976	3.46e-05	5.57e-05	6.68e-05	6.23e-05	3.59e-05	5.76e-05	3.27e-05	4.27e-05	2.93e-05	1.17e-05	4.64e-06	2.02e-05
pmb0639	2.55e-05	2.1e-05	3.43e-05	7.94e-05	7.43e-05	7.07e-05	5.38e-05	8.65e-05	5e-05	2.32e-05	2.47e-05	4.11e-05
pmb0626	4.74e-06	1.19e-05	1.39e-05	1.72e-05	1.65e-05	2.58e-05	1.37e-05	1.99e-05	1.82e-05	7.01e-06	3.02e-06	1.04e-05
pmn001505	2.4e-05	1.73e-05	1.92e-05	1.24e-05	1.28e-05	1.84e-05	1.63e-05	1.41e-05	1.33e-05	7.01e-06	1.33e-05	1.18e-05
pmb0678	0.000198267	0.000165616	0.00028564	0.000309471	0.000248193	0.000238843	0.000180021	0.000186558	0.000202038	9.43e-05	0.000300219	0.000243725
Hmgp003540	0.000314989	0.000373294	0.000380295	0.000390756	0.000434851	0.00041478	0.00052352	0.000423191	0.000545911	0.000696621	0.000717347	0.000550899
pme2746	0.00123917	0.00115668	0.000862784	0.00156694	0.00182555	0.00189698	0.0014207	0.0016692	0.0015612	0.000699738	0.000797779	0.00084498
Hmbn002228	2.54e-05	4.73e-05	0.000119785	1.95e-05	1.89e-05	1.97e-05	1.36e-05	2.17e-05	1.66e-05	2.07e-05	2.98e-05	3.21e-05
pmb0666	1.99e-05	2.16e-05	3.34e-05	2.72e-05	2.74e-05	2.42e-05	5.17e-05	6e-05	5.55e-05	6.46e-05	0.000146836	6.76e-05
pmb0721	8.07e-05	7.95e-05	0.000157479	9.77e-05	9.13e-05	0.000108118	7.07e-05	0.000121753	6.56e-05	2.32e-05	3.4e-05	8.97e-05
Hmmp002189	0.000145503	0.00015072	0.000201875	0.000267359	0.000159992	0.000212304	0.000210186	0.000227797	0.000166324	5.95e-05	0.000160865	0.000186319
pmn001613	5.9e-06	5.6e-06	6.07e-06	5.53e-06	3.35e-06	6.89e-06	3.03e-06	5.05e-06	1.68e-06	2.87e-06	1.8e-06	2.02e-06

## Sheet: downregulated in GA2
#ID	Compounds	GCK1	GCK2	GCK3	GT1	GT2	GT3	GCK_vs_GT_log2FC	GCK_vs_GT_Pvalue	GCK_vs_GT_VIP	GCK_vs_GT_(FC_1.5_Pvalue_1_VIP_1)_regulated	HMDB_taxonomy	KEGG_annotation	KEGG_pathway_annotation
pme0257	Uracil	0.000127914	0.000160359	0.000168369	9.38e-05	6.39e-05	0.000113032	-0.754115	0.0314984	1.30744	down	Diazines	C00106	Pyrimidine metabolism(ko00240);;Metabolic pathways(ko01100);;beta-Alanine metabolism(ko00410);;Pantothenate and CoA biosynthesis(ko00770)
mws0376	Fumaric acid	5.97e-05	9.55e-05	0.000150778	1.83e-05	5.12e-05	6.81e-05	-1.15306	0.157122	1.06133	down	Carboxylic acids and derivatives	C00122	Arginine biosynthesis(ko00220);;Metabolic pathways(ko01100);;Biosynthesis of secondary metabolites(ko01110);;Nicotinate and nicotinamide metabolism(ko00760);;Butanoate metabolism(ko00650);;Carbon metabolism(ko01200);;Tyrosine metabolism(ko00350);;Pyruvate metabolism(ko00620);;Alanine, aspartate and glutamate metabolism(ko00250);;Citrate cycle (TCA cycle)(ko00020);;Phenylalanine metabolism(ko00360…
mws0147	3-Hydroxy-3-methyl butyric acid	0.000118321	9.38e-05	0.000161667	4.42e-05	0.0001	7.34e-05	-0.780492	0.114457	1.14447	down	--	--	--
pme0490	Nicotinic acid	0.000160693	0.000141081	9.47e-05	6.62e-05	8.46e-05	7.42e-05	-0.816987	0.0911362	1.25021	down	Pyridines and derivatives	C00253	Metabolic pathways(ko01100);;Biosynthesis of secondary metabolites(ko01110);;Nicotinate and nicotinamide metabolism(ko00760);;Tropane, piperidine and pyridine alkaloid biosynthesis(ko00960)
Rfmb319	Pipecolic acid	0.0135909	0.0113916	0.0190985	0.00703165	0.00872778	0.00643794	-0.989769	0.0756994	1.32638	down	Carboxylic acids and derivatives	C00408	Tropane, piperidine and pyridine alkaloid biosynthesis(ko00960);;Lysine degradation(ko00310);;Biosynthesis of secondary metabolites(ko01110);;Metabolic pathways(ko01100)
mws0275	L-(-)-Malic acid	0.000895401	0.0016474	0.00183446	0.000628735	0.000890213	0.000862978	-0.8779	0.137574	1.13324	down	Hydroxy acids and derivatives	C00149	Glyoxylate and dicarboxylate metabolism(ko00630);;Metabolic pathways(ko01100);;Carbon metabolism(ko01200);;Biosynthesis of secondary metabolites(ko01110);;Pyruvate metabolism(ko00620);;Citrate cycle (TCA cycle)(ko00020);;Carbon fixation in photosynthetic organisms(ko00710)
pme0295	4-Acetamidobutyric acid	4.37e-05	0.000105153	7.56e-05	3.54e-05	4.46e-05	3.76e-05	-0.932321	0.18011	1.03588	down	Carboxylic acids and derivatives	C02946	Metabolic pathways(ko01100);;Arginine and proline metabolism(ko00330)
mws2213	Cinnamic acid	4.49e-06	7.97e-06	9.63e-06	3.07e-06	1.55e-06	1.75e-06	-1.79559	0.0631065	1.31154	down	--	--	--
mws0847	1-Methyladenine	1.52e-05	2.4e-05	1.43e-05	1.25e-05	7.68e-06	8.96e-06	-0.87514	0.103046	1.12742	down	--	--	--
mws0921	p-Coumaryl alcohol	1.07e-05	1.1e-05	8.1e-06	8.81e-09	9.23e-09	8.85e-09	-10.1166	0.00864465	1.50941	down	Cinnamyl alcohols	C02646	Phenylpropanoid biosynthesis(ko00940);;Biosynthesis of secondary metabolites(ko01110);;Metabolic pathways(ko01100)
mws0458	Vanillin	0.00192671	0.00372418	0.00352652	0.00201744	0.00204093	0.00172006	-0.667411	0.181288	1.04497	down	Phenols	C00755	Metabolic pathways(ko01100);;Biosynthesis of secondary metabolites(ko01110);;Phenylalanine metabolism(ko00360)
mws0005	Tryptamine	0.0237441	0.0124431	0.00634104	0.00363335	0.00398955	0.00378413	-1.8985	0.178791	1.11253	down	Indoles and derivatives	C00398	Indole alkaloid biosynthesis(ko00901);;Biosynthesis of secondary metabolites(ko01110);;Metabolic pathways(ko01100);;Tryptophan metabolism(ko00380)
mws0159	Phenylpyruvic acid	0.000257428	0.000226956	0.000283965	0.000152777	0.000145634	0.000169057	-0.716893	0.0149218	1.47962	down	Benzene and substituted derivatives	C00166	Phenylalanine metabolism(ko00360);;Tropane, piperidine and pyridine alkaloid biosynthesis(ko00960);;2-Oxocarboxylic acid metabolism(ko01210);;Biosynthesis of amino acids(ko01230);;Metabolic pathways(ko01100);;Biosynthesis of secondary metabolites(ko01110);;Phenylalanine, tyrosine and tryptophan biosynthesis(ko00400)
pme1439	p-Coumaric acid	0.000147901	0.000290924	0.000282289	9.06e-05	9.29e-05	8.06e-05	-1.44912	0.0803201	1.29436	down	Cinnamic acids and derivatives	C00811	Phenylpropanoid biosynthesis(ko00940);;Biosynthesis of secondary metabolites(ko01110);;Metabolic pathways(ko01100);;Tyrosine metabolism(ko00350);;Ubiquinone and other terpenoid-quinone biosynthesis(ko00130);;Phenylalanine metabolism(ko00360);;Isoquinoline alkaloid biosynthesis(ko00950)
pme3083	2-(Formylamino)benzoic acid	0.000212658	0.000533653	0.000458197	0.000205661	0.000156916	0.000167091	-1.18528	0.143016	1.12484	down	Benzene and substituted derivatives	C05653	Tryptophan metabolism(ko00380)
mws0344	D-Xylonic acid	0.000871417	0.00143709	0.00162505	0.000953876	0.000696377	0.000833492	-0.663319	0.15696	1.08135	down	--	--	--
Hmbp001276	Gallacetophenone	0.000263024	0.000338243	0.00053191	0.000248752	0.00016512	0.00017692	-0.93965	0.142466	1.14213	down	--	--	--
mws0279	3-N-Methyl-L-histidine	0.000515655	0.00121802	0.00103869	0.000316326	0.000332292	0.000179869	-1.74257	0.0846761	1.25206	down	Carboxylic acids and derivatives	C01152	Histidine metabolism(ko00340)
mws0154	Shikimic acid	0.00035816	0.000168245	0.000345951	0.000136128	0.00010461	0.000106152	-1.33044	0.10015	1.30877	down	Organooxygen compounds	C00493	Metabolic pathways(ko01100);;Biosynthesis of secondary metabolites(ko01110);;Phenylalanine, tyrosine and tryptophan biosynthesis(ko00400);;Biosynthesis of amino acids(ko01230)
pme2024	Serotonin	0.0815455	0.0736949	0.0546988	0.0465186	0.0324087	0.0398071	-0.822234	0.0430278	1.31967	down	Indoles and derivatives	C00780	Metabolic pathways(ko01100);;Tryptophan metabolism(ko00380)
pmb0468	N-formylmethionine	0.00527647	0.00341748	0.00234543	0.00180198	0.0010461	0.00137605	-1.38593	0.109625	1.22583	down	Carboxylic acids and derivatives	C03145	Cysteine and methionine metabolism(ko00270)
pmf0367	5,7-Dihydroxychromone	2.41e-05	4.48e-05	4.62e-05	1.89e-05	1.5e-05	1.87e-05	-1.13088	0.096243	1.24418	down	--	--	--
pme1021	D-(+)-Glucono-1,5-lactone	0.000141505	9.38e-05	0.000139051	3.41e-05	3.71e-05	1.8e-05	-2.06924	0.0159118	1.48562	down	--	--	--
mws1195	Methyl p-coumarate	1.53e-05	4.11e-05	3.32e-05	8e-06	1.48e-05	1.11e-05	-1.40351	0.127144	1.14095	down	--	--	--
pmf0284	Riboprine	0.000266222	0.000666847	0.000609812	0.000307512	0.000191786	0.000196578	-1.14872	0.143555	1.09684	down	--	--	--
pmb2795	4-Methoxycinnamic acid	1.89e-05	3.44e-05	4.31e-05	1.83e-05	1.07e-05	7.01e-06	-1.41962	0.0869816	1.20932	down	--	--	--
mws2212	Caffeic acid	0.000192671	0.000540663	0.000670123	0.000120459	6.6e-05	0.000191664	-1.89188	0.131246	1.1565	down	Cinnamic acids and derivatives	C01197	Metabolic pathways(ko01100);;Biosynthesis of secondary metabolites(ko01110);;Phenylpropanoid biosynthesis(ko00940)
mws4170	D-Glucose	0.0019427	0.00147215	0.00171719	0.000766822	0.000515873	0.000467856	-1.55172	0.00370032	1.49958	down	Organooxygen compounds	C00031	Galactose metabolism(ko00052);;AGE-RAGE signaling pathway in diabetic complications(ko04933);;ABC transporters(ko02010);;Carbon metabolism(ko01200);;Starch and sucrose metabolism(ko00500);;Fructose and mannose metabolism(ko00051);;Amino sugar and nucleotide sugar metabolism(ko00520);;Glycolysis / Gluconeogenesis(ko00010);;Pentose phosphate pathway(ko00030);;Biosynthesis of secondary metabolites(k…
mws0198	D-(+)-Glucose	0.000655562	0.00053891	0.000854407	0.00025169	0.000208195	0.000195595	-1.64421	0.0335005	1.45775	down	--	--	--
mws0093	Coniferyl alcohol	2.66e-05	0.000217317	0.000219465	5.22e-05	2.09e-05	3.68e-05	-2.07633	0.204635	1.00896	down	Phenols	C00590	Biosynthesis of secondary metabolites(ko01110);;Metabolic pathways(ko01100);;Phenylpropanoid biosynthesis(ko00940)
mws1350	Syringic Aldehyde	3.94e-05	4.73e-05	6.34e-05	3.42e-05	1.15e-05	1.4e-05	-1.33241	0.0401649	1.28717	down	--	--	--
mws0117	Homovanillic acid	8.23e-06	7.59e-06	1.22e-05	6.78e-06	6.24e-06	5.62e-06	-0.590149	0.1573	1.15569	down	Phenols	C05582	Tyrosine metabolism(ko00350);;Metabolic pathways(ko01100)
Lmyn000239	Cordycepic acid	6.96e-05	0.000140204	0.00014659	5.15e-05	5.03e-05	7.18e-05	-1.0382	0.123361	1.15902	down	Organooxygen compounds	C00392	Fructose and mannose metabolism(ko00051);;ABC transporters(ko02010)
mws0214	D-Sorbitol	3.93e-05	8.02e-05	0.000119785	2.45e-05	3.16e-05	2.86e-05	-1.49882	0.155669	1.14611	down	Organooxygen compounds	C00794	Metabolic pathways(ko01100);;ABC transporters(ko02010);;Galactose metabolism(ko00052);;Fructose and mannose metabolism(ko00051)
pme0137	N-伪-Acetyl-L-glutamine	5.09e-05	7.36e-05	8.07e-05	3.01e-05	3.93e-05	3.49e-05	-0.977138	0.0543674	1.34022	down	--	--	--
mws0281	Citric Acid	0.00620385	0.00893802	0.00669286	0.0038488	0.00405109	0.00494394	-0.765549	0.0552684	1.28138	down	Carboxylic acids and derivatives	C00158	Metabolic pathways(ko01100);;Biosynthesis of secondary metabolites(ko01110);;Glyoxylate and dicarboxylate metabolism(ko00630);;Biosynthesis of amino acids(ko01230);;Alanine, aspartate and glutamate metabolism(ko00250);;Citrate cycle (TCA cycle)(ko00020);;Carbon metabolism(ko01200);;2-Oxocarboxylic acid metabolism(ko01210)
mws1189	D-Galacturonic acid(Gal A)*	0.000143104	0.000131442	0.000161667	6.89e-05	6.56e-05	7.39e-05	-1.06501	0.00920726	1.51809	down	--	--	--
pme3705	D-Glucoronic acid*	0.000144703	0.000126184	0.000142401	7.47e-05	6.64e-05	5.84e-05	-1.05103	0.000836899	1.5251	down	--	--	--
mws0014	Ferulic acid	0.00417321	0.00838597	0.00846031	0.00431888	0.00202041	0.00272261	-1.21384	0.0885916	1.18642	down	Cinnamic acids and derivatives	C01494	Phenylpropanoid biosynthesis(ko00940);;Biosynthesis of secondary metabolites(ko01110);;Metabolic pathways(ko01100)
mws0027	Syringic acid	7.38e-05	9.11e-05	5.57e-05	4.95e-05	4.95e-05	3.22e-05	-0.749498	0.0807514	1.17234	down	--	--	--
pme3443	Sinapinaldehyde	6.88e-05	7.6e-05	0.000119785	3.43e-05	3.02e-05	2.97e-05	-1.49087	0.069379	1.36212	down	--	--	--
mws1212	Methyl ferulate	0.000738706	0.00128813	0.00118109	0.000929392	0.00039075	0.000413797	-0.887587	0.113713	1.06441	down	--	--	--
pmb2620	3,4-Dimethoxycinnamic acid	0.000458893	0.000796536	0.000815875	0.000550388	0.000252296	0.000253586	-0.971561	0.0924089	1.12237	down	--	--	--
mws0021	Resveratrol	8.07e-07	4.62e-06	4.09e-06	8.81e-09	9.23e-09	8.85e-09	-8.4667	0.117511	1.20193	down	Stilbenes	C03582	Stilbenoid, diarylheptanoid and gingerol biosynthesis(ko00945);;Biosynthesis of secondary metabolites(ko01110)
pmb0490	p-Coumaroylputrescine	0.00983342	0.00208554	0.00642481	0.000998925	0.000752784	0.000534693	-3.00414	0.139135	1.23403	down	--	C18326	Arginine and proline metabolism(ko00330)
pmn001320	1-O-p-Cumaroylglycerol	7.7e-05	4.05e-05	4.12e-05	1.98e-05	1.19e-05	1.52e-05	-1.75807	0.0857588	1.31394	down	--	--	--
pme3313	D-Fructose 6-phosphate	0.000271019	0.000438138	0.000666773	0.00026638	0.000204093	0.000202476	-1.03184	0.174145	1.09934	down	Organooxygen compounds	C00085	Carbon fixation in photosynthetic organisms(ko00710);;Galactose metabolism(ko00052);;Starch and sucrose metabolism(ko00500);;Carbon metabolism(ko01200);;Metabolic pathways(ko01100)
pme0376	Naringenin	5.66e-05	8.22e-05	0.000108895	3.82e-05	2.23e-05	3.46e-05	-1.38183	0.0664043	1.31056	down	Flavonoids	C00509	Isoflavonoid biosynthesis(ko00943);;Biosynthesis of secondary metabolites(ko01110);;Metabolic pathways(ko01100);;Flavonoid biosynthesis(ko00941)
pmb0508	p-Coumaroylagmatine	0.0247035	0.00586229	0.0197686	0.000566058	0.00745605	0.00378413	-2.092	0.139307	1.18793	down	Cinnamic acids and derivatives	C04498	Arginine and proline metabolism(ko00330)
Lmhn002926	p-Coumaroylmalic acid	4.05e-05	4.71e-05	7.16e-05	3.15e-05	2.15e-05	2.16e-05	-1.09109	0.0841466	1.27082	down	--	--	--
mws0918	Prunetin	1.85e-06	6.97e-06	1.45e-05	8.81e-09	9.23e-09	8.85e-09	-9.75931	0.168958	1.12894	down	Isoflavonoids	C10521	Isoflavonoid biosynthesis(ko00943)
mws1034	Isosakuranetin(4'-Methylnaringenin)	4e-06	6.56e-06	1.41e-05	8.81e-09	9.23e-09	8.85e-09	-9.8393	0.113224	1.25816	down	--	--	--
mws0064	Eriodictyol	1.22e-05	2.88e-05	6.13e-05	7.94e-06	4.91e-06	7.53e-06	-2.32839	0.197944	1.07327	down	Flavonoids	C05631	Flavonoid biosynthesis(ko00941);;Biosynthesis of secondary metabolites(ko01110)
pma0101	Caffeoylagmatine	9.03e-05	2.57e-05	7.08e-05	4.39e-06	2.15e-05	2.38e-05	-1.90983	0.129293	1.21516	down	--	--	--
pmb2786	9-HOTrE	0.000226249	0.000134947	0.000116434	7.87e-05	6.24e-05	7.61e-05	-1.13706	0.121845	1.23053	down	--	--	--
mws0463	Hesperetin	3.81e-06	5.78e-06	7.86e-06	2.65e-06	1.59e-06	1.35e-06	-1.64258	0.0644452	1.30967	down	Flavonoids	C01709	Flavonoid biosynthesis(ko00941)
pmb2601	7-hydroxycoumarin-O-rhamnoside	0.00330179	0.00575714	0.00623215	0.00254628	0.00342548	0.00272261	-0.814538	0.127048	1.15275	down	--	--	--
mws0636	Phe-Phe	4.25e-05	3.85e-05	3.74e-05	2.43e-05	1.92e-05	1.87e-05	-0.928581	0.00151389	1.5004	down	--	--	--
Rfmb087	13-Oxo-9-hydroxy-10-octadecenoic acid	0.000155096	0.000198039	0.000230355	0.000115562	4.38e-05	0.000137605	-0.974441	0.0595044	1.23156	down	--	--	--
pmb2221	4-Hydroxysphinganine	0.00038934	0.000307573	0.000373594	0.000238959	0.000237937	0.000201493	-0.65811	0.0196245	1.45103	down	--	--	--
pmb3075	3-O-p-Coumaroylshikimic acid	4.46e-05	2.82e-05	6.79e-05	1.45e-05	2.57e-05	2.09e-05	-1.20229	0.139476	1.19516	down	--	--	--
pmb0751	Trans-5-O-(4-Coumaroyl)shikimate	4.69e-05	4.68e-05	6.98e-05	1.62e-05	1.56e-05	1.67e-05	-1.75449	0.0372545	1.45177	down	--	C02947	Metabolic pathways(ko01100);;Biosynthesis of secondary metabolites(ko01110);;Phenylpropanoid biosynthesis(ko00940);;Flavonoid biosynthesis(ko00941);;Stilbenoid, diarylheptanoid and gingerol biosynthesis(ko00945)
Zmhn002301	p-Coumaric acid-O-glycoside	0.0043331	0.00283914	0.00583845	0.0017824	0.0025127	0.00213287	-1.01726	0.11961	1.24776	down	--	--	--
pmn001694	9,10,13-Trihyroxy-11-octadecadienoic acid	0.000737906	0.000807927	0.000946549	0.000519049	0.000479977	0.000632982	-0.610878	0.0229655	1.36924	down	--	--	--
pmb1178	O-Feruloylhydroxycoumarin	0.000220652	0.000128813	0.00020355	9.72e-05	0.000114866	6.64e-05	-0.989848	0.0638238	1.31655	down	--	--	--
pma6561	Caffeic acid 3-glucoside	0.000215856	0.000143709	0.00024292	7.16e-05	7.39e-05	7.4e-05	-1.4564	0.0497242	1.43752	down	--	--	--
Zmhn002242	Caffeoyl glucose	5.87e-06	1.82e-05	3.78e-05	8.81e-09	9.23e-09	8.85e-09	-11.168	0.156677	1.15557	down	--	--	--
pmn001420	1-O-[(E)-Caffeoyl]-尾-D-glucopyranose	0.00122318	0.000937616	0.00173394	0.000321223	0.000501514	0.000439352	-1.62571	0.0574312	1.39022	down	--	--	--
mws0264	D-(+)-TrehaloseAnhydrous	0.00052285	0.000800041	0.00114759	0.000214475	0.00024204	0.000240808	-1.82489	0.0817801	1.32118	down	--	--	--
pme0519	D-(+)-Sucrose	0.0017908	0.00243605	0.00445632	0.00111645	0.000830729	0.00091802	-1.59959	0.135528	1.20282	down	Heteroaromatic compounds	C00089	Starch and sucrose metabolism(ko00500);;Galactose metabolism(ko00052);;ABC transporters(ko02010);;Metabolic pathways(ko01100)
mws1080	Galactinol	0.00476481	0.00515251	0.0102194	0.00228186	0.00194862	0.00206407	-1.67765	0.119124	1.25192	down	Organooxygen compounds	C01235	Galactose metabolism(ko00052)
mws1333	Melibiose	0.000476481	0.000828958	0.00134862	0.000324161	0.000243065	0.000332217	-1.5611	0.145587	1.17069	down	Organooxygen compounds	C05402	Galactose metabolism(ko00052);;ABC transporters(ko02010)
mws5038	Isomaltulose	0.00062838	0.000765866	0.00163343	0.000280091	0.000273833	0.000373499	-1.70691	0.154682	1.16949	down	--	--	--
mws0906	Coniferin	0.00125516	0.000990193	0.00183446	0.000366273	0.000492284	0.000413797	-1.681	0.0613095	1.39191	down	Carbohydrates and carbohydrate conjugates	C00761	Phenylpropanoid biosynthesis(ko00940)
pma6389	Ayanin (3',5-Dihydroxy-3,4',7-Trimethoxyflavone)	0.000187874	0.000152472	0.000302393	6.43e-05	9.97e-05	5.03e-05	-1.58424	0.0755986	1.31873	down	--	--	--
pmb0770	N-Feruloyl serotonin	0.000193471	0.000153348	0.000220303	0.00017824	7.5e-05	5.52e-05	-0.878628	0.138239	1.11567	down	--	--	--
mws1077	Scopolin	4.92e-05	3.48e-05	4.74e-05	4.71e-06	3.14e-05	3.42e-05	-0.902036	0.149818	1.11334	down	--	C01527	Biosynthesis of secondary metabolites(ko01110);;Phenylpropanoid biosynthesis(ko00940)
Zmhn002422	Feruloyl glucose	0.00305396	0.00612518	0.00738811	0.00294781	0.0010461	0.00127776	-1.652	0.0817859	1.21973	down	--	--	--
mws5040	Turanose	0.00092738	0.00102524	0.00177583	0.000345706	0.000448184	0.000346961	-1.70847	0.0822222	1.32899	down	--	--	--
pmb0964	Isopentenyladenine-7-N-glucoside	3.99e-05	2.66e-05	6.25e-05	1.47e-05	1.38e-05	1.74e-05	-1.49001	0.116556	1.27191	down	--	--	--
mws0011	Syringin	0.00190273	0.00205925	0.00305744	0.00128293	0.00167171	0.00162177	-0.617132	0.142649	1.15202	down	--	C01533	Phenylpropanoid biosynthesis(ko00940)
pmb2940	1-O-尾-D-Glucopyranosyl sinapate*	0.00983342	0.00566075	0.0115596	0.00389777	0.00358957	0.00344995	-1.30658	0.0910052	1.33904	down	--	--	--
Zmhn001970	Piceid	0.000531644	0.000345253	0.000468249	5.05e-05	0.000125122	4.97e-05	-2.57727	0.0102998	1.49495	down	--	--	--
Lmhn002573	Sinapoylglucuronic acid	0.00017908	0.00023309	0.000198524	0.000125355	0.00014666	0.000109101	-0.68022	0.0205158	1.35224	down	--	--	--
pmn001319	1-O-Feruloyl-3-O-p-Coumaroyl glycerol	3.85e-05	2.02e-05	1.56e-05	7.75e-06	1.13e-06	9.34e-06	-2.02786	0.103731	1.22355	down	--	--	--
mws2523	Trehalose 6-phosphate	4.89e-06	4.87e-06	5.02e-06	2.9e-06	2.9e-06	3.98e-06	-0.595681	0.0417157	1.42057	down	Organooxygen compounds	C00689	Metabolic pathways(ko01100);;Starch and sucrose metabolism(ko00500)
Zmhn003534	Naringenin-O-glucoside	0.000366155	0.000491591	0.000783207	0.00029576	0.000241014	0.000336149	-0.910608	0.168819	1.11174	down	--	--	--
pme0371	Naringenin 7-O-glucoside (Prunin)	0.000451698	0.000532776	0.000854407	0.00032514	0.000317933	0.000320422	-0.932478	0.140951	1.1999	down	--	--	--
pmb0503	N-(4'-O-glycosyl)-p-coumaroyl agmatine	0.000220652	2.8e-05	8.25e-05	3.18e-06	2.79e-05	1.69e-05	-2.78669	0.240326	1.02698	down	--	--	--
pmf0027	Cyanidin 3-O-galactoside	0.000309393	0.000203296	0.000439769	0.000236021	0.000158967	0.000145468	-0.81748	0.171964	1.09813	down	--	--	--
mws1361	Astilbin	6.06e-05	0.000111287	0.000288153	2.61e-05	1.02e-05	1.81e-05	-3.07852	0.188538	1.09904	down	--	--	--
pmn001702	Tetahydroxy-flavone-7-O-尾-D-glucuronide	8.55e-06	1.11e-05	1.56e-05	8.07e-06	6.3e-06	8.94e-06	-0.597148	0.182552	1.04642	down	--	--	--
Hmdn001667	Ellagicacid-4-O-尾-D-galloyl-尾-Dglucopyranoside	3.75e-05	6.07e-05	8.32e-05	3.76e-05	2.96e-05	2.92e-05	-0.9115	0.160067	1.11762	down	--	--	--
Hmcn001884	6-Hydroxyluteolin 5-glucoside	0.000398933	0.000419737	0.00061065	0.000315347	0.000290242	0.000280124	-0.690417	0.111606	1.25585	down	--	--	--
Hmyn007168	LysoPG(16:0)	0.000680345	0.000502107	0.000414639	0.000333954	0.000147685	0.000111067	-1.43006	0.0332891	1.31462	down	--	--	--
pme0444	Malvidin 3-O-glucoside (Oenin)	9.91e-06	3.4e-05	3.9e-05	1.1e-05	9.46e-06	1.35e-05	-1.29133	0.20877	1.01219	down	--	--	--
mad2394	Sinapoyl-p-coumaroyltartaric acid	2.37e-05	4.3e-05	0.000100519	6.33e-06	1.06e-05	1.65e-06	-3.17282	0.163325	1.14427	down	--	--	--
pmn001642	Kaempferol-3-O-尾-(2''-O-acetyl-尾-D-glucuronide)	0.00256628	0.00226079	0.00390347	0.00186074	0.0019076	0.00184783	-0.636483	0.175665	1.14751	down	--	--	--
pme2125	Raffinose	0.000326981	0.000474942	0.000817551	9.37e-05	9.87e-05	0.000108118	-2.43008	0.0939202	1.29999	down	Organooxygen compounds	C00492	Galactose metabolism(ko00052);;ABC transporters(ko02010)
pme0500	D-(+)-Melezitose	2.24e-05	6.42e-05	0.000111408	1.64e-05	1.84e-05	1.63e-05	-1.95629	0.196916	1.06817	down	--	--	--
Hmcp002399	Limocitrin 3-glucoside	1.4e-05	1.14e-05	1.34e-05	2.46e-06	5.67e-06	1.03e-05	-1.07187	0.0843042	1.27875	down	--	--	--
Lmhn003801	Feruloylsinapoyltartaric acid	0.000187075	0.000436386	0.0011057	0.000107727	0.000118969	7.2e-05	-2.5331	0.224008	1.02999	down	--	--	--
pmb2961	Peonidin 3-O-(6''-malonylglucoside)	9.91e-05	0.000278656	0.000349302	0.00013319	3.56e-05	3.78e-05	-1.81516	0.131179	1.11229	down	--	--	--
Zmhn001414	Resveratrol-O-diglucoside	4.3e-06	5.07e-06	6.26e-06	8.81e-09	9.23e-09	8.85e-09	-9.1832	0.0117482	1.51188	down	--	--	--
pmb2922	Uridine 5'-diphospho-D-glucose	0.00127115	0.00222574	0.00205225	0.00119479	0.0011179	0.00126793	-0.632057	0.152259	1.10835	down	--	--	--
Rfmb26203	Syringaresinol-Hex	0.00016469	6.01e-05	0.000162505	9.51e-06	1.74e-05	1.11e-05	-3.34747	0.0770144	1.37363	down	--	--	--
Lmyp004889	Kaempferol-3-O-(2''-trans-p-Coumaroyl)-尾-D-glucopyranoside	1.52e-05	2.84e-05	3.85e-05	1.02e-05	9.69e-06	9.28e-06	-1.49385	0.120384	1.22245	down	--	--	--
Lmmp003305	Kaempferol-7-O-尾-D-(6''-O-(E)-p-coumaroyl)glucoside	2.39e-05	5.49e-05	7.31e-05	2.4e-05	2.64e-05	2.3e-05	-1.05093	0.209263	1.03054	down	--	--	--
Lmyp004022	Kaempferol-3-O-(2''-galloyl)-尾-D-glucopyranoside	1.03e-05	9.46e-06	8.96e-06	8.81e-09	5.26e-06	6.61e-06	-1.27511	0.102749	1.25577	down	--	--	--
pmn001588	Nystose	2.17e-05	1.38e-05	1.68e-05	3.57e-06	3.51e-06	2.17e-06	-2.49993	0.0208166	1.49103	down	--	--	--

## Sheet: downregulated in LG31
#ID	Compounds	LCK1	LCK2	LCK3	LT1	LT2	LT3	LCK_vs_LT_log2FC	LCK_vs_LT_Pvalue	LCK_vs_LT_VIP	LCK_vs_LT_(FC_1.5_Pvalue_1_VIP_1)_regulated	HMDB_taxonomy	KEGG_annotation	KEGG_pathway_annotation
pme2601	3-Hydroxypropanoic acid	3.2793e-05	2.71981e-05	2.26528e-05	1.66753e-05	1.27196e-05	2.29625e-05	-0.658515	0.0732756	1.23914	down	Hydroxy acids and derivatives	C01013	Metabolic pathways(ko01100);;Carbon metabolism(ko01200);;Propanoate metabolism(ko00640);;Pyrimidine metabolism(ko00240);;beta-Alanine metabolism(ko00410)
mws4052	1-Aminocyclopropane-1-carboxylic acid	0.000399938	0.000287692	0.000354077	0.000153506	0.000169283	0.000195383	-1.00745	0.0222542	1.46693	down	Carboxylic acids and derivatives	C01234	Cysteine and methionine metabolism(ko00270);;Metabolic pathways(ko01100);;Biosynthesis of secondary metabolites(ko01110)
pme0010	L-Serine	0.0014499	0.000868966	0.00114284	0.000665452	0.000688353	0.00066269	-0.779632	0.102581	1.29855	down	Carboxylic acids and derivatives	C00065	Biosynthesis of amino acids(ko01230);;Cyanoamino acid metabolism(ko00460);;Glyoxylate and dicarboxylate metabolism(ko00630);;Biosynthesis of secondary metabolites(ko01110);;Metabolic pathways(ko01100);;Aminoacyl-tRNA biosynthesis(ko00970);;Glycine, serine and threonine metabolism(ko00260);;ABC transporters(ko02010);;Cysteine and methionine metabolism(ko00270);;Carbon metabolism(ko01200);;Sulfur m…
pme2433	Diethanolamine	8.74803e-05	6.09749e-05	9.42845e-05	4.76102e-05	5.14395e-05	4.05873e-05	-0.797729	0.0662945	1.33153	down	Organonitrogen compounds	C06772	Glycerophospholipid metabolism(ko00564)
mws0470	Methylmalonic acid*	0.04447	0.0553782	0.0456116	0.0228311	0.0329212	0.0292067	-0.775781	0.0120285	1.42149	down	--	--	--
mws0192	Succinic acid*	0.0455404	0.0555745	0.0460198	0.0228311	0.0333889	0.0290053	-0.787785	0.0100703	1.43031	down	--	--	--
pme3096	Aminomalonic acid	0.00176128	0.00227797	0.00178569	0.000872724	0.0012439	0.00112798	-0.8442	0.0176883	1.41453	down	--	--	--
mws0230	L-(-)-Threonine	0.00109959	0.00093868	0.00108162	0.000472985	0.00076411	0.000732182	-0.663826	0.0335064	1.369	down	Carboxylic acids and derivatives	C00188	Monobactam biosynthesis(ko00261);;Valine, leucine and isoleucine biosynthesis(ko00290);;ABC transporters(ko02010);;Porphyrin and chlorophyll metabolism(ko00860);;Aminoacyl-tRNA biosynthesis(ko00970);;Glycine, serine and threonine metabolism(ko00260);;Metabolic pathways(ko01100);;Biosynthesis of secondary metabolites(ko01110);;Biosynthesis of amino acids(ko01230)
pme0195	L-Cysteine	0.000163478	0.000169866	0.000195916	4.87011e-05	1.52448e-05	3.28324e-05	-2.45122	0.00048271	1.54708	down	Carboxylic acids and derivatives	C00097	Glutathione metabolism(ko00480);;Glycine, serine and threonine metabolism(ko00260);;Aminoacyl-tRNA biosynthesis(ko00970);;Pantothenate and CoA biosynthesis(ko00770);;Sulfur relay system(ko04122);;Metabolic pathways(ko01100);;Biosynthesis of secondary metabolites(ko01110);;Cyanoamino acid metabolism(ko00460);;Biosynthesis of amino acids(ko01230);;Taurine and hypotaurine metabolism(ko00430);;Carbap…
mws0133	Nicotinamide	0.00147909	0.00154156	0.00106121	0.000825971	0.000729505	0.00106756	-0.637989	0.0637353	1.28022	down	Pyridines and derivatives	C00153	Metabolic pathways(ko01100);;Nicotinate and nicotinamide metabolism(ko00760)
mws0001	L-Asparagine Anhydrous	0.0033766	0.00221905	0.00256119	0.000691167	6.68713e-05	0.000356523	-2.87154	0.00882676	1.50471	down	--	--	--
mws0972	5-Hydroxyhexanoic acid	8.2323e-05	3.48568e-05	2.24487e-05	1.23896e-05	5.10653e-06	2.75953e-05	-1.63067	0.219918	1.01849	down	--	--	--
pme2527	L-Ornithine	2.70518e-05	1.20772e-05	4.04076e-05	7.01296e-09	8.41736e-09	9.06415e-09	-11.6649	0.0835465	1.33487	down	Carboxylic acids and derivatives	C00077	D-Arginine and D-ornithine metabolism(ko00472);;Glutathione metabolism(ko00480);;Biosynthesis of amino acids(ko01230);;Arginine biosynthesis(ko00220);;Arginine and proline metabolism(ko00330);;Metabolic pathways(ko01100);;Biosynthesis of secondary metabolites(ko01110);;ABC transporters(ko02010);;2-Oxocarboxylic acid metabolism(ko01210)
pme1173	Allopurinol*	0.000961408	0.000702046	0.000489789	0.000324934	0.00026655	0.00031926	-1.24139	0.0908493	1.32649	down	--	--	--
mws1336	4-Aminobenzoic acid	2.71491e-05	3.1813e-05	2.60201e-05	1.27792e-05	1.05685e-05	2.08476e-05	-0.94327	0.0294025	1.40333	down	Benzene and substituted derivatives	C00568	Metabolic pathways(ko01100);;Folate biosynthesis(ko00790)
pma2987	Histidinol	0.00269544	0.00362315	0.00647951	0.00163636	0.0019547	0.00207468	-1.17559	0.170476	1.11661	down	Organonitrogen compounds	C00860	Histidine metabolism(ko00340);;Biosynthesis of amino acids(ko01230);;Biosynthesis of secondary metabolites(ko01110);;Metabolic pathways(ko01100)
pme0193	L-Glutamine	0.00253002	0.00236634	0.00236732	0.00109091	0.00187053	0.0016819	-0.645538	0.0586726	1.36434	down	Carboxylic acids and derivatives	C00064	Pyrimidine metabolism(ko00240);;ABC transporters(ko02010);;Purine metabolism(ko00230);;Alanine, aspartate and glutamate metabolism(ko00250);;Biosynthesis of amino acids(ko01230);;Metabolic pathways(ko01100);;Glyoxylate and dicarboxylate metabolism(ko00630);;Arginine biosynthesis(ko00220);;Aminoacyl-tRNA biosynthesis(ko00970);;Nitrogen metabolism(ko00910)
pme0014	L-Glutamic acid	0.0607205	0.0554764	0.0552033	0.0256363	0.0305831	0.0323288	-0.952834	0.000539992	1.54497	down	Carboxylic acids and derivatives	C00025	Aminoacyl-tRNA biosynthesis(ko00970);;Glyoxylate and dicarboxylate metabolism(ko00630);;Arginine biosynthesis(ko00220);;Biosynthesis of secondary metabolites(ko01110);;Carbapenem biosynthesis(ko00332);;Biosynthesis of amino acids(ko01230);;Alanine, aspartate and glutamate metabolism(ko00250);;Butanoate metabolism(ko00650);;Carbon metabolism(ko01200);;2-Oxocarboxylic acid metabolism(ko01210);;C5-B…
pme1210	L-Methionine	0.000625693	0.000706955	0.000484687	0.000356882	0.000291802	0.000425008	-0.759245	0.041201	1.35887	down	Carboxylic acids and derivatives	C00073	Biosynthesis of secondary metabolites(ko01110);;Metabolic pathways(ko01100);;2-Oxocarboxylic acid metabolism(ko01210);;Biosynthesis of amino acids(ko01230);;Cysteine and methionine metabolism(ko00270);;Aminoacyl-tRNA biosynthesis(ko00970);;Glucosinolate biosynthesis(ko00966)
mws0847	1-Methyladenine	1.2942e-05	8.59147e-06	1.0306e-05	4.83895e-06	6.51878e-06	7.56353e-06	-0.750809	0.055252	1.29964	down	--	--	--
pme0256	Xanthine	6.15963e-05	0.00011488	7.12235e-05	2.26752e-05	1.46836e-05	2.31639e-05	-2.03304	0.0589638	1.38713	down	Imidazopyrimidines	C00385	Caffeine metabolism(ko00232);;Metabolic pathways(ko01100);;Biosynthesis of secondary metabolites(ko01110);;Purine metabolism(ko00230)
pme2761	4-Hydroxy-2-oxoglutaric acid	7.24948e-05	9.21988e-05	9.20396e-05	3.8883e-05	5.32165e-05	5.92191e-05	-0.762681	0.0170489	1.39212	down	Keto acids and derivatives	C01127	Glyoxylate and dicarboxylate metabolism(ko00630)
pme2617	Methionine sulfoxide	0.000524493	0.000564582	0.000728562	0.000276622	0.000356335	0.00028401	-0.987121	0.0273062	1.41956	down	--	--	--
pme0124	Glycyl-L-proline	2.51056e-05	3.83916e-05	2.99996e-05	1.44935e-05	2.36621e-05	2.32647e-05	-0.606202	0.098883	1.14183	down	--	--	--
pme0253	N-Acetyl-L-leucine	5.2352e-05	5.53782e-05	4.86728e-05	2.44675e-05	3.77846e-05	3.5753e-05	-0.674339	0.0265833	1.41381	down	--	--	--
pme0008	L-Citrulline	7.13271e-05	7.21684e-05	7.2346e-05	4.22336e-05	4.33027e-05	3.72637e-05	-0.813661	0.00288621	1.55696	down	Carboxylic acids and derivatives	C00327	Biosynthesis of secondary metabolites(ko01110);;Metabolic pathways(ko01100);;Arginine biosynthesis(ko00220);;Biosynthesis of amino acids(ko01230)
pmf0367	5,7-Dihydroxychromone	3.00683e-05	4.3301e-05	1.2959e-05	8.80517e-06	9.10946e-06	1.49055e-05	-1.39525	0.17422	1.11623	down	--	--	--
mws1013	Esculetin	6.51967e-05	3.89807e-05	8.89784e-05	7.01296e-09	8.41736e-09	9.06415e-09	-12.945	0.0468004	1.43233	down	--	--	--
pmb1754	O-Phosphocholine	0.00108985	0.000926897	0.00138774	0.000166753	0.00102879	0.000638519	-0.892396	0.1595	1.03786	down	Organonitrogen compounds	C00588	Metabolic pathways(ko01100);;Glycerophospholipid metabolism(ko00564)
pme0122	N6-Acetyl-L-lysine	0.000110932	0.000117826	0.000102039	5.61816e-05	7.26699e-05	8.53037e-05	-0.627289	0.0256949	1.41115	down	Carboxylic acids and derivatives	C02727	Lysine degradation(ko00310)
mws0736	N-Glycyl-L-leucine	0.000367826	0.000332858	0.000302037	0.00018935	0.000216046	0.000252789	-0.607355	0.0122552	1.43718	down	--	--	--
pme0075	N-Acetyl-L-glutamic acid	0.000418426	0.000496833	0.000444892	0.000178441	0.000155254	0.00030516	-1.09021	0.020139	1.45193	down	Carboxylic acids and derivatives	C00624	Biosynthesis of secondary metabolites(ko01110);;Metabolic pathways(ko01100);;Arginine biosynthesis(ko00220);;2-Oxocarboxylic acid metabolism(ko01210);;Biosynthesis of amino acids(ko01230)
pme0278	2,6-Diaminooimelic acid	5.4882e-05	5.31198e-05	4.75504e-05	2.0883e-05	1.76765e-05	2.14518e-05	-1.37409	0.000967797	1.55992	down	--	--	--
mws1611	Ligustilide	9.15673e-06	7.02046e-06	6.34685e-06	3.19479e-06	4.59214e-06	5.77084e-06	-0.732345	0.057932	1.26581	down	--	--	--
pme1419	L-Methionine methyl ester	7.1619e-05	7.42303e-05	6.08155e-05	3.14025e-05	3.32954e-05	3.47459e-05	-1.05534	0.00984823	1.53365	down	--	--	--
mws5037	Alanylleucine	0.000106066	7.74705e-05	0.000130611	3.95064e-05	5.19071e-05	6.13341e-05	-1.04029	0.056706	1.33479	down	--	--	--
mws0018	Spermine	0.00241325	0.00268054	0.0038775	0.00128571	0.00180506	0.00178262	-0.880391	0.0791797	1.26979	down	Organonitrogen compounds	C00750	Metabolic pathways(ko01100);;Arginine and proline metabolism(ko00330);;beta-Alanine metabolism(ko00410);;Glutathione metabolism(ko00480)
pme1261	Pantothenol	3.39607e-05	1.61029e-05	4.24484e-05	1.26233e-05	2.33816e-05	7.7146e-06	-1.08136	0.162344	1.03325	down	Fatty Acyls	C05944	Pantothenate and CoA biosynthesis(ko00770)
mws2125	Phosphoenolpyruvic acid	0.000412588	0.000553782	0.000678562	2.12727e-05	0.000468567	7.7146e-05	-1.53664	0.108102	1.13822	down	Organic phosphoric acids and derivatives	C00074	Carbon metabolism(ko01200);;Carbon fixation in photosynthetic organisms(ko00710);;Pyruvate metabolism(ko00620);;Citrate cycle (TCA cycle)(ko00020);;Biosynthesis of amino acids(ko01230);;Biosynthesis of secondary metabolites(ko01110);;Phenylalanine, tyrosine and tryptophan biosynthesis(ko00400);;Metabolic pathways(ko01100);;Glycolysis / Gluconeogenesis(ko00010)
mws0617	(R)-Lipoic acid	1.76128e-06	1.03098e-06	1.34692e-06	7.01296e-09	8.41736e-09	9.06415e-09	-7.40074	0.0229535	1.50817	down	--	C16241	Lipoic acid metabolism(ko00785);;Metabolic pathways(ko01100)
mws1076	Scoparone	4.25238e-05	4.60503e-05	5.47952e-05	2.30649e-05	2.94608e-05	3.79687e-05	-0.663836	0.0369272	1.31821	down	--	--	--
mws1212	Methyl ferulate	0.0017029	0.00253326	0.00111223	0.000184675	0.000637849	0.00133948	-1.30673	0.119306	1.11693	down	--	--	--
pmb2620	3,4-Dimethoxycinnamic acid	0.00123582	0.00189503	0.000793867	0.000130909	0.000483531	0.000628448	-1.65889	0.0903914	1.23472	down	--	--	--
pmb0128	未-Tridecalactone	7.94037e-05	6.86336e-05	2.76527e-05	3.8883e-05	2.5065e-05	3.37388e-05	-0.846796	0.23686	1.00579	down	--	--	--
pmb2507	2-Deoxyribose 1-phosphate	0.000218944	0.00035446	0.000260201	0.000112987	0.000201081	7.20097e-05	-1.11047	0.0543929	1.23926	down	Organooxygen compounds	C00672	Pyrimidine metabolism(ko00240);;Pentose phosphate pathway(ko00030)
pme0170	N-伪-Acetyl-L-arginine	0.000171263	0.000158083	0.000145916	6.25712e-05	7.01447e-05	8.48002e-05	-1.1276	0.000991531	1.5386	down	--	--	--
mws0677	N-Acetyl-5-hydroxytryptamine	0.000124555	0.000171829	0.000125509	6.04673e-05	7.77203e-05	0.000107763	-0.778509	0.0489269	1.28238	down	Indoles and derivatives	C00978	Tryptophan metabolism(ko00380);;Metabolic pathways(ko01100)
pme2755	N-Acetyl-D-glucosamine	9.43892e-05	0.000127645	0.000138774	5.87531e-05	6.79936e-05	5.99241e-05	-0.950734	0.0434508	1.40878	down	Organooxygen compounds	C00140	ABC transporters(ko02010);;Metabolic pathways(ko01100);;Amino sugar and nucleotide sugar metabolism(ko00520)
pmf0218	Trisodium Phosphoenolpyruvate	0.000184886	0.000260199	0.000256119	6.24154e-06	0.000155254	2.60846e-05	-1.90233	0.0471648	1.31155	down	--	--	--
mws0832	(S)-2-(4-Aminobutanamido)-3-(1-methyl-1H-imidazol-5-yl)propanoic acid	1.08985e-05	8.54238e-06	8.47948e-06	3.95064e-06	6.78065e-06	5.34785e-06	-0.796129	0.02584	1.35517	down	--	--	--
pmb2591	Acetyltryptophan	1.59586e-05	2.63144e-05	2.74486e-05	1.08311e-05	9.31522e-06	1.47041e-05	-1.00043	0.0690277	1.29176	down	--	--	--
pme2563	纬-Glu-Cys	6.46128e-05	6.43133e-05	0.000107141	1.1922e-05	8.885e-06	1.79269e-05	-2.60753	0.0397482	1.43517	down	Carboxylic acids and derivatives	C00669	Metabolic pathways(ko01100);;Glutathione metabolism(ko00480)
mws0866	D-Glucose 6-phosphate	0.000427184	0.000422209	0.000562237	0.000227532	0.000274967	0.000375659	-0.684811	0.048563	1.2779	down	Organooxygen compounds	C00092	Starch and sucrose metabolism(ko00500);;Metabolic pathways(ko01100);;Inositol phosphate metabolism(ko00562)
mws1060	9-(尾-D-Arabinofuranosyl)hypoxanthine	0.0022089	0.00177721	0.00122447	0.000748829	0.000628497	0.000711032	-1.31908	0.065316	1.39084	down	--	--	--
mws1038	(R)-Pantetheine	5.14762e-05	5.41999e-05	5.44891e-05	3.00778e-05	4.7979e-05	2.73939e-05	-0.602992	0.102868	1.24923	down	Carboxylic acids and derivatives	C00831	Pantothenate and CoA biosynthesis(ko00770);;Carbapenem biosynthesis(ko00332)
pmp001245	Feruloylcholine	0.000332795	0.000608767	0.000198977	6.21037e-05	9.0627e-05	0.000296096	-1.34549	0.192852	1.00335	down	--	--	--
pmf0396	Linoleic acid	3.01656e-06	1.99322e-06	1.87753e-06	1.18441e-06	1.74894e-06	1.26898e-06	-0.71275	0.115859	1.17015	down	--	--	--
mws0668	Xanthosine	0.000668509	0.0006991	0.000528564	0.000492466	0.000394681	0.000318252	-0.65358	0.0341447	1.33584	down	Purine nucleosides	C01762	Metabolic pathways(ko01100);;Biosynthesis of secondary metabolites(ko01110);;Caffeine metabolism(ko00232);;Purine metabolism(ko00230)
pme2816	4-Oxoretinol	1.01201e-05	1.3059e-05	1.23468e-05	5.65712e-06	7.84685e-06	1.0172e-05	-0.585447	0.0747586	1.22282	down	--	--	--
pme1086	Glutathione reduced form	0.00045735	0.000622513	0.000699991	0.000122337	0.000362882	0.000248761	-1.27795	0.0250281	1.34251	down	--	--	--
pmb2789	13-HpOTrE(r)	7.93064e-05	8.05144e-05	3.96933e-05	5.6805e-05	2.3288e-05	1.91354e-05	-1.00766	0.136935	1.0904	down	--	--	--
pme3967	2-(Dimethylamino)guanosine	0.000471946	0.000396681	0.00036224	0.000200259	0.000181441	0.000222575	-1.0264	0.01451	1.50482	down	--	--	--
Rfmb089	9,10-Dihydroxy-12-octadecenoic acid	7.91118e-05	8.6602e-05	0.000117345	4.53505e-05	7.1267e-05	4.46158e-05	-0.811954	0.0543615	1.25009	down	--	--	--
pmf0392	Persicogenin (5,3'-dihydroxy-7,4'-dimethoxyflavanone)	6.56832e-06	6.87318e-06	6.10196e-06	3.28051e-06	3.99357e-06	4.37094e-06	-0.746973	0.00370814	1.50757	down	--	--	--
pme3171	Cytidine 5'-monophosphate (Cytidylic acid)	1.08985e-05	1.53174e-05	1.95916e-05	4.75323e-06	7.17347e-06	1.19848e-05	-0.937878	0.092505	1.16034	down	--	--	--
mws0393	Quinine	1.11905e-05	1.02116e-05	5.40809e-06	7.01296e-09	8.41736e-09	9.06415e-09	-10.0961	0.037793	1.46755	down	--	--	--
Lmtn002565	1'-O-Vanilloyl-尾-D-glucoside	0.000490435	0.000353478	0.000506116	0.000127013	0.000180506	0.00011582	-1.67311	0.0135676	1.48447	down	--	--	--
pma6460	5-O-p-Coumaroylquinic acid	0.000361987	0.000373115	0.000342853	7.94803e-05	0.000134678	0.00018229	-1.44309	0.0113989	1.51769	down	--	--	--
mws0949	8,9-DHET	1.26501e-06	1.99322e-06	2.5816e-06	7.41037e-07	7.89362e-07	7.98653e-07	-1.32618	0.0912409	1.30414	down	Fatty Acyls	C14773	Arachidonic acid metabolism(ko00590);;Metabolic pathways(ko01100)
pmb2211	Cocamidopropyl 尾ine	6.18882e-05	5.59673e-05	0.000100305	3.42856e-05	3.54465e-05	3.31345e-05	-1.08461	0.109341	1.26351	down	--	--	--
pmb0981	Adenosine 5'-monophosphate	0.00488489	0.00545927	0.00578564	0.00195584	0.00244104	0.00232647	-1.26248	0.00157101	1.53746	down	Purine nucleotides	C00020	Biosynthesis of secondary metabolites(ko01110);;Metabolic pathways(ko01100);;Zeatin biosynthesis(ko00908);;Purine metabolism(ko00230)
pmb2948	Adenosine 3'-monophosphate	6.48074e-05	9.60281e-05	7.30603e-05	1.13766e-05	2.81514e-05	2.23582e-05	-1.91818	0.011935	1.46649	down	Ribonucleoside 3'-phosphates	C01367	Purine metabolism(ko00230)
pmb0149	MAG(18:4)isomer1	0.000192671	0.00023467	0.000230609	0.000130129	7.96844e-05	0.00012287	-0.983828	0.00676986	1.47707	down	--	--	--
pme1286	S-(5'-Adenosy)-L-homocysteine	0.000119689	0.000123717	0.000101733	9.42854e-05	5.13459e-05	5.8212e-05	-0.759721	0.0519145	1.34546	down	--	--	--
pmn001502	Medioresinol	1.33313e-05	1.06043e-05	1.01223e-05	2.21298e-06	3.45112e-06	4.36086e-06	-1.76439	0.00452535	1.51415	down	--	--	--
pmd0153	LysoPA 16:0	4.74865e-05	4.73267e-05	3.57138e-05	3.35843e-05	2.82449e-05	1.67183e-05	-0.732711	0.0551392	1.27193	down	--	--	--
pmb0864	LysoPE 14:0	9.147e-05	9.79919e-05	5.10197e-05	5.4857e-05	3.99357e-05	4.08894e-05	-0.825696	0.129795	1.19248	down	--	--	--
pmb0862	LysoPC 12:0	2.26729e-05	1.463e-05	7.92847e-06	8.41556e-06	7.61304e-06	4.663e-06	-1.12828	0.188854	1.08316	down	--	--	--
Hmpp003270	Luteolin-4'-O-尾-D-glucoside	0.000917619	0.000559673	0.000840805	0.000354544	0.000663101	0.000449179	-0.660244	0.118487	1.0967	down	--	--	--
pme2459	Luteolin-7-O-glucoside(Cynaroside)	0.00112878	0.00111935	0.000961212	0.000363116	0.000449861	0.000790596	-1.00099	0.0393386	1.401	down	--	--	--
mws2209	Kaempferol-3-O-glucoside (Astragalin)	0.00100228	0.000573419	0.00102039	0.000339739	0.000635043	0.000441122	-0.874617	0.0966083	1.17829	down	--	--	--
pmn001416	Catechin-(7,8-bc)-4伪-(3,4-dihydroxyphenyl)-dihydro-2-(3H)-pyranone	0.000111905	0.000149246	9.62232e-05	3.53765e-05	6.17273e-05	0.00010031	-0.856212	0.0978319	1.16056	down	--	--	--
pmn001702	Tetahydroxy-flavone-7-O-尾-D-glucuronide	9.82816e-06	9.32788e-06	9.75497e-06	7.01296e-09	8.41736e-09	9.06415e-09	-10.2049	0.00026232	1.57211	down	--	--	--
pmp000120	Diosmetin-6-C-glucoside*	0.00102174	0.00125681	0.000865295	0.000412986	0.000494754	0.000853037	-0.836317	0.0611724	1.25784	down	--	--	--
Lmnp002845	5,7,4'-Trihydroxy-6-methoxyflavone-8-C-尾-D-glucoside	0.00112878	0.00126663	0.000967334	0.000445713	0.000563963	0.000897351	-0.818312	0.0481483	1.32024	down	--	--	--
pmd0130	LysoPC 14:0(2n isomer)	0.000689917	0.000657861	0.000415301	0.000313246	0.000257197	0.000286024	-1.04163	0.0687464	1.37168	down	--	--	--
pmb0504	N-(4'-O-glycosyl)-feruloyl agmatine	1.25528e-05	1.21753e-05	1.57141e-05	6.88829e-06	3.58206e-06	1.09777e-05	-0.915016	0.0782845	1.26733	down	--	--	--
pmp000583	Diosmetin-7-O-glucuronide	7.68737e-05	8.90567e-05	7.2346e-05	1.40259e-05	1.35613e-05	1.72219e-05	-2.41077	0.00421231	1.55433	down	--	--	--
Hmcp002298	Limocitrin-O-Pentoside	1.0412e-05	1.24699e-05	1.42855e-05	7.29348e-06	6.48137e-06	9.89e-06	-0.651293	0.0418345	1.30607	down	--	--	--
pmf0374	2,6-Dimethyl-7-octene-2,3,6-triol	0.000205321	0.000147282	0.000187753	7.0753e-05	0.000145901	9.43679e-05	-0.796894	0.0563648	1.25116	down	--	--	--
pmb2260	LysoPC 15:1	0.000243271	0.000194413	0.000140814	9.35062e-05	7.57563e-05	9.42672e-05	-1.13435	0.0656603	1.37946	down	--	--	--
Zmhn003565	Kaempferol-3-O-(6''-acetyl)-glucoside	0.00127474	0.00088173	0.00137753	0.000490128	0.000760369	0.000447165	-1.05775	0.0346345	1.34275	down	--	--	--
pmn001712	3-Hydroxy-4-isopropylbenzylalcohol 3-glucoside-glucoside	2.67598e-05	2.83764e-05	2.3367e-05	5.51686e-06	7.71592e-06	1.20855e-05	-1.63257	0.00241763	1.5206	down	--	--	--
pmb2984	Acetyl-eriodictyol O-hexoside	1.76128e-05	1.6692e-05	1.77549e-05	7.50387e-06	1.09426e-05	6.95925e-06	-1.03501	0.0142699	1.49766	down	--	--	--
pmp001270	LysoPC 16:1	0.00036588	0.000340713	0.000223466	0.000140259	0.000133743	0.000156105	-1.11263	0.059844	1.39993	down	--	--	--
pma0170	N',N''-Diferuloylspermidine	0.00232567	0.00176739	0.0025918	0.000919477	0.000944615	0.00167183	-0.91881	0.0387281	1.32107	down	--	--	--
pmb3045	Tricin 7-O-Glucuronide	0.000842691	0.00070401	0.000754072	5.04933e-05	5.39647e-05	6.28448e-05	-3.78158	0.00303294	1.56477	down	--	--	--
pmp001273	LysoPC 18:2	0.0180021	0.0171829	0.012959	0.00935062	0.0101008	0.011582	-0.633534	0.051368	1.36338	down	--	--	--
pmp000587	Luteolin-7-O-(6'-O-malonyl)-尾-D-glucoside	8.15445e-06	7.77651e-06	6.32645e-06	7.01296e-09	5.77057e-06	9.06415e-09	-1.94349	0.0938189	1.24761	down	--	--	--
Lmnp102580	5,7,4'-Trihydroxyflavone-6-C-[尾-D-Xylosyl-(1-2)]-尾-D-glucoside	1.63478e-05	1.64956e-05	2.18364e-05	6.52985e-06	1.21584e-05	1.33948e-05	-0.769198	0.0549121	1.2514	down	--	--	--
pmp000238	Luteolin-7-O-尾-D-glucosyl-6-C-伪-L-arabinose	3.26956e-05	2.25833e-05	1.72447e-05	4.987e-06	6.15403e-06	1.83297e-05	-1.29917	0.0826314	1.20925	down	--	--	--
pmb0647	8-C-Hexosyl-luteolin O-pentoside*	5.06977e-05	6.60807e-05	5.70401e-05	2.11168e-05	3.34824e-05	5.18671e-05	-0.707184	0.111939	1.17426	down	--	--	--
mws1066	Narirutin	0.000918592	0.00111935	0.000805091	0.000265713	0.000489142	0.000516657	-1.16088	0.013094	1.42255	down	--	--	--
pmb2586	Gallocatechin-catechin	0.000135259	0.00020325	0.000172447	6.69348e-05	0.000122519	0.000116827	-0.73834	0.0618781	1.22429	down	--	--	--
Lmln001951	Quercetin-3-arabinoylglucoside	1.86832e-05	2.30742e-05	2.15303e-05	5.43894e-06	5.63028e-06	4.38101e-06	-2.0343	0.00368963	1.54623	down	--	--	--
Lmyp004022	Kaempferol-3-O-(2''-galloyl)-尾-D-glucopyranoside	2.60787e-05	2.2976e-05	3.93872e-05	1.34026e-05	2.16981e-05	1.76247e-05	-0.746233	0.126705	1.12713	down	--	--	--
pmb3002	Chrysoeriol-7-O-rutinoside	0.000889399	0.000772741	0.000628563	0.000303895	0.00042835	0.00035753	-1.07176	0.0191843	1.45222	down	--	--	--
pmn001583	Quercetin-3-O-robinobioside	2.16998e-05	3.08311e-05	1.26529e-05	7.01296e-09	8.41736e-09	9.06415e-09	-11.3778	0.0537134	1.419	down	--	--	--
Lmzn001713	Apigenin-7-O-diglucuronide	1.52774e-05	8.92531e-06	1.26529e-05	5.17401e-06	1.01944e-05	6.00248e-06	-0.78624	0.100911	1.13651	down	--	--	--
Hmqp003435	Apigenin-O-Malonyl-O-Hexoside-O-Pentoside	1.45963e-05	1.89503e-05	2.03059e-05	3.59999e-06	5.77057e-06	6.67726e-06	-1.74663	0.00719982	1.49463	down	--	--	--
Lmmn004145	3-O-(2-O-Acetyl-尾-D-glucopyranosyl) oleanolic acid	0.000317226	0.000299474	0.00033571	0.00027896	0.000172088	0.000162148	-0.635234	0.0847444	1.30601	down	--	--	--
pmf0287	3'-dephospho-CoA	3.52257e-05	3.53478e-05	4.84687e-05	2.4935e-05	1.91729e-05	2.07468e-05	-0.87619	0.0402924	1.39175	down	Purine nucleotides	C00882	Pantothenate and CoA biosynthesis(ko00770);;Metabolic pathways(ko01100)
Zmhp003322	Isovitexin 2''-O-(6'''-(E)-p-coumaroyl)glucoside	1.53747e-05	1.64956e-05	1.05101e-05	3.93505e-06	5.48064e-06	9.33608e-06	-1.17637	0.0328663	1.34684	down	--	--	--
pmb2991	Apigenin O-hexosyl-O-rutinoside	0.000184886	0.000211105	0.000157141	4.40258e-05	9.82026e-05	0.000117834	-1.08876	0.026872	1.37368	down	--	--	--
pmb2981	Apigenin C-hexosyl-O-rutinoside	0.000188778	0.000219942	0.00028367	9.11685e-05	0.000144966	0.000179269	-0.737073	0.0720185	1.20279	down	--	--	--
mws1035	Robinin(Kaempferol-3-O-gal-rham-7-O-rham)	6.88944e-05	7.04992e-05	7.63255e-05	1.96363e-05	1.82376e-05	3.6458e-05	-1.5371	0.00805282	1.52433	down	--	--	--
pmb2976	Chrysoeriol-C-pentosyl-O-hexosyl-O-hexoside	3.26956e-05	4.27119e-05	2.92853e-05	1.16883e-05	4.6389e-06	2.02433e-05	-1.51741	0.0203344	1.40217	down	--	--	--
pmb0639	8-C-Hexosyl-apigenin O-hexosyl-O-hexoside*	5.38116e-05	8.65038e-05	4.99993e-05	2.32207e-05	2.46909e-05	4.10908e-05	-1.09647	0.0816469	1.25277	down	--	--	--
pmb0626	6-C-Hexosyl-apigenin O-hexosyl-O-hexoside*	1.37205e-05	1.99322e-05	1.8163e-05	7.01296e-06	3.0209e-06	1.03734e-05	-1.34431	0.0212222	1.39383	down	--	--	--
pme2746	Flavin adenine dinucleotide(FAD)	0.0014207	0.0016692	0.0015612	0.000699738	0.000797779	0.00084498	-0.989527	0.00194029	1.53248	down	--	--	--

## Sheet: upregulated in GA2
#ID	Compounds	GCK1	GCK2	GCK3	GT1	GT2	GT3	GCK_vs_GT_log2FC	GCK_vs_GT_Pvalue	GCK_vs_GT_VIP	GCK_vs_GT_(FC_1.5_Pvalue_1_VIP_1)_regulated	HMDB_taxonomy	KEGG_annotation	KEGG_pathway_annotation
pme0006	L-Proline	0.00558826	0.00431128	0.0029653	0.00629715	0.00678942	0.0073422	0.667168	0.0640807	1.29677	up	Carboxylic acids and derivatives	C00148	Arginine and proline metabolism(ko00330);;Metabolic pathways(ko01100);;Biosynthesis of secondary metabolites(ko01110);;Biosynthesis of amino acids(ko01230);;ABC transporters(ko02010);;Carbapenem biosynthesis(ko00332);;Aminoacyl-tRNA biosynthesis(ko00970)
mws0230	L-(-)-Threonine	0.00080746	0.000928853	0.000742162	0.00113603	0.00135378	0.00160211	0.723327	0.0423325	1.37084	up	Carboxylic acids and derivatives	C00188	Monobactam biosynthesis(ko00261);;Valine, leucine and isoleucine biosynthesis(ko00290);;ABC transporters(ko02010);;Porphyrin and chlorophyll metabolism(ko00860);;Aminoacyl-tRNA biosynthesis(ko00970);;Glycine, serine and threonine metabolism(ko00260);;Metabolic pathways(ko01100);;Biosynthesis of secondary metabolites(ko01110);;Biosynthesis of amino acids(ko01230)
pme0195	L-Cysteine	0.000166289	9.37616e-05	1.2481e-05	0.000216434	0.000316908	0.000157263	1.34144	0.0965462	1.13396	up	Carboxylic acids and derivatives	C00097	Glutathione metabolism(ko00480);;Glycine, serine and threonine metabolism(ko00260);;Aminoacyl-tRNA biosynthesis(ko00970);;Pantothenate and CoA biosynthesis(ko00770);;Sulfur relay system(ko04122);;Metabolic pathways(ko01100);;Biosynthesis of secondary metabolites(ko01110);;Cyanoamino acid metabolism(ko00460);;Biosynthesis of amino acids(ko01230);;Taurine and hypotaurine metabolism(ko00430);;Carbap…
mws0572	5-Methylcytosine	3.54963e-06	8.8504e-06	4.6406e-06	7.71719e-06	7.85603e-06	1.02221e-05	0.598129	0.206598	1.02898	up	Diazines	C02376	Pyrimidine metabolism(ko00240)
mws0001	L-Asparagine Anhydrous	0.00226249	0.000990193	8.37654e-05	0.00203702	0.002605	0.00337132	1.26409	0.117416	1.1126	up	--	--	--
pme1173	Allopurinol*	0.000303797	0.000227832	9.80056e-05	0.000989132	0.000672788	0.000733237	1.92753	0.0107927	1.4469	up	--	--	--
pme0033	Hypoxanthine*	2.76615e-05	2.97934e-05	3.12445e-05	5.45491e-05	4.65619e-05	4.9636e-05	0.765133	0.00520832	1.50386	up	--	--	--
mws1336	4-Aminobenzoic acid	1.72684e-05	2.29585e-05	8.79537e-06	4.03487e-05	3.13831e-05	2.8209e-05	1.02764	0.0372721	1.32983	up	Benzene and substituted derivatives	C00568	Metabolic pathways(ko01100);;Folate biosynthesis(ko00790)
pma2987	Histidinol	0.00138307	0.00136699	0.00112246	0.00190971	0.00233835	0.00192647	0.673054	0.0149691	1.42658	up	Organonitrogen compounds	C00860	Histidine metabolism(ko00340);;Biosynthesis of amino acids(ko01230);;Biosynthesis of secondary metabolites(ko01110);;Metabolic pathways(ko01100)
pme0256	Xanthine	7.19519e-09	7.88649e-09	7.53889e-09	8.96095e-05	4.74849e-05	5.02257e-05	13.0156	0.0443685	1.42107	up	Imidazopyrimidines	C00385	Caffeine metabolism(ko00232);;Metabolic pathways(ko01100);;Biosynthesis of secondary metabolites(ko01110);;Purine metabolism(ko00230)
pma0675	o-Anisic acid (2-Methoxybenzoic acid)	3.25382e-06	1.00772e-05	1.06382e-05	1.69426e-05	1.47685e-05	1.02221e-05	0.806908	0.127046	1.09926	up	--	--	--
mws0639	2,3-Dihydroxybenzoic Acid	5.21251e-05	6.39682e-05	7.48025e-05	0.00010381	8.11243e-05	0.000106152	0.608662	0.0335884	1.31824	up	Benzene and substituted derivatives	C00196	Biosynthesis of secondary metabolites(ko01110)
pme2758	4-Hydroxy-L-glutamic acid	1.32711e-05	1.23555e-05	6.44994e-06	2.31124e-05	2.33835e-05	1.88715e-05	1.02705	0.0166538	1.41281	up	--	--	--
pme2617	Methionine sulfoxide	0.000202265	0.000219069	0.000230355	0.000279111	0.000419467	0.000349909	0.686055	0.0770463	1.30554	up	--	--	--
pme2801	7-Methylxanthine	1.48701e-05	2.04172e-05	1.18109e-05	3.1045e-05	3.27164e-05	1.73972e-05	0.785071	0.129243	1.14037	up	Imidazopyrimidines	C16353	Caffeine metabolism(ko00232);;Biosynthesis of secondary metabolites(ko01110);;Metabolic pathways(ko01100)
pme2559	N-Acetylaspartate	1.11126e-05	9.90193e-06	7.15357e-06	1.89012e-05	1.83581e-05	1.51365e-05	0.895392	0.00823157	1.43567	up	Carboxylic acids and derivatives	C01042	Metabolic pathways(ko01100);;Alanine, aspartate and glutamate metabolism(ko00250)
mws4175	D-Glucurono-6,3-lactone	7.19519e-09	7.88649e-09	7.53889e-09	3.71169e-06	5.0254e-06	5.67128e-06	9.31506	0.0141491	1.50024	up	--	--	--
mws0009	Coniferaldehyde	3.90939e-05	3.02315e-05	3.9286e-05	6.19921e-05	4.38953e-05	7.30288e-05	0.720109	0.0971412	1.21041	up	--	C02666	Biosynthesis of secondary metabolites(ko01110);;Metabolic pathways(ko01100);;Phenylpropanoid biosynthesis(ko00940)
Hmgp002428	4-Hydroxy-3-methoxycinnamaldehyde	2.99799e-05	1.53348e-05	2.74751e-05	9.12743e-05	4.06134e-05	7.59775e-05	1.51384	0.0848262	1.25972	up	--	C02666	Biosynthesis of secondary metabolites(ko01110);;Metabolic pathways(ko01100);;Phenylpropanoid biosynthesis(ko00940)
pmb0786	Glucosamine	9.75348e-05	7.45712e-05	9.71679e-05	0.000142004	0.00014666	0.000128759	0.632434	0.00809049	1.42082	up	--	--	--
pme2596	4-Pyridoxic acid	0.000361358	0.000441643	0.00038197	0.000556264	0.000567152	0.00069687	0.619312	0.0247877	1.40738	up	Pyridines and derivatives	C00847	Vitamin B6 metabolism(ko00750);;Metabolic pathways(ko01100)
pme0309	Methyl gallate	2.03864e-05	9.02565e-06	4.87515e-06	2.62463e-05	2.39988e-05	1.75937e-05	0.984443	0.121873	1.1086	up	--	--	--
pme0075	N-Acetyl-L-glutamic acid	0.000270219	0.000173503	8.15875e-05	0.000362355	0.000319985	0.000386276	1.0245	0.0663492	1.30281	up	Carboxylic acids and derivatives	C00624	Biosynthesis of secondary metabolites(ko01110);;Metabolic pathways(ko01100);;Arginine biosynthesis(ko00220);;2-Oxocarboxylic acid metabolism(ko01210);;Biosynthesis of amino acids(ko01230)
pme1419	L-Methionine methyl ester	5.76414e-05	6.0025e-05	3.50977e-05	8.70632e-05	9.54826e-05	8.12851e-05	0.788307	0.0255487	1.40987	up	--	--	--
mws0018	Spermine	0.0011912	0.00103401	0.00113921	0.00166488	0.00179479	0.00168074	0.611524	0.000709921	1.49875	up	Organonitrogen compounds	C00750	Metabolic pathways(ko01100);;Arginine and proline metabolism(ko00330);;beta-Alanine metabolism(ko00410);;Glutathione metabolism(ko00480)
mws0617	(R)-Lipoic acid	7.70685e-07	1.59482e-06	9.38173e-07	2.67359e-06	2.09221e-06	2.26065e-06	1.08872	0.0194254	1.42101	up	--	C16241	Lipoic acid metabolism(ko00785);;Metabolic pathways(ko01100)
mws1076	Scoparone	2.12658e-05	2.37471e-05	2.57998e-05	3.94673e-05	3.84597e-05	4.18712e-05	0.758527	0.000803449	1.51526	up	--	--	--
mws5045	12-Hydroxydodecanoic acid	5.74016e-06	3.70665e-06	4.23853e-06	9.20578e-06	8.38934e-06	9.43575e-06	0.981977	0.0073687	1.46128	up	--	--	--
mws0520	N-Acetyl-L-tyrosine	0.000334176	0.000313707	0.000278101	0.000426012	0.000481002	0.000528795	0.632804	0.013984	1.43491	up	--	--	--
mws1383	Lumichrome	2.6862e-05	2.401e-05	2.09414e-05	3.98591e-05	3.54855e-05	3.38115e-05	0.604067	0.00749236	1.43831	up	--	C01727	Riboflavin metabolism(ko00740)
pme1306	Pyridoxine 5'-phosphate	7.9227e-06	4.1886e-06	6.12325e-06	1.01851e-05	1.22045e-05	1.13032e-05	0.88577	0.0233383	1.36385	up	Pyridines and derivatives	C00627	Metabolic pathways(ko01100);;Vitamin B6 metabolism(ko00750)
pme2563	纬-Glu-Cys	2.14257e-05	1.23555e-05	1.97686e-05	6.56157e-05	6.53302e-05	6.16273e-05	1.84645	0.000891181	1.52174	up	Carboxylic acids and derivatives	C00669	Metabolic pathways(ko01100);;Glutathione metabolism(ko00480)
mws1060	9-(尾-D-Arabinofuranosyl)hypoxanthine	0.000815455	0.000551178	0.000211089	0.00261483	0.00167171	0.00178886	1.94514	0.0191042	1.4096	up	--	--	--
mws0911	Demethyltexasin	4.68487e-05	3.63655e-05	4.76625e-05	9.26454e-05	0.000111789	9.33747e-05	1.18618	0.00359163	1.48243	up	Isoflavonoids	C14314	Isoflavonoid biosynthesis(ko00943);;Biosynthesis of secondary metabolites(ko01110)
mws4060	Echinatin	1.00733e-05	1.24431e-05	1.06382e-05	3.03595e-05	2.31784e-05	2.67346e-05	1.2757	0.0103913	1.49873	up	--	--	--
pmp001245	Feruloylcholine	0.000141505	0.000126184	6.93578e-05	0.000262463	0.000164095	0.000254569	1.01497	0.0469069	1.29658	up	--	--	--
mws0668	Xanthosine	0.000424516	0.000324222	0.000211927	0.000998925	0.000836883	0.000657554	1.37599	0.017269	1.41008	up	Purine nucleosides	C01762	Metabolic pathways(ko01100);;Biosynthesis of secondary metabolites(ko01110);;Caffeine metabolism(ko00232);;Purine metabolism(ko00230)
pme0460	Epicatechin	1.36709e-06	4.37262e-06	2.94017e-06	8.32438e-06	5.3741e-06	7.46997e-06	1.28617	0.0279213	1.36	up	Flavonoids	C06562	Flavonoid biosynthesis(ko00941);;Biosynthesis of secondary metabolites(ko01110)
pmb2657	Argininosuccinic acid	2.98201e-05	6.97516e-05	6.14838e-05	0.000107727	0.000112815	7.12596e-05	0.857431	0.0716321	1.22057	up	--	--	--
pmb0197	N2-methylguanosine	2.47834e-05	2.55873e-05	2.04388e-05	3.43748e-05	4.02032e-05	4.41318e-05	0.745424	0.014381	1.43816	up	--	--	--
mws1375	Nicotianamine	4.05329e-06	3.32985e-06	1.73394e-06	9.59752e-06	9.6303e-06	5.917e-06	1.46362	0.0299622	1.37192	up	--	--	--
Lmdp003090	Dihydroquercetin(Taxifolin)	2.26249e-06	4.10098e-06	4.24691e-06	1.08707e-05	6.25611e-06	1.37605e-05	1.54154	0.0804703	1.29021	up	--	--	--
pmb2791	9-HpOTrE	1.87075e-05	1.5773e-05	2.48783e-05	3.49624e-05	2.605e-05	2.90936e-05	0.602161	0.0522002	1.22435	up	--	--	--
pme3967	2-(Dimethylamino)guanosine	0.000260626	0.000389943	0.000269725	0.000737442	0.000557922	0.00054059	0.996364	0.0205771	1.41064	up	--	--	--
mws0393	Quinine	8.47433e-06	8.8504e-06	8.15875e-06	1.63549e-05	1.53839e-05	7.64689e-06	0.62811	0.234139	1.00035	up	--	--	--
pmn001554	Petasiphenone	1.00733e-05	1.20926e-05	1.03869e-05	1.70405e-05	1.57941e-05	1.9363e-05	0.681201	0.0100618	1.46412	up	--	--	--
Lmtn002565	1'-O-Vanilloyl-尾-D-glucoside	0.000183877	0.00016474	0.000113921	0.000407405	0.000368187	0.00032632	1.25237	0.00256755	1.48825	up	--	--	--
pme3184	2'-Deoxyadenosine-5'-monophosphate	0.000292604	0.000267264	0.000185122	0.00032612	0.00042562	0.00037743	0.59997	0.042509	1.28635	up	Purine nucleotides	C00360	Purine metabolism(ko00230);;Metabolic pathways(ko01100)
pmb2211	Cocamidopropyl 尾ine	3.7335e-05	2.48863e-05	3.30873e-05	3.47665e-05	6.73814e-05	5.02257e-05	0.676934	0.170715	1.02976	up	--	--	--
mws1629	Aucubin	5.06062e-06	8.93802e-06	7.22058e-06	1.06748e-05	1.61018e-05	1.36622e-05	0.930367	0.0340706	1.34088	up	--	--	--
mws1526	Sweroside	0.000206262	0.000130565	0.000158317	0.000297719	0.000396904	0.000389225	1.13024	0.00970173	1.41931	up	--	--	--
pmn001394	2,3,5,4'-Tetrahydroxy-stilbene-2-O-D-glucopyranoside	1.71885e-05	2.21698e-05	2.14439e-05	6.55177e-05	5.68178e-05	5.70077e-05	1.56053	0.00106608	1.53041	up	--	--	--
pmd0153	LysoPA 16:0	3.21385e-05	3.80304e-05	3.68568e-05	6.209e-05	5.52794e-05	4.47215e-05	0.598846	0.0549596	1.34714	up	--	--	--
pmb0864	LysoPE 14:0	3.33377e-05	6.60713e-05	4.55684e-05	9.69545e-05	6.34841e-05	7.37168e-05	0.691639	0.0968868	1.17828	up	--	--	--
mws0072	Apigenin 5-O-glucoside*	0.000200666	0.000214688	0.000279777	0.000336892	0.000363059	0.000398071	0.659553	0.0137226	1.39787	up	--	--	--
pmb3006	Apigenin 7-O-glucoside(Cosmosiin)*	0.000623583	0.000484581	0.000980056	0.00121438	0.000994824	0.00134656	0.767886	0.0598885	1.21627	up	--	--	--
mws1360	Engeletin	1.43904e-05	1.14792e-05	2.27842e-05	3.36892e-05	2.58449e-05	3.1944e-05	0.910874	0.0310458	1.31428	up	--	--	--
pmb0862	LysoPC 12:0	7.1792e-06	1.02524e-05	1.03031e-05	2.58545e-05	1.80504e-05	2.0051e-05	1.20538	0.0218289	1.4337	up	--	--	--
pmb1283	L-Glutaminyl-L-valyl-L-valyl-L-cysteine	2.41439e-05	2.23451e-05	2.81452e-05	6.84557e-05	0.000117943	7.29305e-05	1.79688	0.0584362	1.36566	up	--	--	--
pmd0130	LysoPC 14:0(2n isomer)	0.000391738	0.0005836	0.000356841	0.000883363	0.000765091	0.000695887	0.815395	0.021647	1.40069	up	--	--	--
pmp000583	Diosmetin-7-O-glucuronide	1.72684e-05	1.25308e-05	1.85959e-05	2.41897e-05	3.12805e-05	2.90936e-05	0.805178	0.012892	1.37484	up	--	--	--
Hmcp002298	Limocitrin-O-Pentoside	7.6269e-06	9.72667e-06	6.96928e-06	1.26335e-05	1.28199e-05	1.16964e-05	0.61104	0.022838	1.45476	up	--	--	--
pmb2975	Hesperetin O-Glucuronic acid	9.03396e-06	6.20404e-06	6.23215e-06	1.0381e-05	1.64095e-05	8.8067e-06	0.72943	0.168555	1.04278	up	--	--	--
pmb2260	LysoPC 15:1	0.000102332	0.000163864	0.000109733	0.000238959	0.000194862	0.000168074	0.679056	0.0567598	1.27469	up	--	--	--
pmn001712	3-Hydroxy-4-isopropylbenzylalcohol 3-glucoside-glucoside	1.45503e-05	1.41081e-05	1.26486e-05	2.53649e-05	1.80504e-05	2.43757e-05	0.71471	0.053774	1.36975	up	--	--	--
pmb2984	Acetyl-eriodictyol O-hexoside	1.20719e-05	2.13812e-05	1.01356e-05	3.68231e-05	3.69213e-05	2.73244e-05	1.21331	0.0154727	1.41578	up	--	--	--
pmp001270	LysoPC 16:1	0.0001495	0.000197162	0.000142401	0.00032514	0.00023486	0.000229997	0.691826	0.0628157	1.29259	up	--	--	--
pmb3061	5-O-p-Coumaroyl quinic acid O-hexoside	5.98799e-05	5.08241e-05	7.53889e-05	0.000102831	0.00013025	0.000115981	0.90746	0.00724048	1.41808	up	--	--	--
pmb3045	Tricin 7-O-Glucuronide	5.92404e-05	4.17984e-05	6.54208e-05	0.00033983	0.000458439	0.000469822	2.92942	0.0108489	1.50048	up	--	--	--
pmn001643	Aviculin [(+)-isolariciresinol-9'-rhamnopyranoside]	1.65489e-05	1.84894e-05	1.33187e-05	2.49731e-05	2.78961e-05	2.16236e-05	0.623374	0.0221494	1.37901	up	--	--	--
pmb0576	Apigenin O-malonylhexoside	0.0143104	0.011304	0.0128161	0.0210558	0.0220502	0.0240808	0.805926	0.00152706	1.48128	up	--	--	--
pmp000585	Apigenin-7-O-(6-O-Malonyl Glucoside)	0.0010393	0.000876277	0.000929796	0.00174322	0.00197939	0.00212304	1.03875	0.00521458	1.49403	up	--	--	--
pmn001644	Quercetin-3-O-(2''-acetyl)-尾-D-glucuronide	4.20519e-05	3.61026e-05	5.36099e-05	5.45491e-05	8.06115e-05	6.43794e-05	0.598718	0.0782517	1.17022	up	--	--	--
Lmln001951	Quercetin-3-arabinoylglucoside	9.2738e-06	7.05403e-06	8.9629e-06	1.53756e-05	2.38963e-05	2.04441e-05	1.23951	0.0354678	1.3961	up	--	--	--
pmb3264	Oxiglutatione	0.00050846	0.000339119	0.000240407	0.000787388	0.000698428	0.000722425	1.02124	0.0307312	1.40949	up	Carboxylic acids and derivatives	C00127	Glutathione metabolism(ko00480)
Lmnp002584	5,7,4'-Trihydroxy-6-methoxyflavone-8-C-[尾-D-glucosyl-(1-2)]-尾-D-glucoside	1.97468e-06	1.04277e-06	1.55804e-06	3.02616e-06	2.85114e-06	4.23626e-06	1.14429	0.0307579	1.33057	up	--	--	--
Hmqp003435	Apigenin-O-Malonyl-O-Hexoside-O-Pentoside	6.58759e-06	9.20091e-06	8.54407e-06	1.4788e-05	1.67171e-05	1.46451e-05	0.923449	0.00233763	1.49796	up	--	--	--
pmb0716	Tricin di-O-hexoside	3.37374e-05	4.91591e-05	3.35062e-05	6.6595e-05	6.59455e-05	5.45505e-05	0.684615	0.0250656	1.38829	up	--	--	--
pmb0719	Tricin 4'-O-(syringyl alcohol)ether 5-O-hexoside	5.48433e-06	3.27728e-06	4.03749e-06	9.22537e-06	1.05636e-05	6.00546e-06	1.01102	0.0665191	1.25366	up	--	--	--
pmb0639	8-C-Hexosyl-apigenin O-hexosyl-O-hexoside*	2.55029e-05	2.10306e-05	3.42601e-05	7.94243e-05	7.42528e-05	7.06699e-05	1.47342	0.00103973	1.50725	up	--	--	--
pmb0626	6-C-Hexosyl-apigenin O-hexosyl-O-hexoside*	4.74083e-06	1.19174e-05	1.39051e-05	1.72364e-05	1.6512e-05	2.57517e-05	0.961095	0.0769822	1.19233	up	--	--	--
pme2746	Flavin adenine dinucleotide(FAD)	0.00123917	0.00115669	0.000862784	0.00156694	0.00182555	0.00189698	0.698854	0.0116426	1.4153	up	--	--	--

## Sheet: upregulated in LG31
#ID	Compounds	LCK1	LCK2	LCK3	LT1	LT2	LT3	LCK_vs_LT_log2FC	LCK_vs_LT_Pvalue	LCK_vs_LT_VIP	LCK_vs_LT_(FC_1.5_Pvalue_1_VIP_1)_regulated	HMDB_taxonomy	KEGG_annotation	KEGG_pathway_annotation
mws0147	3-Hydroxy-3-methyl butyric acid	6.3737e-05	5.12543e-05	8.17336e-05	0.000158961	0.000204823	0.000117834	1.29171	0.0506502	1.39262	up	--	--	--
Rfmb319	Pipecolic acid	0.00660724	0.00649024	0.00707133	0.0183116	0.0275903	0.0236675	1.78633	0.0252239	1.50682	up	Carboxylic acids and derivatives	C00408	Tropane, piperidine and pyridine alkaloid biosynthesis(ko00960);;Lysine degradation(ko00310);;Biosynthesis of secondary metabolites(ko01110);;Metabolic pathways(ko01100)
mws0275	L-(-)-Malic acid	0.000813499	0.0009701	0.000833662	0.00221298	0.00191729	0.00148048	1.10013	0.0368217	1.44387	up	Hydroxy acids and derivatives	C00149	Glyoxylate and dicarboxylate metabolism(ko00630);;Metabolic pathways(ko01100);;Carbon metabolism(ko01200);;Biosynthesis of secondary metabolites(ko01110);;Pyruvate metabolism(ko00620);;Citrate cycle (TCA cycle)(ko00020);;Carbon fixation in photosynthetic organisms(ko00710)
pme2268	Trigonelline	0.00217971	0.00212087	0.00223466	0.00204934	0.00431156	0.00430044	0.706077	0.208802	1.07785	up	--	C01004	Nicotinate and nicotinamide metabolism(ko00760)
mws2213	Cinnamic acid	8.75776e-09	8.83694e-09	9.18355e-09	9.11685e-06	4.74178e-06	4.62272e-06	9.43079	0.0532056	1.40785	up	--	--	--
mws0921	p-Coumaryl alcohol	3.58095e-06	1.56119e-05	2.34691e-06	2.5948e-05	1.32807e-05	1.36969e-05	1.29696	0.152479	1.02963	up	Cinnamyl alcohols	C02646	Phenylpropanoid biosynthesis(ko00940);;Biosynthesis of secondary metabolites(ko01110);;Metabolic pathways(ko01100)
pme2589	Oxoadipic acid	8.4853e-05	8.57183e-05	7.52031e-05	0.000103636	0.000136548	0.000169198	0.736113	0.0979903	1.28323	up	--	--	--
mws0005	Tryptamine	0.00596501	0.00452648	0.00492851	0.0111428	0.00679936	0.00701968	0.694924	0.144025	1.13241	up	Indoles and derivatives	C00398	Indole alkaloid biosynthesis(ko00901);;Biosynthesis of secondary metabolites(ko01110);;Metabolic pathways(ko01100);;Tryptophan metabolism(ko00380)
mws0159	Phenylpyruvic acid	0.00018294	0.000194413	0.00015408	0.00015974	0.000358206	0.000314224	0.646991	0.234806	1.0167	up	Benzene and substituted derivatives	C00166	Phenylalanine metabolism(ko00360);;Tropane, piperidine and pyridine alkaloid biosynthesis(ko00960);;2-Oxocarboxylic acid metabolism(ko01210);;Biosynthesis of amino acids(ko01230);;Metabolic pathways(ko01100);;Biosynthesis of secondary metabolites(ko01110);;Phenylalanine, tyrosine and tryptophan biosynthesis(ko00400)
pme1439	p-Coumaric acid	0.000133313	0.000188521	0.000124488	0.000282077	0.000274032	0.000328324	0.986667	0.00552581	1.47426	up	Cinnamic acids and derivatives	C00811	Phenylpropanoid biosynthesis(ko00940);;Biosynthesis of secondary metabolites(ko01110);;Metabolic pathways(ko01100);;Tyrosine metabolism(ko00350);;Ubiquinone and other terpenoid-quinone biosynthesis(ko00130);;Phenylalanine metabolism(ko00360);;Isoquinoline alkaloid biosynthesis(ko00950)
pme3083	2-(Formylamino)benzoic acid	0.000318199	0.000392753	0.000235711	0.000674024	0.000507848	0.000561977	0.881352	0.0165467	1.39155	up	Benzene and substituted derivatives	C05653	Tryptophan metabolism(ko00380)
mws0279	3-N-Methyl-L-histidine	0.000300683	0.000272963	0.000255099	0.000505713	0.000624756	0.000654633	1.10701	0.0140712	1.50954	up	Carboxylic acids and derivatives	C01152	Histidine metabolism(ko00340)
pme1021	D-(+)-Glucono-1,5-lactone	8.75776e-09	8.83694e-09	9.18355e-09	0.000242337	5.5087e-05	0.000104741	13.8744	0.139061	1.18572	up	--	--	--
mws1195	Methyl p-coumarate	1.58613e-05	2.1896e-05	1.02039e-05	3.65453e-05	3.77846e-05	4.15944e-05	1.27324	0.0109209	1.49118	up	--	--	--
mws2212	Caffeic acid	0.000306522	0.000304384	0.000158161	0.000337401	0.000693965	0.000451193	0.94691	0.138213	1.14858	up	Cinnamic acids and derivatives	C01197	Metabolic pathways(ko01100);;Biosynthesis of secondary metabolites(ko01110);;Phenylpropanoid biosynthesis(ko00940)
mws4170	D-Glucose	0.000672402	0.000756049	0.000565299	0.00218181	0.00133743	0.00194376	1.45421	0.0387998	1.41797	up	Organooxygen compounds	C00031	Galactose metabolism(ko00052);;AGE-RAGE signaling pathway in diabetic complications(ko04933);;ABC transporters(ko02010);;Carbon metabolism(ko01200);;Starch and sucrose metabolism(ko00500);;Fructose and mannose metabolism(ko00051);;Amino sugar and nucleotide sugar metabolism(ko00520);;Glycolysis / Gluconeogenesis(ko00010);;Pentose phosphate pathway(ko00030);;Biosynthesis of secondary metabolites(k…
mws0198	D-(+)-Glucose	0.000222836	0.000296528	0.000219385	0.0014961	0.000502236	0.000611327	1.82071	0.185272	1.08627	up	--	--	--
mws1350	Syringic Aldehyde	4.38861e-05	3.48568e-05	2.72445e-05	7.62075e-05	5.6864e-05	4.08894e-05	0.714869	0.143266	1.10578	up	--	--	--
mws0117	Homovanillic acid	1.92671e-06	1.21753e-05	6.66318e-06	1.76103e-05	3.69429e-05	1.50062e-05	1.74408	0.129077	1.18805	up	Phenols	C05582	Tyrosine metabolism(ko00350);;Metabolic pathways(ko01100)
pme0137	N-伪-Acetyl-L-glutamine	3.97992e-05	2.91619e-05	3.37751e-05	6.90387e-05	9.09075e-05	9.02387e-05	1.28405	0.0108864	1.50327	up	--	--	--
pme2244	3-Indolepropionic acid	2.81221e-06	7.72741e-06	4.07137e-06	1.04415e-05	8.20225e-06	9.04401e-06	0.922195	0.0806691	1.26165	up	--	--	--
mws1189	D-Galacturonic acid(Gal A)*	7.02567e-05	5.53782e-05	5.76523e-05	0.000236882	0.000115973	0.000110784	1.3389	0.14977	1.16062	up	--	--	--
pme3705	D-Glucoronic acid*	6.69482e-05	7.29539e-05	7.97949e-05	0.000260259	0.00012439	0.000118841	1.19645	0.176656	1.10906	up	--	--	--
mws0027	Syringic acid	5.89689e-05	5.94039e-05	4.26525e-05	0.000133246	7.51016e-05	8.26852e-05	0.853896	0.13126	1.15983	up	--	--	--
pme3443	Sinapinaldehyde	8.2323e-05	0.000108007	5.62237e-05	0.00021896	0.000133743	0.000117834	0.932405	0.125354	1.13846	up	--	--	--
pme2566	(5-L-Glutamyl)-L-amino acid	7.50248e-05	6.82408e-05	6.90807e-05	0.000106753	0.0001777	0.000146034	1.01955	0.0697196	1.38582	up	Carboxylic acids and derivatives	C03740	Glutathione metabolism(ko00480)
pmb0426	N,N-Dimethyl-5-methoxytryptamine	1.02174e-05	2.00304e-05	2.25507e-05	1.94025e-05	3.87199e-05	2.65882e-05	0.682045	0.201859	1.01023	up	--	--	--
pmn001320	1-O-p-Cumaroylglycerol	3.1236e-05	5.72437e-05	4.25505e-05	0.000103636	8.9037e-05	8.49009e-05	1.08297	0.00803879	1.46851	up	--	--	--
pme0376	Naringenin	4.46646e-05	6.03858e-05	2.5918e-05	0.000144155	7.70657e-05	5.47878e-05	1.0755	0.206271	1.00324	up	Flavonoids	C00509	Isoflavonoid biosynthesis(ko00943);;Biosynthesis of secondary metabolites(ko01110);;Metabolic pathways(ko01100);;Flavonoid biosynthesis(ko00941)
Lmhn002926	p-Coumaroylmalic acid	5.15735e-05	4.93887e-05	5.10197e-05	6.18699e-05	8.42672e-05	8.56059e-05	0.608626	0.0735543	1.36963	up	--	--	--
mws1034	Isosakuranetin(4'-Methylnaringenin)	8.75776e-09	8.83694e-09	9.18355e-09	1.9948e-05	1.38419e-05	6.9794e-06	10.5722	0.0683659	1.37824	up	--	--	--
pmp000001	Hispidulin	4.12588e-05	7.64886e-05	2.13262e-05	0.000155064	8.41736e-05	8.25845e-05	1.21042	0.111823	1.12827	up	--	--	--
pmb3142	Salicylic acid glucoside	0.000541035	0.000504688	0.000712235	0.00101298	0.00121584	0.000774481	0.772651	0.0634087	1.32017	up	--	--	--
pmb0563	Peonidin	6.91863e-05	9.75009e-05	0.000101529	0.000314025	0.000688353	0.000349473	2.33347	0.0929167	1.33789	up	--	--	--
pmb2601	7-hydroxycoumarin-O-rhamnoside	0.00247164	0.00221905	0.00372444	0.00346752	0.00808067	0.00614348	1.07201	0.135685	1.18744	up	--	--	--
pmb0751	Trans-5-O-(4-Coumaroyl)shikimate	3.52257e-05	2.45471e-05	3.01016e-05	8.25971e-05	4.04969e-05	5.086e-05	0.952724	0.15092	1.1276	up	--	C02947	Metabolic pathways(ko01100);;Biosynthesis of secondary metabolites(ko01110);;Phenylpropanoid biosynthesis(ko00940);;Flavonoid biosynthesis(ko00941);;Stilbenoid, diarylheptanoid and gingerol biosynthesis(ko00945)
Zmhn002301	p-Coumaric acid-O-glycoside	0.00212132	0.00236634	0.0028571	0.00768309	0.00868859	0.00625427	1.62319	0.0127686	1.52264	up	--	--	--
Lmzp004885	Tricin	0.000940973	0.00107025	0.000584686	0.00352986	0.00204823	0.00137977	1.4224	0.143311	1.16311	up	--	--	--
pmn001517	3,4,5-Trimethoxyphenyl-尾-D-Glucopyranoside	0.00127474	0.00120772	0.00210201	0.00361557	0.00256262	0.00177255	0.794334	0.159223	1.07189	up	--	--	--
pmb1178	O-Feruloylhydroxycoumarin	8.16418e-05	6.8339e-05	0.000116325	0.000153506	0.000165542	0.000193369	0.944232	0.0124259	1.43398	up	--	--	--
pma0149	Sinapoyl malate	7.95983e-05	8.85658e-05	9.24477e-05	0.000147272	0.000187988	0.000162148	0.932526	0.0150031	1.51426	up	--	C02887	Phenylpropanoid biosynthesis(ko00940)
pma6561	Caffeic acid 3-glucoside	0.00010412	7.89433e-05	0.000161222	0.000211947	0.000488207	0.000231639	1.4364	0.151046	1.17811	up	--	--	--
pmn001420	1-O-[(E)-Caffeoyl]-尾-D-glucopyranose	0.000653913	0.000578329	0.000831622	0.00242337	0.00363817	0.00209483	1.98258	0.0463561	1.44468	up	--	--	--
mws0264	D-(+)-TrehaloseAnhydrous	0.00033766	0.000404536	0.000384689	0.000603115	0.00113167	0.000576077	1.03609	0.15932	1.18971	up	--	--	--
pme0519	D-(+)-Sucrose	0.00118716	0.00162992	0.00109182	0.00284415	0.00341371	0.00246746	1.15844	0.0123693	1.47446	up	Heteroaromatic compounds	C00089	Starch and sucrose metabolism(ko00500);;Galactose metabolism(ko00052);;ABC transporters(ko02010);;Metabolic pathways(ko01100)
mws1080	Galactinol	0.00232567	0.00293583	0.00257139	0.00487011	0.00769721	0.00549892	1.20568	0.052457	1.42124	up	Organooxygen compounds	C01235	Galactose metabolism(ko00052)
mws1333	Melibiose	0.000362961	0.000494869	0.000342853	0.000750387	0.00122519	0.000636505	1.12135	0.112492	1.261	up	Organooxygen compounds	C05402	Galactose metabolism(ko00052);;ABC transporters(ko02010)
mws5038	Isomaltulose	0.000392153	0.000666698	0.000501014	0.0010987	0.00127196	0.000895337	1.0661	0.0162364	1.43844	up	--	--	--
mws0906	Coniferin	0.000675321	0.000556727	0.000830601	0.00245454	0.00404969	0.00200418	2.04439	0.0719772	1.38286	up	Carbohydrates and carbohydrate conjugates	C00761	Phenylpropanoid biosynthesis(ko00940)
pma6389	Ayanin (3',5-Dihydroxy-3,4',7-Trimethoxyflavone)	7.80414e-05	0.000110953	9.63252e-05	0.000179999	0.000316119	0.000421987	1.68608	0.0922284	1.30912	up	--	--	--
mws1077	Scopolin	2.48137e-05	2.62163e-05	4.1326e-05	0.000158961	0.00024878	0.000165169	2.63303	0.027872	1.49335	up	--	C01527	Biosynthesis of secondary metabolites(ko01110);;Phenylpropanoid biosynthesis(ko00940)
mws0097	Pinoresinol	2.22836e-05	2.32706e-05	1.24488e-05	4.76102e-05	3.26407e-05	3.38395e-05	0.975976	0.0390663	1.31256	up	--	--	--
pmb3107	Syringic acid O-glucoside	0.000308468	0.000424173	0.000435708	0.00207272	0.00101944	0.000938643	1.78659	0.118899	1.23512	up	--	--	--
mws1574	Geniposidic acid	0.000108012	0.000105061	0.000111223	0.000182337	0.000130937	0.000181283	0.608822	0.0773234	1.32404	up	Prenol lipids	C11673	Biosynthesis of secondary metabolites(ko01110);;Monoterpenoid biosynthesis(ko00902)
pmb3062	Eudesmoyl quinic acid	1.50828e-05	1.37464e-05	2.22446e-05	2.01818e-05	2.65615e-05	4.05873e-05	0.773903	0.172212	1.06091	up	--	--	--
Zmhn002513	Isosinapic acid-hexoside*	0.0010412	0.00122735	0.00176528	0.00339739	0.00311442	0.00363573	1.33091	0.00240229	1.52059	up	--	--	--
Zmhn002227	Sinapic acid-glycoside*	0.000309441	0.000481122	0.000403056	0.000723894	0.000592021	0.000571042	0.660719	0.028553	1.35092	up	--	--	--
Zmhn001970	Piceid	0.00673375	0.00488977	0.0102039	0.0182337	0.019734	0.0139991	1.25145	0.0125739	1.44153	up	--	--	--
Lmhn002573	Sinapoylglucuronic acid	7.56087e-05	0.000110953	0.000115305	0.000180779	0.000238492	0.00018229	0.994802	0.0161302	1.45286	up	--	--	--
pmb3031	Tricin O-glycerol	0.000354203	0.000419264	0.000230609	0.00132467	0.00121584	0.000868144	1.76334	0.0173201	1.47811	up	--	--	--
pmn001394	2,3,5,4'-Tetrahydroxy-stilbene-2-O-D-glucopyranoside	6.97702e-05	0.000116844	9.14274e-05	0.000128571	0.000200146	0.000138984	0.750286	0.0863985	1.24272	up	--	--	--
pmb0580	Chrysin 5-O-glucoside (Toringin)	3.72691e-06	5.41999e-06	3.49995e-06	1.62077e-05	8.41736e-06	1.12798e-05	1.5054	0.0677809	1.32626	up	--	--	--
mad1424	Ditartaroyl-hydroxylcoumarin	1.25528e-05	1.05061e-05	9.0611e-06	1.83895e-05	2.45974e-05	1.2992e-05	0.80141	0.131524	1.20238	up	--	--	--
pmb0744	Tricin O-phenylformic acid	0.000251056	0.000344641	0.000203059	0.000849348	0.0008726	0.000650605	1.57062	0.00604616	1.50822	up	--	--	--
pmf0203	Peonidin 3-O-glucoside	3.00683e-05	3.30894e-05	4.08158e-05	4.90128e-05	5.92021e-05	6.13341e-05	0.705486	0.0124766	1.44243	up	Flavonoids	C12141	Anthocyanin biosynthesis(ko00942)
Hmpp003242	Isorhamnetin-3-O-glucoside*	6.46128e-05	4.173e-05	7.81622e-05	0.000127013	0.000115973	9.25551e-05	0.862825	0.0267751	1.36287	up	--	--	--
Hmcp002207	Isorhamnetin-7-O-glucoside*	8.39772e-05	7.8747e-05	5.80605e-05	0.000127792	0.000115037	9.5375e-05	0.615255	0.034965	1.32691	up	--	--	--
pmb3042	Tricin 5-O-Glucoside	0.000763871	0.000523343	0.000868356	0.00202597	0.00299284	0.00155098	1.60778	0.066779	1.37527	up	--	--	--
pme0444	Malvidin 3-O-glucoside (Oenin)	1.93644e-05	5.54764e-05	2.56119e-05	8.18179e-05	9.53968e-05	0.000107763	1.50433	0.0138488	1.44449	up	--	--	--
pmb0745	Tricin 4'-O-syringyl alcohol	0.00194617	0.00283764	0.00164284	0.00672465	0.00892241	0.00646576	1.78275	0.0106853	1.50765	up	--	--	--
mad2394	Sinapoyl-p-coumaroyltartaric acid	1.5764e-05	2.45471e-05	2.76527e-05	2.88311e-05	6.18209e-05	6.0327e-05	1.15151	0.112175	1.23641	up	--	--	--
pmn001642	Kaempferol-3-O-尾-(2''-O-acetyl-尾-D-glucuronide)	0.00221863	0.00177721	0.00201018	0.00301557	0.00475113	0.00317245	0.865022	0.0905017	1.31753	up	--	--	--
mws1589	Panose	2.81221e-05	5.36108e-05	2.80609e-05	5.11167e-05	7.68786e-05	5.7507e-05	0.756641	0.0939051	1.18579	up	--	--	--
pme2125	Raffinose	0.000118716	0.000169866	0.000116325	0.000175324	0.00048166	0.000322281	1.27411	0.15843	1.17318	up	Organooxygen compounds	C00492	Galactose metabolism(ko00052);;ABC transporters(ko02010)
pme0500	D-(+)-Melezitose	3.55176e-05	3.55441e-05	1.90814e-05	4.71427e-05	6.17273e-05	6.00248e-05	0.905836	0.0225885	1.3825	up	--	--	--
pmp000013	Eupatilin 3-glucoside	1.24555e-05	1.64956e-05	1.45916e-05	3.35064e-05	2.02952e-05	2.0344e-05	0.767928	0.138332	1.16191	up	--	--	--
Hmcp002399	Limocitrin 3-glucoside	1.66397e-05	1.62011e-05	1.36733e-05	2.88311e-05	3.64752e-05	1.60133e-05	0.805936	0.188895	1.11408	up	--	--	--
pmb1466	Tricin 4'-O-syringic acid	5.65362e-05	8.72893e-05	5.1632e-05	0.000141038	0.000173024	0.000133948	1.19668	0.00692551	1.4785	up	--	--	--
pmn001378	Terpineol monO-glucoside	0.000710352	0.000562619	0.000561217	0.00102078	0.00115037	0.000879223	0.733844	0.0172067	1.43958	up	--	--	--
pmb3041	Tricin O-saccharic acid	0.000568281	0.00053709	0.000598972	0.00085714	0.00105685	0.000914472	0.730801	0.0174722	1.5073	up	--	--	--
pmb3053	Tricin O-eudesmic acid	0.000578012	0.000709901	0.000502034	0.00201038	0.00230075	0.00116827	1.6141	0.0643056	1.38755	up	--	--	--
pmb0746	Tricin 4'-O-尾-guaiacylglycerol	0.00372691	0.00483086	0.00319383	0.0155844	0.0103814	0.00797645	1.53022	0.0750865	1.33119	up	--	--	--
pmp000235	Salcolin B*	0.00404803	0.00447738	0.00314282	0.0152727	0.0103814	0.00762396	1.51199	0.0801768	1.32576	up	--	--	--
pmp000234	Salcolin A*	0.00373665	0.00451666	0.00291833	0.0151948	0.00963321	0.00722111	1.52044	0.0932953	1.28742	up	--	--	--
Lmhn003801	Feruloylsinapoyltartaric acid	0.000140124	0.000167902	0.000268364	0.000290648	0.000796844	0.000774481	1.69172	0.115062	1.25074	up	--	--	--
pmb0824	Syringic acid O-feruloyl-O-hexoside	0.000113851	0.00021896	6.76522e-05	0.000241558	0.000257197	0.000256818	0.915902	0.116358	1.2519	up	--	--	--
pmn001375	1-Hydroxyterpinin monO-glucoside	0.00128447	0.000941625	0.00149998	0.00173766	0.0026842	0.00201426	0.788533	0.0638793	1.30102	up	--	--	--
pmb3032	Tricin O-malonyl rhamnoside	0.000190725	0.000248416	0.000152039	0.000896101	0.000605115	0.000483421	1.74721	0.0565617	1.37823	up	--	--	--
Rfmb26203	Syringaresinol-Hex	5.3617e-05	5.33162e-05	8.69376e-05	7.15322e-05	0.000119714	0.00010031	0.588677	0.146564	1.08812	up	--	--	--
Lmyp004889	Kaempferol-3-O-(2''-trans-p-Coumaroyl)-尾-D-glucopyranoside	2.82195e-05	1.91467e-05	2.80609e-05	3.22596e-05	4.86337e-05	3.46452e-05	0.61522	0.102775	1.20201	up	--	--	--
pmb0716	Tricin di-O-hexoside	4.76811e-06	8.33618e-06	7.47949e-06	7.50387e-06	1.13167e-05	1.77255e-05	0.828205	0.209266	1.01083	up	--	--	--
pmn001370	Pinoresinol diglucoside	0.000120662	0.000155137	0.000184691	0.00024935	0.000191729	0.000292067	0.670926	0.0684645	1.23877	up	--	--	--
pmn001369	1-Hydroxypineolin Diglucoside	5.17681e-05	7.63905e-05	5.4387e-05	0.000116883	0.000119714	0.000118841	0.961339	0.0169672	1.52037	up	--	--	--
pmb3039	Tricin O-oxalic acid O-coumaroyl shikimic acid	0.000187805	0.000181648	0.000126529	0.00071766	0.000500366	0.000274946	1.58983	0.118381	1.2403	up	--	--	--
Hmbn002228	Kaempferol-3-O-[2-O-(6-O-E-feruloyl)-尾-D-glucopyranosyl]-尾-galactopyranoside	1.36232e-05	2.16996e-05	1.66324e-05	2.07272e-05	2.98349e-05	3.21274e-05	0.670435	0.0802443	1.22834	up	--	--	--
