# Supplementary material for: Integration of Metabolomics and Transcriptomics for Investigating the Tolerance of Foxtail Millet (Setaria italica) to Atrazine Stress
Source: Front Plant Sci. 2022 Jun 10;13:890550. doi: 10.3389/fpls.2022.890550 (PMC9226717; doi:10.3389/fpls.2022.890550)
Supplement: Supplementary file 9 [file Table_8.XLSX]

## Sheet: Sheet1
		GCKvsGT	LCKvsLT
Membrane transport	ABC transporters	8	10
Folding, sorting and degradation	Sulfur relay system	1	1
Translation	Aminoacyl-tRNA biosynthesis	3	6
Amino acid metabolism	Alanine, aspartate and glutamate metabolism	3	2
	Arginine and proline metabolism	5	3
	Arginine biosynthesis	2	5
	Cysteine and methionine metabolism	2	4
	Glycine, serine and threonine metabolism	2	3
	Histidine metabolism	2	3
	Lysine degradation	1	2
	Phenylalanine metabolism	4	2
	Phenylalanine, tyrosine and tryptophan biosynthesis	2	2
	Tryptophan metabolism	3	3
	Tyrosine metabolism	3	2
	Valine, leucine and isoleucine biosynthesis	1	1
Biosynthesis of other secondary metabolites	Caffeine metabolism	3	2
	Carbapenem biosynthesis	2	3
	Flavonoid biosynthesis	5	2
	Indole alkaloid biosynthesis	2	2
	Isoflavonoid biosynthesis	3	1
	Isoquinoline alkaloid biosynthesis	1	1
	Monobactam biosynthesis	1	2
	Phenylpropanoid biosynthesis	11	7
	Stilbenoid, diarylheptanoid and gingerol biosynthesis	2	1
	Tropane, piperidine and pyridine alkaloid biosynthesis	3	2
	Anthocyanin biosynthesis	0	1
	Glucosinolate biosynthesis	0	1
Carbohydrate metabolism	Amino sugar and nucleotide sugar metabolism	1	2
	Butanoate metabolism	1	1
	Citrate cycle (TCA cycle)	3	2
	Fructose and mannose metabolism	3	1
	Galactose metabolism	7	5
	Glycolysis / Gluconeogenesis	1	2
	Glyoxylate and dicarboxylate metabolism	2	5
	Pentose phosphate pathway	1	2
	Pyruvate metabolism	2	2
	Starch and sucrose metabolism	4	3
	C5-Branched dibasic acid metabolism	0	1
	Inositol phosphate metabolism	0	1
	Propanoate metabolism	0	1
Energy metabolism	Carbon fixation in photosynthetic organisms	2	2
	Sulfur metabolism	1	2
	Oxidative phosphorylation	1	0
	Nitrogen metabolism	0	2
Global and overview maps	2-Oxocarboxylic acid metabolism	3	5
	Biosynthesis of amino acids	8	12
	Biosynthesis of secondary metabolites	33	26
	Carbon metabolism	6	7
	Metabolic pathways	43	39
Metabolism of cofactors and vitamins	Folate biosynthesis	1	1
	Lipoic acid metabolism	1	1
	Nicotinate and nicotinamide metabolism	2	2
	Pantothenate and CoA biosynthesis	2	4
	Porphyrin and chlorophyll metabolism	1	2
	Riboflavin metabolism	1	0
	Thiamine metabolism	1	1
	Ubiquinone and other terpenoid-quinone biosynthesis	1	1
	Vitamin B6 metabolism	2	0
Metabolism of other amino acids	Cyanoamino acid metabolism	1	1
	Glutathione metabolism	4	2
	Taurine and hypotaurine metabolism	1	2
	beta-Alanine metabolism	2	1
	D-Arginine and D-ornithine metabolism	0	6
Nucleotide metabolism	Purine metabolism	3	5
	Pyrimidine metabolism	2	3
