# Supplementary material for: Integration of Metabolomics and Transcriptomics for Investigating the Tolerance of Foxtail Millet (Setaria italica) to Atrazine Stress
Source: Front Plant Sci. 2022 Jun 10;13:890550. doi: 10.3389/fpls.2022.890550 (PMC9226717; doi:10.3389/fpls.2022.890550)
Supplement: Supplementary file 10 [file Table_9.XLSX]

## Sheet: GCK VS GT
GCK VS GT
geneName	metaName	CC	CCP
Seita.5G407200	mws4052	-0.884149	0.0193546
Seita.4G187500	mws4052	0.846977	0.0333326
Seita.7G004000	mws4052	0.950331	0.00363927
Seita.8G220900	mws4052	-0.870454	0.0240864
Seita.4G044400	mws4052	0.833552	0.0392518
Seita.5G141500	mws4052	0.9492	0.00380546
Seita.1G292500	mws4052	0.980433	0.000570567
Seita.1G288900	mws4052	0.912597	0.0111251
Seita.2G385600	mws4052	0.89826	0.0149998
Seita.2G222200	mws4052	0.895078	0.0159354
Seita.5G096000	mws4052	0.842677	0.035179
Seita.4G290000	mws4052	-0.917868	0.00984159
Seita.7G018900	mws4052	0.926845	0.0078318
Setaria_italica_newGene_1945	mws4052	0.89379	0.0163216
Seita.1G380800	mws4052	0.928283	0.00753053
Seita.9G200800	mws4052	0.926307	0.00794592
Seita.8G009500	mws4052	0.909423	0.0119349
Seita.3G170500	mws4052	0.968814	0.00144371
Seita.2G164100	mws4052	0.933253	0.0065341
Seita.8G183900	mws4052	-0.884835	0.0191306
Seita.9G321500	mws4052	0.86672	0.0254616
Setaria_italica_newGene_147	mws4052	0.953594	0.00318032
Seita.7G138500	mws4052	-0.920694	0.00918471
Seita.7G135900	mws4052	0.910461	0.011667
Seita.5G210200	mws4052	0.829893	0.0409434
Seita.8G135900	mws4052	0.891175	0.0171198
Seita.4G029200	mws4052	0.950028	0.00368347
Seita.1G374600	mws4052	0.854971	0.0300248
Seita.3G116100	mws4052	0.818793	0.0462791
Seita.1G361800	mws4052	0.953257	0.00322626
Seita.6G096800	mws4052	0.825359	0.0430858
Seita.7G046200	mws4052	0.915961	0.0102971
Seita.1G150400	mws4052	0.966689	0.00164597
Seita.9G449200	mws4052	-0.912178	0.0112305
Seita.8G089900	mws4052	0.838809	0.0368798
Seita.5G467800	mws4052	0.910853	0.0115666
Seita.5G348200	mws4052	0.991734	0.000102207
Setaria_italica_newGene_1178	mws4052	0.946463	0.00422266
Seita.7G092700	mws4052	-0.87569	0.022219
Setaria_italica_newGene_1172	mws4052	0.979175	0.000646025
Seita.1G156000	mws4052	0.963536	0.00197022
Seita.9G110100	mws4052	0.954274	0.00308844
Seita.1G177500	mws4052	0.979571	0.000621729
Seita.3G103300	mws4052	-0.899804	0.014556
Seita.2G132400	mws4052	0.898503	0.0149296
Setaria_italica_newGene_3158	mws4052	-0.817105	0.0471167
Seita.2G130800	Seita.9G060500	pmb0981	-0.877356
Seita.2G280400	pmb0981	-0.921951	0.00889969
Seita.2G386800	pmb0981	0.973342	0.00105649
Seita.9G507000	pmb0981	0.925668	0.00808259
Seita.3G124400	pmb0981	0.870755	0.0239769
Seita.6G145600	pmb0981	0.890961	0.0171862
Seita.1G051200	pmb0981	0.918306	0.00973817
Seita.8G103500	pmb0981	0.954145	0.00310581
Seita.3G031800	pmb0981	0.86385	0.0265432
Seita.1G058200	pmb0981	0.859297	0.0283033
Seita.9G047400	pmb0981	0.948332	0.00393541
Seita.9G529500	pmb0981	0.932221	0.00673524
Seita.5G434300	pmb0981	0.89442	0.0161322
Seita.J031600	pmb0981	0.931951	0.00678839
Seita.5G229600	pmb0981	0.913936	0.0107919
Seita.5G281200	pmb0981	-0.933187	0.0065468
Seita.9G057700	pmb0981	0.910318	0.0117035
Seita.9G147700	pmb0981	0.948285	0.00394256
Setaria_italica_newGene_2923	pmb0981	0.841043	0.0358929
Setaria_italica_newGene_936	pmb0981	0.888905	0.0178275
Seita.9G315200	pmb0981	0.927842	0.00762236
Seita.5G120400	pmb0981	0.868261	0.0248896
Seita.1G144100	pmb0981	0.853282	0.0307103
Seita.6G197900	pmb0981	0.96954	0.00137762
Seita.7G052900	pmb0981	0.894659	0.0160605
Seita.3G338900	pmb0981	0.868145	0.0249324
Seita.7G179500	pmb0981	-0.812401	0.0494891
Seita.6G212700	pmb0981	0.981084	0.000533332
Seita.7G263000	pmb0981	0.832808	0.0395927
Seita.2G185300	pmb0981	0.812748	0.049312
Seita.9G006600	pmb0981	0.942056	0.00493892
Seita.1G379600	pmb0981	0.98656	0.000269718
Seita.5G266300	pmb0981	0.930027	0.00717303
Seita.3G361200	pmb0981	-0.878307	0.0213126
Seita.9G561800	pmb0981	-0.911294	0.0114542
Seita.9G409100	pmb0981	0.97976	0.00061032
Seita.8G106100	pmb0981	-0.843521	0.0348128
Seita.5G381400	pmb0981	-0.911688	0.0113541
Seita.1G346100	pmb0981	0.922294	0.00882282
Seita.8G138500	pmb0981	0.894689	0.0160516
Seita.7G218700	pmb0981	-0.85542	0.029844
Seita.9G074400	pmb0981	0.937305	0.00577283
Seita.5G324100	pmb0981	0.910115	0.0117559
Seita.9G135600	pmb0981	0.976361	0.000831571
Seita.1G021100	pmb0981	0.864382	0.0263414
Seita.3G192800	pmb0981	0.901818	0.0139862
Seita.6G035600	pmb0981	0.966361	0.00167831
Seita.5G416700	pmb0981	0.851533	0.0314274
Seita.2G176100	pmb0981	0.855645	0.0297535
Seita.4G191600	pmb0981	0.834663	0.0387448
Seita.3G255900	pmb0981	-0.8398	0.0364403
Setaria_italica_newGene_1552	pmb0981	0.957984	0.00261095
Seita.4G052500	pmb0981	0.952104	0.00338617
Seita.9G055700	pmb0981	0.929419	0.00729676
Seita.9G432900	pmb0981	0.908998	0.0120452
Seita.9G213300	pmb0981	0.898103	0.0150456
Seita.1G324900	pmb0981	0.912563	0.0111336
Seita.6G047600	pmb0981	0.915246	0.0104704
Seita.7G051100	pmb0981	0.907832	0.0123509
Seita.9G056500	pmb0981	0.97259	0.00111666
Setaria_italica_newGene_65	pmb0981	0.954529	0.00305438
Seita.8G049900	pmb0981	0.912206	0.0112234
Seita.6G230800	pmb0981	-0.885451	0.0189308
Seita.2G295500	pmb0981	-0.904166	0.0133361
Seita.8G028600	pmb0981	0.837731	0.0373603
Seita.7G175800	pmb0981	0.914292	0.010704
Seita.9G260500	pmb0981	0.977646	0.000743944
Seita.1G107200	pmb0981	0.933778	0.00643283
Seita.1G355700	pmb0981	0.913364	0.0109336
Seita.9G534400	pmb0981	0.845518	0.0339539
Seita.5G432400	pmb0981	-0.875941	0.0221314
Seita.9G383000	pmb0981	0.812405	0.0494869
Seita.1G283400	pmb0981	0.877177	0.0217019
Seita.9G507700	pmb0981	0.917413	0.00994939
Seita.1G003200	pmb0981	-0.874465	0.0226495
Seita.5G352400	pmb0981	-0.981995	0.000483359
Seita.4G219700	pmb0981	0.872337	0.0234064
Seita.6G022500	pmb0981	0.96135	0.00221182
Seita.2G279000	pmb0981	-0.892951	0.0165757
Seita.5G395500	pmb0981	-0.844432	0.0344196
Seita.2G120500	pmb0981	0.883516	0.0195626
Seita.2G333900	pmb0981	0.943927	0.00462805
Seita.9G231200	pmb0981	0.938014	0.00564429
Seita.3G246700	pmb0981	-0.901481	0.0140808
Seita.8G214300	pmb0981	-0.932654	0.0066505
Seita.2G318800	pmb0981	0.859436	0.0282486
Seita.4G089400	pmb0981	0.820372	0.0455014
Seita.7G128700	pmb0981	0.82071	0.0453355
Seita.7G012400	pmb0981	0.956879	0.00274898
Seita.9G277800	pmb0981	0.834742	0.0387086
Seita.7G265500	pmb0981	0.812589	0.0493931
Seita.9G417000	pmb0981	-0.816992	0.0471732
Seita.8G236800	pmb0981	0.903913	0.0134054
Seita.9G282400	pmb0981	0.946869	0.00415942
Seita.5G115100	pmb0981	0.84651	0.0335309
Seita.2G324600	pmb0981	0.848848	0.0325439
Seita.3G363500	pmb0981	0.815864	0.0477375
Seita.1G317400	pmb0981	0.899062	0.0147685
Seita.4G057800	pmb0981	0.852262	0.0311275
Seita.5G201700	pmb0981	0.950725	0.00358226
Seita.1G340600	pmb0981	0.87578	0.0221876
Seita.9G470100	pmb0981	0.827388	0.0421208
Seita.9G019100	pmb0981	0.916808	0.0100935
Seita.1G023200	pmb0981	-0.845501	0.0339609
Seita.4G270500	pmb0981	0.970573	0.00128617
Seita.5G020600	pmb0981	0.834963	0.0386084
Seita.4G221100	pmb0981	-0.813125	0.0491206
Seita.7G294100	pmb0981	0.866446	0.0255638
Seita.1G196700	pmb0981	0.887573	0.0182493
Seita.5G207700	pmb0981	0.855693	0.0297342
Seita.2G127500	pmb0981	0.956486	0.00279903
Seita.8G138200	pmb0981	0.958467	0.00255161
Seita.3G116800	pmb0981	0.839887	0.0364021
Seita.1G118600	pmb0981	-0.933441	0.00649772
Seita.2G121900	pmb0981	0.919453	0.00947034
Seita.1G199100	pmb0981	0.923603	0.00853174
Seita.3G232000	pmb0981	0.926794	0.00784253
Seita.2G000400	pmb0981	0.853089	0.0307889
Seita.8G084200	pmb0981	0.957978	0.00261166
Seita.9G091000	pmb0981	0.953156	0.00324013
Seita.9G121600	pmb0981	0.853712	0.0305349
Seita.2G116100	pmb0981	0.920345	0.00926457
Setaria_italica_newGene_758	pmb0981	0.859552	0.0282033
Seita.5G090600	pmb0981	0.832157	0.0398925
Seita.9G562600	pmb0981	-0.923739	0.00850192
Seita.1G246700	pmb0981	-0.821228	0.0450824
Seita.5G414200	pmb0981	0.891359	0.0170633
Seita.6G160000	pmb0981	0.969926	0.00134311
Seita.8G047400	pmb0981	-0.912769	0.0110819
Setaria_italica_newGene_1322	pmb0981	0.923014	0.00866221
Seita.7G177500	pmb0981	-0.894889	0.0159919
Seita.9G466100	pmb0981	0.900521	0.0143519
Seita.3G152000	pmb0981	0.873664	0.022933
Seita.5G002500	pmb0981	0.912842	0.0110637
Seita.9G007400	pmb0981	0.92203	0.00888207
Seita.7G232800	pmb0981	0.980292	0.000578797
Seita.1G158200	pmb0981	0.876509	0.0219334
Seita.4G008100	pmb0981	0.973442	0.00104864
Seita.6G117100	pmb0981	0.93186	0.00680648
Seita.3G105100	pmb0981	-0.971399	0.00121529
Seita.2G134200	pmb0981	0.989685	0.000159046
Seita.5G453500	pmb0981	0.89887	0.0148237
Seita.6G062100	pmb0981	0.971864	0.0011763
Seita.8G151400	pmb0981	-0.893117	0.0165256
Seita.5G421600	pmb0981	-0.811728	0.0498326
Seita.2G037600	pmb0981	0.871346	0.0237631
Seita.7G097500	pmb0981	0.928011	0.0075871
Seita.9G496600	pmb0981	0.988573	0.000195122
Seita.9G224900	pmb0981	-0.92309	0.00864522
Seita.7G091900	pmb0981	0.97469	0.000952799
Seita.3G211900	pmb0981	0.878374	0.0212898
Seita.4G184100	pmb0981	-0.894507	0.0161062
Seita.3G058700	pmb0981	0.871509	0.023704
Seita.3G041300	pmb0981	0.880649	0.0205168
Seita.5G079500	pmb0981	0.843352	0.034886
Seita.1G294700	pmb0981	0.975143	0.000919152
Seita.1G237100	pmb0981	0.962355	0.00209901
Seita.8G164800	pmb0981	-0.90916	0.0120032
Seita.9G206600	pmb0981	0.875433	0.0223091
Seita.7G037000	pmb0981	0.885654	0.0188649
Seita.8G018300	pmb0981	0.873002	0.0231688
Seita.2G181700	pmb0981	0.894024	0.0162513
Seita.3G008500	pmb0981	0.944188	0.00458551
Seita.3G335300	pmb0981	0.871511	0.0237036
Seita.9G330300	pmb0981	0.81777	0.046786
Seita.1G067900	pmb0981	0.889847	0.0175324
Seita.3G287100	pmb0981	0.92719	0.00775891
Seita.1G092300	pmb0981	0.866319	0.0256113
Seita.3G014200	pmb0981	0.914275	0.0107083
Seita.1G301000	pmb0981	0.972775	0.0011017
Seita.1G372600	pmb0981	0.865651	0.0258619
Seita.1G325100	pmb0981	0.842244	0.0353673
Seita.9G184900	pmb0981	0.95729	0.00269723
Seita.2G232100	pmb0981	0.980002	0.000595861
Seita.5G320700	pmb0981	0.843738	0.0347187
Seita.2G092100	pmb0981	0.978238	0.000705213
Seita.7G031400	pmb0981	0.873449	0.0230093
Seita.1G040600	pmb0981	0.828816	0.0414479
Seita.9G550800	pmb0981	-0.890373	0.0173685
Seita.8G114600	pmb0981	0.956927	0.00274303
Seita.1G251000	pmb0981	0.899002	0.0147858
Seita.5G155400	pmb0981	0.837541	0.0374453
Seita.1G121600	pmb0981	0.902256	0.013864
Seita.9G545900	pmb0981	0.906452	0.0127176
Seita.5G037900	pmb0981	0.8327	0.0396427
Seita.1G380300	pmb0981	-0.94775	0.0040237
Seita.1G161000	pmb0981	0.93992	0.00530599
Seita.5G292300	pmb0981	0.860152	0.0279685
Seita.7G099300	pmb0981	-0.965993	0.00171506
Seita.9G178600	pmb0981	0.884147	0.0193555
Seita.3G192600	pmb0981	-0.84708	0.033289
Seita.6G220700	pmb0981	-0.847606	0.0330664
Seita.9G173600	pmb0981	0.850116	0.0320141
Seita.2G277800	pmb0981	0.859527	0.0282129
Seita.1G229900	pmb0981	0.84175	0.0355832
Seita.J029100	pmb0981	0.912923	0.0110435
Seita.6G098900	pmb0981	0.850786	0.0317362
Seita.9G076300	pmb0981	-0.815641	0.0478495
Seita.5G130800	pmb0981	0.931539	0.00687001
Seita.1G232600	pmb0981	0.842099	0.0354306
Seita.2G146300	pmb0981	0.862412	0.0270933
Seita.5G227900	pmb0981	0.910488	0.0116601
Seita.5G391100	pmb0981	-0.859745	0.0281277
Seita.3G211000	pmb0981	0.9438	0.00464896
Seita.9G268700	pmb0981	0.926454	0.00791451
Seita.9G426900	pmb0981	-0.942051	0.0049398
Seita.7G069200	pmb0981	0.975296	0.000907918
Seita.1G089900	pmb0981	0.940441	0.00521531
Seita.3G008700	pmb0981	0.928962	0.00739027
Seita.7G171200	pmb0981	0.891943	0.0168836
Seita.9G578000	pmb0981	0.928323	0.00752236
Seita.9G379700	pmb0981	0.906959	0.0125822
Seita.5G198600	pmb0981	0.894132	0.0162189
Seita.3G314100	pmb0981	0.853762	0.0305146
Seita.1G371300	pmb0981	0.896766	0.0154358
Seita.3G020700	pmb0981	0.93628	0.00596107
Seita.5G223100	pmb0981	-0.915435	0.0104245
Seita.3G103400	pmb0981	-0.904036	0.0133718
Seita.J032000	pmb0981	0.969511	0.00138018
Seita.7G302200	pmb0981	0.985042	0.000333932
Seita.2G174000	pmb0981	0.831722	0.0400937
Seita.1G285600	pmb0981	0.903053	0.0136425
Seita.4G243800	pmb0981	0.838423	0.0370516
Seita.2G417700	pmb0981	0.966999	0.00161559
Seita.3G235900	pmb0981	0.889553	0.0176243
Seita.4G271500	pmb0981	0.969257	0.00140315
Seita.2G109600	pmb0981	0.922141	0.00885703
Seita.9G199900	pmb0981	0.957319	0.00269361
Seita.2G136100	pmb0981	0.87901	0.0210721
Seita.1G153100	pmb0981	0.872496	0.0233495
Seita.5G361400	pmb0981	0.858657	0.0285551
Seita.7G239100	pmb0981	0.842791	0.0351291
Seita.1G283800	pmb0981	-0.822539	0.0444442
Seita.6G145300	pmb0981	0.821299	0.0450477
Seita.5G166500	pmb0981	0.876513	0.0219319
Seita.7G190300	pmb0981	0.94223	0.00490974
Seita.5G164900	pmb0981	0.854546	0.0301965
Seita.7G236300	pmb0981	-0.915105	0.0105048
Seita.3G007700	pmb0981	0.902852	0.0136983
Seita.7G016000	pmb0981	0.93804	0.00563968
Seita.3G344000	pmb0981	-0.821229	0.0450817
Seita.3G124600	pmb0981	0.871512	0.0237032
Seita.6G026800	pmb0981	0.977151	0.000777144
Seita.4G173200	pmb0981	0.88233	0.0199546
Seita.3G069800	pmb0981	0.897063	0.0153487
Seita.1G099600	pmb0981	0.851044	0.0316293
Seita.9G475900	pmb0981	0.837831	0.0373157
Seita.7G101800	pmb0981	0.89041	0.0173568
Seita.8G253400	pmb0981	-0.991494	0.000108211
Seita.9G079200	pmb0981	-0.910689	0.0116085
Seita.5G366200	pmb0981	0.993194	6.93e-05
Seita.9G572100	pmb0981	0.94006	0.00528146
Seita.1G301700	pmb0981	0.826272	0.0426506
Seita.9G071300	pmb0981	0.891462	0.0170315
Seita.4G067400	pmb0981	0.876639	0.0218884
Seita.5G218900	pmb0981	0.941537	0.00502691
Seita.7G319400	pmb0981	0.841751	0.0355827
Seita.1G132100	pmb0981	0.85876	0.0285143
Seita.9G459200	pmb0981	-0.902323	0.0138452
Seita.3G196500	pmb0981	0.935912	0.0060292
Seita.4G242200	pmb0981	0.909081	0.0120235
Seita.9G155600	pmb0981	0.81382	0.0487675
Seita.5G431100	pmb0981	0.86967	0.024372
Seita.2G013200	pmb0981	0.955899	0.00287452
Seita.3G354600	pmb0981	0.860655	0.0277728
Seita.2G254800	pmb0981	0.852057	0.0312118
Seita.4G202400	pmb0981	0.962478	0.00208549
Seita.9G178100	pmb0981	0.923031	0.00865841
Seita.7G185300	pmb0981	-0.862124	0.0272043
Seita.6G056700	pmb0981	0.96872	0.00145233
Seita.1G194300	pmb0981	0.913271	0.0109568
Seita.2G275500	pmb0981	-0.853836	0.0304844
Seita.5G412800	pmb0981	0.90478	0.0131686
Seita.7G040600	pmb0981	0.895423	0.0158326
Seita.6G096400	pmb0981	0.868527	0.0247916
Seita.3G312400	pmb0981	-0.847196	0.0332397
Seita.3G063500	pmb0981	0.872285	0.023425
Seita.4G092200	pmb0981	0.905264	0.0130371
Seita.5G225200	pmb0981	0.841862	0.035534
Seita.5G397600	pmb0981	0.844371	0.0344458
Seita.9G428400	pmb0981	-0.974857	0.000940333
Seita.5G275900	pmb0981	0.877847	0.0214708
Seita.4G083100	pmb0981	0.899391	0.014674
Seita.5G368100	pmb0981	0.933354	0.00651454
Seita.2G232700	pmb0981	0.890984	0.0171791
Seita.9G291700	pmb0981	0.865059	0.0260848
Seita.2G196500	pmb0981	0.87475	0.0225488
Seita.9G293700	pmb0981	0.927472	0.00769964
Seita.1G070900	pmb0981	0.911245	0.0114666
Seita.1G131100	pmb0981	0.978818	0.000668256
Seita.5G357100	pmb0981	-0.927466	0.00770105
Seita.5G059900	pmb0981	0.875847	0.022164
Seita.2G320000	pmb0981	-0.869099	0.0245812
Seita.9G352100	pmb0981	0.922602	0.00875375
Seita.5G306300	pmb0981	0.820087	0.045641
Seita.7G177900	pmb0981	0.843158	0.0349701
Seita.7G251500	pmb0981	0.895956	0.0156747
Seita.4G243300	pmb0981	-0.969265	0.00140247
Seita.9G015200	pmb0981	0.964839	0.00183271
Seita.5G319700	pmb0981	0.879854	0.0207855
Seita.9G360400	pmb0981	0.864895	0.026147
Seita.1G293500	pmb0981	0.937245	0.00578368
Seita.5G099300	pmb0981	0.98077	0.000551162
Seita.7G234800	pmb0981	0.942367	0.00488668
Seita.8G006100	pmb0981	-0.940687	0.00517277
Seita.9G338100	pmb0981	0.829115	0.0413074
Seita.5G154900	pmb0981	0.890293	0.0173934
Seita.3G001000	pmb0981	0.830573	0.0406266
Seita.6G169800	pmb0981	-0.926659	0.0078712
Seita.9G229100	pmb0981	0.921999	0.00888885
Seita.7G014500	pmb0981	0.891751	0.0169425
Seita.3G159400	pmb0981	0.846471	0.0335473
Seita.5G389700	pmb0981	0.987387	0.000237622
Seita.1G216800	pmb0981	0.961959	0.00214318
Seita.4G289100	pmb0981	0.896554	0.0154982
Seita.5G434600	pmb0981	0.923507	0.00855288
Seita.7G139800	pmb0981	-0.896239	0.0155908
Seita.9G224500	pmb0981	0.940656	0.00517809
Setaria_italica_newGene_2576	pmb0981	0.930227	0.00713261
Seita.5G245400	pmb0981	0.873251	0.0230799
Seita.1G355100	pmb0981	0.855821	0.0296827
Seita.8G074100	pmb0981	0.856433	0.0294375
Seita.5G186600	pmb0981	0.931344	0.00690875
Seita.1G289600	pmb0981	-0.816859	0.0472395
Seita.1G012400	pmb0981	-0.848193	0.0328189
Seita.7G111400	pmb0981	0.888945	0.0178148
Seita.5G204200	pmb0981	0.971895	0.00117373
Seita.5G260700	pmb0981	0.882416	0.0199263
Seita.2G148700	pmb0981	0.859538	0.0282086
Seita.7G128000	pmb0981	0.875131	0.0224149
Seita.2G317300	pmb0981	0.945052	0.00444599
Seita.1G049800	pmb0981	0.859741	0.0281291
Seita.2G212000	pmb0981	0.962411	0.00209289
Seita.3G194800	pmb0981	0.839275	0.036673
Seita.1G009200	pmb0981	0.935612	0.00608532
Seita.5G118500	pmb0981	0.87356	0.0229701
Seita.4G208100	pmb0981	-0.981426	0.000514276
Seita.5G407900	pmb0981	0.938954	0.00547611
Seita.7G214500	pmb0981	0.89831	0.0149855
Seita.5G285100	pmb0981	0.85122	0.0315564
Seita.1G362400	pmb0981	0.952698	0.00330333
Seita.1G223700	pmb0981	-0.817241	0.0470489
Seita.2G358600	pmb0981	0.830974	0.0404401
Seita.9G200100	pmb0981	0.960496	0.00230997
Seita.9G125300	pmb0981	0.858035	0.0288004
Seita.2G385100	pmb0981	0.933402	0.00650531
Seita.4G290900	pmb0981	0.864597	0.0262597
Seita.9G178800	pmb0981	0.89521	0.015896
Seita.8G022800	pmb0981	0.914962	0.0105398
Setaria_italica_newGene_1453	pmb0981	0.848777	0.0325733
Seita.7G070000	pmb0981	0.933297	0.00652546
Seita.9G413800	pmb0981	0.89826	0.0149998
Seita.3G322000	pmb0981	0.891947	0.0168825
Seita.7G161000	pmb0981	0.973515	0.00104287
Seita.9G021600	pmb0981	0.921425	0.00901854
Seita.4G283500	pmb0981	0.866516	0.0255379
Seita.7G311800	pmb0981	0.989878	0.000153162
Seita.7G029400	pmb0981	0.886836	0.0184844
Seita.4G231800	pmb0981	0.932526	0.00667547
Seita.9G516900	pmb0981	0.890522	0.0173222
Seita.3G384900	pmb0981	-0.823075	0.0441846
Seita.3G131300	pmb0981	0.908229	0.0122465
Seita.1G356100	pmb0981	0.91111	0.0115009
Seita.9G192300	pmb0981	-0.882077	0.0200387
Seita.5G221900	pmb0981	0.836482	0.0379213
Seita.5G077900	pmb0981	0.906777	0.0126307
Seita.5G031000	pmb0981	0.906791	0.012627
Seita.1G005400	pmb0981	0.995267	3.36e-05
Seita.5G174100	pmb0981	0.902196	0.0138807
Seita.3G388100	pmb0981	0.898436	0.0149491
Seita.1G109000	pmb0981	-0.930234	0.00713111
Setaria_italica_newGene_1716	pmb0981	0.925598	0.00809751
Seita.6G218600	pmb0981	0.928466	0.00749274
Seita.4G268300	pmb0981	0.847432	0.0331396
Setaria_italica_newGene_2169	pmb0981	0.867681	0.0251043
Setaria_italica_newGene_2161	pmb0981	-0.814264	0.048543
Seita.3G113800	pmb0981	0.885804	0.0188166
Seita.5G002800	pmb0981	0.932539	0.006673
Seita.3G049600	pmb0981	0.892267	0.0167844
Seita.2G373000	pmb0981	0.929743	0.00723065
Seita.1G208700	pmb0981	0.900331	0.0144058
Seita.2G028700	pmb0981	0.974159	0.00099299
Seita.6G093300	pmb0981	0.913282	0.0109538
Seita.2G270800	pmb0981	0.909441	0.0119301
Seita.5G291600	pmb0981	0.910802	0.0115796
Seita.1G230600	pmb0981	0.942952	0.00478895
Seita.9G062900	pmb0981	0.948939	0.00384433
Seita.3G120400	pmb0981	-0.834759	0.0387012
Seita.5G402500	pmb0981	0.879546	0.0208898
Seita.9G477400	pmb0981	0.840157	0.0362825
Seita.7G287100	pmb0981	0.945775	0.00433088
Seita.1G247900	pmb0981	0.961992	0.00213941
Seita.3G043600	pmb0981	0.95536	0.00294465
Seita.7G014200	pmb0981	0.877259	0.0216735
Seita.9G043400	pmb0981	0.966914	0.00162387
Seita.4G083200	pmb0981	0.934656	0.00626522
Seita.9G119400	pmb0981	0.895828	0.0157124
Seita.2G155200	pmb0981	0.882429	0.0199217
Seita.7G298700	pmb0981	0.95013	0.0036685
Seita.9G249900	pmb0981	0.891119	0.0171371
Seita.3G122800	pmb0981	0.943039	0.00477448
Seita.7G333100	pmb0981	0.932049	0.00676904
Seita.4G055300	pmb0981	0.901384	0.014108
Seita.7G162300	pmb0981	0.893548	0.0163949
Seita.1G117600	pmb0981	0.910069	0.0117677
Seita.3G307000	pmb0981	0.820573	0.0454027
Seita.5G371200	pmb0981	0.928	0.00758944
Seita.5G272500	pmb0981	-0.901684	0.0140238
Seita.9G394200	pmb0981	0.856931	0.0292387
Seita.3G037600	pmb0981	0.84968	0.0321958
Seita.5G470400	pmb0981	0.956566	0.00278875
Seita.5G299600	pmb0981	0.822506	0.0444601
Seita.5G331800	pmb0981	0.927704	0.00765124
Seita.9G551600	pmb0981	0.908584	0.0121534
Seita.5G436300	pmb0981	0.988749	0.000189178
Seita.1G127300	pmb0981	-0.904361	0.0132827
Seita.9G500600	pmb0981	0.850305	0.0319358
Seita.4G023300	pmb0981	0.953472	0.00319693
Seita.6G006000	pmb0981	0.992957	7.42e-05
Seita.1G130900	pmb0981	0.901122	0.0141819
Setaria_italica_newGene_807	pmb0981	0.89578	0.0157268
Seita.7G183000	pmb0981	0.81636	0.0474891
Seita.1G164300	pmb0981	0.979334	0.000636198
Seita.3G200800	pmb0981	0.908961	0.012055
Seita.3G099200	pmb0981	-0.916139	0.010254
Seita.9G315600	pmb0981	0.941679	0.00500287
Seita.2G022000	pmb0981	0.819694	0.0458346
Seita.4G185900	pmb0981	0.915013	0.0105272
Seita.4G269200	pmb0981	0.882733	0.019821
Seita.6G089900	pmb2948	0.898155	0.0150305
Seita.8G020000	pmb2948	0.9371	0.00581011
Seita.6G052300	pmb2948	0.941669	0.00500446
Seita.5G352900	pmb2948	0.828188	0.0417432
Seita.9G051300	pmb2948	0.92531	0.00815951
Seita.3G036500	pmb2948	0.928248	0.00753776
Seita.3G392000	pmb2948	0.848278	0.032783
Seita.1G300400	pmb2948	0.866265	0.0256316
Seita.5G235900	pmb2948	-0.934699	0.00625715
Seita.8G013500	pmb2948	0.926918	0.00781622
Seita.7G228400	pmb2948	0.91257	0.0111319
Seita.1G133200	pmb2948	0.93684	0.00585786
Seita.7G291600	pmb2948	0.873692	0.022923
Seita.6G083500	pmb2948	0.85375	0.0305196
Seita.7G217900	pmb2948	0.942922	0.0047938
Seita.3G081300	pmb2948	0.971043	0.00124561
Seita.8G080300	pmb2948	0.883179	0.0196735
Seita.9G454500	pmb2948	0.895778	0.0157273
Seita.1G015600	pmb2948	0.827751	0.0419494
Seita.7G316300	pmb2948	0.88114	0.0203518
Seita.9G156300	pmb2948	0.861061	0.0276151
Seita.8G006000	pmb2948	-0.841467	0.0357071
Seita.6G024000	pmb2948	0.90703	0.0125632
Seita.4G124200	pmb2948	0.862862	0.0269208
Seita.9G218100	pmb2948	0.903269	0.0135828
Seita.2G113600	pmb2948	0.907885	0.0123369
Seita.3G017500	pmb2948	-0.877707	0.0215187
Seita.6G192000	pmb2948	0.824121	0.04368
Seita.1G060600	pmb2948	0.909464	0.011924
Seita.9G290000	pmb2948	-0.836242	0.0380292
Seita.J016700	pmb2948	-0.903528	0.0135114
Seita.4G093500	pmb2948	0.921354	0.00903467
Seita.1G075800	pmb2948	0.912079	0.0112552
Seita.9G052300	pmb2948	-0.813723	0.0488169
Seita.2G289900	pmb2948	0.895327	0.0158613
Seita.1G208500	pmb2948	-0.885538	0.0189024
Seita.1G241600	pmb2948	0.82851	0.0415918
Seita.8G158100	pmb2948	0.841374	0.0357477
Seita.7G028200	pmb2948	0.893905	0.016287
Seita.5G026700	pmb2948	-0.96311	0.00201616
Seita.9G391800	pmb2948	0.851464	0.0314559
Seita.1G351500	pmb2948	0.845805	0.0338313
Seita.6G133500	pmb2948	0.9056	0.0129465
Seita.5G354400	pmb2948	0.869545	0.0244178
Seita.7G169200	pmb2948	0.904717	0.0131858
Seita.4G161500	pmb2948	0.909894	0.0118129
Seita.6G227300	pmb2948	0.822898	0.0442702
Seita.2G338700	pmb2948	0.923044	0.00865536
Seita.2G412900	pmb2948	0.829088	0.0413201
Seita.7G268700	pmb2948	0.874805	0.0225296
Seita.9G106200	pmb2948	0.869493	0.0244366
Seita.1G130800	pmb2948	0.873854	0.0228656
Seita.5G371100	pmb2948	0.866244	0.0256397
Seita.1G288400	pmb2948	0.912779	0.0110795
Seita.2G353100	pmb2948	0.925359	0.0081489
Seita.1G004200	pmb2948	0.900573	0.0143373
Seita.2G131300	pmb2948	0.854154	0.0303556
Seita.1G189700	pmb2948	0.935423	0.00612065
Seita.5G071700	pmb2948	0.899839	0.014546
Seita.2G334700	pmb2948	0.98175	0.000496531
Seita.2G128700	pmb2948	0.86503	0.0260961
Seita.3G277900	pmb2948	0.834512	0.0388135
Seita.1G284400	pmb2948	0.959107	0.00247421
Seita.2G271600	pmb2948	0.960502	0.00230937
Seita.3G000900	pmb2948	0.867322	0.0252373
Seita.3G302800	pmb2948	0.862711	0.0269787
Seita.1G231400	pmb2948	0.82223	0.0445945
Seita.7G121900	pmb2948	0.892069	0.016845
Seita.3G044400	pmb2948	0.874208	0.0227402
Seita.9G165300	pmb2948	0.83803	0.0372266
Seita.7G063800	pmb2948	0.920782	0.00916465
Seita.4G139900	pmb2948	-0.861283	0.0275292
Seita.1G374500	pmb2948	0.906495	0.012706
Seita.1G166300	pmb2948	0.909907	0.0118095
Seita.5G370000	pmb2948	0.88778	0.0181833
Seita.4G066800	pmb2948	0.821481	0.0449591
Seita.7G228300	pmb2948	0.907492	0.0124408
Seita.4G019800	pmb2948	0.857257	0.0291091
Seita.5G025000	pmb2948	0.839738	0.0364678
Seita.7G150300	pmb2948	0.990747	0.00012804
Seita.5G119600	pmb2948	0.948358	0.00393152
Seita.6G007600	pmb2948	0.875683	0.0222215
Seita.7G180600	pmb2948	0.955432	0.00293519
Seita.9G126400	pmb2948	0.832108	0.0399154
Seita.5G419400	pmb2948	-0.867593	0.0251368
Seita.2G305000	pmb2948	0.887398	0.0183049
Seita.5G406000	pmb2948	-0.834621	0.0387637
Seita.3G262100	pmb2948	0.818814	0.0462687
Seita.5G021200	pmb2948	0.864066	0.026461
Seita.2G440800	pmb2948	-0.840585	0.0360941
Seita.9G193200	pmb2948	0.852677	0.0309575
Seita.3G370100	pmb2948	0.958103	0.00259624
Seita.1G247800	pmb2948	0.886414	0.01862
Seita.2G340700	pmb2948	-0.952793	0.0032902
Seita.5G257600	pmb2948	0.878096	0.021385
Seita.2G223400	pmb2948	0.972491	0.00112474
Seita.5G097600	pmb2948	-0.847937	0.0329268
Seita.3G264500	pmb2948	0.813163	0.0491011
Seita.3G156600	pmb2948	0.937183	0.00579511
Seita.3G077900	pmb2948	-0.834787	0.0386883
Seita.3G249800	pmb2948	0.866515	0.0255383
Seita.5G018300	pmb2948	0.921846	0.00892341
Seita.5G394400	pmb2948	0.861671	0.0273789
Seita.5G211400	pmb2948	0.811981	0.0497034
Seita.2G403200	pmb2948	0.857022	0.0292025
Setaria_italica_newGene_1310	pmb2948	0.864236	0.0263967
Seita.1G086300	pmb2948	0.873722	0.0229123
Seita.8G000500	pmb2948	0.890474	0.0173369
Seita.7G093300	pmb2948	0.935105	0.00618046
Seita.4G015300	pmb2948	0.857929	0.0288423
Seita.4G158500	pmb2948	0.905545	0.0129612
Seita.3G027600	pmb2948	0.911334	0.0114439
Seita.6G202900	pmb2948	0.939678	0.00534844
Seita.3G100500	pmb2948	-0.984254	0.000369936
Seita.5G405600	pmb2948	0.822972	0.0442343
Seita.2G204600	pmb2948	0.865751	0.0258245
Seita.4G274200	pmb2948	0.937172	0.0057971
Seita.6G223200	pmb2948	0.912824	0.0110683
Seita.1G090000	pmb2948	0.857259	0.0291083
Seita.3G261200	pmb2948	0.839395	0.0366198
Seita.6G002400	pmb2948	-0.816002	0.0476683
Seita.7G290000	pmb2948	0.890833	0.0172256
Seita.6G187100	pmb2948	0.859047	0.0284015
Seita.3G184600	pmb2948	0.866919	0.0253875
Seita.3G302100	pmb2948	0.850056	0.0320392
Seita.1G233300	pmb2948	0.914282	0.0107065
Seita.9G063600	pmb2948	0.864935	0.026132
Seita.3G400300	pmb2948	0.899792	0.0145594
Seita.3G134500	pmb2948	0.855439	0.0298361
Seita.9G267900	pmb2948	0.911392	0.0114293
Seita.9G167200	pmb2948	0.966431	0.00167142
Seita.3G044300	pmb2948	0.847688	0.0330315
Seita.9G078000	pmb2948	0.953349	0.00321366
Seita.9G415100	pmb2948	0.84751	0.0331068
Seita.4G151100	pmb2948	-0.916931	0.0100641
Seita.2G154500	pmb2948	0.841084	0.0358749
Seita.5G233700	pmb2948	0.873255	0.0230784
Seita.1G042400	pmb2948	0.858646	0.0285592
Seita.7G156200	pmb2948	0.885143	0.0190307
Seita.8G138900	pmb2948	0.940425	0.0052181
Seita.8G216200	pmb2948	0.893491	0.0164121
Seita.5G061400	pmb2948	0.831342	0.0402694
Seita.9G564800	pmb2948	0.953314	0.00321843
Seita.9G009800	pmb2948	0.86357	0.0266499
Seita.2G097500	pmb2948	0.96383	0.00193871
Seita.1G126400	pmb2948	0.919997	0.00934479
Seita.1G021500	pmb2948	0.877319	0.0216529
Seita.2G053800	pmb2948	0.980127	0.000588478
Seita.3G239500	pmb2948	0.847493	0.0331139
Seita.4G064500	pmb2948	0.984938	0.000338575
Seita.1G057900	pmb2948	-0.852061	0.0312101
Seita.2G303500	pmb2948	0.909469	0.0119229
Seita.1G167600	pmb2948	0.891854	0.016911
Seita.2G415500	pmb2948	-0.968895	0.00143622
Seita.1G165600	pmb2948	0.952054	0.00339318
Seita.2G054500	pmb2948	0.946332	0.0042431
Seita.3G167100	pmb2948	0.841186	0.0358299
Seita.6G155900	pmb2948	0.87583	0.0221702
Seita.2G312300	pmb2948	0.95657	0.00278832
Setaria_italica_newGene_525	pmb2948	0.950061	0.00367862
Seita.5G440300	pmb2948	0.945642	0.00435187
Seita.2G257700	pmb2948	0.812588	0.0493938
Seita.4G129600	pmb2948	0.813665	0.0488464
Seita.3G051000	pmb2948	0.921002	0.00911454
Seita.9G009000	pmb2948	0.923233	0.00861354
Seita.8G027000	pmb2948	-0.834037	0.03903
Seita.3G145900	pmb2948	0.912766	0.0110828
Seita.8G186800	pmb2948	0.979898	0.000602079
Seita.8G040100	pmb2948	-0.812144	0.0496199
Seita.7G314000	pmb2948	0.85696	0.0292275
Seita.1G377900	pmb2948	0.88375	0.0194855
Seita.9G391900	pmb2948	-0.843486	0.0348279
Seita.1G107600	pmb2948	0.885338	0.0189673
Seita.3G409100	pmb2948	0.860297	0.0279121
Seita.4G028100	pmb2948	0.851277	0.0315332
Seita.9G368100	pmb2948	0.863673	0.0266106
Seita.9G534000	pmb2948	0.894726	0.0160405
Seita.5G036800	pmb2948	0.816658	0.0473398
Seita.4G017800	pmb2948	0.844089	0.0345676
Seita.1G157700	pmb2948	0.889953	0.0174991
Seita.7G145300	pmb2948	0.952169	0.00337705
Seita.7G220700	pmb2948	0.85117	0.0315774
Seita.6G247600	pmb2948	-0.882963	0.0197449
Seita.2G279400	pmb2948	0.86028	0.0279188
Seita.6G114600	pmb2948	0.857087	0.0291766
Seita.5G312000	pmb2948	-0.830674	0.0405794
Seita.9G004200	pmb2948	0.917211	0.00999732
Seita.3G223700	pmb2948	0.918975	0.00958151
Seita.2G323100	pmb2948	0.929258	0.00732965
Seita.5G362100	pmb2948	0.831592	0.0401535
Setaria_italica_newGene_2758	pmb2948	0.891336	0.0170703
Setaria_italica_newGene_1128	pmb2948	0.886644	0.0185462
Setaria_italica_newGene_1121	pmb2948	0.950302	0.00364351
Seita.2G181800	pmb2948	0.921904	0.00891043
Seita.3G367100	pmb2948	-0.912413	0.0111712
Setaria_italica_newGene_3184	pmb2948	0.971394	0.00121578
Seita.9G198400	pmb2948	0.887677	0.018216
Seita.5G120100	pmb2948	0.921268	0.00905397
Seita.9G027000	pmb2948	-0.865862	0.0257826
Seita.4G167200	pmb2948	0.889577	0.0176167
Seita.5G381200	pmb2948	-0.823975	0.0437501
Seita.8G029100	pmb2948	0.876933	0.0217864
Seita.9G576700	pmb2948	0.847891	0.0329461
Seita.1G023600	pmb2948	0.99498	3.77e-05
Seita.8G005800	pmb2948	0.917853	0.00984511
Seita.9G440000	pmb2948	0.924468	0.00834224
Seita.9G074100	pmb2948	-0.849687	0.0321929
Seita.9G499400	pmb2948	0.958205	0.00258376
Seita.4G145200	pmb2948	0.840581	0.0360957
Seita.3G123600	pmb2948	0.980665	0.000557154
Seita.5G207300	pmb2948	0.885318	0.0189737
Seita.1G346200	pmb2948	0.829797	0.0409882
Seita.5G332400	pmb2948	0.873202	0.0230974
Seita.7G280100	pmb2948	0.915134	0.0104978
Seita.6G011500	pmb2948	0.847991	0.0329038
Seita.6G017700	pmb2948	0.926364	0.0079337
Seita.2G150000	pmb2948	0.818814	0.0462686
Seita.5G329800	pmb2948	0.845135	0.0341176
Seita.6G235700	pmb2948	0.825227	0.0431493
Seita.2G088400	pmb2948	0.925669	0.00808224
Seita.4G227100	pmb2948	0.903401	0.0135463
Seita.7G334100	pmb2948	0.828417	0.0416354
Seita.6G239500	pmb2948	0.911334	0.0114439
Seita.6G164400	pmb2948	-0.827013	0.0422983
Seita.2G055300	pmb2948	0.892232	0.0167951
Seita.6G001800	pmb2948	0.884641	0.019194
Seita.1G274800	pmb2948	0.832418	0.0397723
Seita.9G319700	pmb2948	0.825326	0.0431017
Seita.9G352900	pmb2948	-0.96163	0.0021801
Seita.4G124500	pmb2948	-0.885913	0.0187814
Seita.7G177100	pmb2948	0.944808	0.0044851
Seita.3G017000	pmb2948	0.830019	0.0408846
Seita.2G163100	pmb2948	0.87161	0.0236677
Seita.3G152400	pmb2948	0.879778	0.0208113
Seita.9G007800	pmb2948	0.834979	0.0386008
Seita.1G260200	pmb2948	0.901074	0.0141956
Seita.8G107500	pmb2948	0.973252	0.00106359
Seita.4G164400	pmb2948	0.860856	0.0276944
Seita.1G175800	pmb2948	0.820098	0.0456357
Seita.9G113300	pmb2948	0.923644	0.00852276
Seita.9G092300	pmb2948	0.885151	0.0190279
Seita.2G167900	pmb2948	0.889379	0.0176786
Seita.2G361900	pmb2948	0.942196	0.00491542
Seita.8G139100	pmb2948	-0.937514	0.00573467
Seita.4G219800	pmb2948	0.940636	0.0051815
Seita.2G421400	pmb2948	0.890336	0.0173799
Seita.4G007500	pmb2948	0.919663	0.0094217
Seita.7G097900	pmb2948	0.872005	0.0235257
Seita.2G325600	pmb2948	0.840628	0.036075
Setaria_italica_newGene_1706	pmb2948	0.813588	0.0488853
Seita.7G085100	pmb2948	0.892728	0.0166438
Seita.1G103300	pmb2948	-0.91427	0.0107093
Seita.5G422500	pmb2948	-0.928149	0.00755848
Seita.5G162800	pmb2948	0.906541	0.0126937
Seita.5G385200	pmb2948	0.872041	0.0235127
Seita.2G365100	pmb2948	0.961406	0.00220552
Seita.2G038200	pmb2948	-0.95601	0.00286007
Seita.2G246500	pmb2948	-0.849742	0.0321701
Seita.9G313000	pmb2948	0.958239	0.00257957
Seita.2G179900	pmb2948	0.945395	0.00439123
Seita.9G304600	pmb2948	0.893939	0.0162769
Seita.6G183300	pmb2948	-0.865943	0.0257523
Seita.2G357600	pmb2948	0.868274	0.0248847
Seita.1G204800	pmb2948	0.865554	0.0258983
Seita.J004000	pmb2948	-0.887531	0.0182625
Seita.8G084300	pmb2948	-0.865565	0.0258943
Seita.6G214700	pmb2948	0.860283	0.0279174
Seita.3G002800	pmb2948	0.836999	0.0376885
Seita.9G546400	pmb2948	0.943735	0.00465958
Seita.4G076100	pmb2948	0.838289	0.0371112
Seita.1G040200	pmb2948	0.851623	0.0313901
Seita.3G121900	pmb2948	0.898947	0.0148015
Seita.1G000800	pmb2948	0.962861	0.00204329
Seita.2G281900	pmb2948	0.9098	0.0118371
Seita.3G086100	pmb2948	0.885601	0.0188822
Seita.7G242900	pmb2948	0.826505	0.0425399
Seita.5G148000	pmb2948	0.966253	0.00168903
Seita.7G328600	pmb2948	0.900544	0.0143453
Seita.9G131800	pmb2948	0.870902	0.0239237
Seita.1G146700	pmb2948	0.825557	0.0429912
Seita.1G199600	pmb2948	0.857065	0.0291856
Seita.5G153400	pmb2948	0.957162	0.00271331
Seita.7G202300	pmb2948	0.918895	0.00960032
Seita.4G225400	pmb2948	-0.867713	0.0250922
Seita.4G068900	pmb2948	-0.849609	0.0322254
Seita.5G029500	pmb2948	-0.850791	0.0317339
Seita.1G161400	pmb2948	0.875901	0.0221452
Seita.9G123500	pmb2948	-0.856345	0.029473
Seita.5G412700	pmb2948	0.944657	0.0045095
Seita.2G250500	pmb2948	0.95246	0.00333638
Seita.4G104300	pmb2948	0.920718	0.0091792
Seita.5G471100	pmb2948	0.828819	0.0414464
Seita.2G404400	pmb2948	-0.895327	0.0158613
Seita.9G333400	pmb2948	0.913884	0.0108046
Seita.1G227900	pmb2948	0.866794	0.0254341
Seita.9G173200	pmb2948	0.812407	0.0494857
Seita.9G121900	pmb2948	-0.866628	0.0254959
Seita.6G194600	pmb2948	0.902574	0.0137753
Seita.3G320600	pmb2948	0.915555	0.0103953
Seita.3G326600	pmb2948	0.841699	0.0356055
Seita.4G281700	pmb2948	-0.852891	0.0308698
Seita.3G057200	pmb2948	0.847062	0.0332966
Seita.4G126800	pmb2948	0.87228	0.0234267
Seita.1G314200	pmb2948	0.823499	0.0439797
Seita.2G344200	pmb2948	0.920938	0.00912911
Seita.2G186200	pmb2948	0.921381	0.00902834
Seita.5G240500	pmb2948	0.863138	0.0268149
Seita.7G074200	pmb2948	0.930789	0.00701958
Seita.2G059900	pmb2948	0.921905	0.00891006
Seita.9G422500	pmb2948	0.890573	0.0173064
Seita.5G398100	pmb2948	0.914286	0.0107054
Seita.1G205800	pmb2948	0.920628	0.00919986
Seita.4G237200	pmb2948	-0.928252	0.00753695
Seita.2G167200	pmb2948	0.894954	0.0159724
Seita.2G327500	pmb2948	0.956448	0.0028039
Seita.9G146600	pmb2948	0.823673	0.0438955
Seita.5G160100	pmb2948	0.90461	0.0132149
Setaria_italica_newGene_438	pmb2948	0.874292	0.0227105
Seita.5G166900	pmb2948	-0.856106	0.0295685
Seita.6G171200	pmb2948	0.945258	0.00441293
Seita.7G016400	pmb2948	0.816586	0.0473758
Seita.2G291000	pmb2948	-0.926164	0.00797631
Seita.2G001200	pmb2948	0.85301	0.030821
Seita.1G216300	pmb2948	0.842702	0.0351682
Seita.8G229700	pmb2948	0.89824	0.0150058
Seita.2G122900	pmb2948	0.930004	0.00717763
Seita.7G113300	pmb2948	-0.88599	0.0187563
Seita.1G206700	pmb2948	0.967984	0.00152113
Seita.2G204300	pmb2948	0.907011	0.0125685
Seita.3G275300	pmb2948	0.923076	0.00864837
Seita.8G141600	pmb2948	0.921461	0.00901028
Seita.4G131700	pmb2948	0.949324	0.00378695
Seita.1G028300	pmb2948	0.865002	0.0261065
Setaria_italica_newGene_2861	pmb2948	0.898681	0.0148783
Seita.9G278800	pmb2948	0.890225	0.0174145
Seita.4G018000	pmb2948	0.991048	0.000119856
Seita.7G273400	pmb2948	0.880021	0.020729
Seita.1G040500	pmb2948	0.96313	0.00201407
Seita.4G117700	pmb2948	-0.858197	0.0287365
Seita.4G037100	pmb2948	0.906896	0.012599
Seita.4G143400	pmb2948	0.952583	0.00331919
Seita.1G159400	pmb2948	0.895235	0.0158885
Seita.6G002600	pmb2948	0.821614	0.044894
Seita.5G196200	pmb2948	0.935926	0.00602671
Seita.2G372100	pmb2948	0.82257	0.0444292
Seita.2G400000	pmb2948	0.858607	0.0285745
Seita.5G393500	pmb2948	0.824538	0.0434793
Seita.1G134900	pmb2948	0.966417	0.00167279
Seita.9G175300	pmb2948	0.899943	0.0145161
Seita.2G271900	pmb2948	0.859335	0.0282882
Seita.1G000300	pmb2948	0.817148	0.0470957
Seita.2G306400	pmb2948	0.836026	0.0381268
Seita.2G030000	pmb2948	0.935323	0.00613942
Seita.9G521300	pmb2948	0.905372	0.0130079
Seita.2G406400	pmb2948	-0.856215	0.0295249
Seita.2G411800	pmb2948	-0.854997	0.0300146
Seita.7G090500	pmb2948	0.91668	0.0101241
Seita.3G006200	pmb2948	0.876974	0.021772
Seita.9G144500	pmb2948	0.83773	0.037361
Seita.1G232100	pmb2948	0.845468	0.0339751
Seita.1G240900	pmb2948	0.864386	0.0263397
Seita.7G049400	pmb2948	0.854522	0.0302065
Seita.9G076000	pmb2948	0.973639	0.00103323
Seita.4G106800	pmb2948	0.817649	0.0468458
Seita.4G054800	pmb2948	-0.845167	0.034104
Seita.9G283700	pmb2948	0.840243	0.036245
Seita.3G319800	pmb2948	0.904506	0.0132432
Seita.3G379700	pmb2948	-0.816061	0.0476385
Seita.9G207400	pmb2948	0.983439	0.000409136
Seita.6G085100	pmb2948	0.838777	0.0368941
Seita.3G008200	pmb2948	0.892066	0.0168458
Seita.2G196100	pmb2948	0.943052	0.00477219
Seita.4G108400	pmb2948	-0.876044	0.0220952
Seita.8G079300	pmb2948	0.864377	0.026343
Seita.7G264800	pmb2948	0.944455	0.00454222
Seita.6G143400	pmb2948	0.942578	0.00485123
Seita.1G064900	pmb2948	0.84217	0.0353995
Seita.5G440400	pmb2948	0.81967	0.0458461
Seita.9G533700	pmb2948	0.835893	0.0381869
Seita.9G041600	pmb2948	-0.855568	0.0297844
Seita.5G361100	pmb2948	0.824093	0.0436935
Seita.6G060700	pmb2948	0.980667	0.000557018
Seita.2G165100	pmb2948	0.851805	0.0313153
Seita.1G107900	pmb2948	0.891101	0.0171429
Seita.4G241700	pmb2948	0.917542	0.0099187
Seita.2G075500	pmb2948	0.841075	0.0358786
Seita.7G095100	pmb2948	-0.815782	0.0477786
Seita.4G122200	pmb2948	-0.925734	0.00806833
Seita.5G088600	pmb2948	-0.878012	0.0214138
Seita.3G214400	pmb2948	0.923543	0.00854498
Setaria_italica_newGene_3100	pmb2948	-0.854437	0.0302406
Seita.3G209100	pmb2948	0.828286	0.0416971
Seita.2G001900	pmb2948	0.940432	0.00521691
Seita.3G132700	pmb2948	0.843822	0.0346825
Seita.8G021600	pmb2948	0.872682	0.0232828
Setaria_italica_newGene_2273	pmb2948	0.818083	0.0466304
Setaria_italica_newGene_2272	pmb2948	0.981173	0.000528322
Seita.5G190800	pmb2948	0.938579	0.00554288
Seita.1G332500	pmb2948	0.878005	0.0214163
Seita.8G016300	pmb2948	-0.884704	0.0191733
Seita.5G272800	pmb2948	0.926213	0.00796591
Seita.9G502100	pmb2948	0.866968	0.0253692
Seita.7G254600	pmb2948	0.924005	0.00844338
Seita.2G290700	pmb2948	0.898912	0.0148118
Seita.5G303600	pmb2948	0.914146	0.01074
Seita.4G072500	pmb2948	0.855839	0.0296756
Seita.9G016500	pmb2948	0.892888	0.0165951
Seita.8G110600	pmb2948	0.918069	0.00979401
Seita.1G130200	pmb2948	0.894353	0.0161524
Seita.2G090300	pmb2948	0.968744	0.00145017
Seita.4G177300	pmb2948	0.874023	0.0228058
Seita.2G223500	pmb2948	0.822977	0.0442321
Seita.1G142100	pmb2948	0.990037	0.000148399
Seita.4G234800	pmb2948	0.831225	0.040324
Seita.2G141300	pmb2948	0.956596	0.00278498
Seita.5G367100	pmb2948	-0.886075	0.018729
Seita.1G168900	pmb2948	0.850761	0.0317464
Seita.1G052700	pmb2948	0.930037	0.00717101
Seita.2G304300	pmb2948	-0.820307	0.0455331
Seita.7G214100	pmb2948	0.834123	0.0389907
Seita.3G354100	pmb2948	0.98263	0.000449976
Seita.4G258300	pmb2948	0.852645	0.0309703
Seita.2G434500	pmb2948	0.912612	0.0111214
Seita.2G099100	pmb2948	0.98915	0.000175946
Seita.9G223200	pmb2948	0.881151	0.0203484
Seita.9G177600	pmb2948	0.88996	0.0174971
Seita.2G376200	pmb2948	0.932443	0.00669183
Seita.2G190200	pmb2948	0.962118	0.00212536
Seita.3G361700	pmb2948	0.894825	0.016011
Seita.7G025000	pmb2948	0.951412	0.00348385
Seita.6G049400	pmb2948	0.893594	0.016381
Seita.4G292100	pmb2948	0.937341	0.00576628
Seita.1G335300	pmb2948	-0.91733	0.00996903
Seita.1G279900	pmb2948	0.812866	0.0492519
Seita.4G113900	pmb2948	-0.913263	0.0109586
Seita.9G377700	pmb2948	0.875181	0.0223975
Seita.4G059700	pmb2948	0.892156	0.0168182
Seita.4G086000	pmb2948	0.90369	0.0134668
Seita.9G032600	pmb2948	0.879626	0.0208627
Seita.7G321300	pmb2948	-0.889722	0.0175712
Seita.9G514100	pmb2948	-0.839806	0.0364378
Setaria_italica_newGene_1833	pmb2948	-0.884233	0.0193273
Seita.5G427200	pmb2948	0.892917	0.0165861
Seita.9G341300	pmb2948	0.969656	0.00136718
Seita.3G095000	pmb2948	0.869806	0.0243224
Seita.1G348000	pmb2948	0.994369	4.75e-05
Seita.7G143700	pmb2948	0.92009	0.00932328
Setaria_italica_newGene_1784	pmb2948	0.896296	0.0155741
Seita.2G130300	pmb2948	0.961035	0.00224787
Seita.5G306400	pmb2948	0.846065	0.0337203
Seita.5G070700	pmb2948	0.898599	0.014902
Seita.5G455800	pmb2948	0.917877	0.00983924
Seita.9G015500	pmb2948	0.86866	0.0247425
Setaria_italica_newGene_657	pmb2948	-0.878385	0.0212859
Seita.8G006800	pmb2948	0.840984	0.0359186
Seita.1G158900	pmb2948	0.9222	0.00884387
Seita.2G268500	pmb2948	0.927807	0.00762966
Seita.3G266900	pmb2948	0.989526	0.000163987
Seita.9G229200	pmb2948	0.97781	0.000733157
Seita.2G003400	pmb2948	0.934237	0.00634493
Seita.8G210500	pmb2948	0.902135	0.0138978
Seita.7G188800	pmb2948	0.89973	0.014577
Seita.9G473700	pmb2948	0.92118	0.00907402
Seita.5G038800	pmb2948	0.909578	0.0118944
Seita.1G305900	pmb2948	-0.859898	0.028068
Seita.8G193300	pmb2948	0.889218	0.0177291
Seita.8G229900	pmb2948	0.876463	0.0219495
Seita.5G389400	pmb2948	0.841476	0.0357031
Seita.5G204500	pmb2948	0.932775	0.00662695
Seita.1G358200	pmb2948	0.853675	0.0305501
Seita.7G162700	pmb2948	0.922428	0.00879282
Seita.9G468300	pmb2948	-0.836474	0.0379248
Seita.1G257900	pmb2948	0.93559	0.00608929
Seita.7G164700	pmb2948	-0.953367	0.00321126
Seita.7G322300	pmb2948	0.901405	0.0141022
Seita.5G229800	pmb2948	0.926008	0.00800964
Seita.9G579300	pmb2948	0.909477	0.0119207
Seita.4G276300	pmb2948	0.814951	0.0481962
Seita.4G178000	pmb2948	0.980012	0.000595266
Seita.3G130400	pmb2948	0.940703	0.00516991
Seita.9G490000	pmb2948	0.980079	0.00059131
Seita.8G050700	pmb2948	-0.825342	0.0430943
Seita.4G161800	pmb2948	0.936154	0.00598435
Seita.2G370300	pmb2948	-0.908931	0.0120628
Seita.5G145100	pmb2948	0.884641	0.019194
Seita.7G209600	pmb2948	0.950473	0.0036186
Seita.2G206600	pmb2948	0.938357	0.00558276
Seita.4G002700	pmb2948	0.860855	0.027695
Seita.5G157900	pmb2948	-0.87449	0.0226405
Seita.2G426400	pmb2948	0.815172	0.0480851
Seita.2G336000	pmb2948	0.814289	0.0485302
Seita.5G020400	pmb2948	0.864725	0.0262111
Seita.1G134500	pmb2948	0.948738	0.00387429
Seita.2G060100	pmb2948	0.894871	0.0159971
Seita.1G223400	pmb2948	0.930144	0.00714925
Seita.9G140300	pmb2948	0.849592	0.0322326
Seita.2G271500	pmb2948	0.842184	0.0353935
Seita.8G175200	pmb2948	0.955629	0.00290955
Seita.1G225800	pmb2948	0.912056	0.0112612
Seita.2G135800	pmb2948	0.850913	0.0316835
Seita.1G012000	pmb2948	0.963358	0.00198939
Seita.1G231100	pmb2948	0.935294	0.00614482
Seita.1G061900	pmb2948	0.935485	0.00610906
Seita.4G104600	pmb2948	0.907162	0.0125282
Seita.9G227500	pmb2948	0.966313	0.00168313
Seita.7G072900	pmb2948	-0.94575	0.00433483
Seita.5G466000	pmb2948	0.88707	0.0184096
Seita.6G205900	pmb2948	0.910852	0.0115667
Seita.9G333100	pmb2948	0.826831	0.0423849
Seita.7G246300	pmb2948	0.893726	0.016341
Seita.5G365300	pmb2948	0.824255	0.0436153
Seita.1G300800	pmb2948	0.827677	0.0419841
Seita.1G302000	pmb2948	0.871827	0.0235896
Seita.2G178100	pmb2948	0.915314	0.0104538
Seita.5G038700	pmb2948	0.908681	0.0121279
Seita.5G421300	pmb2948	0.888803	0.0178596
Seita.8G047200	pmb2948	0.909254	0.0119787
Seita.3G293700	pmb2948	0.876834	0.0218207
Seita.9G085100	pmb2948	-0.876992	0.021766
Seita.9G013800	pmb2948	0.944562	0.00452491
Seita.3G401800	pmb2948	0.926238	0.00796067
Seita.2G132800	pmb2948	0.959528	0.00242378
Seita.7G198000	pmb2948	0.959467	0.0024311
Seita.1G156400	pmb2948	0.891031	0.0171644
Seita.5G103900	pmb2948	0.897587	0.0151955
Seita.9G205300	pmb2948	0.859459	0.0282397
Seita.2G310300	pmb2948	0.851677	0.031368
Seita.5G097300	pmb2948	0.829124	0.0413031
Seita.6G202500	pmb2948	0.830211	0.0407949
Seita.9G043100	pmb2948	0.852265	0.031126
Seita.5G291500	pmb2948	0.970483	0.001294
Seita.4G105400	pmb2948	0.934865	0.00622569
Seita.3G058500	pmb2948	0.965765	0.00173799
Seita.7G078800	pmb2948	0.898115	0.0150419
Seita.8G148300	pmb2948	0.90868	0.0121283
Seita.1G372100	pmb2948	-0.84006	0.0363256
Seita.8G036600	pmb2948	0.963289	0.00199683
Seita.9G047300	pmb2948	0.91237	0.0111821
Seita.9G463000	pmb2948	0.937714	0.00569843
Seita.8G158500	pmb2948	0.962187	0.00211772
Seita.6G240800	pmb2948	0.993577	6.18e-05
Setaria_italica_newGene_2376	pmb2948	0.914731	0.0105962
Seita.1G351900	pmb2948	0.816769	0.0472847
Seita.5G272600	pmb2948	0.900812	0.0142696
Seita.5G354000	pmb2948	0.921478	0.00900645
Seita.9G344400	pmb2948	-0.878711	0.0211744
Seita.6G129200	pmb2948	0.852151	0.0311729
Seita.1G294200	pmb2948	0.910345	0.0116968
Seita.4G158800	pmb2948	0.90022	0.0144375
Seita.3G027900	pmb2948	-0.928932	0.00739658
Seita.4G274700	pmb2948	0.922485	0.00877993
Setaria_italica_newGene_3296	pmb2948	0.973148	0.00107188
Seita.7G166200	pmb2948	0.869397	0.024472
Seita.1G350700	pmb2948	0.910247	0.0117219
Seita.8G109000	pmb2948	-0.879489	0.0209093
Seita.5G145800	pmb2948	0.830759	0.04054
Seita.5G287500	pmb2948	-0.908794	0.0120985
Seita.5G055600	pmb2948	-0.966008	0.00171356
Seita.4G131500	pmb2948	0.911894	0.0113021
Seita.9G147000	pmb2948	0.904746	0.0131779
Seita.9G325800	pmb2948	0.824498	0.0434986
Seita.2G443300	pmb2948	0.820472	0.0454522
Seita.6G002300	pmb2948	-0.865341	0.0259787
Seita.1G221900	pmb2948	0.899755	0.01457
Seita.9G021300	pmb2948	0.91717	0.0100071
Seita.9G339600	pmb2948	-0.863106	0.0268273
Seita.8G160500	pmb2948	0.913501	0.0108996
Seita.3G002100	pmb2948	0.897448	0.0152361
Seita.9G202300	pmb2948	-0.849048	0.03246
Seita.3G039200	pmb2948	0.875495	0.0222872
Seita.2G026700	pmb2948	-0.971523	0.00120485
Seita.8G009000	pmb2948	0.947666	0.00403658
Seita.1G233400	pmb2948	0.885706	0.0188483
Seita.3G363900	pmb2948	0.98527	0.000323842
Seita.3G018100	pmb2948	0.847612	0.0330636
Seita.1G376500	pmb2948	0.877194	0.0216959
Seita.7G104800	pmb2948	0.952213	0.00337084
Setaria_italica_newGene_445	pmb2948	-0.840789	0.0360042
Seita.9G030400	pmb2948	0.811768	0.0498121
Seita.3G118600	pmb2948	0.830085	0.0408541
Seita.1G035200	pmb2948	0.920501	0.00922885
Seita.1G044500	pmb2948	0.827206	0.042207
Seita.5G205500	pmb2948	0.935709	0.00606719
Seita.6G134100	pmb2948	0.858187	0.0287402
Seita.1G344200	pmb2948	0.893393	0.0164418
Seita.1G374900	pmb2948	0.962732	0.00205746
Seita.6G100400	pmb2948	0.983327	0.000414658
Seita.9G406000	pmb2948	0.918612	0.00966656
Seita.8G127800	pmb2948	0.86473	0.0262093
Seita.2G316000	pmb2948	0.846471	0.0335472
Seita.5G326400	pmb2948	0.905805	0.0128911
Seita.3G024100	pmb2948	-0.947624	0.00404301
Seita.8G200500	pmb2948	0.839957	0.0363709
Seita.3G295400	pmb2948	0.872967	0.023181
Seita.3G181700	pmb2948	0.874875	0.0225049
Seita.9G569100	pmb2948	0.860279	0.0279193
Seita.6G130900	pmb2948	-0.954689	0.00303313
Seita.2G057300	pmb2948	0.947313	0.00409071
Seita.9G454400	pmb2948	0.918441	0.00970646
Seita.9G137500	pmb2948	-0.886584	0.0185653
Seita.4G129100	pmb2948	0.870861	0.0239387
Seita.3G262500	pmb2948	0.917782	0.00986182
Seita.4G126100	pmb2948	-0.868142	0.0249335
Seita.1G287600	pmb2948	-0.849401	0.0323123
Seita.7G005600	pmb2948	0.953616	0.00317734
Seita.1G326400	pmb2948	0.834404	0.0388626
Seita.5G198300	pmb2948	-0.831146	0.0403605
Seita.3G314600	pmb2948	-0.942941	0.00479071
Seita.4G265200	pmb2948	0.831357	0.0402625
Seita.9G401000	pmb2948	0.855769	0.0297038
Seita.2G108300	pmb2948	0.833873	0.039105
Seita.7G078100	pmb2948	0.925055	0.00821475
Seita.3G164100	pmb2948	0.935522	0.00610201
Seita.1G043300	pmb2948	0.838575	0.0369836
Seita.8G056200	pmb2948	0.970384	0.00130268
Seita.9G060500	pmb2948	-0.846229	0.0336504
Seita.2G280400	pmb2948	-0.910566	0.0116399
Seita.2G386800	pmb2948	0.934596	0.00627659
Seita.9G507000	pmb2948	0.852971	0.030837
Seita.3G124400	pmb2948	0.842105	0.035428
Seita.6G145600	pmb2948	0.848096	0.0328595
Seita.1G051200	pmb2948	0.856631	0.0293586
Seita.5G209300	pmb2948	0.843888	0.034654
Seita.8G103500	pmb2948	0.934752	0.00624711
Seita.3G031800	pmb2948	0.953331	0.00321615
Seita.1G058200	pmb2948	0.95699	0.00273495
Seita.9G047400	pmb2948	0.95191	0.00341338
Seita.1G147000	pmb2948	0.822081	0.0446667
Seita.9G529500	pmb2948	0.928016	0.00758602
Seita.5G229600	pmb2948	0.989073	0.000178463
Seita.5G281200	pmb2948	-0.885201	0.0190118
Seita.9G057700	pmb2948	0.858946	0.0284411
Seita.9G147700	pmb2948	0.918713	0.00964291
Setaria_italica_newGene_2923	pmb2948	0.945457	0.00438123
Seita.9G315200	pmb2948	0.94241	0.00487935
Seita.5G120400	pmb2948	0.902293	0.0138536
Seita.6G197900	pmb2948	0.872979	0.0231768
Seita.1G317300	pmb2948	-0.814652	0.0483472
Seita.7G052900	pmb2948	0.849667	0.0322012
Seita.6G212700	pmb2948	0.952509	0.00332958
Seita.9G006600	pmb2948	0.895676	0.0157575
Seita.1G379600	pmb2948	0.950873	0.00356087
Seita.5G266300	pmb2948	0.864949	0.0261267
Seita.9G561800	pmb2948	-0.865123	0.026061
Seita.9G409100	pmb2948	0.911197	0.0114789
Seita.5G381400	pmb2948	-0.949748	0.00372442
Seita.1G346100	pmb2948	0.849297	0.0323558
Seita.4G115800	pmb2948	0.859566	0.0281977
Seita.8G138500	pmb2948	0.951141	0.00352245
Seita.7G218700	pmb2948	-0.819595	0.0458834
Seita.9G074400	pmb2948	0.840053	0.0363285
Seita.5G324100	pmb2948	0.909088	0.0120218
Seita.8G043600	pmb2948	0.86046	0.0278486
Seita.9G135600	pmb2948	0.960111	0.00235501
Seita.3G192800	pmb2948	0.956107	0.0028476
Seita.6G035600	pmb2948	0.870692	0.0239998
Seita.1G185000	pmb2948	0.817166	0.0470865
Seita.3G072600	pmb2948	0.830157	0.0408203
Setaria_italica_newGene_1552	pmb2948	0.952194	0.00337348
Seita.9G087100	pmb2948	0.843325	0.0348978
Seita.4G052500	pmb2948	0.905639	0.0129358
Seita.9G055700	pmb2948	0.813032	0.0491677
Seita.6G047600	pmb2948	0.917999	0.00981059
Seita.7G051100	pmb2948	0.937081	0.00581364
Seita.9G056500	pmb2948	0.942937	0.00479141
Setaria_italica_newGene_65	pmb2948	0.982686	0.000447092
Seita.8G049900	pmb2948	0.934825	0.00623324
Seita.6G230800	pmb2948	-0.854165	0.0303509
Seita.2G295500	pmb2948	-0.849795	0.0321479
Seita.8G028600	pmb2948	0.901073	0.0141957
Seita.7G175800	pmb2948	0.915323	0.0104518
Seita.9G260500	pmb2948	0.885167	0.0190228
Seita.1G107200	pmb2948	0.825088	0.0432156
Seita.1G355700	pmb2948	0.941877	0.00496923
Seita.5G432400	pmb2948	-0.831838	0.0400402
Seita.9G383000	pmb2948	0.855496	0.0298134
Seita.9G507700	pmb2948	0.971089	0.00124169
Seita.1G003200	pmb2948	-0.817716	0.0468128
Seita.5G352400	pmb2948	-0.944616	0.00451619
Seita.4G219700	pmb2948	0.906298	0.0127587
Seita.6G022500	pmb2948	0.977315	0.000766084
Seita.2G279000	pmb2948	-0.899099	0.0147578
Seita.2G333900	pmb2948	0.965398	0.00177528
Seita.9G231200	pmb2948	0.982953	0.000433423
Seita.3G246700	pmb2948	-0.843933	0.0346346
Seita.8G214300	pmb2948	-0.922485	0.00878005
Seita.5G297400	pmb2948	0.893089	0.016534
Seita.7G012400	pmb2948	0.935166	0.00616891
Seita.9G277800	pmb2948	0.93452	0.00629115
Seita.7G265500	pmb2948	0.842078	0.03544
Seita.6G090500	pmb2948	0.815659	0.0478403
Seita.8G236800	pmb2948	0.887115	0.0183952
Seita.9G282400	pmb2948	0.889714	0.0175736
Seita.1G317400	pmb2948	0.973074	0.00107776
Seita.5G201700	pmb2948	0.942861	0.00480397
Seita.1G340600	pmb2948	0.944394	0.00455205
Seita.9G019100	pmb2948	0.820361	0.0455069
Seita.4G270500	pmb2948	0.903743	0.0134522
Seita.5G020600	pmb2948	0.887057	0.0184137
Seita.1G196700	pmb2948	0.833997	0.0390484
Seita.5G207700	pmb2948	0.819901	0.0457329
Seita.2G127500	pmb2948	0.872257	0.0234352
Seita.8G138200	pmb2948	0.923246	0.00861077
Seita.1G118600	pmb2948	-0.916661	0.0101286
Seita.2G121900	pmb2948	0.857908	0.0288509
Seita.1G199100	pmb2948	0.954461	0.00306347
Seita.3G232000	pmb2948	0.910422	0.011677
Seita.2G326100	pmb2948	0.900531	0.0143491
Seita.2G000400	pmb2948	0.900169	0.0144519
Seita.8G084200	pmb2948	0.957855	0.00262693
Seita.9G091000	pmb2948	0.961054	0.0022456
Seita.9G121600	pmb2948	0.844589	0.0343522
Seita.2G116100	pmb2948	0.944324	0.00456339
Setaria_italica_newGene_758	pmb2948	0.956835	0.00275465
Seita.9G108900	pmb2948	0.885619	0.0188764
Seita.5G280800	pmb2948	-0.843974	0.0346169
Seita.9G562600	pmb2948	-0.93898	0.00547165
Seita.9G020000	pmb2948	0.823916	0.0437785
Seita.5G414200	pmb2948	0.940952	0.00512705
Seita.6G160000	pmb2948	0.930183	0.00714137
Seita.8G047400	pmb2948	-0.91666	0.010129
Seita.7G124700	pmb2948	0.817583	0.0468788
Setaria_italica_newGene_1322	pmb2948	0.909917	0.0118069
Seita.7G177500	pmb2948	-0.834181	0.0389644
Seita.9G466100	pmb2948	0.916016	0.0102839
Seita.3G152000	pmb2948	0.898816	0.0148394
Seita.5G002500	pmb2948	0.913272	0.0109565
Seita.9G007400	pmb2948	0.963281	0.0019977
Seita.7G232800	pmb2948	0.923408	0.00857489
Seita.1G158200	pmb2948	0.908986	0.0120485
Seita.4G008100	pmb2948	0.962512	0.0020817
Seita.6G117100	pmb2948	0.864714	0.0262156
Seita.3G105100	pmb2948	-0.930751	0.00702718
Seita.2G134200	pmb2948	0.942082	0.0049346
Seita.5G453500	pmb2948	0.845454	0.0339811
Seita.5G156300	pmb2948	0.828231	0.0417229
Seita.6G062100	pmb2948	0.976802	0.000801008
Seita.8G151400	pmb2948	-0.887338	0.0183241
Seita.2G037600	pmb2948	0.904494	0.0132465
Seita.7G097500	pmb2948	0.860605	0.0277923
Seita.9G496600	pmb2948	0.95156	0.00346277
Seita.9G224900	pmb2948	-0.913652	0.0108621
Seita.7G091900	pmb2948	0.906391	0.0127337
Seita.3G211900	pmb2948	0.893296	0.0164711
Seita.4G184100	pmb2948	-0.88479	0.0191455
Seita.3G058700	pmb2948	0.857406	0.0290499
Seita.3G041300	pmb2948	0.866139	0.0256789
Seita.5G079500	pmb2948	0.889572	0.0176182
Seita.1G294700	pmb2948	0.974205	0.000989454
Seita.1G237100	pmb2948	0.966061	0.00170826
Seita.8G164800	pmb2948	-0.873812	0.0228804
Seita.7G037000	pmb2948	0.871127	0.0238423
Seita.2G181700	pmb2948	0.901371	0.0141118
Seita.3G008500	pmb2948	0.912705	0.0110981
Seita.9G330300	pmb2948	0.901953	0.0139486
Seita.1G067900	pmb2948	0.861373	0.0274943
Seita.3G014200	pmb2948	0.887416	0.0182992
Seita.1G301000	pmb2948	0.920685	0.00918688
Seita.1G325100	pmb2948	0.838364	0.0370778
Seita.9G184900	pmb2948	0.954927	0.00300158
Seita.2G232100	pmb2948	0.954915	0.00300322
Seita.2G092100	pmb2948	0.90808	0.0122855
Seita.7G031400	pmb2948	0.921814	0.0089307
Seita.1G040600	pmb2948	0.944938	0.00446423
Seita.9G550800	pmb2948	-0.852927	0.030855
Seita.1G123600	pmb2948	0.850453	0.0318744
Seita.8G114600	pmb2948	0.996728	1.6e-05
Seita.1G251000	pmb2948	0.927235	0.00774951
Seita.1G121600	pmb2948	0.842771	0.0351378
Seita.9G545900	pmb2948	0.823037	0.0442028
Seita.1G380300	pmb2948	-0.956791	0.00276014
Seita.1G161000	pmb2948	0.94935	0.00378322
Seita.5G292300	pmb2948	0.945056	0.00444535
Seita.7G099300	pmb2948	-0.956375	0.00281317
Seita.9G178600	pmb2948	0.818915	0.0462186
Seita.9G173600	pmb2948	0.857042	0.0291947
Seita.2G277800	pmb2948	0.814719	0.0483134
Seita.1G229900	pmb2948	0.898237	0.0150067
Seita.J029100	pmb2948	0.827292	0.0421664
Seita.6G098900	pmb2948	0.897356	0.0152628
Seita.5G130800	pmb2948	0.906241	0.0127741
Seita.1G232600	pmb2948	0.851869	0.0312891
Seita.2G146300	pmb2948	0.878149	0.0213669
Seita.5G227900	pmb2948	0.962867	0.00204272
Seita.5G391100	pmb2948	-0.912497	0.0111502
Seita.3G211000	pmb2948	0.865646	0.0258638
Seita.9G268700	pmb2948	0.904376	0.0132787
Seita.9G426900	pmb2948	-0.917761	0.00986674
Seita.7G289600	pmb2948	0.838284	0.0371133
Seita.7G069200	pmb2948	0.910662	0.0116154
Seita.1G089900	pmb2948	0.88629	0.0186598
Seita.3G008700	pmb2948	0.866001	0.0257304
Seita.7G171200	pmb2948	0.939408	0.00539591
Seita.9G578000	pmb2948	0.896438	0.0155323
Seita.9G379700	pmb2948	0.913995	0.0107773
Seita.3G314100	pmb2948	0.841622	0.0356392
Seita.1G371300	pmb2948	0.904148	0.0133412
Seita.3G020700	pmb2948	0.838279	0.0371155
Seita.5G223100	pmb2948	-0.892546	0.0166993
Seita.3G103400	pmb2948	-0.850724	0.0317619
Seita.J032000	pmb2948	0.965667	0.0017479
Seita.7G302200	pmb2948	0.908625	0.0121425
Seita.1G285600	pmb2948	0.942332	0.00489245
Seita.2G417700	pmb2948	0.941821	0.00497874
Seita.4G271500	pmb2948	0.95463	0.00304097
Seita.2G109600	pmb2948	0.919244	0.00951889
Seita.9G199900	pmb2948	0.897319	0.0152737
Seita.6G103400	pmb2948	0.941882	0.00496833
Seita.2G136100	pmb2948	0.819259	0.0460487
Seita.1G153100	pmb2948	0.941535	0.00502735
Seita.5G166500	pmb2948	0.879393	0.0209418
Seita.7G190300	pmb2948	0.872049	0.0235097
Seita.5G164900	pmb2948	0.905453	0.0129862
Seita.7G236300	pmb2948	-0.872811	0.0232368
Seita.7G016000	pmb2948	0.955572	0.00291695
Seita.3G124600	pmb2948	0.920328	0.00926853
Seita.6G026800	pmb2948	0.95696	0.00273883
Seita.4G173200	pmb2948	0.828733	0.0414866
Seita.3G069800	pmb2948	0.864863	0.0261591
Seita.1G099600	pmb2948	0.913084	0.0110033
Seita.7G101800	pmb2948	0.825898	0.0428284
Seita.8G253400	pmb2948	-0.929373	0.00730613
Seita.9G079200	pmb2948	-0.857736	0.028919
Seita.5G366200	pmb2948	0.92166	0.00896531
Seita.9G572100	pmb2948	0.886795	0.0184977
Seita.9G071300	pmb2948	0.813048	0.0491593
Seita.4G067400	pmb2948	0.823852	0.0438095
Seita.5G218900	pmb2948	0.901545	0.014063
Seita.1G132100	pmb2948	0.83842	0.0370527
Seita.9G459200	pmb2948	-0.812856	0.0492571
Seita.3G196500	pmb2948	0.935953	0.00602165
Seita.4G242200	pmb2948	0.885701	0.0188496
Seita.5G431100	pmb2948	0.845712	0.0338708
Seita.2G013200	pmb2948	0.913537	0.0108906
Seita.2G254800	pmb2948	0.943587	0.00468388
Seita.4G202400	pmb2948	0.916528	0.0101606
Seita.9G178100	pmb2948	0.865659	0.0258588
Seita.7G185300	pmb2948	-0.81763	0.0468553
Seita.6G056700	pmb2948	0.893179	0.0165066
Seita.1G194300	pmb2948	0.924445	0.00834727
Seita.2G190100	pmb2948	0.866838	0.0254177
Seita.5G412800	pmb2948	0.831047	0.0404061
Seita.7G040600	pmb2948	0.9277	0.00765195
Seita.6G096400	pmb2948	0.822484	0.0444712
Seita.9G349700	pmb2948	0.81583	0.0477547
Seita.1G347900	pmb2948	0.922851	0.0086984
Seita.5G225200	pmb2948	0.837159	0.0376165
Seita.5G397600	pmb2948	0.913766	0.0108337
Seita.9G428400	pmb2948	-0.918102	0.00978629
Seita.4G083100	pmb2948	0.816768	0.0472852
Seita.5G368100	pmb2948	0.957746	0.00264036
Seita.1G355500	pmb2948	0.862746	0.0269652
Seita.2G232700	pmb2948	0.911714	0.0113475
Seita.9G291700	pmb2948	0.892055	0.0168492
Seita.5G228200	pmb2948	0.839985	0.0363586
Seita.2G196500	pmb2948	0.829801	0.0409862
Seita.9G293700	pmb2948	0.840384	0.0361825
Seita.1G070900	pmb2948	0.863666	0.0266134
Seita.5G465000	pmb2948	0.928939	0.00739505
Seita.1G131100	pmb2948	0.98323	0.000419468
Seita.5G357100	pmb2948	-0.852428	0.0310595
Seita.5G059900	pmb2948	0.847894	0.0329446
Seita.9G352100	pmb2948	0.896396	0.0155446
Seita.5G306300	pmb2948	0.885458	0.0189283
Seita.7G177900	pmb2948	0.872549	0.0233306
Seita.7G251500	pmb2948	0.891232	0.0171023
Seita.4G243300	pmb2948	-0.948091	0.00397195
Seita.9G015200	pmb2948	0.847453	0.033131
Seita.5G319700	pmb2948	0.943067	0.00476973
Seita.9G360400	pmb2948	0.853198	0.0307444
Setaria_italica_newGene_891	pmb2948	0.931423	0.00689297
Seita.1G293500	pmb2948	0.844908	0.0342151
Seita.5G099300	pmb2948	0.949814	0.0037148
Seita.7G234800	pmb2948	0.895666	0.0157604
Seita.8G006100	pmb2948	-0.913615	0.0108712
Seita.6G169800	pmb2948	-0.844077	0.0345727
Seita.9G229100	pmb2948	0.952326	0.00335506
Seita.7G014500	pmb2948	0.877227	0.0216846
Seita.5G389700	pmb2948	0.949259	0.00379667
Seita.1G216800	pmb2948	0.963064	0.0020212
Seita.4G289100	pmb2948	0.825507	0.0430152
Seita.5G434600	pmb2948	0.936941	0.0058393
Seita.5G247800	pmb2948	0.884582	0.0192132
Seita.9G224500	pmb2948	0.935298	0.00614403
Setaria_italica_newGene_2576	pmb2948	0.811414	0.0499937
Seita.5G245400	pmb2948	0.821065	0.0451621
Seita.1G355100	pmb2948	0.903303	0.0135735
Seita.8G074100	pmb2948	0.892993	0.0165632
Seita.5G186600	pmb2948	0.879426	0.0209306
Seita.1G289600	pmb2948	-0.867271	0.0252563
Seita.1G012400	pmb2948	-0.82251	0.0444582
Seita.7G111400	pmb2948	0.913394	0.0109261
Seita.5G204200	pmb2948	0.9412	0.00508449
Seita.5G260700	pmb2948	0.926648	0.00787345
Seita.2G148700	pmb2948	0.967322	0.00158438
Seita.7G128000	pmb2948	0.917949	0.00982225
Seita.2G317300	pmb2948	0.823755	0.0438563
Seita.2G405900	pmb2948	0.816103	0.0476177
Seita.1G049800	pmb2948	0.878604	0.0212109
Seita.4G177700	pmb2948	0.862451	0.0270785
Seita.2G212000	pmb2948	0.989047	0.000179288
Seita.1G009200	pmb2948	0.899979	0.014506
Seita.5G118500	pmb2948	0.906312	0.012755
Seita.4G208100	pmb2948	-0.915137	0.0104971
Seita.5G407900	pmb2948	0.87868	0.0211851
Seita.7G214500	pmb2948	0.864177	0.0264191
Seita.5G285100	pmb2948	0.859041	0.0284038
Seita.1G362400	pmb2948	0.923465	0.00856236
Seita.2G358600	pmb2948	0.843323	0.0348984
Seita.5G418000	pmb2948	0.886356	0.0186385
Seita.9G200100	pmb2948	0.929336	0.00731371
Seita.4G290900	pmb2948	0.834185	0.0389624
Seita.9G178800	pmb2948	0.814736	0.0483048
Seita.8G022800	pmb2948	0.914533	0.0106447
Setaria_italica_newGene_1453	pmb2948	0.827899	0.0418796
Seita.7G070000	pmb2948	0.88968	0.0175845
Seita.9G413800	pmb2948	0.893771	0.0163277
Seita.7G161000	pmb2948	0.904093	0.0133562
Seita.9G021600	pmb2948	0.920427	0.00924591
Seita.7G311800	pmb2948	0.935378	0.00612901
Seita.9G516900	pmb2948	0.816857	0.0472406
Seita.3G131300	pmb2948	0.937077	0.00581436
Seita.1G356100	pmb2948	0.90018	0.0144486
Seita.7G028800	pmb2948	0.917505	0.00992748
Seita.9G192300	pmb2948	-0.822009	0.0447018
Seita.2G322700	pmb2948	0.866064	0.0257069
Seita.5G077900	pmb2948	0.837202	0.0375973
Seita.4G162300	pmb2948	0.842437	0.0352831
Seita.3G293800	pmb2948	0.837589	0.0374239
Seita.5G031000	pmb2948	0.854487	0.0302207
Seita.2G319000	pmb2948	0.820173	0.0455991
Seita.1G005400	pmb2948	0.948376	0.00392879
Seita.3G388100	pmb2948	0.854177	0.030346
Setaria_italica_newGene_1716	pmb2948	0.83066	0.0405862
Seita.6G218600	pmb2948	0.885856	0.0187996
Seita.4G268300	pmb2948	0.902646	0.0137553
Setaria_italica_newGene_2169	pmb2948	0.96577	0.00173748
Seita.3G113800	pmb2948	0.862813	0.0269396
Seita.5G002800	pmb2948	0.978139	0.000711625
Seita.2G109800	pmb2948	0.837123	0.0376329
Seita.2G373000	pmb2948	0.918569	0.00967652
Seita.2G028700	pmb2948	0.927021	0.00779462
Seita.5G347500	pmb2948	0.839971	0.0363647
Seita.2G270800	pmb2948	0.854569	0.0301872
Seita.5G291600	pmb2948	0.822955	0.0442424
Seita.1G230600	pmb2948	0.925941	0.00802405
Seita.9G062900	pmb2948	0.908272	0.0122351
Seita.3G120400	pmb2948	-0.860933	0.0276648
Seita.5G402500	pmb2948	0.900429	0.0143779
Seita.9G477400	pmb2948	0.910202	0.0117336
Seita.7G287100	pmb2948	0.970098	0.0013278
Seita.1G247900	pmb2948	0.915777	0.0103416
Seita.3G043600	pmb2948	0.905553	0.012959
Seita.7G014200	pmb2948	0.830711	0.0405623
Seita.9G043400	pmb2948	0.932401	0.00670008
Seita.4G083200	pmb2948	0.933248	0.00653502
Seita.9G119400	pmb2948	0.914737	0.0105949
Seita.2G155200	pmb2948	0.814361	0.0484938
Seita.7G298700	pmb2948	0.945895	0.00431179
Seita.9G249900	pmb2948	0.950103	0.00367247
Seita.3G122800	pmb2948	0.973196	0.00106804
Seita.7G333100	pmb2948	0.8854	0.0189471
Seita.4G055300	pmb2948	0.943395	0.0047155
Seita.1G117600	pmb2948	0.813521	0.0489191
Seita.3G307000	pmb2948	0.892519	0.0167075
Seita.5G371200	pmb2948	0.996162	2.21e-05
Seita.5G272500	pmb2948	-0.869165	0.0245568
Seita.3G037600	pmb2948	0.870049	0.0242338
Seita.5G470400	pmb2948	0.86143	0.0274722
Seita.5G331800	pmb2948	0.929519	0.00727621
Seita.9G551600	pmb2948	0.88813	0.0180724
Seita.5G436300	pmb2948	0.945066	0.00444368
Seita.1G127300	pmb2948	-0.835735	0.0382582
Seita.9G500600	pmb2948	0.862254	0.0271543
Seita.4G023300	pmb2948	0.874457	0.0226524
Seita.6G006000	pmb2948	0.936268	0.00596329
Seita.1G130900	pmb2948	0.921527	0.00899535
Setaria_italica_newGene_807	pmb2948	0.879949	0.0207532
Seita.1G164300	pmb2948	0.963015	0.00202654
Seita.3G200800	pmb2948	0.862687	0.0269876
Seita.3G099200	pmb2948	-0.88972	0.0175718
Seita.9G315600	pmb2948	0.857563	0.0289874
Seita.2G022000	pmb2948	0.912648	0.0111123
Seita.4G185900	pmb2948	0.882303	0.0199638
Seita.4G269200	pmb2948	0.814514	0.048417
Seita.6G089900	mws1077	-0.864602	0.0262579
Seita.8G020000	mws1077	-0.899592	0.0146165
Seita.5G352900	mws1077	-0.866845	0.0254151
Seita.3G036500	mws1077	-0.900536	0.0143477
Seita.1G270200	mws1077	0.918803	0.00962174
Seita.8G007900	mws1077	-0.837265	0.0375692
Seita.9G308000	mws1077	-0.898875	0.0148222
Seita.3G392000	mws1077	-0.908811	0.0120939
Seita.1G300400	mws1077	-0.961545	0.00218977
Seita.5G235900	mws1077	0.873061	0.0231477
Seita.4G141700	mws1077	0.953754	0.00315854
Seita.8G013500	mws1077	-0.935918	0.00602815
Seita.9G341400	mws1077	-0.839062	0.0367675
Seita.5G038300	mws1077	-0.831665	0.0401199
Seita.7G228400	mws1077	-0.930894	0.00699848
Seita.9G022700	mws1077	-0.885367	0.018958
Seita.1G133200	mws1077	-0.92108	0.00909685
Seita.4G026600	mws1077	-0.884696	0.0191759
Seita.7G291600	mws1077	-0.885918	0.0187796
Seita.4G250300	mws1077	-0.81511	0.0481162
Seita.1G352500	mws1077	-0.880612	0.0205293
Seita.7G217900	mws1077	-0.907268	0.0125001
Seita.3G081300	mws1077	-0.927355	0.00772425
Seita.8G080300	mws1077	-0.820984	0.0452015
Seita.9G458100	mws1077	-0.880195	0.02067
Seita.3G205100	mws1077	-0.834432	0.0388497
Seita.9G156300	mws1077	-0.858021	0.0288062
Seita.8G006000	mws1077	0.948216	0.00395301
Seita.6G024000	mws1077	-0.919147	0.00954146
Seita.5G140600	mws1077	-0.846815	0.0334014
Seita.9G218100	mws1077	-0.935448	0.00611596
Seita.2G113600	mws1077	-0.895422	0.0158328
Seita.3G017500	mws1077	0.939348	0.00540636
Seita.6G192000	mws1077	-0.876348	0.0219895
Seita.1G060600	mws1077	-0.970274	0.00131234
Seita.2G375800	mws1077	-0.921286	0.00904991
Seita.9G290000	mws1077	0.962025	0.0021358
Seita.J016700	mws1077	0.961913	0.00214825
Seita.4G093500	mws1077	-0.848927	0.0325108
Seita.5G137000	mws1077	-0.972611	0.00111492
Seita.9G052300	mws1077	0.909726	0.0118562
Seita.2G289900	mws1077	-0.925687	0.00807849
Seita.1G208500	mws1077	0.918816	0.00961871
Seita.1G241600	mws1077	-0.942227	0.0049101
Seita.8G158100	mws1077	-0.922892	0.00868923
Seita.3G025900	mws1077	-0.835059	0.0385647
Seita.9G461800	mws1077	-0.939609	0.00536054
Seita.2G195000	mws1077	-0.816757	0.0472907
Seita.5G253700	mws1077	0.981767	0.000495633
Seita.7G028200	mws1077	-0.838852	0.0368608
Seita.5G026700	mws1077	0.897465	0.0152311
Seita.9G391800	mws1077	-0.977412	0.000759541
Seita.9G500700	mws1077	-0.93926	0.00542192
Seita.1G351500	mws1077	-0.952272	0.00336257
Seita.6G133500	mws1077	-0.875555	0.0222661
Seita.5G354400	mws1077	-0.898666	0.0148825
Seita.7G169200	mws1077	-0.944287	0.00456949
Seita.9G386200	mws1077	-0.88145	0.0202482
Seita.3G038900	mws1077	0.931702	0.00683769
Seita.2G412900	mws1077	-0.903404	0.0135454
Setaria_italica_newGene_2078	mws1077	-0.824385	0.0435529
Seita.5G001200	mws1077	-0.861995	0.0272541
Seita.3G021100	mws1077	-0.879964	0.0207481
Seita.7G268700	mws1077	-0.861619	0.027399
Seita.9G106200	mws1077	-0.931509	0.00687588
Seita.1G130800	mws1077	-0.830523	0.0406497
Seita.5G371100	mws1077	-0.994052	5.3e-05
Seita.2G353100	mws1077	-0.902694	0.0137419
Seita.1G362300	mws1077	-0.815133	0.0481049
Seita.3G106000	mws1077	-0.856312	0.0294859
Seita.1G189700	mws1077	-0.8517	0.0313588
Seita.5G071700	mws1077	-0.963919	0.00192924
Seita.2G334700	mws1077	-0.868726	0.0247181
Seita.2G128700	mws1077	-0.961795	0.00216151
Seita.3G277900	mws1077	-0.914089	0.0107541
Seita.1G182500	mws1077	-0.876768	0.0218434
Seita.1G284400	mws1077	-0.942884	0.00480023
Seita.2G271600	mws1077	-0.840729	0.0360307
Seita.5G094800	mws1077	0.902323	0.0138452
Seita.3G000900	mws1077	-0.985071	0.000332651
Seita.3G302800	mws1077	-0.875252	0.0223724
Seita.1G231400	mws1077	-0.896306	0.0155712
Seita.7G121900	mws1077	-0.835299	0.0384559
Seita.3G044400	mws1077	-0.926947	0.00781023
Seita.7G063800	mws1077	-0.950979	0.00354576
Seita.4G139900	mws1077	0.933267	0.00653135
Seita.9G263800	mws1077	-0.832567	0.0397038
Seita.7G056400	mws1077	-0.943547	0.00469045
Seita.1G374500	mws1077	-0.902961	0.0136681
Seita.9G469300	mws1077	-0.812698	0.0493376
Seita.1G166300	mws1077	-0.920641	0.00919685
Seita.5G370000	mws1077	-0.976925	0.000792519
Seita.5G205100	mws1077	-0.841676	0.0356156
Seita.7G110500	mws1077	0.895931	0.0156819
Seita.2G149400	mws1077	-0.813128	0.0491189
Seita.4G066800	mws1077	-0.913119	0.0109945
Seita.7G228300	mws1077	-0.945487	0.00437642
Seita.5G326000	mws1077	-0.859455	0.0282414
Seita.6G085800	mws1077	-0.871069	0.0238632
Seita.9G395300	mws1077	-0.90514	0.0130707
Seita.4G019800	mws1077	-0.840824	0.035989
Seita.7G150300	mws1077	-0.821388	0.0450042
Seita.9G088200	mws1077	-0.955451	0.00293265
Seita.6G007600	mws1077	-0.909454	0.0119266
Seita.7G180600	mws1077	-0.84293	0.0350691
Seita.9G126400	mws1077	-0.822454	0.0444854
Seita.2G305000	mws1077	-0.965703	0.00174423
Seita.7G217000	mws1077	-0.954281	0.00308751
Seita.9G137100	mws1077	-0.841409	0.0357322
Seita.5G286400	mws1077	-0.955119	0.0029762
Seita.5G406000	mws1077	0.94762	0.00404363
Seita.3G262100	mws1077	-0.82709	0.0422622
Seita.5G021200	mws1077	-0.843685	0.034742
Seita.2G440800	mws1077	0.899473	0.0146505
Seita.6G047900	mws1077	-0.91024	0.0117238
Seita.9G201200	mws1077	-0.918349	0.00972823
Seita.3G370100	mws1077	-0.857492	0.0290159
Seita.9G124000	mws1077	-0.900376	0.0143931
Seita.1G247800	mws1077	-0.925097	0.00820556
Seita.9G166300	mws1077	-0.861764	0.0273428
Seita.2G340700	mws1077	0.919343	0.009496
Seita.5G257600	mws1077	-0.903327	0.0135666
Setaria_italica_newGene_723	mws1077	-0.871395	0.0237454
Seita.2G223400	mws1077	-0.905524	0.012967
Seita.5G097600	mws1077	0.923107	0.00864152
Seita.3G264500	mws1077	-0.894835	0.0160081
Seita.3G077900	mws1077	0.814775	0.0482852
Seita.3G249800	mws1077	-0.816052	0.0476433
Seita.5G018300	mws1077	-0.838498	0.0370183
Seita.5G394400	mws1077	-0.923927	0.00846055
Seita.2G227400	mws1077	0.82892	0.041399
Seita.3G299700	mws1077	-0.911586	0.0113801
Seita.5G211400	mws1077	-0.86655	0.0255251
Seita.2G403200	mws1077	-0.98983	0.000154613
Seita.9G012200	mws1077	-0.913494	0.0109012
Seita.3G393600	mws1077	0.950176	0.00366181
Seita.1G086300	mws1077	-0.932074	0.0067643
Seita.4G185800	mws1077	-0.847351	0.0331739
Seita.8G000500	mws1077	-0.91841	0.00971377
Seita.7G093300	mws1077	-0.878937	0.0210974
Seita.4G015300	mws1077	-0.830286	0.0407603
Seita.2G323800	mws1077	-0.914812	0.0105764
Seita.9G111900	mws1077	-0.835356	0.0384298
Seita.3G027600	mws1077	-0.977991	0.00072128
Seita.4G163400	mws1077	-0.881243	0.0203173
Seita.3G100500	mws1077	0.853699	0.0305401
Seita.5G405600	mws1077	-0.922848	0.00869898
Seita.2G204600	mws1077	-0.883794	0.0194712
Seita.6G223200	mws1077	-0.953131	0.00324354
Seita.1G090000	mws1077	-0.978289	0.000701934
Seita.5G041500	mws1077	-0.81442	0.0484644
Seita.6G002400	mws1077	0.99016	0.000144773
Seita.5G055900	mws1077	-0.841051	0.0358894
Seita.1G288500	mws1077	0.94942	0.0037728
Seita.3G184600	mws1077	-0.940455	0.00521278
Seita.3G302100	mws1077	-0.869407	0.0244682
Seita.9G063600	mws1077	-0.851078	0.0316154
Seita.3G400300	mws1077	-0.823475	0.0439914
Seita.9G078000	mws1077	-0.847666	0.033041
Seita.9G415100	mws1077	-0.987027	0.000251352
Seita.4G151100	mws1077	0.947926	0.00399699
Seita.2G154500	mws1077	-0.953079	0.00325072
Seita.5G233700	mws1077	-0.925204	0.00818247
Seita.1G042400	mws1077	-0.885174	0.0190206
Seita.J000200	mws1077	-0.887086	0.0184047
Seita.3G121500	mws1077	0.868627	0.0247545
Seita.8G056700	mws1077	-0.81482	0.0482626
Seita.2G156900	mws1077	-0.915124	0.0105001
Seita.8G138900	mws1077	-0.953251	0.00322713
Seita.8G216200	mws1077	-0.929022	0.007378
Seita.5G061400	mws1077	-0.892082	0.016841
Seita.3G036900	mws1077	-0.892398	0.0167445
Seita.9G009800	mws1077	-0.965129	0.00180277
Seita.9G552300	mws1077	-0.885939	0.018773
Seita.5G027300	mws1077	-0.907263	0.0125014
Seita.2G097500	mws1077	-0.833128	0.0394458
Seita.1G021500	mws1077	-0.956396	0.00281052
Seita.7G282600	mws1077	-0.94028	0.0052433
Seita.2G053800	mws1077	-0.897422	0.0152437
Seita.3G239500	mws1077	-0.968429	0.00147936
Seita.4G020800	mws1077	-0.886865	0.0184752
Seita.1G057900	mws1077	0.969726	0.00136093
Seita.6G166300	mws1077	-0.832008	0.0399614
Seita.2G402100	mws1077	-0.85933	0.0282904
Seita.1G112300	mws1077	-0.855119	0.0299654
Seita.2G413900	mws1077	-0.848185	0.0328224
Seita.2G303500	mws1077	-0.983989	0.000382499
Seita.2G415500	mws1077	0.93189	0.00680051
Seita.1G165600	mws1077	-0.93057	0.00706342
Seita.2G054500	mws1077	-0.845088	0.0341378
Seita.3G167100	mws1077	-0.937938	0.00565805
Seita.6G155900	mws1077	-0.899431	0.0146625
Seita.9G107800	mws1077	-0.949917	0.00369961
Seita.4G126400	mws1077	-0.840344	0.0362001
Seita.7G005300	mws1077	-0.8212	0.0450959
Seita.2G312300	mws1077	-0.946348	0.00424062
Setaria_italica_newGene_525	mws1077	-0.841102	0.0358669
Seita.5G440300	mws1077	-0.863818	0.0265554
Seita.2G382300	mws1077	-0.888414	0.0179824
Seita.2G440100	mws1077	-0.826042	0.0427597
Seita.3G218600	mws1077	-0.811489	0.0499549
Seita.9G009000	mws1077	-0.895913	0.0156872
Seita.8G027000	mws1077	0.985712	0.000304755
Seita.3G145900	mws1077	-0.949994	0.00368833
Seita.3G171600	mws1077	-0.834863	0.0386537
Seita.8G238800	mws1077	-0.826754	0.0424212
Seita.8G186800	mws1077	-0.85329	0.0307067
Seita.9G479100	mws1077	-0.897163	0.0153193
Seita.3G154100	mws1077	-0.978548	0.000685317
Seita.9G079500	mws1077	-0.834347	0.0388884
Seita.2G399400	mws1077	-0.882428	0.0199223
Seita.8G040100	mws1077	0.873415	0.0230216
Seita.7G314000	mws1077	-0.860499	0.0278334
Seita.1G377900	mws1077	-0.875048	0.0224442
Seita.1G107600	mws1077	-0.963598	0.00196351
Seita.9G368100	mws1077	-0.917615	0.00990145
Seita.9G534000	mws1077	-0.938166	0.00561691
Setaria_italica_newGene_111	mws1077	-0.871784	0.0236051
Seita.9G383400	mws1077	0.887809	0.0181743
Seita.5G036800	mws1077	-0.845688	0.0338809
Seita.7G089000	mws1077	-0.826506	0.042539
Seita.9G355800	mws1077	-0.817959	0.0466923
Seita.4G017800	mws1077	-0.924433	0.00834987
Seita.7G145300	mws1077	-0.87602	0.0221038
Seita.7G220700	mws1077	-0.828691	0.0415063
Seita.6G247600	mws1077	0.995158	3.51e-05
Seita.7G085800	mws1077	-0.818547	0.0464005
Seita.2G279400	mws1077	-0.965216	0.00179388
Seita.5G312000	mws1077	0.958049	0.00260291
Seita.9G004200	mws1077	-0.963483	0.00197588
Seita.3G223700	mws1077	-0.888683	0.0178974
Seita.2G323100	mws1077	-0.969156	0.00141239
Seita.5G362100	mws1077	-0.964851	0.00183144
Setaria_italica_newGene_2758	mws1077	-0.983014	0.000430355
Seita.6G025400	mws1077	-0.875622	0.0222428
Setaria_italica_newGene_1128	mws1077	-0.929654	0.00724871
Seita.1G169000	mws1077	-0.903029	0.0136491
Setaria_italica_newGene_1121	mws1077	-0.850275	0.0319481
Seita.6G058400	mws1077	-0.892347	0.01676
Seita.9G342500	mws1077	0.976956	0.000790395
Seita.2G181800	mws1077	-0.950938	0.00355153
Seita.3G367100	mws1077	0.959505	0.00242655
Seita.1G328000	mws1077	0.957732	0.00264214
Setaria_italica_newGene_3184	mws1077	-0.862342	0.0271203
Seita.9G198400	mws1077	-0.813383	0.0489896
Seita.5G120100	mws1077	-0.844334	0.0344617
Seita.5G068900	mws1077	-0.919328	0.00949936
Seita.7G263500	mws1077	0.883464	0.0195796
Seita.9G027000	mws1077	0.849409	0.0323091
Seita.1G063400	mws1077	0.862073	0.0272237
Seita.3G046400	mws1077	0.947492	0.00406323
Seita.8G029100	mws1077	-0.91333	0.010942
Seita.9G576700	mws1077	-0.863236	0.0267774
Seita.7G179200	mws1077	-0.853598	0.0305814
Seita.1G023600	mws1077	-0.865941	0.0257532
Seita.8G005800	mws1077	-0.929298	0.00732138
Seita.9G440000	mws1077	-0.865857	0.0257845
Seita.9G074100	mws1077	0.916659	0.0101292
Seita.7G223700	mws1077	-0.950277	0.00364705
Seita.9G499400	mws1077	-0.908587	0.0121525
Seita.4G145200	mws1077	-0.960285	0.00233459
Seita.5G207300	mws1077	-0.914736	0.010595
Seita.1G346200	mws1077	-0.936088	0.0059966
Seita.5G332400	mws1077	-0.901797	0.0139923
Seita.8G043100	mws1077	0.829811	0.0409816
Seita.3G084600	mws1077	-0.881639	0.0201848
Seita.7G280100	mws1077	-0.968055	0.0015144
Seita.6G017700	mws1077	-0.91616	0.010249
Seita.1G059400	mws1077	-0.850486	0.0318604
Seita.4G198700	mws1077	0.87096	0.0239027
Seita.2G088400	mws1077	-0.89925	0.0147145
Seita.6G239500	mws1077	-0.930431	0.00709134
Seita.9G173900	mws1077	-0.830098	0.0408476
Seita.9G121200	mws1077	-0.919806	0.00938882
Seita.6G164400	mws1077	0.965277	0.00178755
Seita.2G055300	mws1077	-0.905597	0.0129473
Seita.9G207800	mws1077	0.850034	0.0320483
Seita.6G001800	mws1077	-0.945689	0.00434439
Seita.1G274800	mws1077	-0.899035	0.0147764
Seita.1G244300	mws1077	-0.855949	0.0296313
Seita.6G162800	mws1077	-0.929143	0.00735316
Seita.5G182800	mws1077	-0.812378	0.0495006
Seita.9G352900	mws1077	0.914229	0.0107195
Seita.4G124500	mws1077	0.898404	0.0149582
Seita.5G398600	mws1077	0.830741	0.0405484
Seita.7G177100	mws1077	-0.868116	0.0249432
Seita.3G017000	mws1077	-0.924012	0.00844185
Seita.2G163100	mws1077	-0.899778	0.0145634
Seita.3G152400	mws1077	-0.965208	0.00179463
Seita.9G474600	mws1077	0.818327	0.0465093
Seita.9G007800	mws1077	-0.975398	0.000900455
Seita.1G260200	mws1077	-0.927308	0.00773408
Seita.1G158600	mws1077	-0.865119	0.0260624
Seita.8G107500	mws1077	-0.874871	0.0225064
Seita.4G164400	mws1077	-0.959275	0.00245401
Seita.9G420200	mws1077	-0.842124	0.0354198
Seita.1G175800	mws1077	-0.930853	0.00700668
Seita.9G092300	mws1077	-0.815214	0.0480639
Seita.3G108100	mws1077	-0.896052	0.0156461
Seita.2G167900	mws1077	-0.980275	0.000579781
Seita.2G361900	mws1077	-0.94549	0.00437609
Seita.8G139100	mws1077	0.948256	0.00394692
Seita.4G219800	mws1077	-0.876789	0.0218361
Seita.2G421400	mws1077	-0.924228	0.00839452
Seita.2G113000	mws1077	-0.873433	0.0230151
Seita.4G007500	mws1077	-0.950834	0.00356655
Seita.7G097900	mws1077	-0.969062	0.00142092
Seita.3G225000	mws1077	-0.876814	0.0218275
Seita.5G312700	mws1077	-0.842894	0.0350845
Seita.2G325600	mws1077	-0.929234	0.00733454
Seita.9G096100	mws1077	0.864873	0.0261555
Seita.7G085100	mws1077	-0.864789	0.026187
Seita.1G103300	mws1077	0.920769	0.00916774
Seita.5G422500	mws1077	0.95415	0.00310515
Seita.5G162800	mws1077	-0.904169	0.0133354
Seita.5G385200	mws1077	-0.958257	0.00257738
Seita.2G365100	mws1077	-0.877558	0.0215701
Seita.2G246500	mws1077	0.967288	0.00158761
Seita.2G202800	mws1077	-0.86015	0.0279695
Seita.9G313000	mws1077	-0.889449	0.0176566
Seita.4G137800	mws1077	-0.829927	0.0409278
Seita.9G304600	mws1077	-0.950282	0.00364631
Seita.6G183300	mws1077	0.958541	0.00254267
Seita.2G357600	mws1077	-0.920517	0.00922522
Seita.3G335700	mws1077	-0.83683	0.0377646
Seita.3G300900	mws1077	-0.901834	0.0139819
Seita.5G376900	mws1077	-0.977755	0.000736767
Seita.8G084300	mws1077	0.832094	0.039922
Seita.7G288800	mws1077	-0.83389	0.0390969
Seita.7G108900	mws1077	-0.814366	0.0484914
Setaria_italica_newGene_2313	mws1077	0.935298	0.0061441
Seita.9G546400	mws1077	-0.832138	0.0399016
Seita.1G040200	mws1077	-0.954826	0.0030149
Seita.9G402900	mws1077	-0.844592	0.0343508
Seita.7G250400	mws1077	-0.89774	0.0151509
Seita.3G121900	mws1077	-0.985935	0.000295336
Seita.1G000800	mws1077	-0.88376	0.0194823
Seita.2G281900	mws1077	-0.933868	0.00641553
Seita.3G086100	mws1077	-0.97809	0.000714787
Seita.7G056100	mws1077	0.97026	0.00131355
Seita.7G242900	mws1077	-0.925378	0.00814484
Seita.6G252500	mws1077	-0.818811	0.0462698
Seita.5G148000	mws1077	-0.871769	0.0236106
Seita.7G328600	mws1077	-0.930139	0.00715027
Seita.9G131800	mws1077	-0.905584	0.0129508
Seita.2G436600	mws1077	0.829201	0.041267
Seita.4G170500	mws1077	0.904031	0.0133732
Seita.1G146700	mws1077	-0.877298	0.02166
Seita.1G199600	mws1077	-0.958199	0.00258452
Seita.2G332500	mws1077	-0.877593	0.0215583
Seita.7G213500	mws1077	-0.829837	0.0409697
Seita.2G264000	mws1077	-0.905052	0.0130948
Seita.4G225400	mws1077	0.981113	0.000531709
Seita.1G161400	mws1077	-0.897341	0.0152674
Seita.9G123500	mws1077	0.950639	0.00359458
Seita.5G412700	mws1077	-0.929862	0.00720654
Seita.2G250500	mws1077	-0.875685	0.0222209
Seita.5G136800	mws1077	-0.840671	0.0360561
Seita.3G093900	mws1077	-0.87522	0.0223835
Seita.4G104300	mws1077	-0.898738	0.0148617
Seita.5G471100	mws1077	-0.912499	0.0111498
Seita.2G404400	mws1077	0.967607	0.00155697
Seita.2G259100	mws1077	0.872651	0.0232941
Seita.9G333400	mws1077	-0.896296	0.0155741
Seita.9G173200	mws1077	-0.943675	0.00466949
Seita.9G121900	mws1077	0.958462	0.00255223
Seita.6G194600	mws1077	-0.923354	0.00858677
Seita.6G098500	mws1077	-0.818187	0.0465791
Seita.3G326600	mws1077	-0.925276	0.00816685
Seita.1G246200	mws1077	0.969592	0.00137289
Seita.5G393900	mws1077	-0.823436	0.0440101
Seita.3G057200	mws1077	-0.933468	0.00649244
Seita.1G314200	mws1077	-0.942869	0.00480272
Seita.2G344200	mws1077	-0.911361	0.011437
Seita.2G186200	mws1077	-0.966201	0.00169428
Seita.7G074200	mws1077	-0.925084	0.00820841
Seita.9G559000	mws1077	-0.920209	0.00929585
Seita.2G059900	mws1077	-0.94135	0.00505892
Seita.9G422500	mws1077	-0.857834	0.0288803
Seita.5G398100	mws1077	-0.920013	0.00934107
Seita.5G072500	mws1077	-0.891254	0.0170955
Seita.1G205800	mws1077	-0.939948	0.00530105
Seita.9G511900	mws1077	-0.911819	0.011321
Seita.4G237200	mws1077	0.951745	0.00343658
Seita.2G167200	mws1077	-0.991449	0.000109359
Seita.5G323000	mws1077	-0.858825	0.0284886
Seita.2G327500	mws1077	-0.88077	0.0204762
Seita.9G146600	mws1077	-0.970711	0.00127425
Seita.5G160100	mws1077	-0.936619	0.0058984
Seita.4G278700	mws1077	-0.858407	0.0286534
Setaria_italica_newGene_438	mws1077	-0.975432	0.000897954
Seita.5G166900	mws1077	0.901514	0.0140715
Seita.2G435300	mws1077	0.84332	0.0348999
Seita.6G171200	mws1077	-0.953096	0.0032484
Seita.4G232000	mws1077	-0.868067	0.0249611
Seita.1G101200	mws1077	-0.825643	0.0429505
Seita.9G501100	mws1077	-0.970993	0.00124989
Seita.3G058800	mws1077	-0.834482	0.0388271
Seita.6G184400	mws1077	0.920687	0.00918631
Seita.7G016400	mws1077	-0.85502	0.0300053
Seita.2G291000	mws1077	0.965145	0.00180114
Seita.2G001200	mws1077	-0.90551	0.0129707
Seita.3G180900	mws1077	-0.832531	0.0397205
Seita.1G191700	mws1077	-0.895688	0.0157541
Seita.1G216300	mws1077	-0.844551	0.0343683
Seita.8G229700	mws1077	-0.972124	0.00115476
Seita.3G178300	mws1077	-0.875805	0.0221789
Seita.2G122900	mws1077	-0.974731	0.000949696
Seita.5G260800	mws1077	0.914118	0.010747
Seita.1G206700	mws1077	-0.834831	0.0386683
Seita.2G204300	mws1077	-0.891946	0.0168828
Seita.3G275300	mws1077	-0.826128	0.0427192
Seita.8G141600	mws1077	-0.959673	0.00240659
Seita.4G131700	mws1077	-0.860497	0.0278342
Seita.1G028300	mws1077	-0.89752	0.0152151
Setaria_italica_newGene_2866	mws1077	-0.876156	0.0220562
Seita.J028200	mws1077	0.962745	0.00205603
Seita.3G162700	mws1077	-0.817612	0.0468643
Seita.9G480500	mws1077	-0.869237	0.0245305
Seita.9G278800	mws1077	-0.869455	0.0244506
Seita.2G181400	mws1077	0.938656	0.00552923
Seita.4G018000	mws1077	-0.849492	0.0322741
Seita.7G273400	mws1077	-0.936925	0.00584221
Seita.1G073300	mws1077	-0.968698	0.0014544
Seita.9G063300	mws1077	-0.862941	0.0268902
Seita.1G040500	mws1077	-0.865095	0.0260715
Seita.5G454200	mws1077	-0.91684	0.0100857
Seita.4G117700	mws1077	0.93979	0.00532867
Seita.7G214800	mws1077	-0.902158	0.0138911
Seita.4G037100	mws1077	-0.952536	0.00332573
Seita.8G033300	mws1077	0.9243	0.00837891
Seita.5G320000	mws1077	-0.816418	0.0474599
Seita.2G092400	mws1077	0.862381	0.0271055
Seita.1G159400	mws1077	-0.906113	0.0128084
Seita.6G002600	mws1077	-0.912545	0.011138
Seita.5G196200	mws1077	-0.905599	0.0129468
Seita.2G372100	mws1077	-0.927959	0.00759801
Seita.2G400000	mws1077	-0.957927	0.00261801
Seita.5G393500	mws1077	-0.970405	0.00130082
Seita.1G134900	mws1077	-0.906923	0.0125919
Seita.9G175300	mws1077	-0.918776	0.00962818
Seita.1G000300	mws1077	-0.869583	0.0244036
Seita.2G306400	mws1077	-0.927957	0.00759823
Seita.7G186000	mws1077	0.830677	0.0405783
Seita.6G075700	mws1077	0.873265	0.023075
Seita.5G104500	mws1077	-0.896029	0.0156529
Seita.2G030000	mws1077	-0.834867	0.038652
Seita.5G447600	mws1077	-0.81503	0.0481567
Seita.4G006500	mws1077	0.85134	0.0315071
Seita.6G250800	mws1077	0.835156	0.0385206
Seita.3G188400	mws1077	-0.850253	0.0319574
Seita.2G406400	mws1077	0.976345	0.000832695
Seita.7G090500	mws1077	-0.96789	0.00153002
Seita.3G006200	mws1077	-0.870241	0.0241636
Seita.9G144500	mws1077	-0.958295	0.00257269
Seita.1G333200	mws1077	0.968591	0.00146426
Seita.3G312000	mws1077	0.915507	0.0104069
Seita.1G232100	mws1077	-0.883005	0.0197309
Seita.9G076000	mws1077	-0.880546	0.0205517
Seita.4G106800	mws1077	-0.947452	0.00406935
Seita.1G227200	mws1077	0.882284	0.0199699
Seita.9G283700	mws1077	-0.900415	0.0143819
Seita.3G319800	mws1077	-0.915801	0.0103357
Seita.3G379700	mws1077	0.968946	0.00143153
Seita.9G207400	mws1077	-0.84741	0.0331491
Seita.6G085100	mws1077	-0.867345	0.0252287
Seita.3G008200	mws1077	-0.958605	0.00253485
Seita.9G552100	mws1077	0.910086	0.0117634
Seita.2G196100	mws1077	-0.856033	0.0295979
Seita.4G108400	mws1077	0.927891	0.00761209
Seita.8G079300	mws1077	-0.849662	0.0322034
Seita.7G264800	mws1077	-0.945402	0.00439011
Seita.6G143400	mws1077	-0.920588	0.00920896
Seita.7G318300	mws1077	-0.844051	0.0345837
Seita.3G147800	mws1077	-0.892038	0.0168544
Seita.9G041600	mws1077	0.990604	0.000132018
Seita.5G361100	mws1077	-0.906704	0.0126502
Seita.5G214000	mws1077	-0.889174	0.0177429
Seita.6G060700	mws1077	-0.841619	0.0356404
Seita.2G082500	mws1077	-0.956256	0.0028284
Seita.7G175100	mws1077	-0.851294	0.0315259
Seita.2G165100	mws1077	-0.958241	0.00257928
Seita.4G241700	mws1077	-0.893376	0.0164468
Seita.2G253900	mws1077	0.864797	0.026184
Seita.2G075500	mws1077	-0.838042	0.0372217
Seita.4G013500	mws1077	-0.856501	0.0294103
Seita.4G122200	mws1077	0.93595	0.00602228
Seita.4G264700	mws1077	-0.892976	0.0165682
Seita.6G184300	mws1077	0.927011	0.00779666
Seita.9G214900	mws1077	-0.837449	0.0374868
Seita.3G214400	mws1077	-0.900911	0.0142414
Setaria_italica_newGene_3100	mws1077	0.933968	0.00639642
Seita.3G077600	mws1077	-0.89157	0.0169981
Seita.9G148700	mws1077	-0.84967	0.0321999
Seita.5G081400	mws1077	-0.837339	0.0375361
Seita.5G131200	mws1077	-0.979872	0.000603635
Seita.1G322900	mws1077	-0.954796	0.00301895
Seita.2G001900	mws1077	-0.956252	0.00282895
Seita.5G242500	mws1077	0.929957	0.00718723
Seita.6G086100	mws1077	-0.820241	0.0455655
Seita.8G021600	mws1077	-0.963868	0.00193467
Seita.9G210100	mws1077	-0.914763	0.0105885
Setaria_italica_newGene_2272	mws1077	-0.923878	0.00847137
Seita.5G190800	mws1077	-0.888176	0.0180578
Seita.1G332500	mws1077	-0.965231	0.00179233
Seita.9G304800	mws1077	0.899846	0.0145438
Seita.9G437300	mws1077	0.876436	0.0219589
Seita.5G272800	mws1077	-0.964499	0.00186811
Seita.9G502100	mws1077	-0.918506	0.00969125
Seita.7G254600	mws1077	-0.816418	0.0474598
Seita.3G387500	mws1077	0.814215	0.0485681
Seita.2G290700	mws1077	-0.938722	0.00551748
Seita.5G394000	mws1077	-0.955344	0.00294665
Seita.3G136700	mws1077	-0.830455	0.0406814
Seita.4G072500	mws1077	-0.942495	0.00486521
Seita.1G277500	mws1077	-0.841236	0.0358082
Seita.9G016500	mws1077	-0.892234	0.0167945
Seita.2G172400	mws1077	-0.916815	0.0100917
Seita.8G110600	mws1077	-0.932332	0.00671345
Seita.1G130200	mws1077	-0.927649	0.00766264
Seita.2G090300	mws1077	-0.931992	0.00678029
Seita.4G177300	mws1077	-0.921475	0.00900722
Seita.2G309300	mws1077	-0.872365	0.0233964
Seita.2G223500	mws1077	-0.931897	0.0067991
Seita.1G142100	mws1077	-0.824981	0.0432671
Seita.5G003200	mws1077	-0.878062	0.0213967
Seita.4G234800	mws1077	-0.850335	0.0319233
Seita.2G141300	mws1077	-0.909888	0.0118144
Seita.5G367100	mws1077	0.94859	0.00389658
Seita.1G168900	mws1077	-0.829495	0.0411297
Seita.2G414700	mws1077	-0.953066	0.00325244
Seita.1G052700	mws1077	-0.971371	0.00121773
Seita.7G214100	mws1077	-0.834714	0.0387212
Seita.5G307600	mws1077	-0.826712	0.0424411
Seita.3G354100	mws1077	-0.881584	0.0202032
Seita.2G137300	mws1077	-0.822293	0.0445636
Seita.4G258300	mws1077	-0.894794	0.0160203
Seita.2G434500	mws1077	-0.859731	0.028133
[truncated: 312,240+ more rows]

## Sheet: LCK VS LT
LCK VS LT
geneName	metaName	CC	CCP
Seita.5G407200	mws4052	-0.884149	0.0193546
Seita.4G187500	mws4052	0.846977	0.0333326
Seita.7G004000	mws4052	0.950331	0.00363927
Seita.8G220900	mws4052	-0.870454	0.0240864
Seita.4G044400	mws4052	0.833552	0.0392518
Seita.5G141500	mws4052	0.9492	0.00380546
Seita.1G292500	mws4052	0.980433	0.000570567
Seita.1G288900	mws4052	0.912597	0.0111251
Seita.2G385600	mws4052	0.89826	0.0149998
Seita.2G222200	mws4052	0.895078	0.0159354
Seita.5G096000	mws4052	0.842677	0.035179
Seita.4G290000	mws4052	-0.917868	0.00984159
Seita.7G018900	mws4052	0.926845	0.0078318
Setaria_italica_newGene_1945	mws4052	0.89379	0.0163216
Seita.1G380800	mws4052	0.928283	0.00753053
Seita.9G200800	mws4052	0.926307	0.00794592
Seita.8G009500	mws4052	0.909423	0.0119349
Seita.3G170500	mws4052	0.968814	0.00144371
Seita.2G164100	mws4052	0.933253	0.0065341
Seita.8G183900	mws4052	-0.884835	0.0191306
Seita.9G321500	mws4052	0.86672	0.0254616
Setaria_italica_newGene_147	mws4052	0.953594	0.00318032
Seita.7G138500	mws4052	-0.920694	0.00918471
Seita.7G135900	mws4052	0.910461	0.011667
Seita.5G210200	mws4052	0.829893	0.0409434
Seita.8G135900	mws4052	0.891175	0.0171198
Seita.4G029200	mws4052	0.950028	0.00368347
Seita.1G374600	mws4052	0.854971	0.0300248
Seita.3G116100	mws4052	0.818793	0.0462791
Seita.1G361800	mws4052	0.953257	0.00322626
Seita.6G096800	mws4052	0.825359	0.0430858
Seita.7G046200	mws4052	0.915961	0.0102971
Seita.1G150400	mws4052	0.966689	0.00164597
Seita.9G449200	mws4052	-0.912178	0.0112305
Seita.8G089900	mws4052	0.838809	0.0368798
Seita.5G467800	mws4052	0.910853	0.0115666
Seita.5G348200	mws4052	0.991734	0.000102207
Setaria_italica_newGene_1178	mws4052	0.946463	0.00422266
Seita.7G092700	mws4052	-0.87569	0.022219
Setaria_italica_newGene_1172	mws4052	0.979175	0.000646025
Seita.1G156000	mws4052	0.963536	0.00197022
Seita.9G110100	mws4052	0.954274	0.00308844
Seita.1G177500	mws4052	0.979571	0.000621729
Seita.3G103300	mws4052	-0.899804	0.014556
Seita.2G132400	mws4052	0.898503	0.0149296
Setaria_italica_newGene_3158	mws4052	-0.817105	0.0471167
0.0216398	Seita.9G060500	pmb0981	-0.877356
Seita.2G280400	pmb0981	-0.921951	0.00889969
Seita.2G386800	pmb0981	0.973342	0.00105649
Seita.9G507000	pmb0981	0.925668	0.00808259
Seita.3G124400	pmb0981	0.870755	0.0239769
Seita.6G145600	pmb0981	0.890961	0.0171862
Seita.1G051200	pmb0981	0.918306	0.00973817
Seita.8G103500	pmb0981	0.954145	0.00310581
Seita.3G031800	pmb0981	0.86385	0.0265432
Seita.1G058200	pmb0981	0.859297	0.0283033
Seita.9G047400	pmb0981	0.948332	0.00393541
Seita.9G529500	pmb0981	0.932221	0.00673524
Seita.5G434300	pmb0981	0.89442	0.0161322
Seita.J031600	pmb0981	0.931951	0.00678839
Seita.5G229600	pmb0981	0.913936	0.0107919
Seita.5G281200	pmb0981	-0.933187	0.0065468
Seita.9G057700	pmb0981	0.910318	0.0117035
Seita.9G147700	pmb0981	0.948285	0.00394256
Setaria_italica_newGene_2923	pmb0981	0.841043	0.0358929
Setaria_italica_newGene_936	pmb0981	0.888905	0.0178275
Seita.9G315200	pmb0981	0.927842	0.00762236
Seita.5G120400	pmb0981	0.868261	0.0248896
Seita.1G144100	pmb0981	0.853282	0.0307103
Seita.6G197900	pmb0981	0.96954	0.00137762
Seita.7G052900	pmb0981	0.894659	0.0160605
Seita.3G338900	pmb0981	0.868145	0.0249324
Seita.7G179500	pmb0981	-0.812401	0.0494891
Seita.6G212700	pmb0981	0.981084	0.000533332
Seita.7G263000	pmb0981	0.832808	0.0395927
Seita.2G185300	pmb0981	0.812748	0.049312
Seita.9G006600	pmb0981	0.942056	0.00493892
Seita.1G379600	pmb0981	0.98656	0.000269718
Seita.5G266300	pmb0981	0.930027	0.00717303
Seita.3G361200	pmb0981	-0.878307	0.0213126
Seita.9G561800	pmb0981	-0.911294	0.0114542
Seita.9G409100	pmb0981	0.97976	0.00061032
Seita.8G106100	pmb0981	-0.843521	0.0348128
Seita.5G381400	pmb0981	-0.911688	0.0113541
Seita.1G346100	pmb0981	0.922294	0.00882282
Seita.8G138500	pmb0981	0.894689	0.0160516
Seita.7G218700	pmb0981	-0.85542	0.029844
Seita.9G074400	pmb0981	0.937305	0.00577283
Seita.5G324100	pmb0981	0.910115	0.0117559
Seita.9G135600	pmb0981	0.976361	0.000831571
Seita.1G021100	pmb0981	0.864382	0.0263414
Seita.3G192800	pmb0981	0.901818	0.0139862
Seita.6G035600	pmb0981	0.966361	0.00167831
Seita.5G416700	pmb0981	0.851533	0.0314274
Seita.2G176100	pmb0981	0.855645	0.0297535
Seita.4G191600	pmb0981	0.834663	0.0387448
Seita.3G255900	pmb0981	-0.8398	0.0364403
Setaria_italica_newGene_1552	pmb0981	0.957984	0.00261095
Seita.4G052500	pmb0981	0.952104	0.00338617
Seita.9G055700	pmb0981	0.929419	0.00729676
Seita.9G432900	pmb0981	0.908998	0.0120452
Seita.9G213300	pmb0981	0.898103	0.0150456
Seita.1G324900	pmb0981	0.912563	0.0111336
Seita.6G047600	pmb0981	0.915246	0.0104704
Seita.7G051100	pmb0981	0.907832	0.0123509
Seita.9G056500	pmb0981	0.97259	0.00111666
Setaria_italica_newGene_65	pmb0981	0.954529	0.00305438
Seita.8G049900	pmb0981	0.912206	0.0112234
Seita.6G230800	pmb0981	-0.885451	0.0189308
Seita.2G295500	pmb0981	-0.904166	0.0133361
Seita.8G028600	pmb0981	0.837731	0.0373603
Seita.7G175800	pmb0981	0.914292	0.010704
Seita.9G260500	pmb0981	0.977646	0.000743944
Seita.1G107200	pmb0981	0.933778	0.00643283
Seita.1G355700	pmb0981	0.913364	0.0109336
Seita.9G534400	pmb0981	0.845518	0.0339539
Seita.5G432400	pmb0981	-0.875941	0.0221314
Seita.9G383000	pmb0981	0.812405	0.0494869
Seita.1G283400	pmb0981	0.877177	0.0217019
Seita.9G507700	pmb0981	0.917413	0.00994939
Seita.1G003200	pmb0981	-0.874465	0.0226495
Seita.5G352400	pmb0981	-0.981995	0.000483359
Seita.4G219700	pmb0981	0.872337	0.0234064
Seita.6G022500	pmb0981	0.96135	0.00221182
Seita.2G279000	pmb0981	-0.892951	0.0165757
Seita.5G395500	pmb0981	-0.844432	0.0344196
Seita.2G120500	pmb0981	0.883516	0.0195626
Seita.2G333900	pmb0981	0.943927	0.00462805
Seita.9G231200	pmb0981	0.938014	0.00564429
Seita.3G246700	pmb0981	-0.901481	0.0140808
Seita.8G214300	pmb0981	-0.932654	0.0066505
Seita.2G318800	pmb0981	0.859436	0.0282486
Seita.4G089400	pmb0981	0.820372	0.0455014
Seita.7G128700	pmb0981	0.82071	0.0453355
Seita.7G012400	pmb0981	0.956879	0.00274898
Seita.9G277800	pmb0981	0.834742	0.0387086
Seita.7G265500	pmb0981	0.812589	0.0493931
Seita.9G417000	pmb0981	-0.816992	0.0471732
Seita.8G236800	pmb0981	0.903913	0.0134054
Seita.9G282400	pmb0981	0.946869	0.00415942
Seita.5G115100	pmb0981	0.84651	0.0335309
Seita.2G324600	pmb0981	0.848848	0.0325439
Seita.3G363500	pmb0981	0.815864	0.0477375
Seita.1G317400	pmb0981	0.899062	0.0147685
Seita.4G057800	pmb0981	0.852262	0.0311275
Seita.5G201700	pmb0981	0.950725	0.00358226
Seita.1G340600	pmb0981	0.87578	0.0221876
Seita.9G470100	pmb0981	0.827388	0.0421208
Seita.9G019100	pmb0981	0.916808	0.0100935
Seita.1G023200	pmb0981	-0.845501	0.0339609
Seita.4G270500	pmb0981	0.970573	0.00128617
Seita.5G020600	pmb0981	0.834963	0.0386084
Seita.4G221100	pmb0981	-0.813125	0.0491206
Seita.7G294100	pmb0981	0.866446	0.0255638
Seita.1G196700	pmb0981	0.887573	0.0182493
Seita.5G207700	pmb0981	0.855693	0.0297342
Seita.2G127500	pmb0981	0.956486	0.00279903
Seita.8G138200	pmb0981	0.958467	0.00255161
Seita.3G116800	pmb0981	0.839887	0.0364021
Seita.1G118600	pmb0981	-0.933441	0.00649772
Seita.2G121900	pmb0981	0.919453	0.00947034
Seita.1G199100	pmb0981	0.923603	0.00853174
Seita.3G232000	pmb0981	0.926794	0.00784253
Seita.2G000400	pmb0981	0.853089	0.0307889
Seita.8G084200	pmb0981	0.957978	0.00261166
Seita.9G091000	pmb0981	0.953156	0.00324013
Seita.9G121600	pmb0981	0.853712	0.0305349
Seita.2G116100	pmb0981	0.920345	0.00926457
Setaria_italica_newGene_758	pmb0981	0.859552	0.0282033
Seita.5G090600	pmb0981	0.832157	0.0398925
Seita.9G562600	pmb0981	-0.923739	0.00850192
Seita.1G246700	pmb0981	-0.821228	0.0450824
Seita.5G414200	pmb0981	0.891359	0.0170633
Seita.6G160000	pmb0981	0.969926	0.00134311
Seita.8G047400	pmb0981	-0.912769	0.0110819
Setaria_italica_newGene_1322	pmb0981	0.923014	0.00866221
Seita.7G177500	pmb0981	-0.894889	0.0159919
Seita.9G466100	pmb0981	0.900521	0.0143519
Seita.3G152000	pmb0981	0.873664	0.022933
Seita.5G002500	pmb0981	0.912842	0.0110637
Seita.9G007400	pmb0981	0.92203	0.00888207
Seita.7G232800	pmb0981	0.980292	0.000578797
Seita.1G158200	pmb0981	0.876509	0.0219334
Seita.4G008100	pmb0981	0.973442	0.00104864
Seita.6G117100	pmb0981	0.93186	0.00680648
Seita.3G105100	pmb0981	-0.971399	0.00121529
Seita.2G134200	pmb0981	0.989685	0.000159046
Seita.5G453500	pmb0981	0.89887	0.0148237
Seita.6G062100	pmb0981	0.971864	0.0011763
Seita.8G151400	pmb0981	-0.893117	0.0165256
Seita.5G421600	pmb0981	-0.811728	0.0498326
Seita.2G037600	pmb0981	0.871346	0.0237631
Seita.7G097500	pmb0981	0.928011	0.0075871
Seita.9G496600	pmb0981	0.988573	0.000195122
Seita.9G224900	pmb0981	-0.92309	0.00864522
Seita.7G091900	pmb0981	0.97469	0.000952799
Seita.3G211900	pmb0981	0.878374	0.0212898
Seita.4G184100	pmb0981	-0.894507	0.0161062
Seita.3G058700	pmb0981	0.871509	0.023704
Seita.3G041300	pmb0981	0.880649	0.0205168
Seita.5G079500	pmb0981	0.843352	0.034886
Seita.1G294700	pmb0981	0.975143	0.000919152
Seita.1G237100	pmb0981	0.962355	0.00209901
Seita.8G164800	pmb0981	-0.90916	0.0120032
Seita.9G206600	pmb0981	0.875433	0.0223091
Seita.7G037000	pmb0981	0.885654	0.0188649
Seita.8G018300	pmb0981	0.873002	0.0231688
Seita.2G181700	pmb0981	0.894024	0.0162513
Seita.3G008500	pmb0981	0.944188	0.00458551
Seita.3G335300	pmb0981	0.871511	0.0237036
Seita.9G330300	pmb0981	0.81777	0.046786
Seita.1G067900	pmb0981	0.889847	0.0175324
Seita.3G287100	pmb0981	0.92719	0.00775891
Seita.1G092300	pmb0981	0.866319	0.0256113
Seita.3G014200	pmb0981	0.914275	0.0107083
Seita.1G301000	pmb0981	0.972775	0.0011017
Seita.1G372600	pmb0981	0.865651	0.0258619
Seita.1G325100	pmb0981	0.842244	0.0353673
Seita.9G184900	pmb0981	0.95729	0.00269723
Seita.2G232100	pmb0981	0.980002	0.000595861
Seita.5G320700	pmb0981	0.843738	0.0347187
Seita.2G092100	pmb0981	0.978238	0.000705213
Seita.7G031400	pmb0981	0.873449	0.0230093
Seita.1G040600	pmb0981	0.828816	0.0414479
Seita.9G550800	pmb0981	-0.890373	0.0173685
Seita.8G114600	pmb0981	0.956927	0.00274303
Seita.1G251000	pmb0981	0.899002	0.0147858
Seita.5G155400	pmb0981	0.837541	0.0374453
Seita.1G121600	pmb0981	0.902256	0.013864
Seita.9G545900	pmb0981	0.906452	0.0127176
Seita.5G037900	pmb0981	0.8327	0.0396427
Seita.1G380300	pmb0981	-0.94775	0.0040237
Seita.1G161000	pmb0981	0.93992	0.00530599
Seita.5G292300	pmb0981	0.860152	0.0279685
Seita.7G099300	pmb0981	-0.965993	0.00171506
Seita.9G178600	pmb0981	0.884147	0.0193555
Seita.3G192600	pmb0981	-0.84708	0.033289
Seita.6G220700	pmb0981	-0.847606	0.0330664
Seita.9G173600	pmb0981	0.850116	0.0320141
Seita.2G277800	pmb0981	0.859527	0.0282129
Seita.1G229900	pmb0981	0.84175	0.0355832
Seita.J029100	pmb0981	0.912923	0.0110435
Seita.6G098900	pmb0981	0.850786	0.0317362
Seita.9G076300	pmb0981	-0.815641	0.0478495
Seita.5G130800	pmb0981	0.931539	0.00687001
Seita.1G232600	pmb0981	0.842099	0.0354306
Seita.2G146300	pmb0981	0.862412	0.0270933
Seita.5G227900	pmb0981	0.910488	0.0116601
Seita.5G391100	pmb0981	-0.859745	0.0281277
Seita.3G211000	pmb0981	0.9438	0.00464896
Seita.9G268700	pmb0981	0.926454	0.00791451
Seita.9G426900	pmb0981	-0.942051	0.0049398
Seita.7G069200	pmb0981	0.975296	0.000907918
Seita.1G089900	pmb0981	0.940441	0.00521531
Seita.3G008700	pmb0981	0.928962	0.00739027
Seita.7G171200	pmb0981	0.891943	0.0168836
Seita.9G578000	pmb0981	0.928323	0.00752236
Seita.9G379700	pmb0981	0.906959	0.0125822
Seita.5G198600	pmb0981	0.894132	0.0162189
Seita.3G314100	pmb0981	0.853762	0.0305146
Seita.1G371300	pmb0981	0.896766	0.0154358
Seita.3G020700	pmb0981	0.93628	0.00596107
Seita.5G223100	pmb0981	-0.915435	0.0104245
Seita.3G103400	pmb0981	-0.904036	0.0133718
Seita.J032000	pmb0981	0.969511	0.00138018
Seita.7G302200	pmb0981	0.985042	0.000333932
Seita.2G174000	pmb0981	0.831722	0.0400937
Seita.1G285600	pmb0981	0.903053	0.0136425
Seita.4G243800	pmb0981	0.838423	0.0370516
Seita.2G417700	pmb0981	0.966999	0.00161559
Seita.3G235900	pmb0981	0.889553	0.0176243
Seita.4G271500	pmb0981	0.969257	0.00140315
Seita.2G109600	pmb0981	0.922141	0.00885703
Seita.9G199900	pmb0981	0.957319	0.00269361
Seita.2G136100	pmb0981	0.87901	0.0210721
Seita.1G153100	pmb0981	0.872496	0.0233495
Seita.5G361400	pmb0981	0.858657	0.0285551
Seita.7G239100	pmb0981	0.842791	0.0351291
Seita.1G283800	pmb0981	-0.822539	0.0444442
Seita.6G145300	pmb0981	0.821299	0.0450477
Seita.5G166500	pmb0981	0.876513	0.0219319
Seita.7G190300	pmb0981	0.94223	0.00490974
Seita.5G164900	pmb0981	0.854546	0.0301965
Seita.7G236300	pmb0981	-0.915105	0.0105048
Seita.3G007700	pmb0981	0.902852	0.0136983
Seita.7G016000	pmb0981	0.93804	0.00563968
Seita.3G344000	pmb0981	-0.821229	0.0450817
Seita.3G124600	pmb0981	0.871512	0.0237032
Seita.6G026800	pmb0981	0.977151	0.000777144
Seita.4G173200	pmb0981	0.88233	0.0199546
Seita.3G069800	pmb0981	0.897063	0.0153487
Seita.1G099600	pmb0981	0.851044	0.0316293
Seita.9G475900	pmb0981	0.837831	0.0373157
Seita.7G101800	pmb0981	0.89041	0.0173568
Seita.8G253400	pmb0981	-0.991494	0.000108211
Seita.9G079200	pmb0981	-0.910689	0.0116085
Seita.5G366200	pmb0981	0.993194	6.93e-05
Seita.9G572100	pmb0981	0.94006	0.00528146
Seita.1G301700	pmb0981	0.826272	0.0426506
Seita.9G071300	pmb0981	0.891462	0.0170315
Seita.4G067400	pmb0981	0.876639	0.0218884
Seita.5G218900	pmb0981	0.941537	0.00502691
Seita.7G319400	pmb0981	0.841751	0.0355827
Seita.1G132100	pmb0981	0.85876	0.0285143
Seita.9G459200	pmb0981	-0.902323	0.0138452
Seita.3G196500	pmb0981	0.935912	0.0060292
Seita.4G242200	pmb0981	0.909081	0.0120235
Seita.9G155600	pmb0981	0.81382	0.0487675
Seita.5G431100	pmb0981	0.86967	0.024372
Seita.2G013200	pmb0981	0.955899	0.00287452
Seita.3G354600	pmb0981	0.860655	0.0277728
Seita.2G254800	pmb0981	0.852057	0.0312118
Seita.4G202400	pmb0981	0.962478	0.00208549
Seita.9G178100	pmb0981	0.923031	0.00865841
Seita.7G185300	pmb0981	-0.862124	0.0272043
Seita.6G056700	pmb0981	0.96872	0.00145233
Seita.1G194300	pmb0981	0.913271	0.0109568
Seita.2G275500	pmb0981	-0.853836	0.0304844
Seita.5G412800	pmb0981	0.90478	0.0131686
Seita.7G040600	pmb0981	0.895423	0.0158326
Seita.6G096400	pmb0981	0.868527	0.0247916
Seita.3G312400	pmb0981	-0.847196	0.0332397
Seita.3G063500	pmb0981	0.872285	0.023425
Seita.4G092200	pmb0981	0.905264	0.0130371
Seita.5G225200	pmb0981	0.841862	0.035534
Seita.5G397600	pmb0981	0.844371	0.0344458
Seita.9G428400	pmb0981	-0.974857	0.000940333
Seita.5G275900	pmb0981	0.877847	0.0214708
Seita.4G083100	pmb0981	0.899391	0.014674
Seita.5G368100	pmb0981	0.933354	0.00651454
Seita.2G232700	pmb0981	0.890984	0.0171791
Seita.9G291700	pmb0981	0.865059	0.0260848
Seita.2G196500	pmb0981	0.87475	0.0225488
Seita.9G293700	pmb0981	0.927472	0.00769964
Seita.1G070900	pmb0981	0.911245	0.0114666
Seita.1G131100	pmb0981	0.978818	0.000668256
Seita.5G357100	pmb0981	-0.927466	0.00770105
Seita.5G059900	pmb0981	0.875847	0.022164
Seita.2G320000	pmb0981	-0.869099	0.0245812
Seita.9G352100	pmb0981	0.922602	0.00875375
Seita.5G306300	pmb0981	0.820087	0.045641
Seita.7G177900	pmb0981	0.843158	0.0349701
Seita.7G251500	pmb0981	0.895956	0.0156747
Seita.4G243300	pmb0981	-0.969265	0.00140247
Seita.9G015200	pmb0981	0.964839	0.00183271
Seita.5G319700	pmb0981	0.879854	0.0207855
Seita.9G360400	pmb0981	0.864895	0.026147
Seita.1G293500	pmb0981	0.937245	0.00578368
Seita.5G099300	pmb0981	0.98077	0.000551162
Seita.7G234800	pmb0981	0.942367	0.00488668
Seita.8G006100	pmb0981	-0.940687	0.00517277
Seita.9G338100	pmb0981	0.829115	0.0413074
Seita.5G154900	pmb0981	0.890293	0.0173934
Seita.3G001000	pmb0981	0.830573	0.0406266
Seita.6G169800	pmb0981	-0.926659	0.0078712
Seita.9G229100	pmb0981	0.921999	0.00888885
Seita.7G014500	pmb0981	0.891751	0.0169425
Seita.3G159400	pmb0981	0.846471	0.0335473
Seita.5G389700	pmb0981	0.987387	0.000237622
Seita.1G216800	pmb0981	0.961959	0.00214318
Seita.4G289100	pmb0981	0.896554	0.0154982
Seita.5G434600	pmb0981	0.923507	0.00855288
Seita.7G139800	pmb0981	-0.896239	0.0155908
Seita.9G224500	pmb0981	0.940656	0.00517809
Setaria_italica_newGene_2576	pmb0981	0.930227	0.00713261
Seita.5G245400	pmb0981	0.873251	0.0230799
Seita.1G355100	pmb0981	0.855821	0.0296827
Seita.8G074100	pmb0981	0.856433	0.0294375
Seita.5G186600	pmb0981	0.931344	0.00690875
Seita.1G289600	pmb0981	-0.816859	0.0472395
Seita.1G012400	pmb0981	-0.848193	0.0328189
Seita.7G111400	pmb0981	0.888945	0.0178148
Seita.5G204200	pmb0981	0.971895	0.00117373
Seita.5G260700	pmb0981	0.882416	0.0199263
Seita.2G148700	pmb0981	0.859538	0.0282086
Seita.7G128000	pmb0981	0.875131	0.0224149
Seita.2G317300	pmb0981	0.945052	0.00444599
Seita.1G049800	pmb0981	0.859741	0.0281291
Seita.2G212000	pmb0981	0.962411	0.00209289
Seita.3G194800	pmb0981	0.839275	0.036673
Seita.1G009200	pmb0981	0.935612	0.00608532
Seita.5G118500	pmb0981	0.87356	0.0229701
Seita.4G208100	pmb0981	-0.981426	0.000514276
Seita.5G407900	pmb0981	0.938954	0.00547611
Seita.7G214500	pmb0981	0.89831	0.0149855
Seita.5G285100	pmb0981	0.85122	0.0315564
Seita.1G362400	pmb0981	0.952698	0.00330333
Seita.1G223700	pmb0981	-0.817241	0.0470489
Seita.2G358600	pmb0981	0.830974	0.0404401
Seita.9G200100	pmb0981	0.960496	0.00230997
Seita.9G125300	pmb0981	0.858035	0.0288004
Seita.2G385100	pmb0981	0.933402	0.00650531
Seita.4G290900	pmb0981	0.864597	0.0262597
Seita.9G178800	pmb0981	0.89521	0.015896
Seita.8G022800	pmb0981	0.914962	0.0105398
Setaria_italica_newGene_1453	pmb0981	0.848777	0.0325733
Seita.7G070000	pmb0981	0.933297	0.00652546
Seita.9G413800	pmb0981	0.89826	0.0149998
Seita.3G322000	pmb0981	0.891947	0.0168825
Seita.7G161000	pmb0981	0.973515	0.00104287
Seita.9G021600	pmb0981	0.921425	0.00901854
Seita.4G283500	pmb0981	0.866516	0.0255379
Seita.7G311800	pmb0981	0.989878	0.000153162
Seita.7G029400	pmb0981	0.886836	0.0184844
Seita.4G231800	pmb0981	0.932526	0.00667547
Seita.9G516900	pmb0981	0.890522	0.0173222
Seita.3G384900	pmb0981	-0.823075	0.0441846
Seita.3G131300	pmb0981	0.908229	0.0122465
Seita.1G356100	pmb0981	0.91111	0.0115009
Seita.9G192300	pmb0981	-0.882077	0.0200387
Seita.5G221900	pmb0981	0.836482	0.0379213
Seita.5G077900	pmb0981	0.906777	0.0126307
Seita.5G031000	pmb0981	0.906791	0.012627
Seita.1G005400	pmb0981	0.995267	3.36e-05
Seita.5G174100	pmb0981	0.902196	0.0138807
Seita.3G388100	pmb0981	0.898436	0.0149491
Seita.1G109000	pmb0981	-0.930234	0.00713111
Setaria_italica_newGene_1716	pmb0981	0.925598	0.00809751
Seita.6G218600	pmb0981	0.928466	0.00749274
Seita.4G268300	pmb0981	0.847432	0.0331396
Setaria_italica_newGene_2169	pmb0981	0.867681	0.0251043
Setaria_italica_newGene_2161	pmb0981	-0.814264	0.048543
Seita.3G113800	pmb0981	0.885804	0.0188166
Seita.5G002800	pmb0981	0.932539	0.006673
Seita.3G049600	pmb0981	0.892267	0.0167844
Seita.2G373000	pmb0981	0.929743	0.00723065
Seita.1G208700	pmb0981	0.900331	0.0144058
Seita.2G028700	pmb0981	0.974159	0.00099299
Seita.6G093300	pmb0981	0.913282	0.0109538
Seita.2G270800	pmb0981	0.909441	0.0119301
Seita.5G291600	pmb0981	0.910802	0.0115796
Seita.1G230600	pmb0981	0.942952	0.00478895
Seita.9G062900	pmb0981	0.948939	0.00384433
Seita.3G120400	pmb0981	-0.834759	0.0387012
Seita.5G402500	pmb0981	0.879546	0.0208898
Seita.9G477400	pmb0981	0.840157	0.0362825
Seita.7G287100	pmb0981	0.945775	0.00433088
Seita.1G247900	pmb0981	0.961992	0.00213941
Seita.3G043600	pmb0981	0.95536	0.00294465
Seita.7G014200	pmb0981	0.877259	0.0216735
Seita.9G043400	pmb0981	0.966914	0.00162387
Seita.4G083200	pmb0981	0.934656	0.00626522
Seita.9G119400	pmb0981	0.895828	0.0157124
Seita.2G155200	pmb0981	0.882429	0.0199217
Seita.7G298700	pmb0981	0.95013	0.0036685
Seita.9G249900	pmb0981	0.891119	0.0171371
Seita.3G122800	pmb0981	0.943039	0.00477448
Seita.7G333100	pmb0981	0.932049	0.00676904
Seita.4G055300	pmb0981	0.901384	0.014108
Seita.7G162300	pmb0981	0.893548	0.0163949
Seita.1G117600	pmb0981	0.910069	0.0117677
Seita.3G307000	pmb0981	0.820573	0.0454027
Seita.5G371200	pmb0981	0.928	0.00758944
Seita.5G272500	pmb0981	-0.901684	0.0140238
Seita.9G394200	pmb0981	0.856931	0.0292387
Seita.3G037600	pmb0981	0.84968	0.0321958
Seita.5G470400	pmb0981	0.956566	0.00278875
Seita.5G299600	pmb0981	0.822506	0.0444601
Seita.5G331800	pmb0981	0.927704	0.00765124
Seita.9G551600	pmb0981	0.908584	0.0121534
Seita.5G436300	pmb0981	0.988749	0.000189178
Seita.1G127300	pmb0981	-0.904361	0.0132827
Seita.9G500600	pmb0981	0.850305	0.0319358
Seita.4G023300	pmb0981	0.953472	0.00319693
Seita.6G006000	pmb0981	0.992957	7.42e-05
Seita.1G130900	pmb0981	0.901122	0.0141819
Setaria_italica_newGene_807	pmb0981	0.89578	0.0157268
Seita.7G183000	pmb0981	0.81636	0.0474891
Seita.1G164300	pmb0981	0.979334	0.000636198
Seita.3G200800	pmb0981	0.908961	0.012055
Seita.3G099200	pmb0981	-0.916139	0.010254
Seita.9G315600	pmb0981	0.941679	0.00500287
Seita.2G022000	pmb0981	0.819694	0.0458346
Seita.4G185900	pmb0981	0.915013	0.0105272
Seita.4G269200	pmb0981	0.882733	0.019821
Seita.6G089900	pmb2948	0.898155	0.0150305
Seita.8G020000	pmb2948	0.9371	0.00581011
Seita.6G052300	pmb2948	0.941669	0.00500446
Seita.5G352900	pmb2948	0.828188	0.0417432
Seita.9G051300	pmb2948	0.92531	0.00815951
Seita.3G036500	pmb2948	0.928248	0.00753776
Seita.3G392000	pmb2948	0.848278	0.032783
Seita.1G300400	pmb2948	0.866265	0.0256316
Seita.5G235900	pmb2948	-0.934699	0.00625715
Seita.8G013500	pmb2948	0.926918	0.00781622
Seita.7G228400	pmb2948	0.91257	0.0111319
Seita.1G133200	pmb2948	0.93684	0.00585786
Seita.7G291600	pmb2948	0.873692	0.022923
Seita.6G083500	pmb2948	0.85375	0.0305196
Seita.7G217900	pmb2948	0.942922	0.0047938
Seita.3G081300	pmb2948	0.971043	0.00124561
Seita.8G080300	pmb2948	0.883179	0.0196735
Seita.9G454500	pmb2948	0.895778	0.0157273
Seita.1G015600	pmb2948	0.827751	0.0419494
Seita.7G316300	pmb2948	0.88114	0.0203518
Seita.9G156300	pmb2948	0.861061	0.0276151
Seita.8G006000	pmb2948	-0.841467	0.0357071
Seita.6G024000	pmb2948	0.90703	0.0125632
Seita.4G124200	pmb2948	0.862862	0.0269208
Seita.9G218100	pmb2948	0.903269	0.0135828
Seita.2G113600	pmb2948	0.907885	0.0123369
Seita.3G017500	pmb2948	-0.877707	0.0215187
Seita.6G192000	pmb2948	0.824121	0.04368
Seita.1G060600	pmb2948	0.909464	0.011924
Seita.9G290000	pmb2948	-0.836242	0.0380292
Seita.J016700	pmb2948	-0.903528	0.0135114
Seita.4G093500	pmb2948	0.921354	0.00903467
Seita.1G075800	pmb2948	0.912079	0.0112552
Seita.9G052300	pmb2948	-0.813723	0.0488169
Seita.2G289900	pmb2948	0.895327	0.0158613
Seita.1G208500	pmb2948	-0.885538	0.0189024
Seita.1G241600	pmb2948	0.82851	0.0415918
Seita.8G158100	pmb2948	0.841374	0.0357477
Seita.7G028200	pmb2948	0.893905	0.016287
Seita.5G026700	pmb2948	-0.96311	0.00201616
Seita.9G391800	pmb2948	0.851464	0.0314559
Seita.1G351500	pmb2948	0.845805	0.0338313
Seita.6G133500	pmb2948	0.9056	0.0129465
Seita.5G354400	pmb2948	0.869545	0.0244178
Seita.7G169200	pmb2948	0.904717	0.0131858
Seita.4G161500	pmb2948	0.909894	0.0118129
Seita.6G227300	pmb2948	0.822898	0.0442702
Seita.2G338700	pmb2948	0.923044	0.00865536
Seita.2G412900	pmb2948	0.829088	0.0413201
Seita.7G268700	pmb2948	0.874805	0.0225296
Seita.9G106200	pmb2948	0.869493	0.0244366
Seita.1G130800	pmb2948	0.873854	0.0228656
Seita.5G371100	pmb2948	0.866244	0.0256397
Seita.1G288400	pmb2948	0.912779	0.0110795
Seita.2G353100	pmb2948	0.925359	0.0081489
Seita.1G004200	pmb2948	0.900573	0.0143373
Seita.2G131300	pmb2948	0.854154	0.0303556
Seita.1G189700	pmb2948	0.935423	0.00612065
Seita.5G071700	pmb2948	0.899839	0.014546
Seita.2G334700	pmb2948	0.98175	0.000496531
Seita.2G128700	pmb2948	0.86503	0.0260961
Seita.3G277900	pmb2948	0.834512	0.0388135
Seita.1G284400	pmb2948	0.959107	0.00247421
Seita.2G271600	pmb2948	0.960502	0.00230937
Seita.3G000900	pmb2948	0.867322	0.0252373
Seita.3G302800	pmb2948	0.862711	0.0269787
Seita.1G231400	pmb2948	0.82223	0.0445945
Seita.7G121900	pmb2948	0.892069	0.016845
Seita.3G044400	pmb2948	0.874208	0.0227402
Seita.9G165300	pmb2948	0.83803	0.0372266
Seita.7G063800	pmb2948	0.920782	0.00916465
Seita.4G139900	pmb2948	-0.861283	0.0275292
Seita.1G374500	pmb2948	0.906495	0.012706
Seita.1G166300	pmb2948	0.909907	0.0118095
Seita.5G370000	pmb2948	0.88778	0.0181833
Seita.4G066800	pmb2948	0.821481	0.0449591
Seita.7G228300	pmb2948	0.907492	0.0124408
Seita.4G019800	pmb2948	0.857257	0.0291091
Seita.5G025000	pmb2948	0.839738	0.0364678
Seita.7G150300	pmb2948	0.990747	0.00012804
Seita.5G119600	pmb2948	0.948358	0.00393152
Seita.6G007600	pmb2948	0.875683	0.0222215
Seita.7G180600	pmb2948	0.955432	0.00293519
Seita.9G126400	pmb2948	0.832108	0.0399154
Seita.5G419400	pmb2948	-0.867593	0.0251368
Seita.2G305000	pmb2948	0.887398	0.0183049
Seita.5G406000	pmb2948	-0.834621	0.0387637
Seita.3G262100	pmb2948	0.818814	0.0462687
Seita.5G021200	pmb2948	0.864066	0.026461
Seita.2G440800	pmb2948	-0.840585	0.0360941
Seita.9G193200	pmb2948	0.852677	0.0309575
Seita.3G370100	pmb2948	0.958103	0.00259624
Seita.1G247800	pmb2948	0.886414	0.01862
Seita.2G340700	pmb2948	-0.952793	0.0032902
Seita.5G257600	pmb2948	0.878096	0.021385
Seita.2G223400	pmb2948	0.972491	0.00112474
Seita.5G097600	pmb2948	-0.847937	0.0329268
Seita.3G264500	pmb2948	0.813163	0.0491011
Seita.3G156600	pmb2948	0.937183	0.00579511
Seita.3G077900	pmb2948	-0.834787	0.0386883
Seita.3G249800	pmb2948	0.866515	0.0255383
Seita.5G018300	pmb2948	0.921846	0.00892341
Seita.5G394400	pmb2948	0.861671	0.0273789
Seita.5G211400	pmb2948	0.811981	0.0497034
Seita.2G403200	pmb2948	0.857022	0.0292025
Setaria_italica_newGene_1310	pmb2948	0.864236	0.0263967
Seita.1G086300	pmb2948	0.873722	0.0229123
Seita.8G000500	pmb2948	0.890474	0.0173369
Seita.7G093300	pmb2948	0.935105	0.00618046
Seita.4G015300	pmb2948	0.857929	0.0288423
Seita.4G158500	pmb2948	0.905545	0.0129612
Seita.3G027600	pmb2948	0.911334	0.0114439
Seita.6G202900	pmb2948	0.939678	0.00534844
Seita.3G100500	pmb2948	-0.984254	0.000369936
Seita.5G405600	pmb2948	0.822972	0.0442343
Seita.2G204600	pmb2948	0.865751	0.0258245
Seita.4G274200	pmb2948	0.937172	0.0057971
Seita.6G223200	pmb2948	0.912824	0.0110683
Seita.1G090000	pmb2948	0.857259	0.0291083
Seita.3G261200	pmb2948	0.839395	0.0366198
Seita.6G002400	pmb2948	-0.816002	0.0476683
Seita.7G290000	pmb2948	0.890833	0.0172256
Seita.6G187100	pmb2948	0.859047	0.0284015
Seita.3G184600	pmb2948	0.866919	0.0253875
Seita.3G302100	pmb2948	0.850056	0.0320392
Seita.1G233300	pmb2948	0.914282	0.0107065
Seita.9G063600	pmb2948	0.864935	0.026132
Seita.3G400300	pmb2948	0.899792	0.0145594
Seita.3G134500	pmb2948	0.855439	0.0298361
Seita.9G267900	pmb2948	0.911392	0.0114293
Seita.9G167200	pmb2948	0.966431	0.00167142
Seita.3G044300	pmb2948	0.847688	0.0330315
Seita.9G078000	pmb2948	0.953349	0.00321366
Seita.9G415100	pmb2948	0.84751	0.0331068
Seita.4G151100	pmb2948	-0.916931	0.0100641
Seita.2G154500	pmb2948	0.841084	0.0358749
Seita.5G233700	pmb2948	0.873255	0.0230784
Seita.1G042400	pmb2948	0.858646	0.0285592
Seita.7G156200	pmb2948	0.885143	0.0190307
Seita.8G138900	pmb2948	0.940425	0.0052181
Seita.8G216200	pmb2948	0.893491	0.0164121
Seita.5G061400	pmb2948	0.831342	0.0402694
Seita.9G564800	pmb2948	0.953314	0.00321843
Seita.9G009800	pmb2948	0.86357	0.0266499
Seita.2G097500	pmb2948	0.96383	0.00193871
Seita.1G126400	pmb2948	0.919997	0.00934479
Seita.1G021500	pmb2948	0.877319	0.0216529
Seita.2G053800	pmb2948	0.980127	0.000588478
Seita.3G239500	pmb2948	0.847493	0.0331139
Seita.4G064500	pmb2948	0.984938	0.000338575
Seita.1G057900	pmb2948	-0.852061	0.0312101
Seita.2G303500	pmb2948	0.909469	0.0119229
Seita.1G167600	pmb2948	0.891854	0.016911
Seita.2G415500	pmb2948	-0.968895	0.00143622
Seita.1G165600	pmb2948	0.952054	0.00339318
Seita.2G054500	pmb2948	0.946332	0.0042431
Seita.3G167100	pmb2948	0.841186	0.0358299
Seita.6G155900	pmb2948	0.87583	0.0221702
Seita.2G312300	pmb2948	0.95657	0.00278832
Setaria_italica_newGene_525	pmb2948	0.950061	0.00367862
Seita.5G440300	pmb2948	0.945642	0.00435187
Seita.2G257700	pmb2948	0.812588	0.0493938
Seita.4G129600	pmb2948	0.813665	0.0488464
Seita.3G051000	pmb2948	0.921002	0.00911454
Seita.9G009000	pmb2948	0.923233	0.00861354
Seita.8G027000	pmb2948	-0.834037	0.03903
Seita.3G145900	pmb2948	0.912766	0.0110828
Seita.8G186800	pmb2948	0.979898	0.000602079
Seita.8G040100	pmb2948	-0.812144	0.0496199
Seita.7G314000	pmb2948	0.85696	0.0292275
Seita.1G377900	pmb2948	0.88375	0.0194855
Seita.9G391900	pmb2948	-0.843486	0.0348279
Seita.1G107600	pmb2948	0.885338	0.0189673
Seita.3G409100	pmb2948	0.860297	0.0279121
Seita.4G028100	pmb2948	0.851277	0.0315332
Seita.9G368100	pmb2948	0.863673	0.0266106
Seita.9G534000	pmb2948	0.894726	0.0160405
Seita.5G036800	pmb2948	0.816658	0.0473398
Seita.4G017800	pmb2948	0.844089	0.0345676
Seita.1G157700	pmb2948	0.889953	0.0174991
Seita.7G145300	pmb2948	0.952169	0.00337705
Seita.7G220700	pmb2948	0.85117	0.0315774
Seita.6G247600	pmb2948	-0.882963	0.0197449
Seita.2G279400	pmb2948	0.86028	0.0279188
Seita.6G114600	pmb2948	0.857087	0.0291766
Seita.5G312000	pmb2948	-0.830674	0.0405794
Seita.9G004200	pmb2948	0.917211	0.00999732
Seita.3G223700	pmb2948	0.918975	0.00958151
Seita.2G323100	pmb2948	0.929258	0.00732965
Seita.5G362100	pmb2948	0.831592	0.0401535
Setaria_italica_newGene_2758	pmb2948	0.891336	0.0170703
Setaria_italica_newGene_1128	pmb2948	0.886644	0.0185462
Setaria_italica_newGene_1121	pmb2948	0.950302	0.00364351
Seita.2G181800	pmb2948	0.921904	0.00891043
Seita.3G367100	pmb2948	-0.912413	0.0111712
Setaria_italica_newGene_3184	pmb2948	0.971394	0.00121578
Seita.9G198400	pmb2948	0.887677	0.018216
Seita.5G120100	pmb2948	0.921268	0.00905397
Seita.9G027000	pmb2948	-0.865862	0.0257826
Seita.4G167200	pmb2948	0.889577	0.0176167
Seita.5G381200	pmb2948	-0.823975	0.0437501
Seita.8G029100	pmb2948	0.876933	0.0217864
Seita.9G576700	pmb2948	0.847891	0.0329461
Seita.1G023600	pmb2948	0.99498	3.77e-05
Seita.8G005800	pmb2948	0.917853	0.00984511
Seita.9G440000	pmb2948	0.924468	0.00834224
Seita.9G074100	pmb2948	-0.849687	0.0321929
Seita.9G499400	pmb2948	0.958205	0.00258376
Seita.4G145200	pmb2948	0.840581	0.0360957
Seita.3G123600	pmb2948	0.980665	0.000557154
Seita.5G207300	pmb2948	0.885318	0.0189737
Seita.1G346200	pmb2948	0.829797	0.0409882
Seita.5G332400	pmb2948	0.873202	0.0230974
Seita.7G280100	pmb2948	0.915134	0.0104978
Seita.6G011500	pmb2948	0.847991	0.0329038
Seita.6G017700	pmb2948	0.926364	0.0079337
Seita.2G150000	pmb2948	0.818814	0.0462686
Seita.5G329800	pmb2948	0.845135	0.0341176
Seita.6G235700	pmb2948	0.825227	0.0431493
Seita.2G088400	pmb2948	0.925669	0.00808224
Seita.4G227100	pmb2948	0.903401	0.0135463
Seita.7G334100	pmb2948	0.828417	0.0416354
Seita.6G239500	pmb2948	0.911334	0.0114439
Seita.6G164400	pmb2948	-0.827013	0.0422983
Seita.2G055300	pmb2948	0.892232	0.0167951
Seita.6G001800	pmb2948	0.884641	0.019194
Seita.1G274800	pmb2948	0.832418	0.0397723
Seita.9G319700	pmb2948	0.825326	0.0431017
Seita.9G352900	pmb2948	-0.96163	0.0021801
Seita.4G124500	pmb2948	-0.885913	0.0187814
Seita.7G177100	pmb2948	0.944808	0.0044851
Seita.3G017000	pmb2948	0.830019	0.0408846
Seita.2G163100	pmb2948	0.87161	0.0236677
Seita.3G152400	pmb2948	0.879778	0.0208113
Seita.9G007800	pmb2948	0.834979	0.0386008
Seita.1G260200	pmb2948	0.901074	0.0141956
Seita.8G107500	pmb2948	0.973252	0.00106359
Seita.4G164400	pmb2948	0.860856	0.0276944
Seita.1G175800	pmb2948	0.820098	0.0456357
Seita.9G113300	pmb2948	0.923644	0.00852276
Seita.9G092300	pmb2948	0.885151	0.0190279
Seita.2G167900	pmb2948	0.889379	0.0176786
Seita.2G361900	pmb2948	0.942196	0.00491542
Seita.8G139100	pmb2948	-0.937514	0.00573467
Seita.4G219800	pmb2948	0.940636	0.0051815
Seita.2G421400	pmb2948	0.890336	0.0173799
Seita.4G007500	pmb2948	0.919663	0.0094217
Seita.7G097900	pmb2948	0.872005	0.0235257
Seita.2G325600	pmb2948	0.840628	0.036075
Setaria_italica_newGene_1706	pmb2948	0.813588	0.0488853
Seita.7G085100	pmb2948	0.892728	0.0166438
Seita.1G103300	pmb2948	-0.91427	0.0107093
Seita.5G422500	pmb2948	-0.928149	0.00755848
Seita.5G162800	pmb2948	0.906541	0.0126937
Seita.5G385200	pmb2948	0.872041	0.0235127
Seita.2G365100	pmb2948	0.961406	0.00220552
Seita.2G038200	pmb2948	-0.95601	0.00286007
Seita.2G246500	pmb2948	-0.849742	0.0321701
Seita.9G313000	pmb2948	0.958239	0.00257957
Seita.2G179900	pmb2948	0.945395	0.00439123
Seita.9G304600	pmb2948	0.893939	0.0162769
Seita.6G183300	pmb2948	-0.865943	0.0257523
Seita.2G357600	pmb2948	0.868274	0.0248847
Seita.1G204800	pmb2948	0.865554	0.0258983
Seita.J004000	pmb2948	-0.887531	0.0182625
Seita.8G084300	pmb2948	-0.865565	0.0258943
Seita.6G214700	pmb2948	0.860283	0.0279174
Seita.3G002800	pmb2948	0.836999	0.0376885
Seita.9G546400	pmb2948	0.943735	0.00465958
Seita.4G076100	pmb2948	0.838289	0.0371112
Seita.1G040200	pmb2948	0.851623	0.0313901
Seita.3G121900	pmb2948	0.898947	0.0148015
Seita.1G000800	pmb2948	0.962861	0.00204329
Seita.2G281900	pmb2948	0.9098	0.0118371
Seita.3G086100	pmb2948	0.885601	0.0188822
Seita.7G242900	pmb2948	0.826505	0.0425399
Seita.5G148000	pmb2948	0.966253	0.00168903
Seita.7G328600	pmb2948	0.900544	0.0143453
Seita.9G131800	pmb2948	0.870902	0.0239237
Seita.1G146700	pmb2948	0.825557	0.0429912
Seita.1G199600	pmb2948	0.857065	0.0291856
Seita.5G153400	pmb2948	0.957162	0.00271331
Seita.7G202300	pmb2948	0.918895	0.00960032
Seita.4G225400	pmb2948	-0.867713	0.0250922
Seita.4G068900	pmb2948	-0.849609	0.0322254
Seita.5G029500	pmb2948	-0.850791	0.0317339
Seita.1G161400	pmb2948	0.875901	0.0221452
Seita.9G123500	pmb2948	-0.856345	0.029473
Seita.5G412700	pmb2948	0.944657	0.0045095
Seita.2G250500	pmb2948	0.95246	0.00333638
Seita.4G104300	pmb2948	0.920718	0.0091792
Seita.5G471100	pmb2948	0.828819	0.0414464
Seita.2G404400	pmb2948	-0.895327	0.0158613
Seita.9G333400	pmb2948	0.913884	0.0108046
Seita.1G227900	pmb2948	0.866794	0.0254341
Seita.9G173200	pmb2948	0.812407	0.0494857
Seita.9G121900	pmb2948	-0.866628	0.0254959
Seita.6G194600	pmb2948	0.902574	0.0137753
Seita.3G320600	pmb2948	0.915555	0.0103953
Seita.3G326600	pmb2948	0.841699	0.0356055
Seita.4G281700	pmb2948	-0.852891	0.0308698
Seita.3G057200	pmb2948	0.847062	0.0332966
Seita.4G126800	pmb2948	0.87228	0.0234267
Seita.1G314200	pmb2948	0.823499	0.0439797
Seita.2G344200	pmb2948	0.920938	0.00912911
Seita.2G186200	pmb2948	0.921381	0.00902834
Seita.5G240500	pmb2948	0.863138	0.0268149
Seita.7G074200	pmb2948	0.930789	0.00701958
Seita.2G059900	pmb2948	0.921905	0.00891006
Seita.9G422500	pmb2948	0.890573	0.0173064
Seita.5G398100	pmb2948	0.914286	0.0107054
Seita.1G205800	pmb2948	0.920628	0.00919986
Seita.4G237200	pmb2948	-0.928252	0.00753695
Seita.2G167200	pmb2948	0.894954	0.0159724
Seita.2G327500	pmb2948	0.956448	0.0028039
Seita.9G146600	pmb2948	0.823673	0.0438955
Seita.5G160100	pmb2948	0.90461	0.0132149
Setaria_italica_newGene_438	pmb2948	0.874292	0.0227105
Seita.5G166900	pmb2948	-0.856106	0.0295685
Seita.6G171200	pmb2948	0.945258	0.00441293
Seita.7G016400	pmb2948	0.816586	0.0473758
Seita.2G291000	pmb2948	-0.926164	0.00797631
Seita.2G001200	pmb2948	0.85301	0.030821
Seita.1G216300	pmb2948	0.842702	0.0351682
Seita.8G229700	pmb2948	0.89824	0.0150058
Seita.2G122900	pmb2948	0.930004	0.00717763
Seita.7G113300	pmb2948	-0.88599	0.0187563
Seita.1G206700	pmb2948	0.967984	0.00152113
Seita.2G204300	pmb2948	0.907011	0.0125685
Seita.3G275300	pmb2948	0.923076	0.00864837
Seita.8G141600	pmb2948	0.921461	0.00901028
Seita.4G131700	pmb2948	0.949324	0.00378695
Seita.1G028300	pmb2948	0.865002	0.0261065
Setaria_italica_newGene_2861	pmb2948	0.898681	0.0148783
Seita.9G278800	pmb2948	0.890225	0.0174145
Seita.4G018000	pmb2948	0.991048	0.000119856
Seita.7G273400	pmb2948	0.880021	0.020729
Seita.1G040500	pmb2948	0.96313	0.00201407
Seita.4G117700	pmb2948	-0.858197	0.0287365
Seita.4G037100	pmb2948	0.906896	0.012599
Seita.4G143400	pmb2948	0.952583	0.00331919
Seita.1G159400	pmb2948	0.895235	0.0158885
Seita.6G002600	pmb2948	0.821614	0.044894
Seita.5G196200	pmb2948	0.935926	0.00602671
Seita.2G372100	pmb2948	0.82257	0.0444292
Seita.2G400000	pmb2948	0.858607	0.0285745
Seita.5G393500	pmb2948	0.824538	0.0434793
Seita.1G134900	pmb2948	0.966417	0.00167279
Seita.9G175300	pmb2948	0.899943	0.0145161
Seita.2G271900	pmb2948	0.859335	0.0282882
Seita.1G000300	pmb2948	0.817148	0.0470957
Seita.2G306400	pmb2948	0.836026	0.0381268
Seita.2G030000	pmb2948	0.935323	0.00613942
Seita.9G521300	pmb2948	0.905372	0.0130079
Seita.2G406400	pmb2948	-0.856215	0.0295249
Seita.2G411800	pmb2948	-0.854997	0.0300146
Seita.7G090500	pmb2948	0.91668	0.0101241
Seita.3G006200	pmb2948	0.876974	0.021772
Seita.9G144500	pmb2948	0.83773	0.037361
Seita.1G232100	pmb2948	0.845468	0.0339751
Seita.1G240900	pmb2948	0.864386	0.0263397
Seita.7G049400	pmb2948	0.854522	0.0302065
Seita.9G076000	pmb2948	0.973639	0.00103323
Seita.4G106800	pmb2948	0.817649	0.0468458
Seita.4G054800	pmb2948	-0.845167	0.034104
Seita.9G283700	pmb2948	0.840243	0.036245
Seita.3G319800	pmb2948	0.904506	0.0132432
Seita.3G379700	pmb2948	-0.816061	0.0476385
Seita.9G207400	pmb2948	0.983439	0.000409136
Seita.6G085100	pmb2948	0.838777	0.0368941
Seita.3G008200	pmb2948	0.892066	0.0168458
Seita.2G196100	pmb2948	0.943052	0.00477219
Seita.4G108400	pmb2948	-0.876044	0.0220952
Seita.8G079300	pmb2948	0.864377	0.026343
Seita.7G264800	pmb2948	0.944455	0.00454222
Seita.6G143400	pmb2948	0.942578	0.00485123
Seita.1G064900	pmb2948	0.84217	0.0353995
Seita.5G440400	pmb2948	0.81967	0.0458461
Seita.9G533700	pmb2948	0.835893	0.0381869
Seita.9G041600	pmb2948	-0.855568	0.0297844
Seita.5G361100	pmb2948	0.824093	0.0436935
Seita.6G060700	pmb2948	0.980667	0.000557018
Seita.2G165100	pmb2948	0.851805	0.0313153
Seita.1G107900	pmb2948	0.891101	0.0171429
Seita.4G241700	pmb2948	0.917542	0.0099187
Seita.2G075500	pmb2948	0.841075	0.0358786
Seita.7G095100	pmb2948	-0.815782	0.0477786
Seita.4G122200	pmb2948	-0.925734	0.00806833
Seita.5G088600	pmb2948	-0.878012	0.0214138
Seita.3G214400	pmb2948	0.923543	0.00854498
Setaria_italica_newGene_3100	pmb2948	-0.854437	0.0302406
Seita.3G209100	pmb2948	0.828286	0.0416971
Seita.2G001900	pmb2948	0.940432	0.00521691
Seita.3G132700	pmb2948	0.843822	0.0346825
Seita.8G021600	pmb2948	0.872682	0.0232828
Setaria_italica_newGene_2273	pmb2948	0.818083	0.0466304
Setaria_italica_newGene_2272	pmb2948	0.981173	0.000528322
Seita.5G190800	pmb2948	0.938579	0.00554288
Seita.1G332500	pmb2948	0.878005	0.0214163
Seita.8G016300	pmb2948	-0.884704	0.0191733
Seita.5G272800	pmb2948	0.926213	0.00796591
Seita.9G502100	pmb2948	0.866968	0.0253692
Seita.7G254600	pmb2948	0.924005	0.00844338
Seita.2G290700	pmb2948	0.898912	0.0148118
Seita.5G303600	pmb2948	0.914146	0.01074
Seita.4G072500	pmb2948	0.855839	0.0296756
Seita.9G016500	pmb2948	0.892888	0.0165951
Seita.8G110600	pmb2948	0.918069	0.00979401
Seita.1G130200	pmb2948	0.894353	0.0161524
Seita.2G090300	pmb2948	0.968744	0.00145017
Seita.4G177300	pmb2948	0.874023	0.0228058
Seita.2G223500	pmb2948	0.822977	0.0442321
Seita.1G142100	pmb2948	0.990037	0.000148399
Seita.4G234800	pmb2948	0.831225	0.040324
Seita.2G141300	pmb2948	0.956596	0.00278498
Seita.5G367100	pmb2948	-0.886075	0.018729
Seita.1G168900	pmb2948	0.850761	0.0317464
Seita.1G052700	pmb2948	0.930037	0.00717101
Seita.2G304300	pmb2948	-0.820307	0.0455331
Seita.7G214100	pmb2948	0.834123	0.0389907
Seita.3G354100	pmb2948	0.98263	0.000449976
Seita.4G258300	pmb2948	0.852645	0.0309703
Seita.2G434500	pmb2948	0.912612	0.0111214
Seita.2G099100	pmb2948	0.98915	0.000175946
Seita.9G223200	pmb2948	0.881151	0.0203484
Seita.9G177600	pmb2948	0.88996	0.0174971
Seita.2G376200	pmb2948	0.932443	0.00669183
Seita.2G190200	pmb2948	0.962118	0.00212536
Seita.3G361700	pmb2948	0.894825	0.016011
Seita.7G025000	pmb2948	0.951412	0.00348385
Seita.6G049400	pmb2948	0.893594	0.016381
Seita.4G292100	pmb2948	0.937341	0.00576628
Seita.1G335300	pmb2948	-0.91733	0.00996903
Seita.1G279900	pmb2948	0.812866	0.0492519
Seita.4G113900	pmb2948	-0.913263	0.0109586
Seita.9G377700	pmb2948	0.875181	0.0223975
Seita.4G059700	pmb2948	0.892156	0.0168182
Seita.4G086000	pmb2948	0.90369	0.0134668
Seita.9G032600	pmb2948	0.879626	0.0208627
Seita.7G321300	pmb2948	-0.889722	0.0175712
Seita.9G514100	pmb2948	-0.839806	0.0364378
Setaria_italica_newGene_1833	pmb2948	-0.884233	0.0193273
Seita.5G427200	pmb2948	0.892917	0.0165861
Seita.9G341300	pmb2948	0.969656	0.00136718
Seita.3G095000	pmb2948	0.869806	0.0243224
Seita.1G348000	pmb2948	0.994369	4.75e-05
Seita.7G143700	pmb2948	0.92009	0.00932328
Setaria_italica_newGene_1784	pmb2948	0.896296	0.0155741
Seita.2G130300	pmb2948	0.961035	0.00224787
Seita.5G306400	pmb2948	0.846065	0.0337203
Seita.5G070700	pmb2948	0.898599	0.014902
Seita.5G455800	pmb2948	0.917877	0.00983924
Seita.9G015500	pmb2948	0.86866	0.0247425
Setaria_italica_newGene_657	pmb2948	-0.878385	0.0212859
Seita.8G006800	pmb2948	0.840984	0.0359186
Seita.1G158900	pmb2948	0.9222	0.00884387
Seita.2G268500	pmb2948	0.927807	0.00762966
Seita.3G266900	pmb2948	0.989526	0.000163987
Seita.9G229200	pmb2948	0.97781	0.000733157
Seita.2G003400	pmb2948	0.934237	0.00634493
Seita.8G210500	pmb2948	0.902135	0.0138978
Seita.7G188800	pmb2948	0.89973	0.014577
Seita.9G473700	pmb2948	0.92118	0.00907402
Seita.5G038800	pmb2948	0.909578	0.0118944
Seita.1G305900	pmb2948	-0.859898	0.028068
Seita.8G193300	pmb2948	0.889218	0.0177291
Seita.8G229900	pmb2948	0.876463	0.0219495
Seita.5G389400	pmb2948	0.841476	0.0357031
Seita.5G204500	pmb2948	0.932775	0.00662695
Seita.1G358200	pmb2948	0.853675	0.0305501
Seita.7G162700	pmb2948	0.922428	0.00879282
Seita.9G468300	pmb2948	-0.836474	0.0379248
Seita.1G257900	pmb2948	0.93559	0.00608929
Seita.7G164700	pmb2948	-0.953367	0.00321126
Seita.7G322300	pmb2948	0.901405	0.0141022
Seita.5G229800	pmb2948	0.926008	0.00800964
Seita.9G579300	pmb2948	0.909477	0.0119207
Seita.4G276300	pmb2948	0.814951	0.0481962
Seita.4G178000	pmb2948	0.980012	0.000595266
Seita.3G130400	pmb2948	0.940703	0.00516991
Seita.9G490000	pmb2948	0.980079	0.00059131
Seita.8G050700	pmb2948	-0.825342	0.0430943
Seita.4G161800	pmb2948	0.936154	0.00598435
Seita.2G370300	pmb2948	-0.908931	0.0120628
Seita.5G145100	pmb2948	0.884641	0.019194
Seita.7G209600	pmb2948	0.950473	0.0036186
Seita.2G206600	pmb2948	0.938357	0.00558276
Seita.4G002700	pmb2948	0.860855	0.027695
Seita.5G157900	pmb2948	-0.87449	0.0226405
Seita.2G426400	pmb2948	0.815172	0.0480851
Seita.2G336000	pmb2948	0.814289	0.0485302
Seita.5G020400	pmb2948	0.864725	0.0262111
Seita.1G134500	pmb2948	0.948738	0.00387429
Seita.2G060100	pmb2948	0.894871	0.0159971
Seita.1G223400	pmb2948	0.930144	0.00714925
Seita.9G140300	pmb2948	0.849592	0.0322326
Seita.2G271500	pmb2948	0.842184	0.0353935
Seita.8G175200	pmb2948	0.955629	0.00290955
Seita.1G225800	pmb2948	0.912056	0.0112612
Seita.2G135800	pmb2948	0.850913	0.0316835
Seita.1G012000	pmb2948	0.963358	0.00198939
Seita.1G231100	pmb2948	0.935294	0.00614482
Seita.1G061900	pmb2948	0.935485	0.00610906
Seita.4G104600	pmb2948	0.907162	0.0125282
Seita.9G227500	pmb2948	0.966313	0.00168313
Seita.7G072900	pmb2948	-0.94575	0.00433483
Seita.5G466000	pmb2948	0.88707	0.0184096
Seita.6G205900	pmb2948	0.910852	0.0115667
Seita.9G333100	pmb2948	0.826831	0.0423849
Seita.7G246300	pmb2948	0.893726	0.016341
Seita.5G365300	pmb2948	0.824255	0.0436153
Seita.1G300800	pmb2948	0.827677	0.0419841
Seita.1G302000	pmb2948	0.871827	0.0235896
Seita.2G178100	pmb2948	0.915314	0.0104538
Seita.5G038700	pmb2948	0.908681	0.0121279
Seita.5G421300	pmb2948	0.888803	0.0178596
Seita.8G047200	pmb2948	0.909254	0.0119787
Seita.3G293700	pmb2948	0.876834	0.0218207
Seita.9G085100	pmb2948	-0.876992	0.021766
Seita.9G013800	pmb2948	0.944562	0.00452491
Seita.3G401800	pmb2948	0.926238	0.00796067
Seita.2G132800	pmb2948	0.959528	0.00242378
Seita.7G198000	pmb2948	0.959467	0.0024311
Seita.1G156400	pmb2948	0.891031	0.0171644
Seita.5G103900	pmb2948	0.897587	0.0151955
Seita.9G205300	pmb2948	0.859459	0.0282397
Seita.2G310300	pmb2948	0.851677	0.031368
Seita.5G097300	pmb2948	0.829124	0.0413031
Seita.6G202500	pmb2948	0.830211	0.0407949
Seita.9G043100	pmb2948	0.852265	0.031126
Seita.5G291500	pmb2948	0.970483	0.001294
Seita.4G105400	pmb2948	0.934865	0.00622569
Seita.3G058500	pmb2948	0.965765	0.00173799
Seita.7G078800	pmb2948	0.898115	0.0150419
Seita.8G148300	pmb2948	0.90868	0.0121283
Seita.1G372100	pmb2948	-0.84006	0.0363256
Seita.8G036600	pmb2948	0.963289	0.00199683
Seita.9G047300	pmb2948	0.91237	0.0111821
Seita.9G463000	pmb2948	0.937714	0.00569843
Seita.8G158500	pmb2948	0.962187	0.00211772
Seita.6G240800	pmb2948	0.993577	6.18e-05
Setaria_italica_newGene_2376	pmb2948	0.914731	0.0105962
Seita.1G351900	pmb2948	0.816769	0.0472847
Seita.5G272600	pmb2948	0.900812	0.0142696
Seita.5G354000	pmb2948	0.921478	0.00900645
Seita.9G344400	pmb2948	-0.878711	0.0211744
Seita.6G129200	pmb2948	0.852151	0.0311729
Seita.1G294200	pmb2948	0.910345	0.0116968
Seita.4G158800	pmb2948	0.90022	0.0144375
Seita.3G027900	pmb2948	-0.928932	0.00739658
Seita.4G274700	pmb2948	0.922485	0.00877993
Setaria_italica_newGene_3296	pmb2948	0.973148	0.00107188
Seita.7G166200	pmb2948	0.869397	0.024472
Seita.1G350700	pmb2948	0.910247	0.0117219
Seita.8G109000	pmb2948	-0.879489	0.0209093
Seita.5G145800	pmb2948	0.830759	0.04054
Seita.5G287500	pmb2948	-0.908794	0.0120985
Seita.5G055600	pmb2948	-0.966008	0.00171356
Seita.4G131500	pmb2948	0.911894	0.0113021
Seita.9G147000	pmb2948	0.904746	0.0131779
Seita.9G325800	pmb2948	0.824498	0.0434986
Seita.2G443300	pmb2948	0.820472	0.0454522
Seita.6G002300	pmb2948	-0.865341	0.0259787
Seita.1G221900	pmb2948	0.899755	0.01457
Seita.9G021300	pmb2948	0.91717	0.0100071
Seita.9G339600	pmb2948	-0.863106	0.0268273
Seita.8G160500	pmb2948	0.913501	0.0108996
Seita.3G002100	pmb2948	0.897448	0.0152361
Seita.9G202300	pmb2948	-0.849048	0.03246
Seita.3G039200	pmb2948	0.875495	0.0222872
Seita.2G026700	pmb2948	-0.971523	0.00120485
Seita.8G009000	pmb2948	0.947666	0.00403658
Seita.1G233400	pmb2948	0.885706	0.0188483
Seita.3G363900	pmb2948	0.98527	0.000323842
Seita.3G018100	pmb2948	0.847612	0.0330636
Seita.1G376500	pmb2948	0.877194	0.0216959
Seita.7G104800	pmb2948	0.952213	0.00337084
Setaria_italica_newGene_445	pmb2948	-0.840789	0.0360042
Seita.9G030400	pmb2948	0.811768	0.0498121
Seita.3G118600	pmb2948	0.830085	0.0408541
Seita.1G035200	pmb2948	0.920501	0.00922885
Seita.1G044500	pmb2948	0.827206	0.042207
Seita.5G205500	pmb2948	0.935709	0.00606719
Seita.6G134100	pmb2948	0.858187	0.0287402
Seita.1G344200	pmb2948	0.893393	0.0164418
Seita.1G374900	pmb2948	0.962732	0.00205746
Seita.6G100400	pmb2948	0.983327	0.000414658
Seita.9G406000	pmb2948	0.918612	0.00966656
Seita.8G127800	pmb2948	0.86473	0.0262093
Seita.2G316000	pmb2948	0.846471	0.0335472
Seita.5G326400	pmb2948	0.905805	0.0128911
Seita.3G024100	pmb2948	-0.947624	0.00404301
Seita.8G200500	pmb2948	0.839957	0.0363709
Seita.3G295400	pmb2948	0.872967	0.023181
Seita.3G181700	pmb2948	0.874875	0.0225049
Seita.9G569100	pmb2948	0.860279	0.0279193
Seita.6G130900	pmb2948	-0.954689	0.00303313
Seita.2G057300	pmb2948	0.947313	0.00409071
Seita.9G454400	pmb2948	0.918441	0.00970646
Seita.9G137500	pmb2948	-0.886584	0.0185653
Seita.4G129100	pmb2948	0.870861	0.0239387
Seita.3G262500	pmb2948	0.917782	0.00986182
Seita.4G126100	pmb2948	-0.868142	0.0249335
Seita.1G287600	pmb2948	-0.849401	0.0323123
Seita.7G005600	pmb2948	0.953616	0.00317734
Seita.1G326400	pmb2948	0.834404	0.0388626
Seita.5G198300	pmb2948	-0.831146	0.0403605
Seita.3G314600	pmb2948	-0.942941	0.00479071
Seita.4G265200	pmb2948	0.831357	0.0402625
Seita.9G401000	pmb2948	0.855769	0.0297038
Seita.2G108300	pmb2948	0.833873	0.039105
Seita.7G078100	pmb2948	0.925055	0.00821475
Seita.3G164100	pmb2948	0.935522	0.00610201
Seita.1G043300	pmb2948	0.838575	0.0369836
Seita.8G056200	pmb2948	0.970384	0.00130268
Seita.9G060500	pmb2948	-0.846229	0.0336504
Seita.2G280400	pmb2948	-0.910566	0.0116399
Seita.2G386800	pmb2948	0.934596	0.00627659
Seita.9G507000	pmb2948	0.852971	0.030837
Seita.3G124400	pmb2948	0.842105	0.035428
Seita.6G145600	pmb2948	0.848096	0.0328595
Seita.1G051200	pmb2948	0.856631	0.0293586
Seita.5G209300	pmb2948	0.843888	0.034654
Seita.8G103500	pmb2948	0.934752	0.00624711
Seita.3G031800	pmb2948	0.953331	0.00321615
Seita.1G058200	pmb2948	0.95699	0.00273495
Seita.9G047400	pmb2948	0.95191	0.00341338
Seita.1G147000	pmb2948	0.822081	0.0446667
Seita.9G529500	pmb2948	0.928016	0.00758602
Seita.5G229600	pmb2948	0.989073	0.000178463
Seita.5G281200	pmb2948	-0.885201	0.0190118
Seita.9G057700	pmb2948	0.858946	0.0284411
Seita.9G147700	pmb2948	0.918713	0.00964291
Setaria_italica_newGene_2923	pmb2948	0.945457	0.00438123
Seita.9G315200	pmb2948	0.94241	0.00487935
Seita.5G120400	pmb2948	0.902293	0.0138536
Seita.6G197900	pmb2948	0.872979	0.0231768
Seita.1G317300	pmb2948	-0.814652	0.0483472
Seita.7G052900	pmb2948	0.849667	0.0322012
Seita.6G212700	pmb2948	0.952509	0.00332958
Seita.9G006600	pmb2948	0.895676	0.0157575
Seita.1G379600	pmb2948	0.950873	0.00356087
Seita.5G266300	pmb2948	0.864949	0.0261267
Seita.9G561800	pmb2948	-0.865123	0.026061
Seita.9G409100	pmb2948	0.911197	0.0114789
Seita.5G381400	pmb2948	-0.949748	0.00372442
Seita.1G346100	pmb2948	0.849297	0.0323558
Seita.4G115800	pmb2948	0.859566	0.0281977
Seita.8G138500	pmb2948	0.951141	0.00352245
Seita.7G218700	pmb2948	-0.819595	0.0458834
Seita.9G074400	pmb2948	0.840053	0.0363285
Seita.5G324100	pmb2948	0.909088	0.0120218
Seita.8G043600	pmb2948	0.86046	0.0278486
Seita.9G135600	pmb2948	0.960111	0.00235501
Seita.3G192800	pmb2948	0.956107	0.0028476
Seita.6G035600	pmb2948	0.870692	0.0239998
Seita.1G185000	pmb2948	0.817166	0.0470865
Seita.3G072600	pmb2948	0.830157	0.0408203
Setaria_italica_newGene_1552	pmb2948	0.952194	0.00337348
Seita.9G087100	pmb2948	0.843325	0.0348978
Seita.4G052500	pmb2948	0.905639	0.0129358
Seita.9G055700	pmb2948	0.813032	0.0491677
Seita.6G047600	pmb2948	0.917999	0.00981059
Seita.7G051100	pmb2948	0.937081	0.00581364
Seita.9G056500	pmb2948	0.942937	0.00479141
Setaria_italica_newGene_65	pmb2948	0.982686	0.000447092
Seita.8G049900	pmb2948	0.934825	0.00623324
Seita.6G230800	pmb2948	-0.854165	0.0303509
Seita.2G295500	pmb2948	-0.849795	0.0321479
Seita.8G028600	pmb2948	0.901073	0.0141957
Seita.7G175800	pmb2948	0.915323	0.0104518
Seita.9G260500	pmb2948	0.885167	0.0190228
Seita.1G107200	pmb2948	0.825088	0.0432156
Seita.1G355700	pmb2948	0.941877	0.00496923
Seita.5G432400	pmb2948	-0.831838	0.0400402
Seita.9G383000	pmb2948	0.855496	0.0298134
Seita.9G507700	pmb2948	0.971089	0.00124169
Seita.1G003200	pmb2948	-0.817716	0.0468128
Seita.5G352400	pmb2948	-0.944616	0.00451619
Seita.4G219700	pmb2948	0.906298	0.0127587
Seita.6G022500	pmb2948	0.977315	0.000766084
Seita.2G279000	pmb2948	-0.899099	0.0147578
Seita.2G333900	pmb2948	0.965398	0.00177528
Seita.9G231200	pmb2948	0.982953	0.000433423
Seita.3G246700	pmb2948	-0.843933	0.0346346
Seita.8G214300	pmb2948	-0.922485	0.00878005
Seita.5G297400	pmb2948	0.893089	0.016534
Seita.7G012400	pmb2948	0.935166	0.00616891
Seita.9G277800	pmb2948	0.93452	0.00629115
Seita.7G265500	pmb2948	0.842078	0.03544
Seita.6G090500	pmb2948	0.815659	0.0478403
Seita.8G236800	pmb2948	0.887115	0.0183952
Seita.9G282400	pmb2948	0.889714	0.0175736
Seita.1G317400	pmb2948	0.973074	0.00107776
Seita.5G201700	pmb2948	0.942861	0.00480397
Seita.1G340600	pmb2948	0.944394	0.00455205
Seita.9G019100	pmb2948	0.820361	0.0455069
Seita.4G270500	pmb2948	0.903743	0.0134522
Seita.5G020600	pmb2948	0.887057	0.0184137
Seita.1G196700	pmb2948	0.833997	0.0390484
Seita.5G207700	pmb2948	0.819901	0.0457329
Seita.2G127500	pmb2948	0.872257	0.0234352
Seita.8G138200	pmb2948	0.923246	0.00861077
Seita.1G118600	pmb2948	-0.916661	0.0101286
Seita.2G121900	pmb2948	0.857908	0.0288509
Seita.1G199100	pmb2948	0.954461	0.00306347
Seita.3G232000	pmb2948	0.910422	0.011677
Seita.2G326100	pmb2948	0.900531	0.0143491
Seita.2G000400	pmb2948	0.900169	0.0144519
Seita.8G084200	pmb2948	0.957855	0.00262693
Seita.9G091000	pmb2948	0.961054	0.0022456
Seita.9G121600	pmb2948	0.844589	0.0343522
Seita.2G116100	pmb2948	0.944324	0.00456339
Setaria_italica_newGene_758	pmb2948	0.956835	0.00275465
Seita.9G108900	pmb2948	0.885619	0.0188764
Seita.5G280800	pmb2948	-0.843974	0.0346169
Seita.9G562600	pmb2948	-0.93898	0.00547165
Seita.9G020000	pmb2948	0.823916	0.0437785
Seita.5G414200	pmb2948	0.940952	0.00512705
Seita.6G160000	pmb2948	0.930183	0.00714137
Seita.8G047400	pmb2948	-0.91666	0.010129
Seita.7G124700	pmb2948	0.817583	0.0468788
Setaria_italica_newGene_1322	pmb2948	0.909917	0.0118069
Seita.7G177500	pmb2948	-0.834181	0.0389644
Seita.9G466100	pmb2948	0.916016	0.0102839
Seita.3G152000	pmb2948	0.898816	0.0148394
Seita.5G002500	pmb2948	0.913272	0.0109565
Seita.9G007400	pmb2948	0.963281	0.0019977
Seita.7G232800	pmb2948	0.923408	0.00857489
Seita.1G158200	pmb2948	0.908986	0.0120485
Seita.4G008100	pmb2948	0.962512	0.0020817
Seita.6G117100	pmb2948	0.864714	0.0262156
Seita.3G105100	pmb2948	-0.930751	0.00702718
Seita.2G134200	pmb2948	0.942082	0.0049346
Seita.5G453500	pmb2948	0.845454	0.0339811
Seita.5G156300	pmb2948	0.828231	0.0417229
Seita.6G062100	pmb2948	0.976802	0.000801008
Seita.8G151400	pmb2948	-0.887338	0.0183241
Seita.2G037600	pmb2948	0.904494	0.0132465
Seita.7G097500	pmb2948	0.860605	0.0277923
Seita.9G496600	pmb2948	0.95156	0.00346277
Seita.9G224900	pmb2948	-0.913652	0.0108621
Seita.7G091900	pmb2948	0.906391	0.0127337
Seita.3G211900	pmb2948	0.893296	0.0164711
Seita.4G184100	pmb2948	-0.88479	0.0191455
Seita.3G058700	pmb2948	0.857406	0.0290499
Seita.3G041300	pmb2948	0.866139	0.0256789
Seita.5G079500	pmb2948	0.889572	0.0176182
Seita.1G294700	pmb2948	0.974205	0.000989454
Seita.1G237100	pmb2948	0.966061	0.00170826
Seita.8G164800	pmb2948	-0.873812	0.0228804
Seita.7G037000	pmb2948	0.871127	0.0238423
Seita.2G181700	pmb2948	0.901371	0.0141118
Seita.3G008500	pmb2948	0.912705	0.0110981
Seita.9G330300	pmb2948	0.901953	0.0139486
Seita.1G067900	pmb2948	0.861373	0.0274943
Seita.3G014200	pmb2948	0.887416	0.0182992
Seita.1G301000	pmb2948	0.920685	0.00918688
Seita.1G325100	pmb2948	0.838364	0.0370778
Seita.9G184900	pmb2948	0.954927	0.00300158
Seita.2G232100	pmb2948	0.954915	0.00300322
Seita.2G092100	pmb2948	0.90808	0.0122855
Seita.7G031400	pmb2948	0.921814	0.0089307
Seita.1G040600	pmb2948	0.944938	0.00446423
Seita.9G550800	pmb2948	-0.852927	0.030855
Seita.1G123600	pmb2948	0.850453	0.0318744
Seita.8G114600	pmb2948	0.996728	1.6e-05
Seita.1G251000	pmb2948	0.927235	0.00774951
Seita.1G121600	pmb2948	0.842771	0.0351378
Seita.9G545900	pmb2948	0.823037	0.0442028
Seita.1G380300	pmb2948	-0.956791	0.00276014
Seita.1G161000	pmb2948	0.94935	0.00378322
Seita.5G292300	pmb2948	0.945056	0.00444535
Seita.7G099300	pmb2948	-0.956375	0.00281317
Seita.9G178600	pmb2948	0.818915	0.0462186
Seita.9G173600	pmb2948	0.857042	0.0291947
Seita.2G277800	pmb2948	0.814719	0.0483134
Seita.1G229900	pmb2948	0.898237	0.0150067
Seita.J029100	pmb2948	0.827292	0.0421664
Seita.6G098900	pmb2948	0.897356	0.0152628
Seita.5G130800	pmb2948	0.906241	0.0127741
Seita.1G232600	pmb2948	0.851869	0.0312891
Seita.2G146300	pmb2948	0.878149	0.0213669
Seita.5G227900	pmb2948	0.962867	0.00204272
Seita.5G391100	pmb2948	-0.912497	0.0111502
Seita.3G211000	pmb2948	0.865646	0.0258638
Seita.9G268700	pmb2948	0.904376	0.0132787
Seita.9G426900	pmb2948	-0.917761	0.00986674
Seita.7G289600	pmb2948	0.838284	0.0371133
Seita.7G069200	pmb2948	0.910662	0.0116154
Seita.1G089900	pmb2948	0.88629	0.0186598
Seita.3G008700	pmb2948	0.866001	0.0257304
Seita.7G171200	pmb2948	0.939408	0.00539591
Seita.9G578000	pmb2948	0.896438	0.0155323
Seita.9G379700	pmb2948	0.913995	0.0107773
Seita.3G314100	pmb2948	0.841622	0.0356392
Seita.1G371300	pmb2948	0.904148	0.0133412
Seita.3G020700	pmb2948	0.838279	0.0371155
Seita.5G223100	pmb2948	-0.892546	0.0166993
Seita.3G103400	pmb2948	-0.850724	0.0317619
Seita.J032000	pmb2948	0.965667	0.0017479
Seita.7G302200	pmb2948	0.908625	0.0121425
Seita.1G285600	pmb2948	0.942332	0.00489245
Seita.2G417700	pmb2948	0.941821	0.00497874
Seita.4G271500	pmb2948	0.95463	0.00304097
Seita.2G109600	pmb2948	0.919244	0.00951889
Seita.9G199900	pmb2948	0.897319	0.0152737
Seita.6G103400	pmb2948	0.941882	0.00496833
Seita.2G136100	pmb2948	0.819259	0.0460487
Seita.1G153100	pmb2948	0.941535	0.00502735
Seita.5G166500	pmb2948	0.879393	0.0209418
Seita.7G190300	pmb2948	0.872049	0.0235097
Seita.5G164900	pmb2948	0.905453	0.0129862
Seita.7G236300	pmb2948	-0.872811	0.0232368
Seita.7G016000	pmb2948	0.955572	0.00291695
Seita.3G124600	pmb2948	0.920328	0.00926853
Seita.6G026800	pmb2948	0.95696	0.00273883
Seita.4G173200	pmb2948	0.828733	0.0414866
Seita.3G069800	pmb2948	0.864863	0.0261591
Seita.1G099600	pmb2948	0.913084	0.0110033
Seita.7G101800	pmb2948	0.825898	0.0428284
Seita.8G253400	pmb2948	-0.929373	0.00730613
Seita.9G079200	pmb2948	-0.857736	0.028919
Seita.5G366200	pmb2948	0.92166	0.00896531
Seita.9G572100	pmb2948	0.886795	0.0184977
Seita.9G071300	pmb2948	0.813048	0.0491593
Seita.4G067400	pmb2948	0.823852	0.0438095
Seita.5G218900	pmb2948	0.901545	0.014063
Seita.1G132100	pmb2948	0.83842	0.0370527
Seita.9G459200	pmb2948	-0.812856	0.0492571
Seita.3G196500	pmb2948	0.935953	0.00602165
Seita.4G242200	pmb2948	0.885701	0.0188496
Seita.5G431100	pmb2948	0.845712	0.0338708
Seita.2G013200	pmb2948	0.913537	0.0108906
Seita.2G254800	pmb2948	0.943587	0.00468388
Seita.4G202400	pmb2948	0.916528	0.0101606
Seita.9G178100	pmb2948	0.865659	0.0258588
Seita.7G185300	pmb2948	-0.81763	0.0468553
Seita.6G056700	pmb2948	0.893179	0.0165066
Seita.1G194300	pmb2948	0.924445	0.00834727
Seita.2G190100	pmb2948	0.866838	0.0254177
Seita.5G412800	pmb2948	0.831047	0.0404061
Seita.7G040600	pmb2948	0.9277	0.00765195
Seita.6G096400	pmb2948	0.822484	0.0444712
Seita.9G349700	pmb2948	0.81583	0.0477547
Seita.1G347900	pmb2948	0.922851	0.0086984
Seita.5G225200	pmb2948	0.837159	0.0376165
Seita.5G397600	pmb2948	0.913766	0.0108337
Seita.9G428400	pmb2948	-0.918102	0.00978629
Seita.4G083100	pmb2948	0.816768	0.0472852
Seita.5G368100	pmb2948	0.957746	0.00264036
Seita.1G355500	pmb2948	0.862746	0.0269652
Seita.2G232700	pmb2948	0.911714	0.0113475
Seita.9G291700	pmb2948	0.892055	0.0168492
Seita.5G228200	pmb2948	0.839985	0.0363586
Seita.2G196500	pmb2948	0.829801	0.0409862
Seita.9G293700	pmb2948	0.840384	0.0361825
Seita.1G070900	pmb2948	0.863666	0.0266134
Seita.5G465000	pmb2948	0.928939	0.00739505
Seita.1G131100	pmb2948	0.98323	0.000419468
Seita.5G357100	pmb2948	-0.852428	0.0310595
Seita.5G059900	pmb2948	0.847894	0.0329446
Seita.9G352100	pmb2948	0.896396	0.0155446
Seita.5G306300	pmb2948	0.885458	0.0189283
Seita.7G177900	pmb2948	0.872549	0.0233306
Seita.7G251500	pmb2948	0.891232	0.0171023
Seita.4G243300	pmb2948	-0.948091	0.00397195
Seita.9G015200	pmb2948	0.847453	0.033131
Seita.5G319700	pmb2948	0.943067	0.00476973
Seita.9G360400	pmb2948	0.853198	0.0307444
Setaria_italica_newGene_891	pmb2948	0.931423	0.00689297
Seita.1G293500	pmb2948	0.844908	0.0342151
Seita.5G099300	pmb2948	0.949814	0.0037148
Seita.7G234800	pmb2948	0.895666	0.0157604
Seita.8G006100	pmb2948	-0.913615	0.0108712
Seita.6G169800	pmb2948	-0.844077	0.0345727
Seita.9G229100	pmb2948	0.952326	0.00335506
Seita.7G014500	pmb2948	0.877227	0.0216846
Seita.5G389700	pmb2948	0.949259	0.00379667
Seita.1G216800	pmb2948	0.963064	0.0020212
Seita.4G289100	pmb2948	0.825507	0.0430152
Seita.5G434600	pmb2948	0.936941	0.0058393
Seita.5G247800	pmb2948	0.884582	0.0192132
Seita.9G224500	pmb2948	0.935298	0.00614403
Setaria_italica_newGene_2576	pmb2948	0.811414	0.0499937
Seita.5G245400	pmb2948	0.821065	0.0451621
Seita.1G355100	pmb2948	0.903303	0.0135735
Seita.8G074100	pmb2948	0.892993	0.0165632
Seita.5G186600	pmb2948	0.879426	0.0209306
Seita.1G289600	pmb2948	-0.867271	0.0252563
Seita.1G012400	pmb2948	-0.82251	0.0444582
Seita.7G111400	pmb2948	0.913394	0.0109261
Seita.5G204200	pmb2948	0.9412	0.00508449
Seita.5G260700	pmb2948	0.926648	0.00787345
Seita.2G148700	pmb2948	0.967322	0.00158438
Seita.7G128000	pmb2948	0.917949	0.00982225
Seita.2G317300	pmb2948	0.823755	0.0438563
Seita.2G405900	pmb2948	0.816103	0.0476177
Seita.1G049800	pmb2948	0.878604	0.0212109
Seita.4G177700	pmb2948	0.862451	0.0270785
Seita.2G212000	pmb2948	0.989047	0.000179288
Seita.1G009200	pmb2948	0.899979	0.014506
Seita.5G118500	pmb2948	0.906312	0.012755
Seita.4G208100	pmb2948	-0.915137	0.0104971
Seita.5G407900	pmb2948	0.87868	0.0211851
Seita.7G214500	pmb2948	0.864177	0.0264191
Seita.5G285100	pmb2948	0.859041	0.0284038
Seita.1G362400	pmb2948	0.923465	0.00856236
Seita.2G358600	pmb2948	0.843323	0.0348984
Seita.5G418000	pmb2948	0.886356	0.0186385
Seita.9G200100	pmb2948	0.929336	0.00731371
Seita.4G290900	pmb2948	0.834185	0.0389624
Seita.9G178800	pmb2948	0.814736	0.0483048
Seita.8G022800	pmb2948	0.914533	0.0106447
Setaria_italica_newGene_1453	pmb2948	0.827899	0.0418796
Seita.7G070000	pmb2948	0.88968	0.0175845
Seita.9G413800	pmb2948	0.893771	0.0163277
Seita.7G161000	pmb2948	0.904093	0.0133562
Seita.9G021600	pmb2948	0.920427	0.00924591
Seita.7G311800	pmb2948	0.935378	0.00612901
Seita.9G516900	pmb2948	0.816857	0.0472406
Seita.3G131300	pmb2948	0.937077	0.00581436
Seita.1G356100	pmb2948	0.90018	0.0144486
Seita.7G028800	pmb2948	0.917505	0.00992748
Seita.9G192300	pmb2948	-0.822009	0.0447018
Seita.2G322700	pmb2948	0.866064	0.0257069
Seita.5G077900	pmb2948	0.837202	0.0375973
Seita.4G162300	pmb2948	0.842437	0.0352831
Seita.3G293800	pmb2948	0.837589	0.0374239
Seita.5G031000	pmb2948	0.854487	0.0302207
Seita.2G319000	pmb2948	0.820173	0.0455991
Seita.1G005400	pmb2948	0.948376	0.00392879
Seita.3G388100	pmb2948	0.854177	0.030346
Setaria_italica_newGene_1716	pmb2948	0.83066	0.0405862
Seita.6G218600	pmb2948	0.885856	0.0187996
Seita.4G268300	pmb2948	0.902646	0.0137553
Setaria_italica_newGene_2169	pmb2948	0.96577	0.00173748
Seita.3G113800	pmb2948	0.862813	0.0269396
Seita.5G002800	pmb2948	0.978139	0.000711625
Seita.2G109800	pmb2948	0.837123	0.0376329
Seita.2G373000	pmb2948	0.918569	0.00967652
Seita.2G028700	pmb2948	0.927021	0.00779462
Seita.5G347500	pmb2948	0.839971	0.0363647
Seita.2G270800	pmb2948	0.854569	0.0301872
Seita.5G291600	pmb2948	0.822955	0.0442424
Seita.1G230600	pmb2948	0.925941	0.00802405
Seita.9G062900	pmb2948	0.908272	0.0122351
Seita.3G120400	pmb2948	-0.860933	0.0276648
Seita.5G402500	pmb2948	0.900429	0.0143779
Seita.9G477400	pmb2948	0.910202	0.0117336
Seita.7G287100	pmb2948	0.970098	0.0013278
Seita.1G247900	pmb2948	0.915777	0.0103416
Seita.3G043600	pmb2948	0.905553	0.012959
Seita.7G014200	pmb2948	0.830711	0.0405623
Seita.9G043400	pmb2948	0.932401	0.00670008
Seita.4G083200	pmb2948	0.933248	0.00653502
Seita.9G119400	pmb2948	0.914737	0.0105949
Seita.2G155200	pmb2948	0.814361	0.0484938
Seita.7G298700	pmb2948	0.945895	0.00431179
Seita.9G249900	pmb2948	0.950103	0.00367247
Seita.3G122800	pmb2948	0.973196	0.00106804
Seita.7G333100	pmb2948	0.8854	0.0189471
Seita.4G055300	pmb2948	0.943395	0.0047155
Seita.1G117600	pmb2948	0.813521	0.0489191
Seita.3G307000	pmb2948	0.892519	0.0167075
Seita.5G371200	pmb2948	0.996162	2.21e-05
Seita.5G272500	pmb2948	-0.869165	0.0245568
Seita.3G037600	pmb2948	0.870049	0.0242338
Seita.5G470400	pmb2948	0.86143	0.0274722
Seita.5G331800	pmb2948	0.929519	0.00727621
Seita.9G551600	pmb2948	0.88813	0.0180724
Seita.5G436300	pmb2948	0.945066	0.00444368
Seita.1G127300	pmb2948	-0.835735	0.0382582
Seita.9G500600	pmb2948	0.862254	0.0271543
Seita.4G023300	pmb2948	0.874457	0.0226524
Seita.6G006000	pmb2948	0.936268	0.00596329
Seita.1G130900	pmb2948	0.921527	0.00899535
Setaria_italica_newGene_807	pmb2948	0.879949	0.0207532
Seita.1G164300	pmb2948	0.963015	0.00202654
Seita.3G200800	pmb2948	0.862687	0.0269876
Seita.3G099200	pmb2948	-0.88972	0.0175718
Seita.9G315600	pmb2948	0.857563	0.0289874
Seita.2G022000	pmb2948	0.912648	0.0111123
Seita.4G185900	pmb2948	0.882303	0.0199638
Seita.4G269200	pmb2948	0.814514	0.048417
Seita.6G089900	mws1077	-0.864602	0.0262579
Seita.8G020000	mws1077	-0.899592	0.0146165
Seita.5G352900	mws1077	-0.866845	0.0254151
Seita.3G036500	mws1077	-0.900536	0.0143477
Seita.1G270200	mws1077	0.918803	0.00962174
Seita.8G007900	mws1077	-0.837265	0.0375692
Seita.9G308000	mws1077	-0.898875	0.0148222
Seita.3G392000	mws1077	-0.908811	0.0120939
Seita.1G300400	mws1077	-0.961545	0.00218977
Seita.5G235900	mws1077	0.873061	0.0231477
Seita.4G141700	mws1077	0.953754	0.00315854
Seita.8G013500	mws1077	-0.935918	0.00602815
Seita.9G341400	mws1077	-0.839062	0.0367675
Seita.5G038300	mws1077	-0.831665	0.0401199
Seita.7G228400	mws1077	-0.930894	0.00699848
Seita.9G022700	mws1077	-0.885367	0.018958
Seita.1G133200	mws1077	-0.92108	0.00909685
Seita.4G026600	mws1077	-0.884696	0.0191759
Seita.7G291600	mws1077	-0.885918	0.0187796
Seita.4G250300	mws1077	-0.81511	0.0481162
Seita.1G352500	mws1077	-0.880612	0.0205293
Seita.7G217900	mws1077	-0.907268	0.0125001
Seita.3G081300	mws1077	-0.927355	0.00772425
Seita.8G080300	mws1077	-0.820984	0.0452015
Seita.9G458100	mws1077	-0.880195	0.02067
Seita.3G205100	mws1077	-0.834432	0.0388497
Seita.9G156300	mws1077	-0.858021	0.0288062
Seita.8G006000	mws1077	0.948216	0.00395301
Seita.6G024000	mws1077	-0.919147	0.00954146
Seita.5G140600	mws1077	-0.846815	0.0334014
Seita.9G218100	mws1077	-0.935448	0.00611596
Seita.2G113600	mws1077	-0.895422	0.0158328
Seita.3G017500	mws1077	0.939348	0.00540636
Seita.6G192000	mws1077	-0.876348	0.0219895
Seita.1G060600	mws1077	-0.970274	0.00131234
Seita.2G375800	mws1077	-0.921286	0.00904991
Seita.9G290000	mws1077	0.962025	0.0021358
Seita.J016700	mws1077	0.961913	0.00214825
Seita.4G093500	mws1077	-0.848927	0.0325108
Seita.5G137000	mws1077	-0.972611	0.00111492
Seita.9G052300	mws1077	0.909726	0.0118562
Seita.2G289900	mws1077	-0.925687	0.00807849
Seita.1G208500	mws1077	0.918816	0.00961871
Seita.1G241600	mws1077	-0.942227	0.0049101
Seita.8G158100	mws1077	-0.922892	0.00868923
Seita.3G025900	mws1077	-0.835059	0.0385647
Seita.9G461800	mws1077	-0.939609	0.00536054
Seita.2G195000	mws1077	-0.816757	0.0472907
Seita.5G253700	mws1077	0.981767	0.000495633
Seita.7G028200	mws1077	-0.838852	0.0368608
Seita.5G026700	mws1077	0.897465	0.0152311
Seita.9G391800	mws1077	-0.977412	0.000759541
Seita.9G500700	mws1077	-0.93926	0.00542192
Seita.1G351500	mws1077	-0.952272	0.00336257
Seita.6G133500	mws1077	-0.875555	0.0222661
Seita.5G354400	mws1077	-0.898666	0.0148825
Seita.7G169200	mws1077	-0.944287	0.00456949
Seita.9G386200	mws1077	-0.88145	0.0202482
Seita.3G038900	mws1077	0.931702	0.00683769
Seita.2G412900	mws1077	-0.903404	0.0135454
Setaria_italica_newGene_2078	mws1077	-0.824385	0.0435529
Seita.5G001200	mws1077	-0.861995	0.0272541
Seita.3G021100	mws1077	-0.879964	0.0207481
Seita.7G268700	mws1077	-0.861619	0.027399
Seita.9G106200	mws1077	-0.931509	0.00687588
Seita.1G130800	mws1077	-0.830523	0.0406497
Seita.5G371100	mws1077	-0.994052	5.3e-05
Seita.2G353100	mws1077	-0.902694	0.0137419
Seita.1G362300	mws1077	-0.815133	0.0481049
Seita.3G106000	mws1077	-0.856312	0.0294859
Seita.1G189700	mws1077	-0.8517	0.0313588
Seita.5G071700	mws1077	-0.963919	0.00192924
Seita.2G334700	mws1077	-0.868726	0.0247181
Seita.2G128700	mws1077	-0.961795	0.00216151
Seita.3G277900	mws1077	-0.914089	0.0107541
Seita.1G182500	mws1077	-0.876768	0.0218434
Seita.1G284400	mws1077	-0.942884	0.00480023
Seita.2G271600	mws1077	-0.840729	0.0360307
Seita.5G094800	mws1077	0.902323	0.0138452
Seita.3G000900	mws1077	-0.985071	0.000332651
Seita.3G302800	mws1077	-0.875252	0.0223724
Seita.1G231400	mws1077	-0.896306	0.0155712
Seita.7G121900	mws1077	-0.835299	0.0384559
Seita.3G044400	mws1077	-0.926947	0.00781023
Seita.7G063800	mws1077	-0.950979	0.00354576
Seita.4G139900	mws1077	0.933267	0.00653135
Seita.9G263800	mws1077	-0.832567	0.0397038
Seita.7G056400	mws1077	-0.943547	0.00469045
Seita.1G374500	mws1077	-0.902961	0.0136681
Seita.9G469300	mws1077	-0.812698	0.0493376
Seita.1G166300	mws1077	-0.920641	0.00919685
Seita.5G370000	mws1077	-0.976925	0.000792519
Seita.5G205100	mws1077	-0.841676	0.0356156
Seita.7G110500	mws1077	0.895931	0.0156819
Seita.2G149400	mws1077	-0.813128	0.0491189
Seita.4G066800	mws1077	-0.913119	0.0109945
Seita.7G228300	mws1077	-0.945487	0.00437642
Seita.5G326000	mws1077	-0.859455	0.0282414
Seita.6G085800	mws1077	-0.871069	0.0238632
Seita.9G395300	mws1077	-0.90514	0.0130707
Seita.4G019800	mws1077	-0.840824	0.035989
Seita.7G150300	mws1077	-0.821388	0.0450042
Seita.9G088200	mws1077	-0.955451	0.00293265
Seita.6G007600	mws1077	-0.909454	0.0119266
Seita.7G180600	mws1077	-0.84293	0.0350691
Seita.9G126400	mws1077	-0.822454	0.0444854
Seita.2G305000	mws1077	-0.965703	0.00174423
Seita.7G217000	mws1077	-0.954281	0.00308751
Seita.9G137100	mws1077	-0.841409	0.0357322
Seita.5G286400	mws1077	-0.955119	0.0029762
Seita.5G406000	mws1077	0.94762	0.00404363
Seita.3G262100	mws1077	-0.82709	0.0422622
Seita.5G021200	mws1077	-0.843685	0.034742
Seita.2G440800	mws1077	0.899473	0.0146505
Seita.6G047900	mws1077	-0.91024	0.0117238
Seita.9G201200	mws1077	-0.918349	0.00972823
Seita.3G370100	mws1077	-0.857492	0.0290159
Seita.9G124000	mws1077	-0.900376	0.0143931
Seita.1G247800	mws1077	-0.925097	0.00820556
Seita.9G166300	mws1077	-0.861764	0.0273428
Seita.2G340700	mws1077	0.919343	0.009496
Seita.5G257600	mws1077	-0.903327	0.0135666
Setaria_italica_newGene_723	mws1077	-0.871395	0.0237454
Seita.2G223400	mws1077	-0.905524	0.012967
Seita.5G097600	mws1077	0.923107	0.00864152
Seita.3G264500	mws1077	-0.894835	0.0160081
Seita.3G077900	mws1077	0.814775	0.0482852
Seita.3G249800	mws1077	-0.816052	0.0476433
Seita.5G018300	mws1077	-0.838498	0.0370183
Seita.5G394400	mws1077	-0.923927	0.00846055
Seita.2G227400	mws1077	0.82892	0.041399
Seita.3G299700	mws1077	-0.911586	0.0113801
Seita.5G211400	mws1077	-0.86655	0.0255251
Seita.2G403200	mws1077	-0.98983	0.000154613
Seita.9G012200	mws1077	-0.913494	0.0109012
Seita.3G393600	mws1077	0.950176	0.00366181
Seita.1G086300	mws1077	-0.932074	0.0067643
Seita.4G185800	mws1077	-0.847351	0.0331739
Seita.8G000500	mws1077	-0.91841	0.00971377
Seita.7G093300	mws1077	-0.878937	0.0210974
Seita.4G015300	mws1077	-0.830286	0.0407603
Seita.2G323800	mws1077	-0.914812	0.0105764
Seita.9G111900	mws1077	-0.835356	0.0384298
Seita.3G027600	mws1077	-0.977991	0.00072128
Seita.4G163400	mws1077	-0.881243	0.0203173
Seita.3G100500	mws1077	0.853699	0.0305401
Seita.5G405600	mws1077	-0.922848	0.00869898
Seita.2G204600	mws1077	-0.883794	0.0194712
Seita.6G223200	mws1077	-0.953131	0.00324354
Seita.1G090000	mws1077	-0.978289	0.000701934
Seita.5G041500	mws1077	-0.81442	0.0484644
Seita.6G002400	mws1077	0.99016	0.000144773
Seita.5G055900	mws1077	-0.841051	0.0358894
Seita.1G288500	mws1077	0.94942	0.0037728
Seita.3G184600	mws1077	-0.940455	0.00521278
Seita.3G302100	mws1077	-0.869407	0.0244682
Seita.9G063600	mws1077	-0.851078	0.0316154
Seita.3G400300	mws1077	-0.823475	0.0439914
Seita.9G078000	mws1077	-0.847666	0.033041
Seita.9G415100	mws1077	-0.987027	0.000251352
Seita.4G151100	mws1077	0.947926	0.00399699
Seita.2G154500	mws1077	-0.953079	0.00325072
Seita.5G233700	mws1077	-0.925204	0.00818247
Seita.1G042400	mws1077	-0.885174	0.0190206
Seita.J000200	mws1077	-0.887086	0.0184047
Seita.3G121500	mws1077	0.868627	0.0247545
Seita.8G056700	mws1077	-0.81482	0.0482626
Seita.2G156900	mws1077	-0.915124	0.0105001
Seita.8G138900	mws1077	-0.953251	0.00322713
Seita.8G216200	mws1077	-0.929022	0.007378
Seita.5G061400	mws1077	-0.892082	0.016841
Seita.3G036900	mws1077	-0.892398	0.0167445
Seita.9G009800	mws1077	-0.965129	0.00180277
Seita.9G552300	mws1077	-0.885939	0.018773
Seita.5G027300	mws1077	-0.907263	0.0125014
Seita.2G097500	mws1077	-0.833128	0.0394458
Seita.1G021500	mws1077	-0.956396	0.00281052
Seita.7G282600	mws1077	-0.94028	0.0052433
Seita.2G053800	mws1077	-0.897422	0.0152437
Seita.3G239500	mws1077	-0.968429	0.00147936
Seita.4G020800	mws1077	-0.886865	0.0184752
Seita.1G057900	mws1077	0.969726	0.00136093
Seita.6G166300	mws1077	-0.832008	0.0399614
Seita.2G402100	mws1077	-0.85933	0.0282904
Seita.1G112300	mws1077	-0.855119	0.0299654
Seita.2G413900	mws1077	-0.848185	0.0328224
Seita.2G303500	mws1077	-0.983989	0.000382499
Seita.2G415500	mws1077	0.93189	0.00680051
Seita.1G165600	mws1077	-0.93057	0.00706342
Seita.2G054500	mws1077	-0.845088	0.0341378
Seita.3G167100	mws1077	-0.937938	0.00565805
Seita.6G155900	mws1077	-0.899431	0.0146625
Seita.9G107800	mws1077	-0.949917	0.00369961
Seita.4G126400	mws1077	-0.840344	0.0362001
Seita.7G005300	mws1077	-0.8212	0.0450959
Seita.2G312300	mws1077	-0.946348	0.00424062
Setaria_italica_newGene_525	mws1077	-0.841102	0.0358669
Seita.5G440300	mws1077	-0.863818	0.0265554
Seita.2G382300	mws1077	-0.888414	0.0179824
Seita.2G440100	mws1077	-0.826042	0.0427597
Seita.3G218600	mws1077	-0.811489	0.0499549
Seita.9G009000	mws1077	-0.895913	0.0156872
Seita.8G027000	mws1077	0.985712	0.000304755
Seita.3G145900	mws1077	-0.949994	0.00368833
Seita.3G171600	mws1077	-0.834863	0.0386537
Seita.8G238800	mws1077	-0.826754	0.0424212
Seita.8G186800	mws1077	-0.85329	0.0307067
Seita.9G479100	mws1077	-0.897163	0.0153193
Seita.3G154100	mws1077	-0.978548	0.000685317
Seita.9G079500	mws1077	-0.834347	0.0388884
Seita.2G399400	mws1077	-0.882428	0.0199223
Seita.8G040100	mws1077	0.873415	0.0230216
Seita.7G314000	mws1077	-0.860499	0.0278334
Seita.1G377900	mws1077	-0.875048	0.0224442
Seita.1G107600	mws1077	-0.963598	0.00196351
Seita.9G368100	mws1077	-0.917615	0.00990145
Seita.9G534000	mws1077	-0.938166	0.00561691
Setaria_italica_newGene_111	mws1077	-0.871784	0.0236051
Seita.9G383400	mws1077	0.887809	0.0181743
Seita.5G036800	mws1077	-0.845688	0.0338809
Seita.7G089000	mws1077	-0.826506	0.042539
Seita.9G355800	mws1077	-0.817959	0.0466923
Seita.4G017800	mws1077	-0.924433	0.00834987
Seita.7G145300	mws1077	-0.87602	0.0221038
Seita.7G220700	mws1077	-0.828691	0.0415063
Seita.6G247600	mws1077	0.995158	3.51e-05
Seita.7G085800	mws1077	-0.818547	0.0464005
Seita.2G279400	mws1077	-0.965216	0.00179388
Seita.5G312000	mws1077	0.958049	0.00260291
Seita.9G004200	mws1077	-0.963483	0.00197588
Seita.3G223700	mws1077	-0.888683	0.0178974
Seita.2G323100	mws1077	-0.969156	0.00141239
Seita.5G362100	mws1077	-0.964851	0.00183144
Setaria_italica_newGene_2758	mws1077	-0.983014	0.000430355
Seita.6G025400	mws1077	-0.875622	0.0222428
Setaria_italica_newGene_1128	mws1077	-0.929654	0.00724871
Seita.1G169000	mws1077	-0.903029	0.0136491
Setaria_italica_newGene_1121	mws1077	-0.850275	0.0319481
Seita.6G058400	mws1077	-0.892347	0.01676
Seita.9G342500	mws1077	0.976956	0.000790395
Seita.2G181800	mws1077	-0.950938	0.00355153
Seita.3G367100	mws1077	0.959505	0.00242655
Seita.1G328000	mws1077	0.957732	0.00264214
Setaria_italica_newGene_3184	mws1077	-0.862342	0.0271203
Seita.9G198400	mws1077	-0.813383	0.0489896
Seita.5G120100	mws1077	-0.844334	0.0344617
Seita.5G068900	mws1077	-0.919328	0.00949936
Seita.7G263500	mws1077	0.883464	0.0195796
Seita.9G027000	mws1077	0.849409	0.0323091
Seita.1G063400	mws1077	0.862073	0.0272237
Seita.3G046400	mws1077	0.947492	0.00406323
Seita.8G029100	mws1077	-0.91333	0.010942
Seita.9G576700	mws1077	-0.863236	0.0267774
Seita.7G179200	mws1077	-0.853598	0.0305814
Seita.1G023600	mws1077	-0.865941	0.0257532
Seita.8G005800	mws1077	-0.929298	0.00732138
Seita.9G440000	mws1077	-0.865857	0.0257845
Seita.9G074100	mws1077	0.916659	0.0101292
Seita.7G223700	mws1077	-0.950277	0.00364705
Seita.9G499400	mws1077	-0.908587	0.0121525
Seita.4G145200	mws1077	-0.960285	0.00233459
Seita.5G207300	mws1077	-0.914736	0.010595
Seita.1G346200	mws1077	-0.936088	0.0059966
Seita.5G332400	mws1077	-0.901797	0.0139923
Seita.8G043100	mws1077	0.829811	0.0409816
Seita.3G084600	mws1077	-0.881639	0.0201848
Seita.7G280100	mws1077	-0.968055	0.0015144
Seita.6G017700	mws1077	-0.91616	0.010249
Seita.1G059400	mws1077	-0.850486	0.0318604
Seita.4G198700	mws1077	0.87096	0.0239027
Seita.2G088400	mws1077	-0.89925	0.0147145
Seita.6G239500	mws1077	-0.930431	0.00709134
Seita.9G173900	mws1077	-0.830098	0.0408476
Seita.9G121200	mws1077	-0.919806	0.00938882
Seita.6G164400	mws1077	0.965277	0.00178755
Seita.2G055300	mws1077	-0.905597	0.0129473
Seita.9G207800	mws1077	0.850034	0.0320483
Seita.6G001800	mws1077	-0.945689	0.00434439
Seita.1G274800	mws1077	-0.899035	0.0147764
Seita.1G244300	mws1077	-0.855949	0.0296313
Seita.6G162800	mws1077	-0.929143	0.00735316
Seita.5G182800	mws1077	-0.812378	0.0495006
Seita.9G352900	mws1077	0.914229	0.0107195
Seita.4G124500	mws1077	0.898404	0.0149582
Seita.5G398600	mws1077	0.830741	0.0405484
Seita.7G177100	mws1077	-0.868116	0.0249432
Seita.3G017000	mws1077	-0.924012	0.00844185
Seita.2G163100	mws1077	-0.899778	0.0145634
Seita.3G152400	mws1077	-0.965208	0.00179463
Seita.9G474600	mws1077	0.818327	0.0465093
Seita.9G007800	mws1077	-0.975398	0.000900455
Seita.1G260200	mws1077	-0.927308	0.00773408
Seita.1G158600	mws1077	-0.865119	0.0260624
Seita.8G107500	mws1077	-0.874871	0.0225064
Seita.4G164400	mws1077	-0.959275	0.00245401
Seita.9G420200	mws1077	-0.842124	0.0354198
Seita.1G175800	mws1077	-0.930853	0.00700668
Seita.9G092300	mws1077	-0.815214	0.0480639
Seita.3G108100	mws1077	-0.896052	0.0156461
Seita.2G167900	mws1077	-0.980275	0.000579781
Seita.2G361900	mws1077	-0.94549	0.00437609
Seita.8G139100	mws1077	0.948256	0.00394692
Seita.4G219800	mws1077	-0.876789	0.0218361
Seita.2G421400	mws1077	-0.924228	0.00839452
Seita.2G113000	mws1077	-0.873433	0.0230151
Seita.4G007500	mws1077	-0.950834	0.00356655
Seita.7G097900	mws1077	-0.969062	0.00142092
Seita.3G225000	mws1077	-0.876814	0.0218275
Seita.5G312700	mws1077	-0.842894	0.0350845
Seita.2G325600	mws1077	-0.929234	0.00733454
Seita.9G096100	mws1077	0.864873	0.0261555
Seita.7G085100	mws1077	-0.864789	0.026187
Seita.1G103300	mws1077	0.920769	0.00916774
Seita.5G422500	mws1077	0.95415	0.00310515
Seita.5G162800	mws1077	-0.904169	0.0133354
Seita.5G385200	mws1077	-0.958257	0.00257738
Seita.2G365100	mws1077	-0.877558	0.0215701
Seita.2G246500	mws1077	0.967288	0.00158761
Seita.2G202800	mws1077	-0.86015	0.0279695
Seita.9G313000	mws1077	-0.889449	0.0176566
Seita.4G137800	mws1077	-0.829927	0.0409278
Seita.9G304600	mws1077	-0.950282	0.00364631
Seita.6G183300	mws1077	0.958541	0.00254267
Seita.2G357600	mws1077	-0.920517	0.00922522
Seita.3G335700	mws1077	-0.83683	0.0377646
Seita.3G300900	mws1077	-0.901834	0.0139819
Seita.5G376900	mws1077	-0.977755	0.000736767
Seita.8G084300	mws1077	0.832094	0.039922
Seita.7G288800	mws1077	-0.83389	0.0390969
Seita.7G108900	mws1077	-0.814366	0.0484914
Setaria_italica_newGene_2313	mws1077	0.935298	0.0061441
Seita.9G546400	mws1077	-0.832138	0.0399016
Seita.1G040200	mws1077	-0.954826	0.0030149
Seita.9G402900	mws1077	-0.844592	0.0343508
Seita.7G250400	mws1077	-0.89774	0.0151509
Seita.3G121900	mws1077	-0.985935	0.000295336
Seita.1G000800	mws1077	-0.88376	0.0194823
Seita.2G281900	mws1077	-0.933868	0.00641553
Seita.3G086100	mws1077	-0.97809	0.000714787
Seita.7G056100	mws1077	0.97026	0.00131355
Seita.7G242900	mws1077	-0.925378	0.00814484
Seita.6G252500	mws1077	-0.818811	0.0462698
Seita.5G148000	mws1077	-0.871769	0.0236106
Seita.7G328600	mws1077	-0.930139	0.00715027
Seita.9G131800	mws1077	-0.905584	0.0129508
Seita.2G436600	mws1077	0.829201	0.041267
Seita.4G170500	mws1077	0.904031	0.0133732
Seita.1G146700	mws1077	-0.877298	0.02166
Seita.1G199600	mws1077	-0.958199	0.00258452
Seita.2G332500	mws1077	-0.877593	0.0215583
Seita.7G213500	mws1077	-0.829837	0.0409697
Seita.2G264000	mws1077	-0.905052	0.0130948
Seita.4G225400	mws1077	0.981113	0.000531709
Seita.1G161400	mws1077	-0.897341	0.0152674
Seita.9G123500	mws1077	0.950639	0.00359458
Seita.5G412700	mws1077	-0.929862	0.00720654
Seita.2G250500	mws1077	-0.875685	0.0222209
Seita.5G136800	mws1077	-0.840671	0.0360561
Seita.3G093900	mws1077	-0.87522	0.0223835
Seita.4G104300	mws1077	-0.898738	0.0148617
Seita.5G471100	mws1077	-0.912499	0.0111498
Seita.2G404400	mws1077	0.967607	0.00155697
Seita.2G259100	mws1077	0.872651	0.0232941
Seita.9G333400	mws1077	-0.896296	0.0155741
Seita.9G173200	mws1077	-0.943675	0.00466949
Seita.9G121900	mws1077	0.958462	0.00255223
Seita.6G194600	mws1077	-0.923354	0.00858677
Seita.6G098500	mws1077	-0.818187	0.0465791
Seita.3G326600	mws1077	-0.925276	0.00816685
Seita.1G246200	mws1077	0.969592	0.00137289
Seita.5G393900	mws1077	-0.823436	0.0440101
Seita.3G057200	mws1077	-0.933468	0.00649244
Seita.1G314200	mws1077	-0.942869	0.00480272
Seita.2G344200	mws1077	-0.911361	0.011437
Seita.2G186200	mws1077	-0.966201	0.00169428
Seita.7G074200	mws1077	-0.925084	0.00820841
Seita.9G559000	mws1077	-0.920209	0.00929585
Seita.2G059900	mws1077	-0.94135	0.00505892
Seita.9G422500	mws1077	-0.857834	0.0288803
Seita.5G398100	mws1077	-0.920013	0.00934107
Seita.5G072500	mws1077	-0.891254	0.0170955
Seita.1G205800	mws1077	-0.939948	0.00530105
Seita.9G511900	mws1077	-0.911819	0.011321
Seita.4G237200	mws1077	0.951745	0.00343658
Seita.2G167200	mws1077	-0.991449	0.000109359
Seita.5G323000	mws1077	-0.858825	0.0284886
Seita.2G327500	mws1077	-0.88077	0.0204762
Seita.9G146600	mws1077	-0.970711	0.00127425
Seita.5G160100	mws1077	-0.936619	0.0058984
Seita.4G278700	mws1077	-0.858407	0.0286534
Setaria_italica_newGene_438	mws1077	-0.975432	0.000897954
Seita.5G166900	mws1077	0.901514	0.0140715
Seita.2G435300	mws1077	0.84332	0.0348999
Seita.6G171200	mws1077	-0.953096	0.0032484
Seita.4G232000	mws1077	-0.868067	0.0249611
Seita.1G101200	mws1077	-0.825643	0.0429505
Seita.9G501100	mws1077	-0.970993	0.00124989
Seita.3G058800	mws1077	-0.834482	0.0388271
Seita.6G184400	mws1077	0.920687	0.00918631
Seita.7G016400	mws1077	-0.85502	0.0300053
Seita.2G291000	mws1077	0.965145	0.00180114
Seita.2G001200	mws1077	-0.90551	0.0129707
Seita.3G180900	mws1077	-0.832531	0.0397205
Seita.1G191700	mws1077	-0.895688	0.0157541
Seita.1G216300	mws1077	-0.844551	0.0343683
Seita.8G229700	mws1077	-0.972124	0.00115476
Seita.3G178300	mws1077	-0.875805	0.0221789
Seita.2G122900	mws1077	-0.974731	0.000949696
Seita.5G260800	mws1077	0.914118	0.010747
Seita.1G206700	mws1077	-0.834831	0.0386683
Seita.2G204300	mws1077	-0.891946	0.0168828
Seita.3G275300	mws1077	-0.826128	0.0427192
Seita.8G141600	mws1077	-0.959673	0.00240659
Seita.4G131700	mws1077	-0.860497	0.0278342
Seita.1G028300	mws1077	-0.89752	0.0152151
Setaria_italica_newGene_2866	mws1077	-0.876156	0.0220562
Seita.J028200	mws1077	0.962745	0.00205603
Seita.3G162700	mws1077	-0.817612	0.0468643
Seita.9G480500	mws1077	-0.869237	0.0245305
Seita.9G278800	mws1077	-0.869455	0.0244506
Seita.2G181400	mws1077	0.938656	0.00552923
Seita.4G018000	mws1077	-0.849492	0.0322741
Seita.7G273400	mws1077	-0.936925	0.00584221
Seita.1G073300	mws1077	-0.968698	0.0014544
Seita.9G063300	mws1077	-0.862941	0.0268902
Seita.1G040500	mws1077	-0.865095	0.0260715
Seita.5G454200	mws1077	-0.91684	0.0100857
Seita.4G117700	mws1077	0.93979	0.00532867
Seita.7G214800	mws1077	-0.902158	0.0138911
Seita.4G037100	mws1077	-0.952536	0.00332573
Seita.8G033300	mws1077	0.9243	0.00837891
Seita.5G320000	mws1077	-0.816418	0.0474599
Seita.2G092400	mws1077	0.862381	0.0271055
Seita.1G159400	mws1077	-0.906113	0.0128084
Seita.6G002600	mws1077	-0.912545	0.011138
Seita.5G196200	mws1077	-0.905599	0.0129468
Seita.2G372100	mws1077	-0.927959	0.00759801
Seita.2G400000	mws1077	-0.957927	0.00261801
Seita.5G393500	mws1077	-0.970405	0.00130082
Seita.1G134900	mws1077	-0.906923	0.0125919
Seita.9G175300	mws1077	-0.918776	0.00962818
Seita.1G000300	mws1077	-0.869583	0.0244036
Seita.2G306400	mws1077	-0.927957	0.00759823
Seita.7G186000	mws1077	0.830677	0.0405783
Seita.6G075700	mws1077	0.873265	0.023075
Seita.5G104500	mws1077	-0.896029	0.0156529
Seita.2G030000	mws1077	-0.834867	0.038652
Seita.5G447600	mws1077	-0.81503	0.0481567
Seita.4G006500	mws1077	0.85134	0.0315071
Seita.6G250800	mws1077	0.835156	0.0385206
Seita.3G188400	mws1077	-0.850253	0.0319574
Seita.2G406400	mws1077	0.976345	0.000832695
Seita.7G090500	mws1077	-0.96789	0.00153002
Seita.3G006200	mws1077	-0.870241	0.0241636
Seita.9G144500	mws1077	-0.958295	0.00257269
Seita.1G333200	mws1077	0.968591	0.00146426
Seita.3G312000	mws1077	0.915507	0.0104069
Seita.1G232100	mws1077	-0.883005	0.0197309
Seita.9G076000	mws1077	-0.880546	0.0205517
Seita.4G106800	mws1077	-0.947452	0.00406935
Seita.1G227200	mws1077	0.882284	0.0199699
Seita.9G283700	mws1077	-0.900415	0.0143819
Seita.3G319800	mws1077	-0.915801	0.0103357
Seita.3G379700	mws1077	0.968946	0.00143153
Seita.9G207400	mws1077	-0.84741	0.0331491
Seita.6G085100	mws1077	-0.867345	0.0252287
Seita.3G008200	mws1077	-0.958605	0.00253485
Seita.9G552100	mws1077	0.910086	0.0117634
Seita.2G196100	mws1077	-0.856033	0.0295979
Seita.4G108400	mws1077	0.927891	0.00761209
Seita.8G079300	mws1077	-0.849662	0.0322034
Seita.7G264800	mws1077	-0.945402	0.00439011
Seita.6G143400	mws1077	-0.920588	0.00920896
Seita.7G318300	mws1077	-0.844051	0.0345837
Seita.3G147800	mws1077	-0.892038	0.0168544
Seita.9G041600	mws1077	0.990604	0.000132018
Seita.5G361100	mws1077	-0.906704	0.0126502
Seita.5G214000	mws1077	-0.889174	0.0177429
Seita.6G060700	mws1077	-0.841619	0.0356404
Seita.2G082500	mws1077	-0.956256	0.0028284
Seita.7G175100	mws1077	-0.851294	0.0315259
Seita.2G165100	mws1077	-0.958241	0.00257928
Seita.4G241700	mws1077	-0.893376	0.0164468
Seita.2G253900	mws1077	0.864797	0.026184
Seita.2G075500	mws1077	-0.838042	0.0372217
Seita.4G013500	mws1077	-0.856501	0.0294103
Seita.4G122200	mws1077	0.93595	0.00602228
Seita.4G264700	mws1077	-0.892976	0.0165682
Seita.6G184300	mws1077	0.927011	0.00779666
Seita.9G214900	mws1077	-0.837449	0.0374868
Seita.3G214400	mws1077	-0.900911	0.0142414
Setaria_italica_newGene_3100	mws1077	0.933968	0.00639642
Seita.3G077600	mws1077	-0.89157	0.0169981
Seita.9G148700	mws1077	-0.84967	0.0321999
Seita.5G081400	mws1077	-0.837339	0.0375361
Seita.5G131200	mws1077	-0.979872	0.000603635
Seita.1G322900	mws1077	-0.954796	0.00301895
Seita.2G001900	mws1077	-0.956252	0.00282895
Seita.5G242500	mws1077	0.929957	0.00718723
Seita.6G086100	mws1077	-0.820241	0.0455655
Seita.8G021600	mws1077	-0.963868	0.00193467
Seita.9G210100	mws1077	-0.914763	0.0105885
Setaria_italica_newGene_2272	mws1077	-0.923878	0.00847137
Seita.5G190800	mws1077	-0.888176	0.0180578
Seita.1G332500	mws1077	-0.965231	0.00179233
Seita.9G304800	mws1077	0.899846	0.0145438
Seita.9G437300	mws1077	0.876436	0.0219589
Seita.5G272800	mws1077	-0.964499	0.00186811
Seita.9G502100	mws1077	-0.918506	0.00969125
Seita.7G254600	mws1077	-0.816418	0.0474598
Seita.3G387500	mws1077	0.814215	0.0485681
Seita.2G290700	mws1077	-0.938722	0.00551748
Seita.5G394000	mws1077	-0.955344	0.00294665
Seita.3G136700	mws1077	-0.830455	0.0406814
Seita.4G072500	mws1077	-0.942495	0.00486521
Seita.1G277500	mws1077	-0.841236	0.0358082
Seita.9G016500	mws1077	-0.892234	0.0167945
Seita.2G172400	mws1077	-0.916815	0.0100917
Seita.8G110600	mws1077	-0.932332	0.00671345
Seita.1G130200	mws1077	-0.927649	0.00766264
Seita.2G090300	mws1077	-0.931992	0.00678029
Seita.4G177300	mws1077	-0.921475	0.00900722
Seita.2G309300	mws1077	-0.872365	0.0233964
Seita.2G223500	mws1077	-0.931897	0.0067991
Seita.1G142100	mws1077	-0.824981	0.0432671
Seita.5G003200	mws1077	-0.878062	0.0213967
Seita.4G234800	mws1077	-0.850335	0.0319233
Seita.2G141300	mws1077	-0.909888	0.0118144
Seita.5G367100	mws1077	0.94859	0.00389658
Seita.1G168900	mws1077	-0.829495	0.0411297
Seita.2G414700	mws1077	-0.953066	0.00325244
Seita.1G052700	mws1077	-0.971371	0.00121773
Seita.7G214100	mws1077	-0.834714	0.0387212
Seita.5G307600	mws1077	-0.826712	0.0424411
Seita.3G354100	mws1077	-0.881584	0.0202032
Seita.2G137300	mws1077	-0.822293	0.0445636
Seita.4G258300	mws1077	-0.894794	0.0160203
Seita.2G434500	mws1077	-0.859731	0.028133
[truncated: 312,240+ more rows]
