# Supplementary material for: Integration of Metabolomics and Transcriptomics for Investigating the Tolerance of Foxtail Millet (Setaria italica) to Atrazine Stress
Source: Front Plant Sci. 2022 Jun 10;13:890550. doi: 10.3389/fpls.2022.890550 (PMC9226717; doi:10.3389/fpls.2022.890550)
Supplement: Supplementary file 12 [file Table_11.XLS]

## Sheet: Sheet1
Gene ID	Gene name	GA			LG
		FDR	log2FC	FDR<0.01 and FC≥2	FDR	log2FC	FDR<0.01 and FC≥2
Seita.3G050000	GCLC	6.65e-05	0.426322	normal	4.69e-05	0.53533	normal
Seita.3G348900	GSS	0.017961	0.508642	normal	0.808912	0.0627849	normal
Seita.4G232000	GST	0.406819	-0.159744	normal	0.461312	-0.133623	normal
Seita.5G104100	GGT	0.282625	-0.136894	normal	0.937181	-0.0370842	normal
Seita.7G188800	NAGS	9.57e-05	-1.24487	down	6.63e-12	-1.49282	down
Seita.9G167800	ArgC	0.057089	-0.380242	normal	0.979908	0.0100314	normal
Seita.4G009400	G6PDH	0.009436	-0.390765	normal	0.52202	-0.153789	normal
Seita.3G194300	C3'H	0.003015	-1.08837	down	0.315873	-0.512394	normal
Seita.5G239500	TOGT1	0.003131	-1.5892	down	0.857311	-0.116637	normal
Seita.3G220500	P5CS	0.0093	-1.11573	down	0.043	-1.23528	normal
Seita.5G450800	P5CR	0.86099	-0.035348	normal	0.936408	-0.02496	normal
Metabolite ID	Metabolite name	Expression
		GA	LG
pmb3264	Oxiglutatione	2.02966	0.743383
pme2563	γ-Glu-Cys	3.59615	0.16408
pmb0751	Trans-5-O-(4-Coumaroyl)shikimate	0.296377	1.93552
mws1077	Scopolin	0.535131	6.20328
pme0195	L-Cysteine	2.53403	0.182856
pme0075	N-Acetyl-L-glutamic acid	2.03426	0.469694
pme0006	L-Proline	1.58795	1.04172
